# Supplementary material for: Phenotypic sexual dimorphism is associated with genomic signatures of resolved sexual conflict
Source: Mol Ecol. 2019 Jun 5;28(11):2860–71. doi: 10.1111/mec.15115 (PMC6618015; doi:10.1111/mec.15115)
Supplement: Supplementary file 1 [file MEC-28-2860-s001.zip]

Archive with 7 entries (7 files):
- mec15115-sup-0001-Supinfo.pdf
- mec15115-sup-0002-ACY.data
- mec15115-sup-0003-APL.data
- mec15115-sup-0004-MGA.data
- mec15115-sup-0005-NME.data
- mec15115-sup-0006-PCR.data
- mec15115-sup-0007-PHE.data
