# Supplementary material for: Phenotypic sexual dimorphism is associated with genomic signatures of resolved sexual conflict
Source: Mol Ecol. 2019 Jun 5;28(11):2860–71. doi: 10.1111/mec.15115 (PMC6618015; doi:10.1111/mec.15115)
Supplement: Supplementary file 1 [file MEC-28-2860-s001.zip › mec15115-sup-0002-ACY.data]

Gene	female_cpm_norm_gonad_average	male_cpm_norm_gonad_average	female_cpm_norm_spleen_average	male_cpm_norm_spleen_average	TD	Pi	tW	Fst	length	gc
TRINITY_DN154642_c1_g1	4.82947320475363	5.30550192110681	4.44709651794527	4.43586682590314	1.905269	4.597653	3.044541	-0.153842674663	2118	0.423040604344
TRINITY_DN159294_c3_g1	5.47900705785932	3.72432546358116	5.76728677352157	5.62500477364106	1.676514	13.087851	9.317972	-0.129675010788	4919	0.451921122179
TRINITY_DN160976_c3_g1	5.61133865818591	6.11802082096624	4.03579975322181	4.04685537142092	-0.680779	48.530326	57.526347	-0.0385222502261	8458	0.549065973043
TRINITY_DN150320_c2_g1	3.2271985909761	3.17346093777304	3.81861962216734	3.93630161961381	-0.941664	0.936014	1.326089	-0.152812368378	2131	0.45753167527
TRINITY_DN143864_c1_g2	4.50378001773884	5.07601376529578	5.33233950318842	5.36466741122946	1.315484	17.130383	13.053476	-0.134286364079	7514	0.518631887144
TRINITY_DN144508_c0_g1	5.27681406773275	5.75107976040995	3.91170212742313	3.85749478371992	-2.098335	2.435162	5.166774	0.0220850684117	3772	0.445387062566
TRINITY_DN149619_c3_g1	4.47233847484749	4.3018749087514	4.86267230908167	4.80703627724866	0.174700	1.654590	1.572016	-0.148127188413	1315	0.495057034221
TRINITY_DN153473_c1_g1	3.09061679873876	3.81799562008709	4.52472738882194	4.43885550111512	-0.262353	13.720522	14.627585	-0.0903673959054	2513	0.538002387585
TRINITY_DN153784_c0_g1	1.91958053670936	1.04671744637318	1.58564697290535	1.82163429929755	-1.526461	0.536958	1.078117	-0.0331396599957	740	0.739189189189
TRINITY_DN153785_c3_g1	3.58340614648794	4.79506850959767	3.07727860627913	2.94104958187287	0.597695	22.000958	19.299184	0.111750079852	3458	0.390977443609
TRINITY_DN155170_c5_g1	5.94561450683524	5.36102325738552	5.52525556254698	5.53406930581249	-1.825644	15.123388	26.271210	-0.0981554140159	10676	0.442300487074
TRINITY_DN153626_c0_g1	4.15651364182091	2.6072927363195	3.27586805604211	3.30728841645025	0.992049	4.561678	3.621370	-0.0924093327734	875	0.557714285714
TRINITY_DN161311_c5_g1	3.14384222004594	6.87800118585118	1.9931545160946	1.84146760990728	0.207270	34.535032	32.954338	-0.106562305373	6325	0.412173913043
TRINITY_DN142694_c3_g1	3.25367698284675	4.19169393224578	4.22833308258762	4.22612383251829	0.394467	2.645273	2.383946	0.117332439932	2797	0.413657490168
TRINITY_DN156006_c2_g2	4.63546952193446	4.10026933131937	5.0337212174015	5.1069868835132	0.148544	11.573021	11.176140	-0.120972436261	5168	0.545085139319
TRINITY_DN159859_c2_g2	2.76198940229591	3.99162541209209	3.88375004320897	3.83338274115959	0.810495	3.263288	2.672240	-0.101942072918	1337	0.362752430815
TRINITY_DN152505_c2_g1	4.03080323595725	5.07397684049295	3.68318301815812	3.7702891679177	0.326532	2.113938	1.931978	-0.133268087159	2260	0.514601769912
TRINITY_DN151746_c1_g1	3.3868619591835	0.253589646955155	1.4939477684265	1.18237284516609	-2.036196	2.902386	5.889140	-0.108600036653	1855	0.604851752022
TRINITY_DN160459_c2_g1	5.08082864261472	4.83211286217633	5.52327086294372	5.43734803609974	0.222529	63.198902	60.126747	0.175347933883	10833	0.551278500877
TRINITY_DN143664_c0_g1	4.72356111674652	5.06970076142358	4.64538135733023	4.68018383522507	-1.331864	2.414054	3.700718	0.411307870295	1272	0.599842767296
TRINITY_DN147457_c1_g1	3.66560413649507	3.24378622086814	3.85555243667671	3.96468586555925	-0.216211	0.921653	0.993859	-0.0848696757788	4238	0.426144407739
TRINITY_DN146708_c2_g1	4.4317790663339	4.58216150547659	4.79705778550614	4.68281126191659	-1.220601	0.267754	0.532537	-0.0338733431517	2375	0.461052631579
TRINITY_DN137331_c2_g1	2.41495146217902	2.6346667950975	3.00142992711933	3.02205727908593	1.357107	2.505616	1.793419	-0.153568854933	906	0.466887417219
TRINITY_DN154989_c6_g1	3.28819671591759	3.68011283138655	4.29988132867939	4.28442135713272	0.636085	1.656468	1.384163	-0.153661030026	837	0.476702508961
TRINITY_DN157850_c1_g1	4.10650186698839	4.2741969528844	4.5361742918288	4.38945601759931	1.253678	6.346834	4.815500	-0.0411605473848	4938	0.456257594168
TRINITY_DN150228_c0_g2	4.63953973629142	5.035494762196	3.87303377009887	4.01097523096283	-0.730716	12.488663	15.092327	-0.0437878827537	4501	0.492335036659
TRINITY_DN148677_c1_g1	4.19630869722714	1.91365488646235	1.87045531045785	2.00879095843871	1.354243	2.432689	1.739229	-0.0363425386429	533	0.624765478424
TRINITY_DN159705_c0_g1	3.17701623786887	5.14633154200646	5.29825304120655	4.76135975473323	1.696323	34.185668	24.507869	-0.140676179625	8520	0.383802816901
TRINITY_DN142747_c4_g1	4.14430375235308	4.51799470603213	4.01132137263127	4.00014230984945	1.006635	1.910368	1.461031	-0.0192824184014	981	0.59123343527
TRINITY_DN160529_c1_g1	3.05194204119715	3.06596863508135	3.16182203723915	3.09329159613838	-0.469658	0.229890	0.301127	-0.136642997792	1047	0.692454632283
TRINITY_DN150372_c4_g1	5.57343597333212	5.16079782860362	3.8761074744813	3.91623707858582	-1.945402	3.460646	6.653694	-0.0382490347079	3981	0.409696056267
TRINITY_DN161030_c2_g1	6.13167478948154	5.99726211452282	5.99029967305128	5.93869221163067	1.357972	38.740066	29.462341	-0.115570061318	9842	0.542775858565
TRINITY_DN158248_c0_g1	4.70360581262557	4.69912577449019	6.09458588516441	6.05978018967429	1.986543	9.616556	6.448838	0.0522841057244	3692	0.585319609967
TRINITY_DN161335_c3_g1	4.41023147012314	3.22674136715636	3.81728224584304	3.57946940473967	0.828795	3.679757	3.010629	-0.150035993134	1077	0.535747446611
TRINITY_DN156548_c3_g4	5.56424771102114	4.44016935220169	4.84516258206491	4.77341319816395	-1.640543	15.109660	24.446220	-0.0533833318375	3566	0.438867077958
TRINITY_DN159338_c0_g2	4.50732302839362	3.63988171355599	4.63588433392911	4.62732052091768	-0.304639	1.446936	1.592394	-0.150301452223	2925	0.442393162393
TRINITY_DN152832_c5_g2	3.28088008213389	4.7608494096338	5.07430267905656	4.96573729219259	-0.185990	9.681663	10.134477	-0.00453977069477	7234	0.478435167266
TRINITY_DN143988_c2_g1	4.37487077027385	4.98014757216424	5.40735236000384	5.34750888240286	-1.803068	1.259400	2.504136	-5.38316147092e-05	2608	0.469708588957
TRINITY_DN138902_c1_g1	5.37746385589923	4.46977720304503	5.66885265799535	5.56747587604243	-0.911867	0.093659	0.203556	-0.0217821782178	3336	0.47571942446
TRINITY_DN139327_c1_g4	4.15478033808595	4.72187354062184	4.57104704457815	4.63390054272003	-0.170430	2.050817	2.154642	0.00159368630127	1563	0.396673064619
TRINITY_DN158865_c1_g1	5.70532332087428	5.224500299166	5.85219402315713	5.87669227736915	0.365962	29.502793	27.191538	-0.122300963953	14446	0.408832894919
TRINITY_DN147754_c1_g3	4.1214560067017	3.55908413319671	3.79636824640592	4.16543239043385	-2.207291	6.124683	12.876571	0.000835919636141	3817	0.624574272989
TRINITY_DN160786_c4_g1	5.09902433434242	5.64326281507715	4.67852677450753	4.64658594446525	0.935857	10.303902	8.396067	-0.141353561732	7018	0.439726417783
TRINITY_DN159049_c1_g1	0.103956872524569	-0.85229617054713	0.794375209055715	0.866092549123931	-1.503009	0.382253	0.819270	-0.0233935445662	357	0.436974789916
TRINITY_DN150836_c0_g2	5.00622374273425	4.79665681335944	5.43145605202206	5.46998540439145	-0.566936	0.036908	0.076942	-0.0182926829268	1915	0.484595300261
TRINITY_DN136808_c2_g1	2.62756587657022	1.5375362758019	3.63937568777398	3.61827591854645	-0.697126	0.791663	1.030768	-0.000146946722629	756	0.472222222222
TRINITY_DN158999_c1_g1	-0.126983478539262	3.53926319624424	-1.05802151196989	-0.604181881487005	0.814413	7.881674	6.561992	0.00535439885925	729	0.666666666667
TRINITY_DN149158_c2_g1	4.63382610446191	4.0266287674455	2.92418781628819	3.04970782246086	-1.613113	41.570626	65.992401	-0.00241588232197	11852	0.509449881876
TRINITY_DN143124_c1_g2	4.46725702581633	5.90228028338751	4.80778384235377	4.68462257179675	-0.418055	0.014700	0.033978	0.0	1808	0.434734513274
TRINITY_DN147350_c3_g1	4.86808722421304	4.30903554063167	2.99807889830818	3.06492681872992	0.483102	6.036347	5.383513	-0.118396425343	2006	0.582751744766
TRINITY_DN157872_c1_g1	2.93737743652087	6.50181851669159	4.69645579028961	4.3045827095201	-0.287681	30.982758	33.192251	-0.13167441803	7142	0.424110893307
TRINITY_DN161388_c0_g1	4.45639685272383	3.47876939495879	4.82885853533679	4.86568397339347	-0.774041	0.067750	0.144709	-0.0239234449761	687	0.500727802038
TRINITY_DN149762_c2_g3	4.14584969328546	1.94739438054373	-Inf	-Inf	-1.591494	12.644770	20.145100	-0.0347187394229	4306	0.495355318161
TRINITY_DN155791_c2_g1	5.28324293306056	5.02168958388479	5.50946030305193	5.64309742420135	-0.794837	26.528386	32.509620	-0.0847657999219	6850	0.416058394161
TRINITY_DN150563_c0_g1	3.67850169097593	4.96190556833246	4.00673150725694	4.17970877236705	-0.928881	0.112752	0.234138	-0.0477528089888	1192	0.47567114094
TRINITY_DN155162_c0_g1	5.15170118332752	4.67423251650295	5.88681280647734	5.99972119030504	0.728866	28.506839	24.371198	-0.12069654775	7930	0.437452711223
TRINITY_DN150730_c0_g1	5.40356247923041	4.84780334095427	7.00640918691382	7.04856606902988	-2.032557	4.804947	9.424988	-0.080833866631	2262	0.530061892131
TRINITY_DN150730_c0_g3	5.12695118854982	4.39283921638798	4.82692487899354	4.87764665109448	-1.506627	14.908119	22.980104	-0.0505714708133	3636	0.444444444444
TRINITY_DN153398_c0_g2	4.84770316154125	4.5034407267394	4.5977932640517	4.59780055351857	0.401374	3.096521	2.792655	-0.12232252201	1518	0.505928853755
TRINITY_DN147063_c0_g1	5.11983905460843	4.25546385968393	4.9234667777882	4.83426761749149	-0.474142	2.803834	3.208211	-0.0248641110835	3176	0.436397984887
TRINITY_DN157674_c0_g1	3.54656550857898	5.77409469669205	5.39753574192919	5.52144180516926	-0.241083	17.351358	18.391339	-0.0637360883518	6528	0.493566176471
TRINITY_DN160610_c2_g1	4.83443935925151	5.26712737328705	5.14103927615573	5.15573016616683	0.369437	54.349993	50.092666	-0.1071419771	12346	0.460068038231
TRINITY_DN152088_c3_g1	5.58447702912178	5.87248742498417	4.93815419583002	4.98675486690661	-1.550593	0.922045	1.702746	-0.142501070854	3877	0.496775857622
TRINITY_DN160111_c4_g3	4.66659560783434	5.88702481723067	4.49925001811334	4.42049259428279	0.764968	20.548113	17.417660	-0.13876328415	10397	0.464941810138
TRINITY_DN148383_c0_g1	2.82311071504026	0.324924635742901	-Inf	-Inf	-2.206999	2.809791	6.207474	0.099732858415	1451	0.526533425224
TRINITY_DN150599_c1_g1	4.67336798249431	4.67934587042268	4.5649518982186	4.64742906304361	-0.641984	7.416687	8.781871	-0.137308219217	5460	0.397985347985
TRINITY_DN151338_c1_g2	3.64499172345782	3.9045847139116	3.99926865282971	4.09273111944096	1.854616	4.312781	2.873925	-0.0312502270036	1250	0.4256
TRINITY_DN135990_c2_g1	0.658474616972525	1.24306703607894	-0.516411471749447	-0.546645466996649	-0.761980	0.057788	0.128844	-0.030794165316	285	0.466666666667
TRINITY_DN159181_c1_g1	4.12901472715305	3.80796028962351	-Inf	-Inf	0.260473	19.347706	18.233440	-0.110924781448	5635	0.538065661047
TRINITY_DN154027_c0_g1	4.93731336191322	3.56684943064565	3.55379068925166	3.56058380702494	-0.422366	33.088304	36.665892	-0.0735618663613	5974	0.568295949113
TRINITY_DN159752_c2_g1	0.467942941763519	5.45706188407097	-Inf	-Inf	-0.740232	3.263127	4.035004	0.00361473708089	900	0.562222222222
TRINITY_DN153526_c2_g2	0.110710245018732	-0.35531484058953	-0.252951173822859	-0.305850906131462	-1.600396	0.498201	1.057574	-0.00541821876058	331	0.534743202417
TRINITY_DN136270_c0_g1	3.80058720743488	2.96286234755676	-Inf	-Inf	-2.040346	6.428201	12.489795	0.00303764105627	5086	0.408769170271
TRINITY_DN159973_c1_g1	1.73147431238541	2.06872274068507	1.92854123704529	2.0191307696809	0.440955	1.327863	1.162521	-0.11096691163	513	0.534113060429
TRINITY_DN142923_c5_g1	5.36998848071593	4.259398045703	3.57195799968607	3.57887716646318	-0.827454	12.115083	15.056742	0.21107591357	4745	0.39220231823
TRINITY_DN153049_c1_g3	4.44872919590304	2.19295967858422	2.74035194298313	2.46453766744882	-0.704188	16.723145	20.022109	-0.101113825698	5072	0.630323343849
TRINITY_DN151377_c10_g1	5.52402405080759	5.04571888476538	4.32917402599723	4.35067281495461	-0.977733	0.112183	0.242644	-0.00305810397554	3133	0.466964570699
TRINITY_DN159899_c1_g1	5.98892068402313	5.78135092401663	5.67538397004251	5.78382188440574	1.173662	18.890787	14.789666	0.144475989874	6045	0.543424317618
TRINITY_DN159612_c3_g3	1.76589676642241	2.1537679151709	2.11230388301126	2.21754965248242	-1.598338	0.594336	1.213158	-0.0324877614597	399	0.401002506266
TRINITY_DN144982_c1_g1	2.85621420832413	2.59844319583442	3.92086357281516	3.9731137009142	-1.300832	0.190276	0.439587	-1.99507217174e-05	884	0.503393665158
TRINITY_DN150465_c1_g1	4.58669358763121	5.67518658545419	2.70006342548449	2.53854412714964	-1.208259	18.222267	25.345891	-0.0782111009736	7505	0.374017321785
TRINITY_DN152524_c3_g1	2.11763425738647	2.08424886641123	2.49007444764618	2.44258311877067	-1.048960	0.157054	0.323072	-0.0325936199723	743	0.581426648721
TRINITY_DN144095_c0_g1	3.50235105114661	3.35931964909861	3.73884531912846	3.80787001282942	-0.457063	1.223053	1.422938	-0.0908231254513	630	0.580952380952
TRINITY_DN140632_c1_g1	3.00571370760041	3.52320810655951	3.02706808660868	2.99428929641993	-1.410691	9.674726	14.516359	-0.0274590150249	2247	0.422340898976
TRINITY_DN159304_c1_g1	3.38570648641775	2.57261139438373	4.15554400175436	4.13068312006315	-0.834156	5.655793	7.112152	-0.0303243388747	3731	0.372822299652
TRINITY_DN157755_c0_g1	2.66166650970299	3.20553780405237	2.38261175426649	2.44724120772836	0.767001	0.907709	0.706540	-0.152759550753	344	0.389534883721
TRINITY_DN149460_c2_g2	4.80679576457173	2.93091198360684	4.15245310842908	3.97215656787577	-1.120316	0.173832	0.364876	0.0508474576271	446	0.643497757848
TRINITY_DN147138_c4_g1	3.7051568979601	3.73320332784033	2.93126686483628	3.06554770479236	0.423425	1.834332	1.628544	-1.29497128572e-05	1397	0.44309234073
TRINITY_DN146139_c1_g1	3.03078532084482	4.16167598554572	1.24493922802651	1.50786412875345	-1.277177	0.334021	0.650681	-0.00819672131148	909	0.464246424642
TRINITY_DN155913_c3_g1	1.26577674312423	0.155094349935596	-Inf	-Inf	-1.104637	2.079041	2.957286	-0.117928490334	601	0.710482529118
TRINITY_DN155913_c3_g2	1.26964207294736	0.46722389958853	-Inf	-Inf	-0.335852	1.227094	1.369715	0.108728523946	486	0.681069958848
TRINITY_DN157527_c2_g2	2.17560590475876	2.804020788263	2.40329965586685	2.48678445693784	0.951078	3.929628	3.134608	-0.0480716507244	1568	0.417091836735
TRINITY_DN160133_c5_g1	4.28968973584238	5.74326390235214	4.3025682702791	4.32176508562124	-0.144965	5.833098	6.051097	-0.147673241998	6795	0.421486387049
TRINITY_DN160415_c2_g2	6.48401751637681	6.51497713640945	7.11660836189039	7.17023506688275	1.912203	7.487927	5.049771	-0.00157320366763	2380	0.483613445378
TRINITY_DN153919_c3_g2	0.989338661797986	2.4368829074428	-Inf	-Inf	-1.405677	0.941730	1.623090	-0.123110576465	577	0.467937608319
TRINITY_DN156758_c1_g4	3.53002552127097	3.62190855333216	3.16185966686432	3.12981288813292	1.863032	2.819840	1.827323	-0.15311295794	1058	0.547258979206
TRINITY_DN151952_c3_g1	-0.948062358220999	-1.04846202114948	-0.377782035637458	-0.538481068092598	0.684850	7.848255	6.714663	-0.0534399070049	242	0.50826446281
TRINITY_DN155141_c1_g1	4.38402715675528	5.33151921183726	4.26280248188217	4.15487182144655	-0.241789	11.575954	12.282887	-0.138813750875	4116	0.41739552964
TRINITY_DN159554_c0_g2	3.43059860517763	3.50288914783661	3.41346870412487	3.26170183450085	-0.827760	0.087459	0.180658	-0.035682426405	1194	0.505025125628
TRINITY_DN141102_c1_g1	4.18122869755547	4.2652685858532	3.87591840730066	3.89843650619758	2.549949	6.407138	3.854018	-0.133320823615	2225	0.497078651685
TRINITY_DN143528_c3_g2	2.70802915512951	-Inf	2.74961121703356	2.51169458053941	-1.091331	0.690643	1.077332	-0.144849502143	799	0.585732165207
TRINITY_DN159517_c2_g1	7.58499043108048	6.66677093873965	7.02352816188493	7.03388304796454	0.147653	26.071998	25.206163	-0.123751694275	6832	0.581381733021
TRINITY_DN160957_c4_g1	5.87089748825416	4.71354006383913	4.12110560989409	4.00032299517471	-0.490459	5.734753	6.525402	-0.129344549227	4473	0.447350771294
TRINITY_DN159444_c3_g1	1.1974702408795	5.5359900059456	0.338921752053764	-Inf	-1.919506	26.018620	46.624931	0.177208409606	6786	0.442823460065
TRINITY_DN155154_c0_g1	3.99892546757256	5.20047775679117	4.20374269479116	4.21375362473864	-0.258477	2.597298	2.793003	5.45189172855e-06	4599	0.413350728419
TRINITY_DN145575_c1_g1	4.58053095585333	5.07267914106577	2.72372778020979	2.2535599341343	-1.618058	2.909300	4.926970	-0.142249502424	3559	0.44591177297
TRINITY_DN155056_c3_g1	2.96945472474342	2.98750056388011	4.03912600462002	4.16288665899964	-0.528064	2.193550	2.565612	-0.0886527914594	1360	0.724264705882
TRINITY_DN155990_c1_g1	2.03542812349801	1.24693406835642	0.848487415390049	0.572668211073161	-0.469893	5.048187	5.719206	-0.0394537338178	1670	0.504191616766
TRINITY_DN146007_c1_g1	4.72368828058807	4.56785721881302	4.92076531556286	4.95299332150857	2.069354	1.585465	0.927920	-0.133330133442	2783	0.495508444125
TRINITY_DN145558_c2_g1	2.08646136212547	-0.324484704624078	5.17206060081064	4.92862287466791	1.644369	2.447429	1.642748	0.030268232975	647	0.625965996909
TRINITY_DN156674_c4_g2	4.73300276259768	3.79863744416519	4.75032301837036	4.85227498655524	0.852875	4.649367	3.805020	-0.0422470298273	3801	0.402525651144
TRINITY_DN159278_c1_g1	5.23338616450868	4.98855706213554	5.37989200578844	5.4130270871159	1.638683	15.086031	10.835048	-0.0378563183172	4219	0.435174211899
TRINITY_DN149551_c1_g1	4.67244537541418	2.95818447712382	2.03065813492175	2.00619437898618	0.318709	16.815574	15.640225	0.0851070970982	5181	0.441420575179
TRINITY_DN157879_c0_g1	4.38201527723411	4.87647146109694	4.48778655036481	4.5123644745399	0.504291	1.453802	1.253651	-0.0303010056247	810	0.524691358025
TRINITY_DN138945_c4_g1	2.27879724619702	1.75263390971406	0.618390591515059	0.268570029077818	-1.235131	0.207985	0.447361	0.00134048257373	669	0.428998505232
TRINITY_DN151718_c2_g1	6.01110259513901	6.01594285287509	5.29727246380304	5.32211580573111	1.556227	5.721649	4.082094	-0.154154357587	1984	0.522681451613
TRINITY_DN147838_c0_g4	4.63863863012057	3.88575199407862	4.34030536021007	4.31545639142423	-1.700109	35.973374	59.014470	-0.0975152811403	9010	0.462930077691
TRINITY_DN158807_c0_g1	4.8440256482208	3.94882227811745	4.67437265861561	4.74803802389558	0.266816	41.856505	39.428823	-0.0655136690527	10690	0.428157156221
TRINITY_DN152264_c0_g2	4.18374382588451	3.28759341984817	-0.552875783108238	-Inf	1.220655	9.136438	7.028560	-0.0244739844434	2651	0.508864579404
TRINITY_DN147254_c3_g4	4.72810554534448	6.10683355634088	4.47047767967459	4.66878456664183	0.509346	1.178165	1.006488	0.144526771332	846	0.514184397163
TRINITY_DN158668_c1_g1	-Inf	-Inf	0.0689364086639607	-0.420923735112174	-1.512031	0.388430	0.833421	-0.00960334029228	236	0.470338983051
TRINITY_DN148986_c0_g1	3.38848845884031	2.45417571683744	3.82935311060702	3.59969854693905	0.223640	17.612268	16.731964	-0.128642434215	3550	0.656056338028
TRINITY_DN136910_c2_g4	5.2341547562181	2.83013792830974	0.898454224012143	1.04812340819229	0.318593	11.933897	11.089000	-0.0921919956618	3156	0.429974651458
TRINITY_DN129802_c0_g1	2.43852552891614	0.751046601393748	0.67056736737447	0.889292331896507	-1.175497	7.252285	10.106742	-0.025300703825	2203	0.414434861552
TRINITY_DN134323_c4_g1	4.42876208175259	5.18396288566899	4.72963287644161	4.83299176016823	-0.718754	12.791263	15.403142	-0.0937866850631	4497	0.463420057816
TRINITY_DN151907_c3_g1	5.22468156232974	4.53753312932413	4.63317546609348	4.67877263546013	-0.496352	0.700250	0.848151	-0.147830076703	1168	0.467465753425
TRINITY_DN159182_c1_g1	4.9798824560595	4.66595449837712	4.24797179249657	4.27821480725075	1.822183	5.845609	3.971894	-0.135835298902	2213	0.497966561229
TRINITY_DN157820_c2_g1	4.81175735688629	4.67085495138221	5.09694728837736	5.11583314443542	-1.970299	1.917192	3.919566	0.0157644165589	4796	0.434320266889
TRINITY_DN150076_c1_g1	5.39738620622025	4.44495760518972	3.76589027562876	3.67982731357626	-1.508086	0.390234	0.834452	-0.0114571092832	1550	0.524516129032
TRINITY_DN155862_c2_g2	5.83784752457872	5.49263932172963	5.80763698620183	5.76966827228576	-0.436995	14.827289	16.527036	-0.0760208883642	5231	0.573504110113
TRINITY_DN147648_c2_g1	4.62022649737885	4.41735068995814	5.50956519343109	5.40156633278128	-0.562279	5.225546	6.074052	-0.153543299311	7647	0.391003007715
TRINITY_DN159086_c1_g1	4.85714082489107	4.99068113615183	5.08060263333808	5.20584534005903	-0.674619	7.859852	9.387516	-0.109054718135	1715	0.443731778426
TRINITY_DN151802_c1_g1	-Inf	2.17356024436626	-Inf	-1.08009110831304	-1.496038	4.917357	7.745263	-0.00758432876408	994	0.467806841046
TRINITY_DN160692_c2_g2	-1.46611579131016	1.75993807962038	-Inf	-Inf	-0.312633	5.940575	6.438347	0.263704955797	427	0.395784543326
TRINITY_DN155123_c1_g1	4.99041456758737	5.47239840297239	5.08391271254115	5.04345284765978	0.484806	3.105934	2.744317	-2.23354808366e-06	4681	0.471266823328
TRINITY_DN149679_c1_g1	4.36473408037809	4.11103270727657	4.78271685430485	4.72946884326979	-1.189478	18.543343	25.634257	-0.128141761083	7683	0.393596251464
TRINITY_DN157761_c1_g2	4.15230513388431	4.23237598880786	4.51641970092679	4.28536630017076	1.558088	10.213468	7.393299	-0.00535029013339	2966	0.56271072151
TRINITY_DN153055_c2_g2	4.32163882182544	3.90986883020349	4.53797281478333	4.58307164425602	0.314239	3.158759	2.912191	-0.114926394173	2616	0.506880733945
TRINITY_DN158156_c3_g1	4.45548537204255	4.1601487064165	4.08287204258142	4.16699061697213	-1.688670	0.940242	1.848088	-0.0310130010834	1254	0.472089314195
TRINITY_DN160885_c0_g1	4.71769778418328	4.37999286127649	5.07859693606807	5.11325422997996	-0.728808	21.796771	26.242246	-0.108155275354	5955	0.382199832074
TRINITY_DN139574_c4_g4	2.67603846308037	2.97484321840467	1.35451130047707	1.50579515726662	-1.923459	0.881464	1.970730	-0.00288770464427	1633	0.745254133497
TRINITY_DN156627_c2_g1	0.926470298231691	2.23019453283298	0.53369386879289	0.956423447239438	0.713798	1.150391	0.924229	-0.0666437595391	416	0.444711538462
TRINITY_DN159796_c4_g2	3.44264073318883	3.44224382750323	4.0637091332238	4.13952825667929	2.229670	8.411446	5.393385	-0.155489269971	2208	0.427536231884
TRINITY_DN158614_c0_g1	5.31445515130102	5.98471028406731	5.14632462490655	4.94341155711125	0.160826	7.719918	7.427563	-0.148103104033	4638	0.552177662786
TRINITY_DN152734_c5_g2	4.15204969183884	5.05694740800538	3.89378557623665	3.95427219943468	0.769833	9.657306	8.133919	-0.0778686807691	3960	0.534848484848
TRINITY_DN142587_c3_g1	-0.670803485997021	-0.378871447720807	2.52681291618634	2.6882812963891	-0.781945	7.297251	8.998690	-0.0568291968687	2338	0.499572284003
TRINITY_DN155766_c5_g1	4.71105184607081	4.2205238265165	4.50094712123421	4.45831183050686	0.383643	4.428254	4.028759	-0.122238251369	3405	0.454038179148
TRINITY_DN159222_c3_g1	4.77754308369883	4.41766253268841	4.8158172361032	4.79891348519421	0.886089	2.838762	2.274300	0.0134355911965	1637	0.456322541234
TRINITY_DN158567_c1_g1	3.80898197227253	5.08810752602033	-Inf	-Inf	-1.387052	25.212384	37.097286	-0.109750135969	8870	0.440360766629
TRINITY_DN156490_c1_g1	3.66691452258798	3.85355900643546	3.00049992665648	2.99376123904739	1.463772	3.507944	2.499134	-0.0957055145479	2061	0.492479378942
TRINITY_DN157591_c1_g1	2.55140184638799	5.26415028291297	0.920665931366636	0.827261346235739	-2.073779	22.563524	43.220381	-0.076905541553	9438	0.42032210214
TRINITY_DN154811_c3_g2	5.88763002512881	6.47148498480657	5.32516773518316	5.34192483897345	-0.700974	7.206167	8.680623	-0.118056841518	5823	0.385711832389
TRINITY_DN159718_c0_g1	5.62718472467843	4.28213280349823	3.8458586021339	3.80927051307034	2.010858	9.980917	6.672025	-0.0772778354629	3741	0.519379844961
TRINITY_DN124807_c0_g1	3.42204116793335	3.04246640112993	2.52651538222977	2.70959733315692	1.119859	2.466803	1.861292	0.00872368059076	727	0.606602475928
TRINITY_DN146658_c0_g1	4.29950404031754	4.8021374440964	4.10306127042544	3.96592489508447	-0.870210	14.797192	18.590524	-0.039125687509	4026	0.456284153005
TRINITY_DN151454_c0_g1	3.84074657476521	4.69663265951468	3.97135280459319	4.15742760309904	1.448831	2.361403	1.649950	-0.148609460018	645	0.727131782946
TRINITY_DN160101_c1_g2	5.38220080529259	5.04363879192568	6.72100207620324	6.81262767798542	-1.479975	0.429969	0.884248	0.0700689202494	2852	0.452314165498
TRINITY_DN161123_c2_g2	3.47713365402749	4.63986825682786	3.53410080740843	3.3184541853023	-0.453756	66.640405	74.375020	-0.106848686362	12993	0.486030939737
TRINITY_DN158120_c2_g2	3.18772112155871	4.60642236147986	0.866733217976816	0.965890782347728	0.647975	5.777880	4.964338	-0.100455962961	2269	0.473776994271
TRINITY_DN161038_c0_g1	5.35443139745644	4.20522444996753	6.0269145919066	6.05771116940431	-0.984413	18.855391	24.461169	-0.0434407074998	5412	0.606614929786
TRINITY_DN160816_c2_g1	5.15567683578645	5.90513578572653	5.28877909126951	5.032744676989	0.801249	38.360613	32.358645	-0.0128903596049	7927	0.424120095875
TRINITY_DN147476_c0_g1	-Inf	3.59374585297575	-0.0769665562822033	0.083331123679601	-0.960322	8.694000	11.283205	-0.0966869134805	4209	0.59895462105
TRINITY_DN160608_c4_g1	1.80098638827606	2.40120686073481	0.463752613868363	0.715338188648654	-1.153549	1.397117	2.079722	0.0264009724518	1489	0.443922095366
TRINITY_DN151605_c0_g1	4.00931455427945	3.24109152773151	1.75593667878652	1.59653120518616	0.401129	26.524374	24.258610	-0.0639710392372	5265	0.433808167142
TRINITY_DN157767_c6_g1	4.31888958988608	0.990878834947802	4.36229215180377	4.21313155862683	-0.688618	0.871039	1.122598	-0.14450546592	2595	0.447398843931
TRINITY_DN151135_c4_g1	2.93751965442311	3.48930734683258	0.893555203765578	0.816400277264231	-1.920773	9.284315	16.932686	-0.0590526984855	5169	0.456954923583
TRINITY_DN134863_c1_g2	2.37776160958082	1.29096036852526	1.58629331241488	1.29138206593508	0.726908	2.612004	2.167071	-0.0889564624027	851	0.699177438308
TRINITY_DN161349_c1_g1	5.80050597607741	5.75688186171877	5.5087483129507	5.58788168904069	0.115830	12.539718	12.203161	-0.0864549003364	4447	0.463683382055
TRINITY_DN161279_c0_g1	3.96256411387638	1.4170780055809	5.65654495174189	5.73166659837922	-1.307882	10.794319	15.607990	-0.134743652465	3710	0.378167115903
TRINITY_DN152093_c1_g2	4.97616992098416	4.08961279547881	3.699880685397	3.50249643596037	-1.876438	0.702668	1.603573	0.0177477815273	5811	0.451213216314
TRINITY_DN146432_c1_g2	2.40063336847386	0.677642354195173	0.271256590999657	0.18606686222928	-1.696741	0.608705	1.301647	0.00392927308448	808	0.470297029703
TRINITY_DN138908_c1_g4	5.1780583345712	5.35405864422567	5.41740325554072	5.51866582540127	0.271158	1.195936	1.098466	-0.123358569816	593	0.664418212479
TRINITY_DN154475_c0_g1	2.29090403018816	3.02460600107173	3.29097657261976	3.30207654653599	1.288796	3.910611	2.902295	-0.0884150834533	2439	0.411644116441
TRINITY_DN160645_c1_g1	4.6441201161843	4.86040639534344	4.03013353230227	4.07121057340547	0.750819	3.284755	2.727616	-0.0908914408437	1882	0.463336875664
TRINITY_DN152970_c1_g1	2.5030112237323	0.827655848357698	1.25221275686069	0.980664752061019	0.283154	0.536833	0.479462	-0.152793838753	457	0.671772428884
TRINITY_DN142378_c4_g3	3.20447165593075	3.59372244733318	3.2132159954346	3.20707385007875	-1.447236	0.465040	0.923230	-0.0282286520819	1867	0.540439207284
TRINITY_DN152582_c2_g1	3.71549812949203	3.95678088903549	3.99557860133858	3.97404258670545	-0.838538	17.560966	21.835175	-0.0388489509616	3668	0.37213740458
TRINITY_DN153540_c0_g1	5.77743086619999	5.20676538719048	6.54639754107397	6.60353225490772	-0.232049	2.616163	2.791793	-0.0963451499536	2377	0.492637778713
TRINITY_DN137681_c1_g1	4.44490726420069	2.18399248356582	3.82557737964888	3.71936099482405	0.503553	1.286730	1.104933	-0.0537624922809	2226	0.37376460018
TRINITY_DN143696_c3_g4	3.31331067260541	3.36344642295568	4.23441803299264	4.17320929456412	-0.585422	4.179346	4.906625	-0.130878364198	2905	0.467814113597
TRINITY_DN145066_c2_g2	4.90869927285146	3.54751254454664	4.68152721039438	4.69348549413564	2.200964	14.848537	9.705216	-0.116495545158	3356	0.623063170441
TRINITY_DN148249_c0_g1	4.04332475930167	4.37602183793685	2.02342391978042	2.00470070813585	-0.491926	1.809001	2.102734	0.0569637249594	2154	0.457288765088
TRINITY_DN147699_c2_g1	4.35837158360977	5.33794928847446	3.033393551947	2.94775642762935	0.229150	4.510941	4.260170	0.0449122902564	1841	0.440521455731
TRINITY_DN154000_c7_g1	3.99671917227801	4.50004724123571	4.14344534834019	4.10554043126904	0.145312	16.126556	15.592256	-0.124726991667	4700	0.628936170213
TRINITY_DN149209_c4_g1	1.78309753129027	3.71158516857933	0.847203262937879	1.20697604093851	-1.197426	0.918026	1.449150	-0.0426717005118	1221	0.505323505324
TRINITY_DN139400_c1_g4	3.3587023444448	4.15917540984796	1.51066308500797	0.857223801881471	1.295710	8.717630	6.605260	-0.134517935183	2383	0.397817876626
TRINITY_DN154217_c2_g1	4.27630985920088	5.35412845636183	2.78918176753399	2.58202670247069	0.048970	3.742148	3.694905	-0.148086020997	2536	0.445189274448
TRINITY_DN157968_c1_g1	2.9470391720999	1.68477760980598	2.50608946317751	2.3186040185617	-1.051852	0.121381	0.271269	0.015009380863	589	0.711375212224
TRINITY_DN159837_c5_g1	3.24237584672761	5.09511117942278	4.50131740878153	4.52708533655982	-0.092519	0.000644	0.001540	0.0	224	0.464285714286
TRINITY_DN160329_c1_g2	4.8364847399232	4.60981024720675	4.4786622406497	4.33131017453162	1.258843	16.365581	12.595453	-0.073029753493	6673	0.517158699236
TRINITY_DN148225_c1_g1	3.82001826847915	3.91292779419066	3.5708169839943	3.63713982699914	-2.087120	1.869274	4.055357	0.00940874585694	2811	0.378512984703
TRINITY_DN159378_c0_g1	3.0697373006197	3.06320989411343	4.16152691263352	4.20247608646606	-0.441327	33.439673	37.234989	-0.0866974358893	5234	0.66354604509
TRINITY_DN155266_c7_g1	3.93226502932032	4.49721921206928	5.13224182563858	5.2871010232936	-0.329909	0.691322	0.784356	-0.153562529076	1790	0.375418994413
TRINITY_DN151494_c1_g2	2.34641880999288	0.983721295213903	-0.364874331409944	-0.130757158660682	-1.455611	3.000916	4.760636	-0.0790735127553	1279	0.493354182955
TRINITY_DN145895_c4_g1	3.41666305736009	5.23232911893474	2.43802218714385	2.19604950885846	-2.137043	4.274035	8.853206	-0.0218987184273	2469	0.404212231673
TRINITY_DN139346_c1_g1	4.19293456097704	6.14576452971232	4.4553717883985	4.53192430902228	-0.738646	3.313132	4.093211	-0.136612219678	1875	0.437333333333
TRINITY_DN159518_c2_g1	3.12373178035702	3.61109153027804	3.43991793965766	3.18628085031618	1.195956	3.792978	2.867030	0.193918867328	1553	0.386992916935
TRINITY_DN144569_c1_g1	-0.651741450036156	2.60819762504821	-Inf	-Inf	-1.957496	3.398709	6.577642	-0.0864911065389	1269	0.481481481481
TRINITY_DN143742_c4_g3	2.18583099096898	0.709043103957106	1.83122939522418	1.97337910316796	-2.087421	2.345970	4.968969	0.00756860259014	1616	0.446782178218
TRINITY_DN160137_c1_g1	4.87734479015403	6.30254228278784	4.35936062687563	4.50802370406743	-0.298545	12.305079	13.243214	-0.0582207683141	3332	0.435774309724
TRINITY_DN159871_c3_g1	5.59345888238864	4.43004988951163	5.33888326290196	5.20699451521901	1.910127	20.058654	13.809972	-0.134284002917	6658	0.541453890057
TRINITY_DN158729_c1_g1	3.14901310759689	3.3876233927615	3.93126503965725	3.82447247605059	-1.038300	0.632588	0.974383	0.212505650815	1244	0.393890675241
TRINITY_DN150634_c1_g1	5.60542656461898	4.06107269947542	5.192903880252	5.14648014637653	0.446428	2.518121	2.237548	-0.151281474539	3089	0.377468436387
TRINITY_DN156950_c4_g3	3.42119395237505	5.37064108694576	4.11774837829794	4.07760501359611	-2.070609	1.229903	2.801915	-0.00031668431522	2080	0.557211538462
TRINITY_DN156467_c1_g1	4.85717624224109	5.2335658202933	5.17760667350802	5.16533475735853	2.022963	14.524754	9.768319	-0.135981734461	4086	0.407244248654
TRINITY_DN160912_c3_g10	2.93643876924642	3.02302526540933	-0.561040182012289	-1.26334925468787	-1.606956	10.414601	16.744609	-0.0848974263023	3905	0.407170294494
TRINITY_DN158679_c4_g1	5.46864057035147	4.07897570855546	4.3887105597944	4.18074394602323	-0.166362	1.534528	1.614843	-0.0905979402386	1692	0.534869976359
TRINITY_DN138380_c4_g1	2.84006707835566	1.5730528908367	4.34948357231539	4.42926772564689	-0.610690	2.231598	2.677712	-0.1459538231	3793	0.419984181387
TRINITY_DN154260_c1_g3	1.25045525794533	2.91230915826327	0.375386063412555	0.214687030957415	-0.719863	3.685197	4.514987	0.0462480258285	743	0.629878869448
TRINITY_DN147295_c1_g1	3.57459712081735	1.49680272083919	4.0194457890618	3.76629692150291	-0.376334	5.354860	5.908545	-0.0818246866109	5391	0.423112595066
TRINITY_DN159638_c1_g4	7.00350483597974	6.90311844274498	6.76275886579973	6.85964025928369	-0.611870	2.383062	2.855109	-0.110779045608	1238	0.48788368336
TRINITY_DN160219_c2_g2	5.79861072134916	5.53523580927023	6.02286377614626	6.04983074050224	1.208126	19.002521	14.782847	-0.123440651481	3101	0.570138664947
TRINITY_DN137458_c1_g2	2.74524865401278	2.54518060342529	2.52061763198466	2.41332108620328	-1.041187	0.149605	0.310466	0.0280210157618	538	0.624535315985
TRINITY_DN139268_c3_g2	2.02020092181968	-Inf	1.13871473916615	0.65086466256072	-0.830391	2.657075	3.402371	-0.0772228077837	869	0.461449942463
TRINITY_DN151123_c2_g1	-0.291296173042801	4.832978734212	-Inf	-1.08009110831304	-2.134633	13.908094	27.576343	0.159687603855	5166	0.374758033295
TRINITY_DN139268_c3_g1	2.63660020665129	2.98353984954897	3.89262060073507	4.40732515964574	-1.654606	0.495231	1.084310	-0.021535255297	1715	0.560932944606
TRINITY_DN144663_c2_g2	4.47369527569793	2.9383150812201	1.38788748837317	1.10896716491268	-2.184767	7.449894	15.375237	-0.021341809513	4629	0.410239792612
TRINITY_DN156548_c3_g1	5.03341740419248	3.58101373218423	4.19232092485501	4.14875794167936	-1.880698	7.687300	13.861964	-0.101278211922	4050	0.392839506173
TRINITY_DN150387_c0_g2	4.95398582785263	4.52677335403753	4.88544702434882	5.07122736591983	0.215781	2.167206	2.041445	-0.043659597936	1339	0.418222554145
TRINITY_DN160609_c2_g1	5.34460799414213	5.95585841247421	3.13231252729242	2.67858978015341	1.284556	3.964191	2.946188	-0.148003478588	3919	0.403164072467
TRINITY_DN141778_c2_g2	2.74671920198708	0.0807058667216917	-Inf	-Inf	-2.124350	14.947604	29.460249	0.0308182784272	3672	0.457516339869
TRINITY_DN144943_c0_g1	5.90633323735642	6.21405485977814	6.83222702242911	6.91733225672466	0.467321	2.729652	2.416528	0.0444698576704	2192	0.454379562044
TRINITY_DN142768_c1_g2	3.7366321778591	3.99897737817142	4.31308466962756	4.39146887667782	1.119998	1.706253	1.260020	0.1693978136	1015	0.455172413793
TRINITY_DN151906_c7_g7	0.581342120810128	1.1566524183284	1.89494568521078	1.51725885540206	-0.025035	3.797286	3.822169	-0.0711027251745	904	0.384955752212
TRINITY_DN148477_c0_g1	4.00967523226372	3.88628843262226	1.02722683746359	0.821107014502388	0.871763	3.088524	2.489637	-0.149132767328	960	0.641666666667
TRINITY_DN152165_c4_g2	4.98642325268267	0.767538752900161	-Inf	-Inf	-0.880043	6.464037	8.223475	-0.0502710779694	1410	0.696453900709
TRINITY_DN151158_c0_g1	4.5192222601563	3.39741919059244	4.44397942355841	4.44600150753677	-1.555060	0.554360	1.122341	-0.0290979631426	1131	0.651635720601
TRINITY_DN136905_c0_g1	2.24756035648338	1.70208762609612	0.0519881629729427	0.0140266091846581	-1.687959	6.681422	11.200806	-0.0384144844794	2608	0.440950920245
TRINITY_DN155246_c0_g1	3.00595010762066	2.09043894759526	3.27707172720863	3.17969251753327	0.666723	1.390908	1.143910	-0.0555538893971	1019	0.443572129539
TRINITY_DN138037_c0_g2	4.73871460540155	1.37557556012513	2.44735599488865	2.54431461971286	-0.036990	15.737244	15.875639	-0.00238388104195	3492	0.646620847652
TRINITY_DN134487_c3_g1	3.22497360272247	2.59805870196808	2.98155328613999	3.17812399737185	-0.641574	5.670046	6.734979	-0.150152302597	1874	0.515474919957
TRINITY_DN160499_c1_g2	5.60294559426024	5.24141986083981	5.29778735424891	5.19528330673704	1.237415	9.550883	7.329219	-0.0679130148629	8057	0.384013900956
TRINITY_DN148784_c1_g1	1.95137929701929	3.85741017025505	1.90479478652054	2.10905747725029	-0.590268	0.036176	0.078225	0.044776119403	374	0.417112299465
TRINITY_DN158677_c1_g1	5.12289299345375	5.53074163367364	4.49154005676511	4.3852413400675	-0.540086	43.396711	49.554460	-0.0255835541413	9858	0.513288699533
TRINITY_DN145082_c0_g1	5.66887799778403	5.22186837443812	6.59332054877551	6.49323544285782	-0.320613	0.867775	0.973225	0.216056079988	965	0.583419689119
TRINITY_DN146038_c2_g1	3.49304713199845	3.9142456539951	3.98783181318154	4.04299108835926	0.216092	1.682409	1.579870	-0.144697461661	517	0.607350096712
TRINITY_DN150448_c3_g2	2.53063896558902	3.31918511059371	0.672043388833995	0.67483333582636	-1.632900	3.426364	5.781363	-0.0860134958393	2127	0.512458862247
TRINITY_DN159321_c2_g1	5.2113022715758	5.60363571413802	5.80633684551581	5.90396665069193	0.922912	29.455766	24.245485	-0.13061635367	7527	0.550418493424
TRINITY_DN146067_c6_g1	2.17009416813309	2.78854599183704	-0.561040182012289	-Inf	0.119418	1.418762	1.368097	-0.140399147297	430	0.66976744186
TRINITY_DN156911_c1_g2	3.38529226591845	3.15903093269701	2.16068919643845	1.9737597316565	1.302161	5.051615	3.772262	0.000122173257942	1344	0.598958333333
TRINITY_DN142510_c3_g2	6.31209575865811	-Inf	5.01556972268871	5.08175348849981	-0.615281	4.747509	5.610928	-0.102521139271	1978	0.486349848332
TRINITY_DN121693_c0_g1	-0.764804211846168	0.194459598534963	-0.398854138769023	-0.685274903108638	0.732023	3.127293	2.604875	0.0342193676232	211	0.672985781991
TRINITY_DN145538_c5_g1	1.56283233238233	3.596563713444	-0.4224107459003	-0.941461672201051	-1.410055	18.325828	27.249815	-0.104362953652	4249	0.562014591669
TRINITY_DN137139_c0_g1	1.84193093140085	2.68217988204653	3.03772617527145	3.16890768730537	-0.781312	7.202011	8.881149	0.0330726657042	1393	0.6223977028
TRINITY_DN155350_c1_g1	4.46010803764921	3.74234520442389	4.82572796992797	4.89529435474626	-0.588510	2.879015	3.407976	-0.142841277629	2900	0.468965517241
TRINITY_DN146743_c0_g1	3.9839477968253	0.936039090524903	1.82597002078201	1.20357030085582	-0.464415	1.522272	1.762637	-0.142074661902	1155	0.468398268398
TRINITY_DN155558_c2_g1	3.99666965710458	3.62174681278629	4.68375576368088	4.68465021521297	0.938033	16.484274	13.485020	-0.127408214822	5580	0.434050179211
TRINITY_DN159755_c0_g1	5.00540513111888	6.00900026911965	5.22916688397257	5.3238008300031	-1.018549	37.122788	48.488875	-0.131536592911	12932	0.457547169811
TRINITY_DN151678_c1_g1	5.07006558380977	4.61791818573707	4.14852418077	4.225447005395	-0.889913	9.701100	12.308106	-0.0979430713112	1871	0.59914484233
TRINITY_DN148381_c6_g2	3.63038916040579	2.78308008097857	3.92152335089146	3.88874810844844	-1.742658	4.266027	7.438057	-0.12839000985	1972	0.342799188641
TRINITY_DN161221_c4_g1	2.8336576389605	2.62194365174881	4.17965454505714	4.28334939933083	-2.118712	2.605780	5.548957	0.072972972973	1471	0.422841604351
TRINITY_DN149105_c2_g1	4.39511794348125	4.40485839459319	4.33412444636522	4.42989763745039	-0.538557	12.704853	14.558385	0.13254581171	2234	0.44315129812
TRINITY_DN159799_c2_g2	2.01870675073442	0.13023480660008	-Inf	-Inf	-1.422363	0.274932	0.614077	0.0243111831442	358	0.444134078212
TRINITY_DN149503_c1_g1	3.19897079478104	4.01358704355138	3.00664812566869	3.13985080539695	-0.971182	0.193177	0.356404	-0.0375722543353	298	0.446308724832
TRINITY_DN160117_c1_g2	4.85417529870197	4.68738714009194	5.36523387157632	5.48786974136432	0.241551	14.109084	13.344479	-0.0891601032732	12449	0.412402602619
TRINITY_DN149465_c0_g1	3.81343486193347	6.03214970762892	4.5651487480759	4.54945809849823	-1.035539	4.319873	5.823254	0.152782257505	1186	0.430860033727
TRINITY_DN157608_c0_g1	7.08218528811491	4.55402625777969	4.98069806253881	5.12867057361354	-0.009693	24.072370	24.126827	-0.11846963597	5922	0.419284025667
TRINITY_DN152302_c2_g1	3.98294891808744	3.28045205457919	4.32787003795023	4.28449178073395	-1.344983	1.486009	2.373905	-0.146736282101	2492	0.366372391653
TRINITY_DN159170_c2_g1	3.99137484355174	3.36585481260783	3.87643930893962	3.92634403637129	0.372981	15.393791	14.145186	-0.103440630021	1340	0.611940298507
TRINITY_DN158981_c2_g2	4.83520178735588	5.00435705392613	5.06361922044581	5.05706922656414	1.777061	20.039335	14.106167	-0.0706907301231	4468	0.427708146822
TRINITY_DN156427_c0_g1	3.46142938821947	4.48981687711722	3.38320182185187	3.53484653514021	-1.116453	0.156825	0.338683	0.0352941176471	911	0.577387486279
TRINITY_DN153647_c2_g2	1.8957018087749	1.78229136212632	3.21518233172042	3.2820451904785	-1.455828	0.321734	0.701810	0.00104329681794	884	0.598416289593
TRINITY_DN159884_c0_g2	3.74115181633239	2.98166967248988	4.95768261008505	4.92774076691854	2.556994	9.512390	5.808689	-0.0944245977926	2698	0.434025203855
TRINITY_DN156107_c2_g1	2.75054329285982	1.80696716635842	-Inf	-Inf	-0.696812	0.913256	1.176962	-0.0145259938838	681	0.513950073421
TRINITY_DN153385_c1_g1	4.46271780811263	4.6937445416286	4.62299219568809	4.68049465627645	1.124843	3.111883	2.370264	-0.0208758064358	1491	0.38430583501
TRINITY_DN137194_c6_g1	3.77507743930013	3.83971063051969	4.03477967644436	4.16777246132418	-1.695116	1.360660	2.548147	-0.00727272727273	2084	0.415547024952
TRINITY_DN150252_c0_g2	2.48688437400131	2.10013840314964	2.41292173389193	2.36224503172845	0.343427	1.339104	1.206677	-0.0908724133325	656	0.466463414634
TRINITY_DN155878_c1_g1	4.57870287333972	4.0291109517119	4.16040909589397	4.13956976148354	1.729999	4.933372	3.386835	-0.153177931345	2497	0.496595915098
TRINITY_DN158002_c2_g1	5.01175695851285	5.72917446225738	5.27998781444546	5.17322654479956	-1.074935	17.300331	23.085144	-0.069909265019	4442	0.398919405673
TRINITY_DN155533_c1_g1	4.10909831786919	4.5489691070419	3.76464446515336	3.71066124436076	0.262464	0.638056	0.577959	0.110756527116	1267	0.441988950276
TRINITY_DN139001_c3_g1	3.89993863723482	2.27361790956838	4.00862588350761	3.94475398315865	0.385889	6.311717	5.757301	0.0362621026474	4537	0.458673132026
TRINITY_DN138786_c1_g1	2.71772109374999	1.63123592608181	3.18659719577229	3.30101566910243	-0.991382	9.788582	12.804965	0.148139154603	3735	0.489424364123
TRINITY_DN155533_c1_g4	1.31514328112378	0.760395136379745	3.11033102853138	2.96941396595047	-1.333025	2.970096	4.503033	-0.142031230539	1657	0.755582377791
TRINITY_DN156526_c1_g1	1.9654182943007	2.34234246652707	1.61302874758391	1.30722727548848	0.493338	1.528965	1.324761	-0.0853771896265	702	0.566951566952
TRINITY_DN146853_c5_g1	2.30638544507362	3.03991260039324	3.54293723456018	3.45417714482512	1.368891	1.111397	0.740527	-0.133365527184	1315	0.482129277567
TRINITY_DN137551_c1_g1	4.1201653753807	3.30564636814788	3.69907528416492	3.77083217677163	0.647309	4.567539	3.910969	-0.150996277322	1409	0.649396735273
TRINITY_DN147103_c1_g2	1.8697641668105	3.44727314408565	2.37995546307095	2.27081509159612	-1.205038	6.531675	9.212392	-0.0528988733915	3195	0.530203442879
TRINITY_DN152222_c0_g1	5.76202368059721	4.77479341853837	5.65460983221511	5.78274345918977	0.440319	11.903178	10.767679	-0.110533837468	2675	0.428785046729
TRINITY_DN152787_c3_g1	5.89752381530374	4.88197683922402	6.42677246216862	6.48543460027396	-0.168245	0.002269	0.005296	0.0	1868	0.487152034261
TRINITY_DN146039_c5_g2	0.46537842175954	3.71435800518156	0.42046750728897	0.467082955677473	-1.548104	0.509813	1.046874	0.0660066006601	556	0.411870503597
TRINITY_DN149671_c1_g1	3.55732053824388	3.17558585758354	1.79682110192108	2.4759333657352	-1.083742	7.735835	10.452922	-0.122681219468	3274	0.467012828345
TRINITY_DN149673_c0_g1	5.02387527426898	2.93893150807437	6.28675368387769	6.34378391242553	1.370795	2.572396	1.838517	0.296721411028	1290	0.494573643411
TRINITY_DN139527_c2_g1	4.42035041584509	3.72904039521258	4.26914858436824	4.35626321521412	-0.118904	0.362315	0.383218	-0.148072387095	1193	0.57334450964
TRINITY_DN155253_c1_g3	5.83802993802016	5.8756104737248	5.1151546461413	5.15642740613424	-1.467465	10.896639	16.643373	0.221269628142	5146	0.452390205985
TRINITY_DN148116_c5_g2	3.50402504231148	3.28189794960943	3.65077564303948	3.68460452890228	-0.340346	4.332027	4.742030	-0.0806538856174	2480	0.366935483871
TRINITY_DN149099_c0_g1	3.07388190385681	3.55569583223262	2.00831209388613	1.91403750305971	0.194929	11.020697	10.528625	0.0205146444714	4682	0.397693293464
TRINITY_DN157640_c1_g3	4.60786234812955	4.71443471325568	5.35169504699305	5.46304210861319	0.273608	28.980916	27.249329	-0.0378497141996	6064	0.425296833773
TRINITY_DN153552_c2_g3	5.68402885739963	5.88843165415901	5.7960881595306	5.85414482694856	-0.890366	13.401463	16.950426	-0.0110167662688	4395	0.427303754266
TRINITY_DN160815_c1_g1	2.73151758490301	3.204311791055	1.94778925183414	1.97430247283082	-0.918277	0.114292	0.234358	-0.0142314990512	630	0.544444444444
TRINITY_DN150188_c1_g1	3.90397275824946	3.22924543038533	3.93275993441734	3.98769347634173	1.257402	1.546954	1.095786	-0.0952135460773	1230	0.651219512195
TRINITY_DN142904_c0_g3	2.54577154898843	2.21896493698801	3.06647116044299	2.97232875829332	1.930722	1.061294	0.605340	-0.0618691213027	335	0.376119402985
TRINITY_DN149795_c1_g1	3.16912061300227	3.25767493901327	3.15605948389068	3.04401195388037	-1.143878	0.182707	0.384079	-0.000781046602447	595	0.514285714286
TRINITY_DN140603_c0_g2	3.83359773761208	3.99820551541744	4.14403266159426	4.13851931729305	-0.238934	1.110108	1.201972	-0.0335988314853	1300	0.515384615385
TRINITY_DN155707_c1_g1	5.57602287984866	0.90530050869243	-Inf	-Inf	-1.579107	3.760353	6.182332	-0.0717446980798	1525	0.428852459016
TRINITY_DN148897_c2_g1	4.18695779874944	4.16044976182171	3.01708125434344	3.06225577571299	-1.285823	0.281611	0.575044	-0.0215384615385	2161	0.425266080518
TRINITY_DN155383_c7_g1	4.77034947854637	4.63418488247519	2.8786815527384	2.37022584830815	-0.434397	17.727995	19.734640	-0.070893382564	4939	0.391577242357
TRINITY_DN148926_c0_g1	4.49450177948902	1.93905701941403	0.463752613868363	0.420610914393647	-0.659931	25.336783	29.913118	-0.111619599794	4997	0.598959375625
TRINITY_DN159020_c2_g1	-Inf	4.96401063720416	-0.59750449337108	-0.296092873297575	-1.957617	7.247375	13.524004	0.182950819672	1768	0.408936651584
TRINITY_DN145255_c2_g3	3.7729603293885	3.77341099535845	3.35347038269534	3.45806294115949	0.383619	5.556489	5.065937	-0.107626010033	2497	0.530636764117
TRINITY_DN160537_c2_g1	4.51376963639996	4.89569045371813	5.62619989209195	5.56771015653893	1.672698	60.752653	43.851051	0.040730473737	10336	0.624226006192
TRINITY_DN140232_c4_g5	3.2938556389998	2.93092503320484	3.14538966755035	3.58615422110935	-1.177123	4.487756	6.333910	0.0667867435745	2400	0.409583333333
TRINITY_DN151996_c0_g1	3.60277138158926	3.68645421477875	1.71544216535472	1.5800249962096	-0.291929	1.965739	2.142775	-0.153127153885	2081	0.547813551177
TRINITY_DN161245_c3_g1	3.10807962769642	3.05818813181339	3.6461130370402	3.63679609142843	-0.002380	0.000000	0.000001	0.0	235	0.48085106383
TRINITY_DN156854_c3_g1	0.774341322810737	-1.21064806439274	3.41882488235918	3.39580165110986	-1.473693	2.937450	4.697865	0.078438655859	838	0.508353221957
TRINITY_DN136797_c4_g4	2.21497055532776	2.27487532626172	2.44845966343634	2.4395849377284	1.293680	1.619551	1.141149	-0.142572644157	780	0.753846153846
TRINITY_DN138676_c1_g1	2.80137042887306	-0.127427983951857	2.54327543947081	2.61226058931813	-0.679991	7.361431	8.812124	-0.0930517088787	2116	0.465973534972
TRINITY_DN156489_c1_g1	4.68178886564993	5.02466825085837	4.0108035666227	3.97435483557862	0.013644	28.227327	28.138221	-0.103732212726	5356	0.439133681852
TRINITY_DN159171_c2_g2	6.3865596717257	5.18673059436274	5.6281356869231	5.72862964213107	-0.116541	32.821163	33.730503	-0.115656347029	7927	0.485303393465
TRINITY_DN140934_c2_g1	-0.474637635394676	3.09058035667917	-Inf	-Inf	-2.111081	6.375763	12.793380	0.118154158215	2145	0.369696969697
TRINITY_DN148440_c0_g1	3.39948152468541	2.19977330439213	2.3180632250972	2.37336805193792	0.095074	7.405646	7.236951	-0.0676724766938	3615	0.667219917012
TRINITY_DN156814_c0_g1	4.04128246940182	3.62753632959197	3.10278846837948	3.33912236282129	-0.976999	0.106999	0.234921	-0.0313131313131	2514	0.481702466189
TRINITY_DN160927_c0_g2	3.76327171272455	5.56213692913744	2.35240410089184	2.26939296008074	-1.348469	0.281576	0.597131	-0.0190174326466	3728	0.435622317597
TRINITY_DN159258_c1_g2	3.86163667070904	3.54951971392369	3.87447942520845	3.84972426749341	0.498628	5.001685	4.435939	-0.0782281467495	2646	0.547619047619
TRINITY_DN136545_c8_g2	3.08656116058598	3.75166868970092	3.53215891875826	3.46793156095315	-0.542518	1.794431	2.120635	-0.151306600207	1005	0.721393034826
TRINITY_DN152359_c4_g1	2.32256960904848	2.44434864214014	2.49546565456913	2.51990855925482	-1.791239	0.864577	1.812709	0.000590580245091	1045	0.422966507177
TRINITY_DN156803_c1_g2	4.85215913249373	4.38218418535782	5.1576935913625	4.98988562503375	1.577267	1.012581	0.629976	-0.0666589347328	570	0.435087719298
TRINITY_DN133923_c11_g1	3.36411493078042	2.79715621344634	3.42214062974271	3.37015130823151	-1.179217	0.188702	0.402448	0.00564971751412	868	0.531105990783
TRINITY_DN138020_c1_g1	4.09525663845923	4.73831982338188	4.93377641246411	4.88144865325461	1.302462	0.550998	0.338797	-0.155550711276	660	0.643939393939
TRINITY_DN161251_c2_g1	5.33234484720605	4.88009212471607	5.82163190361939	5.86278432434067	1.989517	21.847453	14.862511	-0.0780495428826	3341	0.387608500449
TRINITY_DN156932_c1_g1	5.47081639046307	4.88693374618068	5.17722096207987	5.06459821802396	0.066724	25.833948	25.439144	-0.094402526182	6678	0.601976639712
TRINITY_DN156121_c3_g1	5.12561423602494	4.40475547026486	6.17226951647166	6.31473662804474	1.921820	9.411754	6.378215	-0.0561310199959	5426	0.430519719867
TRINITY_DN154927_c2_g1	4.49645916688096	4.41992648522728	3.98440586236986	3.9623998715901	0.256464	1.150872	1.061017	-0.15377766809	1404	0.529202279202
TRINITY_DN139615_c0_g1	0.466803337540592	1.14285384403101	2.36009141888362	2.32219368220956	-0.051773	6.170841	6.251062	-0.100713527401	1739	0.668200115009
TRINITY_DN153642_c2_g2	5.4943607310771	5.14336081500707	5.0128891420484	5.0721802126719	-0.353182	13.233090	14.439031	-0.106443467982	4099	0.435472066358
TRINITY_DN147143_c0_g1	4.6575196547031	3.06131885928057	3.84909449704866	3.90149083941804	1.744772	3.711693	2.506319	-0.15382456614	1571	0.569700827498
TRINITY_DN141234_c2_g1	-0.250791320220507	3.36574908215077	-Inf	-0.627738488618282	-1.163417	0.992988	1.531834	0.26997418409	506	0.735177865613
TRINITY_DN154361_c1_g2	1.47999257476695	-Inf	-Inf	-Inf	-2.116932	3.710731	7.681537	0.00872368059076	1034	0.39748549323
TRINITY_DN155650_c1_g1	2.64732953059045	1.61678377160312	1.04976901858111	0.984432661968581	0.488229	4.930526	4.382546	-0.0898400743513	1136	0.660211267606
TRINITY_DN141405_c0_g1	-Inf	3.07770856381169	-Inf	-Inf	-1.411689	15.822499	23.577754	0.16437678305	2820	0.567375886525
TRINITY_DN154385_c1_g1	2.45275777899242	2.32018315432479	2.06241658431992	1.97831112908102	-1.600434	0.795457	1.539684	-0.0369396294082	563	0.396092362345
TRINITY_DN146189_c0_g2	4.85043690616634	3.65878564775989	4.49430100125799	4.46966994697662	1.097093	14.751514	11.691553	0.186408232096	2648	0.668429003021
TRINITY_DN158227_c0_g1	4.21193156550672	3.81967309981022	4.01867609410558	4.04706668320056	0.204881	1.908123	1.800273	-0.11107390433	884	0.661764705882
TRINITY_DN156981_c2_g1	5.2276078366233	4.5998322369404	4.15347317525633	4.14758261195708	1.248603	6.333560	4.809997	-0.109056985297	1934	0.512926577042
TRINITY_DN143564_c0_g1	3.38144582304469	2.58944027335712	2.4917128418291	2.6177181818495	0.062093	7.206854	7.098637	-0.14937582482	2132	0.516416510319
TRINITY_DN145737_c0_g1	2.85720176858549	1.78283804941327	-Inf	-Inf	-1.993568	3.022473	5.994786	-0.00102874228059	1714	0.595099183197
TRINITY_DN160781_c2_g1	5.3771031380574	4.99795991556048	5.62878936293074	5.53395440509769	-1.286400	35.461285	50.365276	-0.106466078068	18538	0.572230014025
TRINITY_DN147841_c1_g1	4.25867786905121	4.4864944292186	3.39483065121724	3.48946630518463	-1.811963	2.963806	5.432769	0.0329104894547	1826	0.427710843373
TRINITY_DN139218_c1_g3	4.36054240246707	4.8486900631382	4.9029174695314	4.9864585361036	-1.080057	9.429133	12.686095	-0.0480174879981	2143	0.383107792814
TRINITY_DN157335_c2_g2	3.73687950097204	3.94083161076865	4.19556539043506	4.23787026362057	2.380341	7.149986	4.444543	-0.153158823798	2579	0.435440093059
TRINITY_DN155184_c1_g1	0.735279572346584	0.376826874839918	0.990170345928196	0.909493972080299	-0.548755	2.612518	3.062060	-0.0718254625866	607	0.792421746293
TRINITY_DN160157_c2_g1	5.22329237879237	5.12622358396968	5.90392717160515	5.97616362819702	1.502324	34.636338	25.668673	-0.0857488839047	8548	0.452152550304
TRINITY_DN139499_c3_g1	3.08982003140244	3.66391297013297	3.86715812035572	3.67879999603726	1.165995	2.366683	1.763083	-0.152334789849	1229	0.585028478438
TRINITY_DN156125_c1_g1	5.83058204299732	5.02177914235317	3.72113436568052	3.70264572347549	0.804321	1.752724	1.404502	-0.139239961543	2562	0.440671350507
TRINITY_DN153445_c1_g3	0.782002542582885	0.105202178009279	2.60416466319666	2.50034797557412	-1.095253	0.157457	0.334518	-0.0287081339713	903	0.378737541528
TRINITY_DN156727_c2_g1	3.55644310839921	3.51877784421121	4.82853127413466	4.64509074715382	0.599693	13.188937	11.537354	-0.129873597139	4343	0.471563435413
TRINITY_DN153571_c0_g2	-0.333523695282975	-Inf	-Inf	-Inf	-1.802613	0.817289	1.741162	-0.0347781694081	275	0.418181818182
TRINITY_DN152462_c4_g1	5.04690706036612	4.09541018864287	4.48721003854014	4.42301283562831	0.170583	9.490704	9.115012	-0.115864356092	2959	0.59344373099
TRINITY_DN155738_c3_g3	4.51627273034994	5.39904711519473	4.14462812785454	4.25753559187355	1.063522	0.952385	0.680525	-0.15380578215	994	0.606639839034
TRINITY_DN144221_c6_g1	3.79423952270844	1.67704378157415	2.38861183748805	2.34782386266529	-0.383814	11.307564	12.443806	-0.0946883444986	3871	0.436063032808
TRINITY_DN149447_c0_g1	2.3434689844654	5.37367973156543	-0.516411471749447	-0.188293573151038	-1.287738	0.230340	0.497591	0.111111111111	1236	0.529935275081
TRINITY_DN149289_c3_g1	5.35261676747886	4.77057131362621	4.78093796322818	4.86397623116538	-0.001120	16.880241	16.884690	-0.0908195197062	4901	0.396449704142
TRINITY_DN155086_c2_g2	5.45973416453373	6.3347405724075	5.43036981781699	5.32876519733749	1.773461	5.412150	3.699408	-0.0748745728554	5120	0.449609375
TRINITY_DN151641_c1_g1	5.05136254658984	6.26016787533588	4.98052957693699	5.05357488211933	1.870573	4.874961	3.258133	-0.141500900741	2656	0.613704819277
TRINITY_DN151641_c1_g3	3.28169134072987	1.43006686217309	3.87848330668865	3.91289010466053	-1.062645	0.127608	0.282850	-0.0182186234818	1648	0.640169902913
TRINITY_DN157612_c2_g1	4.37077842705421	3.5912618731787	1.7713896232799	1.39959429929186	-1.099215	32.553449	43.596803	0.145287380988	11635	0.613064030941
TRINITY_DN146876_c7_g3	3.41741585870403	0.904475008781659	4.53169826541553	4.34989922999717	0.551123	0.872132	0.724992	0.0343627780154	752	0.590425531915
TRINITY_DN151270_c3_g1	5.8370508536995	5.94113004922345	1.14399209020079	1.29753639766843	1.649493	6.260232	4.401654	-0.142570445815	5451	0.423225096313
TRINITY_DN146002_c3_g2	5.72310730682056	3.46654839093349	-0.736133929483069	-0.654444767143186	1.729501	12.364094	8.713313	-0.123159094511	3373	0.483842276905
TRINITY_DN159307_c2_g1	2.68482407432605	3.98651815853336	3.66676050705726	3.57297092530552	-0.466272	2.588751	2.959724	-0.138216729962	1530	0.43660130719
TRINITY_DN142528_c0_g2	0.658474616972525	-Inf	-0.401338642768735	-0.363387320621818	-1.662188	1.595653	2.892246	-0.0787687370881	501	0.666666666667
TRINITY_DN160131_c1_g1	4.721134674265	4.41943447956865	4.57326489464224	4.57370990681083	1.053126	11.072192	8.822873	-0.128231372073	3978	0.394419306184
TRINITY_DN140180_c1_g1	3.11827221463962	0.804419497499817	-Inf	-Inf	-1.697184	1.159436	2.218623	0.000118355504069	811	0.678175092478
TRINITY_DN137768_c0_g1	5.20025411736834	4.06952500477193	5.33494399257469	5.37160735819411	-0.948749	0.113338	0.238735	-0.0131291028446	1694	0.48347107438
TRINITY_DN144132_c1_g2	4.95974379747014	6.16770252082694	5.35397685378505	5.3988476898268	1.054944	2.451537	1.877195	-0.155431636268	1226	0.554649265905
TRINITY_DN159586_c4_g1	4.57461108310797	4.27853703204459	4.45113962122388	4.4977412536338	0.512527	2.480515	2.166831	-0.0855497775246	2086	0.46116970278
TRINITY_DN159225_c1_g1	3.77544862910988	6.01303496547718	1.57630917135319	1.26881630388201	-0.378082	26.877799	29.460737	0.212010807066	5670	0.453791887125
TRINITY_DN143740_c2_g2	3.9809140958942	4.50706273506341	3.81234655288545	3.88188734161112	-1.085813	23.142235	30.920714	-0.0985516426677	5914	0.408353060534
TRINITY_DN160138_c6_g1	3.9588574702181	4.72124801911494	4.57605521187858	4.50527779303321	-0.519784	17.309730	19.707617	0.00634724553755	5357	0.372969945865
TRINITY_DN153249_c1_g1	6.21795335052523	5.97892380676935	6.4710133657517	6.51621744812433	0.572105	2.794116	2.411456	0.0406300580952	3892	0.574511819116
TRINITY_DN136802_c0_g1	4.32068378665726	3.17641288701076	3.02890969177331	3.13113976363281	-0.792201	1.753532	2.254550	-0.145448370652	1574	0.447268106734
TRINITY_DN153031_c3_g1	4.96994831842261	3.49737065033498	6.53538656565605	6.19770303829777	0.091718	6.869848	6.717964	-0.127772244039	3082	0.459117456197
TRINITY_DN144891_c1_g1	4.74263892756491	5.11278403182728	4.95175541446675	4.9126608751326	-1.413593	1.049853	1.790836	-0.0978924801924	711	0.691983122363
TRINITY_DN140944_c7_g2	3.11570282624189	1.64489873558547	2.40266543214349	2.39165153836124	-1.158441	3.000332	4.270930	-0.122236673669	2721	0.489525909592
TRINITY_DN158058_c4_g1	5.03656261325697	4.54829442539256	5.78719601653429	5.65689877281452	2.338770	3.822737	2.312256	-0.155530517698	3452	0.490730011587
TRINITY_DN155974_c2_g4	4.70710217682966	3.61087277573533	6.39381805806741	6.42404682955615	1.236927	4.416225	3.327383	-0.127992505681	2032	0.400590551181
TRINITY_DN153623_c1_g1	3.14640918287644	2.08150884044524	3.24953435912209	3.31094277677077	0.398020	0.658619	0.568478	-0.155294305503	1080	0.537962962963
TRINITY_DN141890_c1_g1	4.92981690401109	-Inf	1.89251351243277	1.11993226697266	-1.699546	6.748922	11.361518	-0.00863661359032	2539	0.455691217015
TRINITY_DN159842_c1_g1	3.86650043312413	4.27453768600757	3.74588269005152	3.73463227366233	-1.412616	37.084039	54.910442	-0.0725273975101	9993	0.505954167918
TRINITY_DN151354_c0_g5	3.10600647054035	3.27572523530732	2.36754513357132	2.37226876383906	-1.731290	1.652032	3.075784	-0.0427184466019	2116	0.363894139887
TRINITY_DN149548_c3_g1	2.90612848681228	3.35562205885432	3.32038246649715	3.16341911372699	-1.730728	1.356404	2.582668	-0.0265940902022	1639	0.392312385601
TRINITY_DN151354_c0_g1	5.57815180745575	5.75594863711913	5.24519952010838	5.14224228350164	-1.956886	1.421783	2.994320	-0.00179303278689	3666	0.399072558647
TRINITY_DN147526_c1_g2	3.7314653023197	2.14459523752618	2.43355910720922	2.1266385430631	-0.806601	1.308882	1.717861	0.0485966107655	1587	0.627599243856
TRINITY_DN153812_c1_g1	5.86756851323817	5.48300326953413	6.31483659294619	6.24704958094512	-1.494439	3.015445	4.854035	0.105394776794	3935	0.477001270648
TRINITY_DN157925_c1_g1	4.80528041813209	4.50430665175339	4.89938583258872	4.83821547635984	-0.073731	24.956189	25.391659	-0.0723585206344	8975	0.377715877437
TRINITY_DN156749_c0_g1	2.37585723123169	3.70093318645766	3.33845869991763	3.06312484345174	-0.028360	19.506166	19.636538	-0.127584352654	5145	0.550242954325
TRINITY_DN160407_c1_g1	4.97083233489345	3.69367291178831	4.95125975832506	4.70799239548983	1.619205	2.314403	1.555420	-0.153845621306	2431	0.471410941999
TRINITY_DN152089_c2_g2	3.96086805016942	5.82005687630846	2.95138938723369	2.66090443537084	0.826621	4.523803	3.721325	-0.0898974008226	2143	0.461502566496
TRINITY_DN160527_c4_g1	0.715442041036435	2.37379664112921	4.06511968108858	4.02886982220757	1.896796	26.986188	18.679478	-0.143364704993	5064	0.641785150079
TRINITY_DN160841_c6_g1	2.94471570510713	1.91737874376956	2.57655711955369	2.71276183292191	0.848460	1.287754	1.002587	-0.153727884067	583	0.433962264151
TRINITY_DN148423_c1_g1	3.07510600460124	2.35738361081509	2.69528736165378	2.77390041664419	0.765984	1.089298	0.858986	0.117625781863	247	0.417004048583
TRINITY_DN157922_c7_g1	3.21956887748607	4.92011103876389	3.00883748799971	2.94032892684951	0.051507	1.717203	1.691408	0.0554865945955	1529	0.46173969915
TRINITY_DN150929_c0_g3	0.770768488289474	3.69527116007585	1.17648198672918	0.474543627783467	-0.911136	3.412561	4.449085	-0.0942896942039	1658	0.496381182147
TRINITY_DN149321_c2_g1	3.13612526957443	3.68768850843685	4.08351496038192	4.1483469409602	-1.281376	5.611650	8.152826	0.00878332033414	5125	0.34887804878
TRINITY_DN145362_c4_g2	3.12225659448334	3.59662104471434	3.1786823263054	3.12819014784972	-1.245881	0.297625	0.585308	-0.0775132795593	1171	0.512382578992
TRINITY_DN145362_c4_g1	4.56923405440745	5.17977429218759	5.92308691700836	6.02334310564296	-0.184502	2.002524	2.113139	-0.153712021948	2256	0.335106382979
TRINITY_DN150059_c4_g1	3.02420190501062	2.55968075629754	2.9293680457544	3.0544662442011	-0.878704	0.825811	1.153345	0.331892206716	638	0.622257053292
TRINITY_DN147089_c2_g2	5.8488959685552	5.73441629987983	-Inf	-Inf	-1.149323	6.669305	9.230932	-0.147702473335	2503	0.442269276868
TRINITY_DN154487_c0_g1	3.98018563381269	4.04038151829104	3.7912838710068	3.73461043396197	1.162179	18.062878	14.166653	-0.116404126736	3763	0.535477013022
TRINITY_DN151948_c0_g2	5.25625694493936	4.46788763271746	3.94127965690461	4.04840491282627	-2.234597	3.632463	7.971866	-0.0559415239087	5484	0.463712618527
TRINITY_DN159401_c1_g1	4.30461840372372	4.30031251995188	4.61354480118296	4.52255558239274	0.067021	31.194318	30.717301	-0.13216839791	8213	0.491416047729
TRINITY_DN150821_c0_g3	3.72529014113099	3.35092430953391	4.15835218627906	3.94013611361245	0.015071	0.619741	0.616140	0.0444432890114	561	0.609625668449
TRINITY_DN153413_c2_g2	3.61962089269397	3.22517282950813	3.30880354681883	3.44381033504134	1.658860	2.010826	1.324349	-0.109139283215	1490	0.454362416107
TRINITY_DN160064_c2_g1	5.33016539761223	5.67940869447017	5.05503232077048	5.06245709604047	1.281313	13.364542	10.220063	-0.0135083478799	3286	0.645465611686
TRINITY_DN148272_c2_g1	3.17211337518131	3.64797322604988	3.68518109996329	3.64259681611419	-0.232363	2.822355	3.009915	-0.0586673914028	1291	0.422153369481
TRINITY_DN152163_c1_g2	2.22893617868763	2.8975633206745	4.29926118939666	4.25355995884249	-1.306727	1.832667	2.834597	-0.133228338903	1605	0.433644859813
TRINITY_DN157742_c1_g1	3.00314182799333	3.62424896776995	2.94169747244645	2.88777322725901	-1.421774	0.359063	0.746363	-0.0168776371308	2040	0.480882352941
TRINITY_DN145143_c0_g4	1.51031185477138	1.57005622266466	1.73987126104765	1.23575637421835	-0.665538	1.130667	1.421495	-0.124236188102	846	0.651300236407
TRINITY_DN152154_c1_g2	2.49517284641579	2.17913645714508	2.40835793982037	2.44636889101761	-1.109248	5.599197	7.679284	0.0128341483739	888	0.653153153153
TRINITY_DN158039_c1_g1	4.47882061728906	5.31435593054047	4.10354044169621	4.30969382469576	0.797847	0.555419	0.409266	-0.142823782468	1417	0.426958362738
TRINITY_DN160562_c2_g1	3.85986390783134	4.42129711923459	4.65711992499038	4.55297534671717	-0.458081	0.021391	0.046127	-0.0192307692308	532	0.396616541353
TRINITY_DN161295_c5_g1	4.42030690530102	4.32077082601826	5.06473262675154	5.00795222405783	0.523425	26.211497	23.361732	0.0166579344074	10162	0.404939972446
TRINITY_DN161295_c5_g3	5.30274357013744	5.32140072698185	5.06406653213265	4.39345049564699	1.246858	8.093944	6.181729	-0.0672017453493	2090	0.44019138756
TRINITY_DN151037_c3_g1	4.03571670438878	3.80732405334391	3.17276032172959	3.35544348993721	1.257630	2.241160	1.629623	-0.0952110919356	1298	0.459167950693
TRINITY_DN157365_c1_g1	5.05194680701015	5.30342295343681	4.90228108210391	4.89424545192987	0.667463	1.184307	0.965966	-0.115472919079	1343	0.466865227103
TRINITY_DN153095_c1_g1	3.49210220216963	4.29466537562257	4.03200123957565	4.12306983038127	0.563365	0.934380	0.776611	-0.0891543977577	1052	0.446768060837
TRINITY_DN143086_c2_g2	1.32351335184123	2.15671299752094	2.80131056818305	2.90010089811035	-0.708602	0.060300	0.125404	-0.0159574468085	458	0.606986899563
TRINITY_DN143296_c2_g2	1.63546429249917	2.09297688776	2.54124375829481	2.40453722126553	1.032596	0.560334	0.379813	-0.13325392035	575	0.422608695652
TRINITY_DN144907_c0_g1	5.10013874249173	4.93056780610149	5.56955012546874	5.69585234576336	-1.219324	0.191474	0.417735	0.0036036036036	4350	0.406206896552
TRINITY_DN161228_c1_g1	5.10324899069615	4.54790388799641	4.69942264613838	4.67267213458523	1.489911	5.402918	3.896600	-0.123482463849	2266	0.500882612533
TRINITY_DN147473_c3_g1	4.84976003970831	4.6669141426809	5.39185121439095	5.56021451863756	-1.713339	3.229902	5.649191	-0.0371836879932	4680	0.437393162393
TRINITY_DN156970_c1_g2	5.33756921273461	4.52271353515397	4.82009393052749	4.85609433426185	0.146632	12.657557	12.230585	-0.090541049588	5024	0.422571656051
TRINITY_DN139789_c1_g1	4.93952336048841	3.77368636250149	4.86261591808349	4.88395638109886	1.894467	4.603269	3.054581	0.00121755979364	1351	0.60251665433
TRINITY_DN151141_c2_g1	4.18945218422025	4.10228107598491	-0.267772768253604	-Inf	2.421029	11.102764	6.959927	-0.152017295963	3151	0.529038400508
TRINITY_DN149596_c0_g1	2.26274114307856	2.69532814379346	2.81104810199749	2.73239154360731	0.881301	2.073849	1.642609	0.0121845565477	930	0.516129032258
TRINITY_DN139671_c1_g1	3.83879185959091	3.14584234687468	4.02217198911134	4.12864689618712	-0.032309	1.739968	1.756645	0.0205424457498	2576	0.475155279503
TRINITY_DN161255_c2_g3	5.45823102222677	4.57904910965064	3.27779793387947	3.28895553707208	1.221198	2.779700	2.062086	-0.0482793413838	2672	0.450224550898
TRINITY_DN158327_c1_g1	4.37662421476239	3.64464561751118	1.96265305727789	1.74446464442513	0.097281	5.819179	5.681106	-0.111035765853	1651	0.691701998789
TRINITY_DN161158_c1_g1	5.54487885094689	5.82285081230435	7.78898572683535	7.96904804880625	-0.787484	21.468264	26.278060	-0.00725054873314	8275	0.572447129909
TRINITY_DN159543_c3_g1	3.71270316499969	4.46621720929769	2.6785870497136	2.27315203074094	-1.081099	33.036120	43.995490	-0.0544779902467	6731	0.470361016194
TRINITY_DN152445_c3_g1	4.2962345379771	5.07854925567942	4.35874661668368	4.43068316674657	-0.575979	5.413461	6.314215	-0.0964542007508	1872	0.597222222222
TRINITY_DN136569_c4_g3	0.522425861827718	2.12099306191569	1.01458246441302	-Inf	-1.126088	1.777811	2.573207	0.015760906015	911	0.633369923161
TRINITY_DN159470_c2_g2	4.97523947591506	4.55471542338807	5.05244240842543	5.09119507372222	0.324433	14.237246	13.219513	-0.0885542450849	5106	0.528006267137
TRINITY_DN160708_c1_g1	2.93506549568062	3.54908505700546	2.93274208862738	2.90076435267517	-1.033284	0.148892	0.307659	-0.00839454354669	962	0.453222453222
TRINITY_DN142036_c1_g1	3.6619126181698	4.94098441650964	3.90372703040183	3.82617142376787	-1.497834	5.433454	8.534019	-0.106068949862	2732	0.405563689605
TRINITY_DN152177_c0_g2	3.66357215699682	4.59487748270407	2.71237873513516	2.66640013671046	-1.078875	1.401558	2.026609	0.102916906304	2178	0.45867768595
TRINITY_DN159360_c3_g2	3.85301109765565	4.40461190753389	4.13427046423141	4.059831082493	0.549892	1.990820	1.712674	-0.111556310347	1509	0.417495029821
TRINITY_DN154378_c1_g1	5.07786458149144	4.77745463233412	4.98410256626579	4.93842909354027	-1.647998	35.920320	57.800042	-0.119235975335	15943	0.409019632441
TRINITY_DN157594_c2_g1	-Inf	-Inf	1.53312903903077	1.29264592132686	-1.114331	0.151919	0.330859	-0.00940733772342	246	0.678861788618
TRINITY_DN144459_c1_g1	3.37594558103192	3.9075759686044	4.01936156633709	3.92236687843791	0.580168	1.635271	1.386571	-0.133110225732	1600	0.49875
TRINITY_DN157917_c2_g1	4.12675577358495	5.0008386231656	4.94252654734107	4.81215810812771	-1.551665	24.662912	38.427824	-0.0476777373671	11547	0.369446609509
TRINITY_DN141723_c1_g2	1.29512366515657	2.37977795955313	1.25027597486019	1.38206601961111	-1.292993	0.294040	0.596347	-0.00564015792442	935	0.429946524064
TRINITY_DN152065_c3_g2	1.45274329503011	3.29385735188013	3.54789351956755	3.53477508889323	0.985353	3.168729	2.491403	-0.0660397357704	1925	0.433246753247
TRINITY_DN160894_c2_g1	5.34221551291399	6.64438669759549	6.57099408270446	6.55483057420575	1.727503	25.816621	18.372104	-0.145157543997	7035	0.504051172708
TRINITY_DN144975_c4_g2	0.260284661068571	0.600220783677214	2.06094184937461	1.95853840208556	-0.611736	3.180861	3.783454	-0.139013460818	827	0.513905683192
TRINITY_DN141896_c1_g1	4.19951510783487	4.72825116454811	4.38685415979129	4.2202328043801	-1.833439	1.140692	2.334111	-0.0198714202221	3423	0.474437627812
TRINITY_DN149482_c1_g1	2.98406577720005	2.93869643882438	3.12163364515561	3.08632133003558	0.533676	1.898189	1.637671	-0.10524266205	1325	0.467924528302
TRINITY_DN151091_c0_g1	3.13778001591123	4.73052608353362	3.6056495583149	3.48698808652789	0.727835	15.981567	13.630326	-0.0984446008253	4129	0.508113344636
TRINITY_DN140806_c1_g1	2.50636768479425	3.18031805616389	2.23916521911866	1.76638362397192	0.504084	3.290918	2.897137	-0.0294364787549	1862	0.678302900107
TRINITY_DN154289_c4_g1	3.68403171989895	4.07111940699291	1.87139575375252	1.73182702801719	0.342388	2.151590	1.958659	0.198428078111	1729	0.418739155581
TRINITY_DN139649_c1_g1	3.32418769104708	2.26836787407031	3.71370667109895	3.64723296637224	-0.375751	0.579696	0.675236	-0.091185065855	1613	0.766274023559
TRINITY_DN160943_c2_g1	2.05855973973721	2.58714847741006	2.10624340774694	1.9875450535194	-1.011580	0.404640	0.657135	0.110642577279	257	0.47859922179
TRINITY_DN156680_c0_g5	2.37243499323864	3.3621408814386	2.83243540120998	2.99006308513823	-0.294423	0.400439	0.458396	8.17142561415e-06	1045	0.476555023923
TRINITY_DN142238_c1_g1	1.14719231706398	3.68931076233238	0.271256590999657	-0.27502077016601	-1.876375	2.693077	5.112432	-0.118180880685	1634	0.530599755202
TRINITY_DN155462_c1_g1	-0.974768636745904	3.55680696216565	1.43818531874463	1.39010965430807	-2.111941	1.572106	3.529169	0.0453269716531	1345	0.634200743494
TRINITY_DN153757_c5_g1	4.97784612559183	3.58649786551252	4.37674145670637	4.21586257985058	2.744246	9.027240	5.343769	-0.133330478595	3325	0.393383458647
TRINITY_DN160294_c3_g1	4.70281247699291	4.32054913444775	5.27400474190768	5.33930998153931	-1.550259	52.674011	81.671667	-0.14071829255	15302	0.466344268723
TRINITY_DN147560_c3_g1	2.75308411039525	4.62800530704657	2.60537127077816	2.82180048095224	-0.156905	2.758962	2.880946	-0.0836253314246	849	0.50765606596
TRINITY_DN146549_c1_g3	1.49991464375809	2.23027850121218	1.63686909301423	1.44122840588813	-1.666982	0.577649	1.229665	-0.0172621437174	1047	0.422158548233
TRINITY_DN138399_c2_g1	3.93265058007549	1.99225364797719	3.07211852093593	3.10047150545847	-1.626230	0.464749	1.017094	-0.0179994098554	1971	0.534246575342
TRINITY_DN161144_c5_g1	5.92546372490825	5.62027679328535	6.37676966209486	6.38299779111443	1.464928	23.216440	17.270588	0.11694014156	9777	0.514677303876
TRINITY_DN156709_c3_g1	0.668719070800134	0.14166648936807	2.10202675606042	2.46124088729202	-0.871886	0.216407	0.365157	-0.0208333333333	348	0.431034482759
TRINITY_DN143570_c0_g2	4.37173014726304	4.51059568662016	4.68793895098422	4.40070287920138	0.482004	0.648986	0.543071	0.0	1301	0.495772482706
TRINITY_DN156393_c2_g3	0.120468277852619	4.26579248328858	-0.503503767521933	-Inf	-2.013728	1.089253	2.457797	0.0469710751319	699	0.399141630901
TRINITY_DN139675_c4_g1	3.99498253824231	5.6211848094212	4.01955986367847	4.06618796785118	-2.172493	2.268897	5.028242	-0.00504764864073	3362	0.402141582391
TRINITY_DN155124_c0_g1	5.04564791190714	5.1872945115817	4.21120759569597	4.2072991961145	-2.223352	5.636044	11.986700	0.000430177866104	3366	0.418300653595
TRINITY_DN156049_c2_g3	4.6587021717603	5.22340105147837	5.05247256106742	5.05793268387759	1.834310	19.886751	13.863673	0.0265981620084	7699	0.372905572152
TRINITY_DN143755_c4_g1	5.508030219675	2.2337531117512	5.06698002156328	4.69368617923785	1.121455	3.737215	2.868553	-0.0710644577281	1994	0.631394182548
TRINITY_DN140292_c1_g1	2.48088612977287	3.99263183465427	4.12044396121226	3.85476298070637	-1.122297	1.281785	1.898354	0.106268375842	1110	0.587387387387
TRINITY_DN146679_c0_g1	4.81804191817701	4.50976524216723	4.88266651136759	5.00471745465203	-2.081410	6.588230	13.025724	-0.00606603023071	3824	0.497907949791
TRINITY_DN147854_c0_g1	5.95817434443007	5.1899308235777	5.1928159317433	5.27375955239937	-1.303767	11.489517	16.574876	-0.128820555819	6153	0.467251747115
TRINITY_DN138188_c2_g4	2.64277943914506	1.37967406420315	3.37731888015834	3.49851709222925	-0.057739	2.465488	2.505365	-0.14768869622	550	0.652727272727
TRINITY_DN152368_c0_g1	2.93348181438755	4.16052195294537	4.57737503781743	4.62434323552115	1.666747	3.699617	2.536498	-0.142784665573	2326	0.622957867584
TRINITY_DN140112_c1_g1	2.55403012598296	2.74588666556647	2.1895024048866	1.75176190914533	0.011297	10.945081	10.915567	0.012878666453	2876	0.680111265647
TRINITY_DN153179_c0_g1	4.12614254933647	3.32717374007452	4.22809674908641	4.34063434778647	1.160042	19.752386	15.508977	0.033261290548	3110	0.632797427653
TRINITY_DN141487_c0_g2	3.1071486393381	2.69344456516099	4.82977027573982	4.70063277259076	-1.484967	0.386110	0.817060	-0.0241302738712	966	0.46066252588
TRINITY_DN156346_c4_g2	4.11676943913159	4.52264613983165	4.42989989893894	4.20924655869466	-1.411724	15.457490	23.040377	-0.0291433734945	9614	0.406282504681
TRINITY_DN155210_c0_g1	3.60304640968168	4.00410573926948	4.73378381117034	4.77224990799622	-1.330149	38.027810	54.771502	-0.0835861209875	8530	0.422508792497
TRINITY_DN156257_c4_g2	4.33360647075333	4.33590967258455	4.44439621598203	4.52265970965219	-0.718437	4.134332	5.050495	-0.126419409298	2280	0.355263157895
TRINITY_DN141912_c2_g2	-0.0767205928830806	0.527244818078597	3.10623543518328	3.00475189822021	0.722275	3.028050	2.525808	0.109422639288	1199	0.565471226022
TRINITY_DN147306_c2_g4	4.16574899217446	3.92226198273753	4.16127229259943	4.12549867995974	-1.142386	11.348356	15.533575	-0.0619836644093	4525	0.422099447514
TRINITY_DN141567_c2_g1	4.64616261270676	3.68513567911232	3.61243725715788	3.66515946883582	-0.808025	0.075401	0.160518	-0.00467289719626	1274	0.496075353218
TRINITY_DN159460_c1_g2	5.4123756426977	5.66242564433379	4.91960218093259	4.89592449457211	0.972334	34.307358	27.989943	-0.14593755736	7787	0.662899704636
TRINITY_DN159715_c2_g2	5.99718865635908	6.27851640681239	7.60072781820084	7.68746518974274	-0.651036	4.495682	5.374041	-0.135417796979	1458	0.497942386831
TRINITY_DN160707_c3_g3	3.49565008979131	1.39074244078586	3.78175540308056	3.78888069215913	-0.772292	13.100381	16.014189	-0.0439119344343	4292	0.556150978565
TRINITY_DN154638_c2_g1	3.25071285568823	2.27995847873577	3.14791176169287	3.23244139724086	0.638003	1.062454	0.869030	0.0967507243993	1062	0.45197740113
TRINITY_DN153407_c1_g1	3.32654628446046	3.16429827922799	3.60768217066142	3.69476119469093	-0.358658	5.344405	5.868832	-0.0778585206853	2496	0.377804487179
TRINITY_DN154848_c1_g2	4.70093526124261	4.05938401283259	2.69169460536165	2.39707437919089	-0.967708	20.644811	26.633642	-0.0881653668196	5572	0.442390524049
TRINITY_DN152655_c1_g1	3.10561152370607	3.12418959704294	3.11472371250607	3.26395612758678	0.971303	0.872749	0.635694	-0.133322614281	750	0.402666666667
TRINITY_DN136077_c3_g1	0.710947469866023	3.87685251954887	-1.00048509747953	-Inf	-1.602583	1.914547	3.324036	-0.0662299941432	1148	0.506968641115
TRINITY_DN136840_c1_g1	4.10149226059872	3.31521287786309	4.0049082758554	3.96116480625295	-1.606860	0.465054	1.006760	-0.0162434947169	1045	0.64019138756
TRINITY_DN148812_c2_g8	3.54625484669622	3.29599062489995	4.27290259891206	4.23406686855027	0.970079	0.968142	0.712287	-0.153755953802	483	0.633540372671
TRINITY_DN157712_c0_g1	2.03970648963828	1.24271021172024	5.81997021348184	5.9496933084771	0.939148	11.072707	9.023831	-0.135410252294	2406	0.609725685786
TRINITY_DN153058_c1_g1	2.90182141785992	2.59356744872109	3.46086635528444	3.44015782961096	0.588443	1.241519	1.038571	-0.149347265505	809	0.533992583436
TRINITY_DN161391_c3_g1	-Inf	-1.07201862828075	-Inf	-Inf	-1.540309	1.147495	2.047325	-0.0980332943264	228	0.451754385965
TRINITY_DN158435_c2_g1	6.15327102716563	4.98206330598774	4.94060844198977	4.76884062972022	-0.144212	21.687909	22.442923	-0.0657292812982	5223	0.449358606165
TRINITY_DN156517_c4_g1	4.18414057970825	3.65536558806889	4.13615840575934	3.97188418343824	-1.647657	36.566076	58.825493	-0.068369091666	8668	0.527688047993
TRINITY_DN155960_c0_g1	5.21075068215109	4.3937071464057	5.59176743497097	5.55483322665808	0.718612	3.307898	2.767961	-0.151877597016	3047	0.452248112898
TRINITY_DN160549_c3_g1	3.47582195221678	5.11731012883676	3.8375259020502	3.99978341303659	-0.170169	0.002273	0.005350	-0.0238095238095	554	0.583032490975
TRINITY_DN149696_c1_g3	5.42310057133233	6.91194862504746	6.38476499447378	6.47429388370883	1.169053	2.097784	1.551021	-0.113442191151	1426	0.4095371669
TRINITY_DN153573_c0_g4	1.33180387065606	0.345996738874466	3.6800643568645	3.45584281509661	0.846258	10.114336	8.390275	-0.109052396335	1471	0.636981645139
TRINITY_DN142962_c6_g1	4.45739353472138	4.05823574833629	4.4001837750678	4.22432887671054	-1.861854	3.211619	5.982206	-0.000937871240699	2304	0.427083333333
TRINITY_DN151691_c1_g2	1.71377878180298	1.33365744314322	3.38689054768628	3.2677797611528	-0.472714	19.706655	22.150038	-0.0383810852263	3210	0.563862928349
TRINITY_DN150644_c0_g1	4.36274538906155	4.2273922421992	4.29660196282659	4.31411706225226	0.246035	3.981473	3.741485	-0.114180802102	2052	0.426413255361
TRINITY_DN150827_c1_g2	5.91992361358847	5.28369204875387	5.24583433531427	5.30827470876021	2.756977	5.918840	3.428088	-0.155538692234	3903	0.398155265181
TRINITY_DN143814_c4_g1	5.50333124234551	4.11396778097423	1.32725023657562	0.954672889017519	0.043270	10.126442	10.022202	-0.128541761883	3740	0.59679144385
TRINITY_DN157299_c1_g2	4.04047774449373	2.22444035493126	3.71521954712002	3.69585971708291	-0.014688	5.490067	5.510342	-0.0858749113951	1313	0.60396039604
TRINITY_DN157385_c1_g1	3.31981516285069	2.98230267203068	3.46712156929661	3.20332031129535	-0.132213	1.243619	1.297483	2.19067142926e-05	1439	0.578179291174
TRINITY_DN144411_c3_g1	1.14667330951214	2.46559448125172	-Inf	-Inf	-1.265513	2.670839	3.972241	-0.110558453571	1114	0.451526032316
TRINITY_DN157700_c1_g1	4.23884247182926	3.86178409746663	4.00115144247469	3.99830111095844	-0.008345	8.837933	8.855819	-0.141841636873	1701	0.443856554968
TRINITY_DN149227_c4_g1	3.77493247671469	3.59637247513335	3.57992185280495	3.73179445396234	-0.975796	10.081306	13.120304	0.117010094889	3909	0.477871578409
TRINITY_DN148505_c1_g1	3.81955647913531	4.20668353018072	4.5431595311395	4.70207031225756	0.331677	2.637932	2.415754	-0.103697265892	859	0.480791618161
TRINITY_DN152365_c1_g5	2.80607378653961	2.08408952141242	2.69700849948516	2.73651183658351	0.285191	2.039731	1.884010	-0.0147836702304	601	0.67387687188
TRINITY_DN160826_c1_g1	4.06488991361195	3.0258024182509	6.08157577715129	5.5160242866436	2.248285	9.743552	6.256929	-0.0260430992719	2322	0.592592592593
TRINITY_DN158448_c4_g4	5.16810473716848	5.55436744441587	6.60784017216284	6.90025399485445	0.976000	6.357853	5.101794	-0.115667805129	638	0.597178683386
TRINITY_DN158639_c2_g1	5.99466269545891	5.87739318049315	6.40173856990391	6.54734854846969	1.234615	1.748679	1.257520	-0.104166263038	1911	0.479330193616
TRINITY_DN153449_c1_g1	3.04667402430324	2.71535426520523	3.0303922263954	2.96697729828981	0.288240	2.004565	1.849508	-0.11989417558	1564	0.564578005115
TRINITY_DN160719_c4_g2	3.97357699121626	2.42550083657367	2.02123883911786	1.84049254703464	-0.210082	0.876794	0.944402	-0.045407646585	1174	0.53066439523
TRINITY_DN156445_c1_g1	5.22654430878281	6.18634582647536	5.51679775187384	5.57434480669013	-1.582262	9.912745	15.808447	-0.00954044055705	2971	0.374284752609
TRINITY_DN158905_c3_g1	4.40478327677656	4.69289517103505	3.95446208475039	4.08914258451989	-0.432363	0.022172	0.045302	-0.0355329949239	874	0.387871853547
TRINITY_DN152370_c0_g1	2.59270186833234	1.79864584316229	5.16854779754992	5.13384784133503	1.625987	4.838571	3.385511	0.0404943954543	1604	0.407730673317
TRINITY_DN161350_c4_g1	4.34209342030358	4.14115365129467	4.24398404470518	4.24823308871566	-0.383164	2.407652	2.688512	-0.121786027146	3171	0.455692210659
TRINITY_DN147912_c0_g2	2.76304097803666	3.69902651561344	1.69371652307424	1.69726479246579	0.739173	3.939044	3.294035	0.0224834267342	1461	0.432580424367
TRINITY_DN148034_c3_g1	4.89122982583383	2.93311501943461	4.38045815465348	4.02300277400562	-1.026410	29.526544	38.694026	-0.0847399435791	5769	0.672213555209
TRINITY_DN158043_c3_g2	6.07383622824508	6.19069864558392	5.78039475902337	5.79965277394545	-0.824700	20.955256	25.926394	-0.110176119211	7216	0.381374722838
TRINITY_DN137319_c7_g1	4.77838917967706	4.93938072389616	4.97896277321871	5.06280767312007	-1.178073	0.481918	0.826624	0.166043710565	4002	0.422288855572
TRINITY_DN149084_c0_g1	3.56029911761885	3.52746376141235	2.7518365905716	2.59916207424239	-1.016619	24.257180	31.726214	-0.0924943550142	7857	0.413898434517
TRINITY_DN153793_c2_g1	5.40981264498332	4.55685640218922	4.37341129842625	4.39750529826467	0.497492	3.777007	3.337874	-0.141386702141	1926	0.399273104881
TRINITY_DN150856_c0_g1	2.71226602280003	2.46105160380469	3.17084326026859	3.14328285876411	1.541998	1.684108	1.121290	-0.132866218187	511	0.385518590998
TRINITY_DN151433_c3_g2	4.82153660785764	4.81295613288511	3.95510354039322	3.87506217042029	0.851416	8.747380	7.236703	-0.0672212155685	3330	0.391291291291
TRINITY_DN159271_c0_g1	0.250230551200597	1.45951290956963	-0.136987474772271	-0.986090382463893	-1.090191	0.130592	0.293380	-0.0120481927711	298	0.406040268456
TRINITY_DN152429_c1_g1	4.12838771136421	3.998347420266	2.77011789894492	3.01004540698778	-1.425852	14.686533	22.011646	-0.115000046982	5496	0.513828238719
TRINITY_DN156084_c1_g3	4.61825703914709	5.25907579065388	4.50437790722311	4.57838212182828	-0.596948	3.565641	4.212376	-0.110944908867	1927	0.38920601972
TRINITY_DN146986_c1_g1	3.88347922697018	3.97268192208708	4.26863080052359	4.28000185774153	2.545718	6.568399	3.958505	-0.100526496237	1564	0.39641943734
TRINITY_DN155564_c4_g1	4.54150160439025	3.99545716151302	5.04036827285505	5.03676655756596	0.671412	1.354571	1.111159	-0.112261793611	1199	0.536280233528
TRINITY_DN151507_c2_g1	0.0905290119570431	-0.382021119114434	-Inf	-0.640646192845796	-1.186037	0.255595	0.503695	-0.0132450331126	251	0.422310756972
TRINITY_DN154213_c1_g1	4.68827638748338	4.28998509408371	3.72717281213442	3.7553418929277	1.971045	18.622044	12.680690	-0.117928766305	6089	0.418459517162
TRINITY_DN157028_c1_g1	3.9049363078218	3.81785551004797	4.67370081591184	4.65171343243781	0.904942	2.686051	2.138222	-0.11693133388	2540	0.701968503937
TRINITY_DN153126_c0_g1	5.09872145538657	5.29776131881965	6.15124469427134	6.18585107050498	-0.135142	18.068868	18.660106	-0.135320128607	5058	0.544286279162
TRINITY_DN155536_c3_g2	1.58377791328921	4.68002828019879	2.72651881918075	2.50269820743555	-2.194921	12.162355	24.861080	-0.00343515679829	6520	0.40490797546
TRINITY_DN157978_c0_g2	4.96302110283921	4.39761815766195	4.51353403940075	4.43558408988026	1.557178	19.261520	14.073918	0.0860843365544	2846	0.570274068869
TRINITY_DN142894_c1_g1	-1.70939485617506	2.15233133997225	-Inf	-Inf	-2.025476	1.976348	4.134700	0.166171706263	1598	0.382978723404
TRINITY_DN151320_c3_g2	0.782002542582885	4.66538033727046	-0.0876154591859657	0.00472260605767953	-1.952976	9.670165	17.857848	-0.0192766080981	3937	0.42316484633
TRINITY_DN161411_c5_g1	4.97406460014415	5.31090939628343	4.98607131626698	5.01368516792193	-0.908770	2.802438	3.675002	-0.147049400657	3457	0.466878796644
TRINITY_DN160078_c0_g1	5.44599911986862	6.6381097211187	5.71086366296223	5.88045795526028	0.607672	3.852079	3.318411	-0.119506547076	1828	0.483041575492
TRINITY_DN160806_c4_g1	0.261128188257411	0.517940814951619	0.587560455549607	0.779579141546739	-0.793155	0.069732	0.150257	-0.0294736842105	227	0.541850220264
TRINITY_DN156583_c1_g1	1.36563174998767	3.23355829619196	1.32575657765412	1.36018683121212	-1.798255	2.645516	4.860580	-0.0444443281489	1821	0.479956068094
TRINITY_DN153077_c0_g1	4.86603937225013	4.87115608647748	4.977574698611	5.01136677611691	-1.190082	4.747945	6.718993	-0.133351273623	3066	0.504240052185
TRINITY_DN157118_c3_g1	5.17081316736049	6.13683647824318	5.39112553827447	5.38612492952811	1.080521	1.201960	0.873245	-0.155487524537	1522	0.454664914586
TRINITY_DN143785_c4_g3	5.30166041035302	5.36512219417301	5.24227183380658	5.30136767044596	1.606299	1.663928	1.089876	0.235101694846	1482	0.526990553306
TRINITY_DN131782_c4_g2	3.90763946278661	1.19028852393594	1.1818404901285	1.12187486914019	-2.230353	4.678966	10.082735	0.0526019690577	2977	0.377897211958
TRINITY_DN139459_c1_g1	5.30267320301519	2.97389528872998	-1.13911453359152	-Inf	-1.227886	7.651127	10.836985	-0.0537430703845	2487	0.381182147165
TRINITY_DN145479_c1_g1	3.90063908127936	3.68051195647885	4.30810515456095	4.17397755153663	1.519196	1.867015	1.261275	-0.134596427028	895	0.616759776536
TRINITY_DN156201_c1_g6	3.67004122082475	1.63163697665938	4.56669597432715	4.69026351608744	0.362766	0.531247	0.459706	0.0443915569117	1040	0.679807692308
TRINITY_DN153638_c6_g2	3.62387810377257	2.48754464263427	6.02399783142132	5.92673805547422	-2.102657	8.527972	16.871150	-0.0280313245514	11083	0.456374627808
TRINITY_DN150124_c1_g1	4.19665323246821	5.81341971427739	1.5025085253967	1.73029717976801	-0.599429	9.515233	11.107413	-0.0521524081639	3230	0.451083591331
TRINITY_DN153558_c0_g1	2.41666368863943	1.69752851277105	2.87529614152826	2.9274622466519	-0.329513	0.551174	0.631212	-0.110879255669	726	0.568870523416
TRINITY_DN138226_c3_g2	0.594783870748818	1.97874791045426	-Inf	-Inf	-1.565996	2.005398	3.415726	-0.0465482155985	757	0.417437252312
TRINITY_DN138226_c3_g1	3.59640489405581	2.2066900088676	-Inf	-Inf	-1.258044	0.885192	1.440668	-0.0960931548591	916	0.509825327511
TRINITY_DN154613_c0_g2	4.28343361497257	3.73064071963602	4.5455118659422	4.69033709028414	-1.581506	13.294109	21.085793	-0.0340718805633	3725	0.473288590604
TRINITY_DN154070_c2_g1	4.13005257765005	3.82732824464734	4.39060058767737	4.3681435052546	-1.029625	20.209469	26.565534	-0.0600014212477	4736	0.391258445946
TRINITY_DN155846_c1_g1	5.42169934725316	5.20651841713442	5.22253464268368	5.19105211355406	-0.410639	28.801215	31.827622	-0.127816316015	8014	0.409158971799
TRINITY_DN136251_c0_g2	4.23465154248682	4.59486647301135	4.86844589112898	4.98628080649992	-0.628351	0.488388	0.642918	-0.147867279646	1530	0.527450980392
TRINITY_DN145559_c1_g1	1.12502839372596	0.852851808929811	1.97992232400383	1.88195447631419	0.228562	0.555220	0.507193	-0.153715986453	346	0.580924855491
TRINITY_DN154736_c5_g1	3.34103943697936	3.60167931457209	3.15896646005159	2.9892798947837	0.464280	5.964185	5.341269	-0.11299107647	2360	0.69406779661
TRINITY_DN138422_c0_g1	4.76172572996564	4.75869719153016	4.21282802204912	4.2609596330185	-0.546441	6.617142	7.636511	-0.0451180829522	4173	0.534867002157
TRINITY_DN359361_c0_g1	0.291958324222863	-0.85229617054713	-0.171858152201226	0.276347302888318	-0.159805	4.752376	4.952584	-0.0482948395042	278	0.63309352518
TRINITY_DN147202_c1_g2	3.77745478862128	3.22845897136882	3.29620275180425	3.31607865043164	-0.529367	0.035301	0.071169	0.0	598	0.463210702341
TRINITY_DN161395_c3_g1	4.91482853838885	5.01209934122061	5.37178177580055	5.1561161430098	2.436316	20.893061	13.239405	0.0468236026913	5683	0.548477916593
TRINITY_DN145357_c0_g1	1.91593539365906	2.12400955538833	3.73136364993175	3.41047448734775	1.304235	17.002668	12.981877	-0.00739636510665	3805	0.426806833114
TRINITY_DN147747_c0_g5	3.07476488671821	0.849586430272325	-Inf	-Inf	-1.924147	6.113067	11.314742	-0.0961933418694	2366	0.449281487743
TRINITY_DN160182_c1_g1	5.86497543373478	5.27993116085633	6.39575771730681	6.51215612816678	-2.223304	17.163750	35.310681	0.0187351927666	7636	0.487689889995
TRINITY_DN155233_c2_g1	3.95190297093987	3.650181883957	4.26305661597486	4.27072052086713	-0.027612	5.136878	5.172862	-0.0612441075617	1744	0.459862385321
TRINITY_DN147211_c0_g1	2.92902882068795	5.93113235458922	4.26562911905705	4.22200305232587	-1.123989	42.240506	56.944530	-0.0349960702954	10219	0.508953909384
TRINITY_DN161212_c3_g1	4.98465060435607	5.38509372867286	3.56227043144404	3.46598524270982	1.133281	33.391721	26.430560	-0.123646161538	5966	0.385517934965
TRINITY_DN134032_c2_g3	-Inf	3.48490202060348	-Inf	-Inf	-1.883077	1.965356	3.848309	-0.0950919433009	581	0.535283993115
TRINITY_DN158767_c3_g1	4.19561445323541	4.14130644942058	3.97499344235147	4.21793640668162	-0.181861	1.107449	1.176243	-3.63553076931e-06	1825	0.537534246575
TRINITY_DN150250_c1_g1	2.49537827243584	2.9697783819145	1.39305102497836	1.40543187478244	-0.158649	1.230614	1.295159	0.00127929191299	723	0.640387275242
TRINITY_DN150545_c0_g2	0.912120055811115	-Inf	-Inf	-Inf	-1.705448	0.526365	1.168169	-0.0156918687589	459	0.732026143791
TRINITY_DN157763_c2_g1	5.45209257081547	4.78115579258083	5.13396107008515	5.23190233878842	1.745129	10.053785	7.036903	-0.0876907325897	2273	0.549054113506
TRINITY_DN127389_c0_g1	1.93537240761935	-Inf	-Inf	-Inf	-1.824455	6.852514	12.118539	0.392300271957	1488	0.453629032258
TRINITY_DN155001_c1_g1	5.28676319011733	4.48597919871926	4.69659303095936	4.51187463063152	-2.137339	20.410604	40.263178	-0.0715416959666	13759	0.464859364779
TRINITY_DN148521_c2_g1	4.51619450629593	4.06018179777693	4.0121969959931	4.05685233099622	-2.002125	3.447305	6.800517	-0.0327850602544	1658	0.642340168878
TRINITY_DN157124_c3_g1	5.46460619245768	5.93784174330706	5.76303291689636	5.63676647902216	-1.400955	0.416431	0.826207	0.122418879056	7112	0.400871766029
TRINITY_DN161008_c2_g1	4.38674971043947	4.93410484213765	4.46061103052131	4.4713735671605	0.673533	32.466253	28.076883	-0.0480522652773	5563	0.416142369225
TRINITY_DN161008_c2_g2	2.95619787055972	1.91051237569957	3.90649529534846	3.69666179710215	0.607663	0.403641	0.309868	0.333307501937	280	0.525
TRINITY_DN154062_c2_g1	3.57040193489803	4.42213434068943	3.60358276326355	3.41532674998951	0.250642	12.608147	11.897327	-0.107427867399	6224	0.440070694087
TRINITY_DN154568_c1_g1	5.07216424565961	5.24147055193066	6.40129567200668	6.41692480875158	0.193009	2.398339	2.275340	0.0158846030662	407	0.601965601966
TRINITY_DN156099_c1_g1	5.8814078268881	5.41817920616134	4.51305148920371	4.53056315610397	0.067921	1.021553	0.998788	-0.14812378977	1860	0.453225806452
TRINITY_DN159197_c1_g2	4.79426223290362	4.11039065046883	5.79982041302281	5.71158084686429	1.117637	22.132163	17.529945	-0.113679919363	5104	0.634796238245
TRINITY_DN159197_c1_g1	5.29539678312205	5.2642332134679	6.3567904394288	6.35210741095917	-0.595998	6.121279	7.169651	-0.0240539025965	1305	0.632183908046
TRINITY_DN146092_c2_g1	4.77138027016766	6.01614287017184	4.20339797139696	4.13882612930681	-0.489633	7.010425	7.959920	-0.137217707843	2631	0.394146712277
TRINITY_DN133791_c0_g1	0.795964448861587	1.76947433252815	1.68350787044778	1.71877458852827	0.479069	7.680663	6.870642	-0.0910509837811	904	0.463495575221
TRINITY_DN153522_c0_g3	3.57390821435267	4.26073963451904	4.39612801923567	4.31829216123334	-1.954303	1.394215	2.940362	1.24788172078e-05	2759	0.380935121421
TRINITY_DN154268_c3_g1	3.16866852200036	6.120272319159	3.7500024061837	3.945645138084	-0.093142	1.274422	1.312707	-0.145109603147	1651	0.452453058752
TRINITY_DN153522_c0_g1	4.87291193639667	4.6810835356008	2.65759608898644	2.70046880673367	-1.170496	0.198208	0.414272	-0.01287001287	1424	0.520365168539
TRINITY_DN140837_c0_g1	3.93419889763201	3.29763892622439	4.85348207112179	4.60075822942154	2.175837	5.300631	3.365974	0.22725137362	2319	0.633893919793
TRINITY_DN148760_c1_g1	4.09444150917171	5.22596625200238	5.31725988466958	5.1610103868396	-0.067518	11.292044	11.477066	-0.14736324916	9865	0.420375063355
TRINITY_DN155408_c4_g2	6.40580320740573	5.00861554824612	4.8930230103135	4.91572562632203	-0.930071	1.838146	2.473644	-0.0137103684662	1284	0.589563862928
TRINITY_DN149718_c1_g1	4.42424122598344	5.15947149361208	1.82105695960613	1.66327840443779	1.122356	5.166877	4.004412	-0.152323467035	3514	0.45389869095
TRINITY_DN142153_c0_g1	1.66573269354399	0.946389303535392	-Inf	-Inf	-1.596993	3.025541	5.068699	0.151365284527	1494	0.433734939759
TRINITY_DN157522_c1_g2	5.75941905767714	5.47349957255073	5.01115842127906	5.01894670588471	-0.197005	22.998472	24.104333	-0.107792801496	6655	0.469120961683
TRINITY_DN151248_c1_g5	0.410131990510768	2.71294706448289	1.89046500341153	2.03258355379796	-2.088920	1.379138	3.116664	0.0273195876289	1682	0.368014268728
TRINITY_DN146550_c3_g1	3.34582262450132	4.10316930151227	4.28803393225427	4.17642155778991	1.143971	11.427880	8.951107	-0.0988278468919	3520	0.379261363636
TRINITY_DN161242_c1_g1	6.46538583263437	5.43558157098382	7.11311614352387	7.09036548134721	0.015555	28.793764	28.690223	-0.132521190573	14147	0.573478476002
TRINITY_DN158139_c4_g2	4.48677502269902	4.03210888839669	4.4047727582895	4.53602314352484	-0.027823	6.499976	6.544952	-0.133158145592	2466	0.569748580697
TRINITY_DN143110_c2_g1	1.68550396575709	2.03269278778477	2.00969328405672	1.98111029313621	-1.525716	0.420021	0.890830	-0.00763358778626	1018	0.402750491159
TRINITY_DN142851_c0_g1	3.07006849694746	2.12995764348282	4.4813552157754	4.39110534051078	1.750755	3.247399	2.173258	-0.135159049028	1008	0.633928571429
TRINITY_DN150943_c1_g1	3.92512101387575	3.32852267076775	5.1128425985811	5.1806323722165	1.377553	0.533854	0.317938	-0.133333466666	391	0.56010230179
TRINITY_DN150803_c1_g1	5.08143532857687	4.53709310817643	4.29634123114891	4.33600818313677	1.972909	15.124590	10.263394	-0.126782516851	3759	0.48151104017
TRINITY_DN152687_c1_g1	4.65592821589464	5.98581993890317	5.0126370081844	5.01311177232155	-1.061291	20.018639	26.571667	-0.0423109287241	6539	0.41810674415
TRINITY_DN157615_c1_g1	4.51827798790076	4.49286423982263	4.6897887578707	4.71888666387642	0.153518	32.322322	31.212375	-0.10696755697	7883	0.459089179246
TRINITY_DN141540_c1_g1	5.72949814172549	6.44430429215918	6.3757750056309	6.41941079118979	-1.778174	0.688644	1.497949	0.00246222719642	984	0.494918699187
TRINITY_DN142694_c2_g2	3.71675684983647	4.34130306624377	4.08249416583659	4.19687325571985	1.665108	2.344852	1.561829	-0.118962557587	645	0.508527131783
TRINITY_DN154104_c1_g2	2.18559195737142	2.46763893270876	2.07575731789848	2.01309405041786	-0.944083	10.598100	13.652736	-0.12198999569	2053	0.495372625426
TRINITY_DN131001_c0_g1	-1.13132050459583	-Inf	1.76450210224275	1.69340801429301	-1.210316	1.473024	2.232178	-0.134915496609	859	0.506402793946
TRINITY_DN148303_c5_g1	5.08865475406939	1.85527609369544	2.91270875638868	2.8652146177845	-0.467285	2.723145	3.111241	-0.043624330841	2210	0.616742081448
TRINITY_DN159709_c3_g1	4.43118012432397	3.90803520248939	4.41970578209679	4.32069613358998	0.467456	4.410673	3.934054	-0.0426594992449	3380	0.381656804734
TRINITY_DN135632_c2_g1	2.50559814305994	2.352875821466	2.2258996131834	2.06040993252376	-1.653971	2.649653	4.581301	0.0432700217162	2615	0.465009560229
TRINITY_DN154315_c1_g1	4.44537660798849	4.77790580813757	5.07578544354185	5.06751500326188	1.193802	1.072092	0.746770	-0.0666147416982	1795	0.533704735376
TRINITY_DN152427_c0_g1	2.56975911346158	3.61567609014566	1.94462838094278	2.03324672711131	-0.623856	4.282321	5.082426	-0.153556770284	3115	0.413804173355
TRINITY_DN158745_c0_g1	3.49818586987769	5.19303069617043	3.30068210698198	3.46104986683713	-1.659015	12.094322	19.772081	-0.0482954898291	7438	0.400914224254
TRINITY_DN151784_c1_g1	1.92029291502263	3.04984071841834	3.80644478638576	3.31165322309625	-0.500058	30.110470	34.048472	-0.0471048839828	5966	0.65923566879
TRINITY_DN158422_c2_g1	4.40014438196884	4.50299777992955	5.09285932414338	5.01030093174961	-0.654036	2.771435	3.350673	0.0648032875017	1884	0.453290870488
TRINITY_DN154147_c1_g1	2.9944386910322	3.90173686771567	3.52890571012777	3.50310555759476	0.210723	2.303722	2.174382	-0.148131535768	985	0.542131979695
TRINITY_DN145943_c0_g3	3.68503759791972	5.36013155772285	2.60129721074128	2.1283257330494	-1.180859	0.172220	0.378072	0.0348027842227	1638	0.656288156288
TRINITY_DN160671_c1_g1	7.07123006908517	4.10486824071982	4.75725992450822	4.75389605604786	0.035597	1.250902	1.236917	-0.148144856007	1993	0.542900150527
TRINITY_DN159213_c3_g2	4.03310493139453	5.47485472106823	4.07718742179484	4.02114617961725	-1.789280	25.667777	43.676240	-0.0326339284722	7608	0.405494216614
TRINITY_DN159213_c3_g1	4.62171430119079	3.98898437218148	4.90668749508014	4.84156127003945	-0.824938	14.613273	18.121173	-0.121840386696	7169	0.373134328358
TRINITY_DN156333_c1_g1	3.90207125169258	4.0401617884506	4.12248939376634	4.07472818273233	-0.767533	3.303649	4.118723	-0.11529888078	3783	0.401268834259
TRINITY_DN157981_c3_g1	3.58532451306717	4.29278040417393	4.90984505045669	4.87474580223313	-0.058954	2.439930	2.480303	0.0758935814829	3372	0.415480427046
TRINITY_DN157273_c2_g1	4.32876736159071	5.20433328729827	4.06116078116465	4.02420239402394	-1.362708	0.386455	0.763610	0.0701525054466	771	0.446173800259
TRINITY_DN143646_c0_g2	-0.156790594371359	-0.229593108705055	2.23333956453406	2.06806897565023	-0.394046	2.361031	2.645995	-0.0845887199902	955	0.458638743455
TRINITY_DN160215_c0_g1	3.8807499973841	3.22822704491715	4.45063487564733	4.35947125140006	-1.573051	0.359574	0.815455	-0.00335657113349	453	0.467991169978
TRINITY_DN142010_c2_g1	4.10288968677433	3.00362807817099	2.97957927134027	2.7668392248604	2.387500	4.944011	3.014390	-0.155549753286	1385	0.58844765343
TRINITY_DN143250_c1_g1	1.90063357006706	3.42048670253047	3.70008812597933	3.85874075442177	-1.364963	19.293325	28.239045	-0.119872225661	5396	0.424017790956
TRINITY_DN158398_c1_g1	4.11383059861087	4.36833593471543	3.43603330947112	3.53890871771962	-1.087922	0.862638	1.308804	0.00529653354337	710	0.387323943662
TRINITY_DN155566_c4_g1	4.09411736972842	4.41935085229441	3.7049775702849	3.60718753073607	-0.453447	2.163090	2.472837	-0.119071329664	1097	0.530537830447
TRINITY_DN131940_c0_g1	-0.34075150460615	2.31387017211252	-Inf	-Inf	-1.265059	8.912243	12.743666	-0.0666501862839	1451	0.422467263956
TRINITY_DN153306_c0_g1	4.68028497617081	4.59995316164232	4.34865374199612	4.01547870718509	-0.083845	15.142003	15.447533	0.167938775725	8398	0.453441295547
TRINITY_DN148374_c2_g2	4.01983193656634	4.18893923359658	2.50356061106346	2.59521594825298	0.378797	5.808252	5.303313	-0.14070422415	2497	0.63676411694
TRINITY_DN151220_c0_g1	1.8580592299925	4.82637618380646	2.32508659755104	2.0763787762328	-1.659322	10.981250	17.986307	-0.129361482646	4352	0.377068014706
TRINITY_DN156550_c2_g2	3.40448661989196	3.87118101299039	4.40272193809044	4.40639507418853	-0.225693	3.079222	3.275185	-0.0312265289494	3770	0.447214854111
TRINITY_DN148340_c4_g1	1.58175405426114	3.29980784364715	-0.874763365595058	-Inf	-0.991605	13.230338	17.250544	-0.128525699563	2424	0.490099009901
TRINITY_DN159263_c0_g2	6.47836840255344	8.641769973487	5.89527091597323	5.98998117543006	0.219288	1.716458	1.610801	0.0444871503555	1446	0.495850622407
TRINITY_DN158604_c0_g1	2.23308449678155	2.26064312937952	2.94727381448227	2.73307240277169	0.505349	3.737033	3.295849	-0.0750860230429	1605	0.654205607477
TRINITY_DN118904_c0_g1	1.6453591258423	1.69687749065613	-Inf	-Inf	0.939857	3.479453	2.772332	0.0732441488562	229	0.454148471616
TRINITY_DN154426_c0_g1	1.12028613847246	0.416831101618589	5.26482877479905	5.238662868704	1.026388	4.861987	3.838076	-0.0902986434089	1454	0.66643741403
TRINITY_DN142296_c1_g4	3.9987661310196	3.49307032724265	4.0302708417521	4.19369377635375	1.228574	2.900855	2.152907	0.0724311249884	820	0.758536585366
TRINITY_DN135176_c6_g3	3.01640173942508	3.00082820784752	3.57063669339012	3.55947123151904	0.538158	1.856888	1.599082	-0.145151908335	1266	0.56477093207
TRINITY_DN147939_c0_g2	5.07665734292325	4.30005443840105	5.67449004327456	5.8625153034673	-0.754977	8.110773	9.910308	-0.0980633870444	2024	0.495553359684
TRINITY_DN160886_c1_g2	5.326652047707	3.21884925568784	4.14642849218184	3.95393155800811	0.611942	3.451196	2.963757	0.026360855453	1920	0.613020833333
TRINITY_DN156841_c0_g1	5.80707683402883	5.17634318207291	5.4847693688905	5.44373847160818	0.322658	30.542172	28.414643	-0.0994286112667	7702	0.59555959491
TRINITY_DN144168_c0_g1	5.15204859874157	4.59946210072714	5.61412735042755	5.65733846415189	0.265150	10.292028	9.674279	-0.00234000480395	6061	0.376010559314
TRINITY_DN153182_c1_g2	6.52709127556472	4.65761022271404	4.35318523141291	4.49415828349929	2.433650	13.774255	8.664284	-0.104111543262	3408	0.43691314554
TRINITY_DN153182_c1_g1	5.08162005275735	4.24129748813594	5.00740731137133	5.14302532132441	0.841111	1.643350	1.300146	-0.0908922352473	1724	0.415313225058
TRINITY_DN141067_c5_g1	5.39433788302243	2.03362673568962	0.257828730432131	0.349892258913382	-1.502234	11.347953	17.535903	-0.107016700206	3789	0.43679070995
TRINITY_DN148809_c0_g1	2.51662754201924	4.11864174933378	1.61670015979599	1.21716932965692	-0.618535	6.482293	7.636092	-0.101647685761	3420	0.395906432749
TRINITY_DN161238_c7_g1	5.00872886353256	5.96753017236966	5.25887372510179	5.22320199230245	0.955051	60.429728	49.543226	-0.124813574875	13531	0.412164658931
TRINITY_DN161365_c4_g2	5.95332311446855	5.70102523119004	3.83720846952794	3.96799022003034	0.658839	37.382515	32.435749	-0.00469913048296	7499	0.478197092946
TRINITY_DN148598_c3_g2	4.98092287250581	5.19246473143733	4.56282891184928	4.44843125414651	-0.087203	9.888942	10.100574	-0.0660516221912	4782	0.401505646173
TRINITY_DN161365_c4_g3	5.62764905269312	5.38563903018676	6.07296936328818	6.1528157047808	-1.589917	26.405537	41.688921	-0.0552485358933	5696	0.488764044944
TRINITY_DN159237_c0_g1	3.68990285151497	4.41777820139829	4.60342819984475	4.72876853312014	1.169085	2.354888	1.752575	-0.111919357023	794	0.55919395466
TRINITY_DN152738_c1_g1	4.89263373086894	5.28069230680277	4.94579494014475	4.99509644021676	-0.876260	8.033367	10.174763	-0.0626286345451	2290	0.476855895197
TRINITY_DN161397_c7_g1	3.70564197381118	3.63338216087475	5.07253325163029	5.10979442359113	1.301891	3.529251	2.601236	-0.15001720331	1004	0.459163346614
TRINITY_DN135974_c5_g2	1.56811039106971	-Inf	-Inf	-Inf	-2.085569	4.652403	9.363942	0.118530884808	1221	0.532350532351
TRINITY_DN150206_c4_g3	4.21426653130185	4.14551313102444	4.70574800654386	4.69157126295637	-1.911382	16.724925	30.030618	0.0161197816871	7009	0.396775574262
TRINITY_DN143606_c1_g4	3.77410060314884	4.94391544428891	3.84538263264694	3.91945378556813	-0.336717	0.671442	0.764730	-0.153494548794	423	0.628841607565
TRINITY_DN156931_c6_g1	4.78128415784308	4.54287252814003	4.92668005653574	4.87877087366429	-1.528170	4.589131	7.334745	-0.119920875867	5450	0.395412844037
TRINITY_DN159023_c2_g5	3.4281982225781	5.38042160825171	0.828258839447324	0.874470737465763	-1.347413	0.925797	1.558297	-0.000145619534477	1682	0.507728894174
TRINITY_DN155869_c2_g1	5.09840962897159	4.76337697773494	5.04002059819389	5.0167452175218	-0.548172	14.745101	16.927197	-0.0889573228414	8123	0.370552751447
TRINITY_DN137626_c6_g1	3.07147856704528	3.53759787505714	3.38401678652437	3.35742566545815	-0.084599	5.482810	5.601341	0.10920534703	1416	0.55790960452
TRINITY_DN135502_c0_g1	3.87952534208141	1.37424719642101	4.98869477380158	4.81242971791371	1.215257	2.337189	1.720306	0.0571270951463	1015	0.614778325123
TRINITY_DN142175_c2_g1	1.54516788635517	-0.990925606659119	-Inf	-Inf	-1.813597	1.794214	3.435968	-0.130188610875	671	0.46348733234
TRINITY_DN137921_c0_g1	4.69729108865904	2.51448690071768	4.3573440989299	4.48896973542364	-1.526909	2.187421	3.641887	-0.0664203636941	2420	0.389256198347
TRINITY_DN160621_c3_g2	2.41059812891744	2.13205036808546	1.81158189683775	2.15373866219214	0.236390	3.872962	3.647483	-0.114055621352	542	0.405904059041
TRINITY_DN152731_c0_g1	4.23544189379085	5.79138599400848	3.94950105753011	3.99428782864376	-0.347365	12.494336	13.615296	-0.138199018466	6812	0.430123311803
TRINITY_DN133953_c3_g1	0.614752937742761	2.77167587050761	-Inf	-0.802832236089062	-1.871452	0.878491	1.913082	0.100840336134	888	0.476351351351
TRINITY_DN158899_c0_g1	-0.0725479013560987	2.32406938881937	1.57430684427034	1.36441616599913	0.408542	8.946844	8.138017	0.00211239396318	1323	0.606953892668
TRINITY_DN154332_c1_g1	4.43483810203143	5.54312243908714	2.80148459347475	2.62445255648091	1.081900	8.489416	6.701789	-0.116070093343	3230	0.566253869969
TRINITY_DN159039_c4_g2	5.31107919542318	4.53749120397092	5.96947070545414	5.87439114966327	1.365314	10.179518	7.633501	0.0639343200646	3802	0.464755391899
TRINITY_DN157781_c4_g1	4.37997472516146	4.38215484525426	5.75705228293535	5.91167969733913	1.507154	2.767587	1.928836	-0.0257042904123	1051	0.532825880114
TRINITY_DN145793_c2_g2	3.77267634497297	3.93888489629572	5.14460410814401	5.22322444692391	-2.307703	3.143489	7.239591	0.0180566483084	10237	0.367099736251
TRINITY_DN144997_c0_g2	2.19535484228545	3.04675506799987	2.48379402372441	2.60131971402226	1.359223	7.188516	5.359278	-0.124158575329	1108	0.691335740072
TRINITY_DN161321_c12_g1	5.24637232067391	5.07770458031845	5.52061531674437	5.48518946111301	0.959371	33.357690	27.279519	-0.00256979535113	12225	0.583149284254
TRINITY_DN155147_c0_g4	3.74300644399683	5.47629678880172	3.11541974113751	3.12463799802712	-1.776765	11.677659	19.987368	-0.0103988707694	3337	0.401857956248
TRINITY_DN160507_c3_g2	5.29643155703427	4.66550192802757	5.45579156655154	5.48507040792276	-1.417559	15.312343	22.872405	-0.110513911714	5898	0.377246524246
TRINITY_DN156319_c4_g1	2.59072680008014	2.78538992424045	3.12060071156451	3.08449816335398	-1.302313	0.283978	0.584372	0.0174698795181	911	0.533479692645
TRINITY_DN158056_c0_g1	5.04040189983631	5.7886470432146	4.88175586826999	4.78066804447439	-2.014679	15.934070	29.898135	0.105256556889	9465	0.40412044374
TRINITY_DN154577_c1_g1	3.89203485590084	4.22998133497968	4.10583155439325	4.20478696783351	-0.330728	26.753034	28.975998	-0.131787758654	6031	0.381860387995
TRINITY_DN147532_c4_g1	3.45495359799139	4.58266376876246	3.81721768561674	3.90791267665947	-0.805997	5.731209	7.144317	-0.116001864431	1707	0.508494434681
TRINITY_DN136986_c1_g4	-0.250791320220507	3.3563332248193	-Inf	-Inf	-2.147974	3.341070	7.071146	0.107728035092	1231	0.651502843217
TRINITY_DN145363_c0_g1	3.35531977707881	3.07774564275432	3.63746733605339	3.34131030921733	1.328103	1.902612	1.346108	-1.09596310642e-05	522	0.628352490421
TRINITY_DN157303_c1_g1	-Inf	-Inf	-0.127229441938384	0.491945903181393	-1.393953	0.263474	0.585372	-0.00918580375783	224	0.4375
TRINITY_DN157691_c1_g1	-1.36395066655697	-Inf	1.91779779297185	2.33572331877032	-0.100478	4.162549	4.272798	-0.110539063147	1163	0.404987102322
TRINITY_DN147717_c1_g3	4.71581061675715	3.87901508523133	4.6678244402711	4.78495478332094	-1.570869	2.065622	3.516844	-0.110814495766	3596	0.530033370412
TRINITY_DN147717_c1_g1	-0.275987280792619	3.37789008533894	0.560854177024703	0.0622590205480357	-2.197163	6.963920	14.493249	0.105545813541	2337	0.554557124519
TRINITY_DN147241_c0_g1	0.823043712708394	4.62812683012928	-Inf	-Inf	-1.951558	5.462833	10.277839	-0.0466545577742	2062	0.462172647915
TRINITY_DN156073_c2_g1	6.96825940644909	6.63223188210576	6.56786453943291	6.60410542800671	-2.251031	8.453772	17.925850	-0.0191614137423	9269	0.402632430683
TRINITY_DN160386_c2_g1	5.27421531828512	4.64981296189309	5.37787564157354	5.40315190781243	1.333547	9.763867	7.360189	-0.102333861292	4591	0.407972119364
TRINITY_DN146860_c0_g1	2.30770988261699	1.93739543548096	2.95856338713037	2.7149820653108	1.206466	13.980647	10.847482	-0.102702929069	1567	0.638800255265
TRINITY_DN154619_c0_g2	-0.0596890312150192	1.17829351188641	5.62103443029931	5.67041750070419	0.053114	1.363080	1.340890	-0.148100788141	1600	0.50875
TRINITY_DN147653_c2_g2	4.07111228371003	3.82195866587025	4.49922963857792	4.45954308443708	-0.752145	3.338627	4.141242	-0.147017933605	3835	0.358279009126
TRINITY_DN154619_c0_g4	6.43523763542319	6.24289999289473	6.67933385001021	6.7623343809985	-0.899477	0.081527	0.183794	-0.003003003003	2385	0.532914046122
TRINITY_DN155961_c3_g1	3.62352122493872	2.92799106244764	4.86750221950953	4.97119825179644	-0.349910	2.484215	2.745291	0.428595297374	2233	0.567398119122
TRINITY_DN150772_c1_g1	3.97595164917171	4.1629646943775	4.04917460597871	4.27731444808764	-1.606393	0.675129	1.349569	-0.0331738929178	1979	0.409802930773
TRINITY_DN156459_c3_g3	4.29615658481507	1.92715516149108	4.68235669015234	4.19917697652482	0.776401	1.000519	0.782029	0.0443608887362	1678	0.557806912992
TRINITY_DN160509_c1_g3	3.16144491468731	1.84242728022751	4.21085423656735	4.25187058471779	2.281126	9.594324	6.125306	0.10191898346	3062	0.521554539517
TRINITY_DN160509_c1_g1	5.07780023341518	4.84298039646153	4.78247063688851	4.83541889483586	-0.359923	3.257873	3.597011	0.203240727531	2969	0.419333108791
TRINITY_DN152532_c3_g2	0.823184353007633	1.39461877344234	4.14926553749403	4.31445595278959	1.639039	6.818014	4.815842	-0.130791453488	4130	0.454721549637
TRINITY_DN147365_c1_g1	3.08090451130097	2.33667764923975	3.05721830589052	3.10819750506225	0.787699	1.178965	0.928549	-0.129105228477	646	0.425696594427
TRINITY_DN157636_c2_g1	4.2438195326299	3.73565806800262	5.2627561705971	5.37585614154234	0.917342	5.509445	4.462948	-0.0195088659726	1015	0.544827586207
TRINITY_DN154843_c0_g2	3.64071420463951	3.20138452850576	4.62924142716155	4.57005336009911	-0.478230	3.554009	4.054862	-0.122093412382	2378	0.565601345669
TRINITY_DN152047_c0_g1	5.17363961306131	4.18976463249176	6.12761654978557	6.37330408328683	1.789885	17.776674	12.468033	-0.148423814328	2138	0.646398503274
TRINITY_DN159858_c1_g2	5.81063532024209	5.76775682628393	5.24162234058524	5.3158224837033	-0.467218	14.604448	16.409227	0.0937913180456	5568	0.428520114943
TRINITY_DN160380_c0_g2	6.48210389937103	4.37234333602697	6.00713344447216	5.99037522482422	-1.609538	16.260982	25.984106	-0.106185275328	5093	0.474180247398
TRINITY_DN154900_c2_g1	6.13083740577224	5.53295401509919	6.13911972615548	6.14834991354007	0.814583	5.770649	4.781916	-0.135035827897	3277	0.450411962161
TRINITY_DN144876_c1_g2	3.96410588284276	5.06540723615619	4.47975513076798	4.52944769397543	-0.786265	14.247370	17.475280	0.0758509220858	3562	0.409882088714
TRINITY_DN148983_c1_g1	3.74613584604679	3.78482766414928	3.6650701807826	3.62567098697507	-1.108863	1.495641	2.176903	-0.148058090733	2532	0.420221169036
TRINITY_DN149466_c3_g1	4.99304856428377	4.85668062823384	6.29257599859186	6.45265521082087	-2.092653	3.637938	7.455231	0.019143811013	4227	0.45091081145
TRINITY_DN149434_c3_g1	4.03143343387489	4.63480497031803	4.17223813022541	4.24506587093727	1.390647	4.368391	3.188631	-0.143308892675	2337	0.408215661104
TRINITY_DN136262_c12_g1	4.97681021019228	3.69598086780447	-0.9193920758579	-Inf	-2.005247	1.375906	2.981274	-0.00360873694207	4476	0.509606791778
TRINITY_DN144877_c3_g1	4.55192172357205	6.11984193272369	4.77919714829721	4.66088808996326	-2.020722	1.346934	2.950226	-0.019902085994	9061	0.537799359894
TRINITY_DN154007_c2_g1	5.54539032038589	4.62468431997084	6.36864826646905	6.44872037666449	-0.828265	2.028109	2.622609	-0.0968447264958	2037	0.376534118802
TRINITY_DN130213_c0_g1	4.03122716541505	3.92241445433989	4.58239621880776	4.51712537548314	1.408769	1.389888	0.938553	-0.153838284387	685	0.683211678832
TRINITY_DN161317_c1_g2	4.68885979258643	5.24106002789078	4.22351905211887	4.22981215286779	0.338045	6.554465	6.046468	-0.0240049313367	2609	0.378305864316
TRINITY_DN161317_c1_g1	5.98446922048073	7.43399101798948	4.77461434120316	4.82766601860773	1.924313	3.317483	2.148119	-0.139780416439	2469	0.447144592953
TRINITY_DN161317_c1_g4	4.66876589322664	4.72652762735753	3.70202137155743	3.635686128795	1.420420	3.162762	2.261981	-0.153226073358	1762	0.49829738933
TRINITY_DN150572_c2_g1	4.23862776408463	3.7593946395442	3.23587677567658	3.30759320406247	1.270512	1.349701	0.941681	0.121945990717	532	0.377819548872
TRINITY_DN156297_c0_g2	-0.175215889902639	-0.185855268512089	0.916625389903132	0.633972253634662	0.480060	6.432784	5.744477	-0.112985674738	579	0.452504317789
TRINITY_DN134873_c3_g2	1.26601999969052	3.02997785459874	0.101797018922216	-Inf	-1.682313	12.217052	20.145569	-0.0996913465173	3400	0.431470588235
TRINITY_DN147446_c1_g1	2.59882217893934	3.08338579448442	3.07085636831272	3.03539113443661	-0.466892	0.792426	0.942456	0.553148760097	1053	0.653371320038
TRINITY_DN153729_c0_g1	6.17463846745784	6.40064097143296	6.45227185974203	6.47105785471186	2.618037	3.757167	2.159379	-0.155550882711	4436	0.420198376916
TRINITY_DN159917_c0_g2	5.99518496490707	6.14823616919388	7.24749356514642	7.47732661182728	-0.955649	0.126992	0.259703	-0.0262390670554	530	0.616981132075
TRINITY_DN136536_c3_g1	3.71683574494244	3.85377392290774	1.52631820960022	1.40516125909055	-2.117637	4.292490	8.808517	-0.0624065391664	6150	0.46243902439
TRINITY_DN157756_c1_g3	6.31448450305017	5.86144984713507	6.55859808303222	6.69916724676054	-0.856638	9.582323	12.039466	-0.052125956105	3468	0.387543252595
TRINITY_DN144718_c0_g1	4.001073972656	3.92436486283494	3.99373526368152	3.92023778881694	1.523950	4.263361	3.027184	0.105127851413	2914	0.631091283459
TRINITY_DN159596_c1_g1	5.42761946153191	4.28773297915709	-Inf	-Inf	-0.957238	29.279165	37.588067	-0.0817692600268	9697	0.415179952563
TRINITY_DN149714_c8_g1	3.3269330462272	2.2299026341351	3.10846509481048	2.9875057104159	0.456751	10.353149	9.325316	-0.120996986165	3250	0.459076923077
TRINITY_DN144718_c0_g4	3.38123375718199	1.57422591472718	0.928296284559511	1.13738082871797	0.310361	4.607684	4.267517	-0.033711014117	1420	0.632394366197
TRINITY_DN146831_c2_g2	4.40912294041207	4.19531995159839	5.0407453777663	5.08306770230292	-0.495135	17.997969	20.355073	-0.0497905828386	7097	0.414964069325
TRINITY_DN152636_c2_g2	3.45648769146404	4.11332508535603	4.59783800297775	4.58986588652621	0.835523	7.350988	6.087566	-0.0679127128531	1927	0.375713544369
TRINITY_DN155916_c2_g1	2.70625730951811	3.47466179946215	3.66192037742111	3.56435762108266	1.269467	4.797997	3.600752	0.354836633067	1203	0.480465502909
TRINITY_DN151529_c1_g2	4.37649546388732	4.29315796846072	4.89696378326357	4.94671801406365	-0.489563	3.701272	4.234103	-0.140507750481	3634	0.482113373693
TRINITY_DN147021_c4_g5	4.32733042636981	4.47302752054086	4.41192430137451	4.37710999105277	-0.853063	0.081185	0.175747	-0.0122199592668	975	0.407179487179
TRINITY_DN154115_c2_g1	4.11195323346322	5.51510798421895	4.56312567486137	4.56926314044423	2.679181	11.801561	7.119481	-0.133298556457	3743	0.427464600588
TRINITY_DN152463_c1_g1	4.6145078473635	4.07191567655715	3.99284779116879	4.1948370990703	-1.294860	18.955509	27.108968	-0.139671951611	6326	0.39883022447
TRINITY_DN158559_c0_g1	3.26701081612808	3.31111059812566	3.77481965525898	3.65240286355021	1.796621	3.937378	2.640423	0.0651007579063	1153	0.716392020815
TRINITY_DN142075_c0_g3	5.76835003210058	5.60457685219859	6.20088328497267	6.1255465275402	1.634061	6.234726	4.395747	-0.116803776687	1866	0.713826366559
TRINITY_DN142075_c0_g2	1.8326347858517	2.96949033979359	1.20102564089781	1.45276377286368	0.689504	0.917103	0.731821	0.193158875827	287	0.651567944251
TRINITY_DN157274_c3_g1	3.50061003818255	4.69109052181834	4.9882599404378	4.93110963668433	-0.758748	13.130335	15.988631	-0.108987953194	4778	0.401423189619
TRINITY_DN150037_c4_g1	3.04704195168439	2.76440361633163	3.63108262470147	2.76636808212191	1.566423	2.109049	1.423721	0.253166209812	410	0.729268292683
TRINITY_DN153811_c0_g3	0.356356201413032	0.971677523215291	1.44187017220984	1.40139133331894	-0.297806	0.342379	0.395799	0.0213037686202	222	0.509009009009
TRINITY_DN154703_c1_g1	2.35289989798178	1.25974335786675	2.09774257797	1.92817977910864	1.606815	9.334188	6.685290	-0.0918883075676	698	0.657593123209
TRINITY_DN145813_c1_g2	4.42733252802837	3.86262041101189	3.86138684616513	3.86081442889813	-0.715840	0.061893	0.128568	-0.0286738351254	1825	0.513424657534
TRINITY_DN135557_c6_g1	5.04203066144767	2.96266110451451	5.73589369148432	5.79946534617165	-0.391537	1.082135	1.235861	-0.0901432808998	8994	0.387814098288
TRINITY_DN141845_c1_g1	4.72210697028414	3.01568974870705	4.36837622244564	4.48990389061673	-1.805870	7.010178	12.295170	-0.0238129805701	3498	0.500285877644
TRINITY_DN158514_c5_g1	2.38937734500838	3.14850396712477	2.38287316842173	2.52276795057895	-1.932863	5.040647	9.441238	-0.119113361228	3653	0.369285518752
TRINITY_DN135391_c0_g3	1.4003876168509	1.63084489641616	-Inf	-Inf	-0.284219	0.568750	0.638309	0.0016694490818	442	0.425339366516
TRINITY_DN159704_c2_g4	1.49438834270005	0.149830888272121	2.37051614570184	2.26367649709109	1.739565	2.251223	1.470722	-0.152178486425	340	0.655882352941
TRINITY_DN143520_c2_g1	3.23309123909883	4.72304818140954	1.80418400824256	1.49819681944119	-1.202741	0.956486	1.506261	0.224810675795	1910	0.409947643979
TRINITY_DN153401_c0_g3	1.80212385697656	0.879962536530869	-Inf	-Inf	-0.464406	6.026334	6.804561	-0.0534081895558	941	0.422954303932
TRINITY_DN155428_c2_g1	4.72781962533777	3.99426672365528	4.48725208377279	4.29129042494726	-0.270480	11.267509	12.043597	-0.0601218028838	8890	0.435995500562
TRINITY_DN155085_c2_g2	4.38679407168218	5.01511377808038	3.95959620012522	3.88588225821924	-1.408021	34.245603	50.649778	-0.100805321142	9429	0.546717573444
TRINITY_DN143629_c0_g2	4.62565313023811	3.83966689500259	5.05953690963907	5.22002390980623	-0.346135	0.013221	0.027558	-0.0394736842105	743	0.448183041723
TRINITY_DN133616_c1_g1	3.77830108960848	2.22674678402558	0.184900107714549	0.530940438050896	1.032814	3.941083	3.088668	-0.117926021137	1532	0.519582245431
TRINITY_DN153637_c2_g1	5.5195530237812	4.19388679778769	6.44613204632994	6.31683993638378	-1.159675	8.060507	11.152768	-9.769891907e-05	2380	0.502521008403
TRINITY_DN156756_c4_g1	4.02375475794452	4.83744882989442	3.66088673198176	3.48944444302552	0.547689	4.630493	4.056670	-0.0238728611744	1718	0.498253783469
TRINITY_DN158560_c1_g1	4.91889155203492	4.99717162502706	5.41685787645443	5.0632542629394	1.097105	28.334795	22.561379	0.110312820983	5161	0.494865336175
TRINITY_DN141875_c1_g2	2.72989671524299	3.76757612848264	2.79151195196995	2.67019851141404	1.254568	1.535186	1.087545	-0.126912128311	446	0.594170403587
TRINITY_DN145922_c4_g2	4.18089372214144	5.61094604212283	1.86848804490513	1.76669776476331	-1.574051	6.882217	11.038429	0.268285674428	7721	0.388939256573
TRINITY_DN132584_c0_g1	1.97103908726114	2.86491366182936	-0.539968078880724	-0.962533775332616	-1.372444	7.844277	11.663453	-0.109133125649	2689	0.586463369282
TRINITY_DN158625_c2_g2	5.48823025701008	5.29611907460001	5.1767726806457	5.15681379881837	-0.380991	10.308056	11.340224	0.0513645391124	5294	0.567245938799
TRINITY_DN156561_c2_g1	2.43897588770209	3.41079097640595	2.83788964044499	2.88766853384192	0.543665	2.485640	2.154463	-0.0666656000064	441	0.512471655329
TRINITY_DN152312_c1_g1	5.37898956986001	5.84999455880346	3.25667175491122	3.24562603002671	2.478499	8.967381	5.533285	-0.152463870638	5166	0.500580720093
TRINITY_DN160946_c1_g1	5.83194269780017	6.04436607654983	5.29978028872844	5.33613689759733	-2.140233	10.390000	20.790746	0.0190699344952	11206	0.462787792254
TRINITY_DN144638_c3_g1	1.97299948989415	2.73723281390367	1.05762171754452	0.981619407811551	-1.689019	4.288607	7.315990	-0.0588229863495	2399	0.665277198833
TRINITY_DN155209_c2_g2	2.43037977170034	2.30631465254995	3.78436281113076	3.52883610081288	0.132392	3.698410	3.574352	-0.148089977018	1828	0.387308533917
TRINITY_DN150825_c0_g2	3.30939724924562	3.45161512527429	1.92008029856169	1.25714812893571	-1.252913	23.639560	33.290326	-0.092449898717	5589	0.587045983181
TRINITY_DN160949_c4_g1	5.03839979742142	4.48217360768255	4.83971894122514	4.70930213136708	1.584308	35.514262	25.954295	-0.128520097837	6495	0.70623556582
TRINITY_DN153831_c4_g1	4.75829773616834	3.96136078455272	5.14236596063786	5.05597599868648	1.224166	7.665012	5.873687	-0.0883659896353	3385	0.632496307238
TRINITY_DN138352_c1_g2	2.64391582342783	-0.127427983951857	-Inf	-Inf	-0.651298	0.977683	1.232942	-0.100028757669	602	0.490033222591
TRINITY_DN153290_c2_g1	4.39627261184218	3.02948289235213	5.00894334160041	4.93081941857693	-1.215375	7.075298	9.995916	-0.14194875857	3226	0.552076875387
TRINITY_DN159430_c1_g1	5.94202169831586	6.64178618946724	6.11789044230847	6.25396066860999	-1.937163	2.369401	4.671988	0.0162991371045	1519	0.529953917051
TRINITY_DN138131_c6_g1	3.65642044749676	3.28853837303081	3.95341341638431	4.08614272261086	0.724293	7.673958	6.509056	-0.12754389013	3871	0.512270731077
TRINITY_DN151925_c4_g1	2.71731663711712	2.12065358185579	-Inf	-Inf	-1.464646	4.773952	7.440880	-0.136942499765	2431	0.452900041135
TRINITY_DN145046_c0_g1	3.22106547478311	3.99612341974251	2.5017635489759	2.38036631423727	-1.689609	6.497351	10.908830	-0.112572643932	4198	0.412577417818
TRINITY_DN142330_c1_g1	4.6374505119925	5.84823128122489	5.23145038811258	5.21496796014682	-1.113261	2.812868	3.952716	-0.0767911772133	1960	0.473979591837
TRINITY_DN154488_c0_g5	2.805817183177	3.63311660505869	3.62971929962251	3.56549926555016	-0.827374	0.129719	0.239197	-0.0347774830533	675	0.648888888889
TRINITY_DN158606_c0_g1	4.78810203573584	4.17594116187076	5.07826692761507	5.14905708951317	0.894197	15.346534	12.656137	-0.118432731846	3488	0.690940366972
TRINITY_DN139650_c2_g1	2.72215915260166	3.62801817154117	3.1320152094158	3.23425809930561	-1.008014	22.857155	29.827718	-0.0583718950141	4773	0.513094489839
TRINITY_DN156071_c2_g1	4.19191131157972	4.31193349692198	4.2217057454717	4.30459705789081	2.570997	10.242149	6.255755	-0.133306599685	4052	0.449654491609
TRINITY_DN142656_c1_g1	4.02591913873248	3.70790498145419	3.24001552344829	3.12427425942163	-0.827269	0.351310	0.530266	-0.0437522545837	1637	0.433109346365
TRINITY_DN145662_c1_g1	3.50817653956643	3.54382150161981	4.2163834016189	4.07907824470235	1.724678	1.914102	1.236633	-0.0714208428277	639	0.586854460094
TRINITY_DN137895_c4_g3	4.17008755661128	4.36682882254413	4.41613308417079	4.4460733001387	0.072213	2.381676	2.334662	-2.72681660522e-06	2536	0.449921135647
TRINITY_DN137895_c4_g2	3.69490586466459	3.02068280222027	3.90773357223584	3.58260736912045	-2.182123	2.993674	6.497487	-0.0118415059967	5185	0.407521697203
TRINITY_DN140978_c2_g2	0.212663203704184	-0.0236692252688234	3.95333295735001	4.25171629039162	-1.947000	1.334374	2.821220	-0.00142771265404	2299	0.531100478469
TRINITY_DN143351_c2_g1	5.23837004776146	5.76987118946315	5.86675779986619	5.78862267647941	-2.033750	7.148940	13.795196	0.074431753317	4545	0.442904290429
TRINITY_DN137318_c1_g4	3.81765614970772	3.04846466984736	3.36607230131117	3.26278209106627	0.190221	0.842473	0.788627	-0.0973591369023	731	0.40902872777
TRINITY_DN160552_c1_g1	4.82580313447134	1.13068821548523	2.47074356825824	2.60532635448434	-1.509798	34.723533	53.183333	-0.0398088443476	8115	0.561675908811
TRINITY_DN154453_c3_g1	4.19829764464704	0.0876745606157447	3.30661825308371	3.07162076191878	-0.504296	2.016620	2.346302	-0.147991601065	952	0.518907563025
TRINITY_DN135756_c1_g2	2.12131906536621	2.00561011341589	-Inf	-1.0127966609888	-0.992176	2.554172	3.457172	-0.0777207319497	1099	0.539581437671
TRINITY_DN158468_c2_g1	3.51997419213657	2.33277945806032	0.876037221103794	1.14695512244844	-1.159546	3.110179	4.422146	-0.082321777659	2434	0.428101889893
TRINITY_DN151383_c2_g4	3.36124831894929	3.53334683953882	3.8321493536095	3.82160893746993	-1.651486	6.322856	10.469642	-0.0696553703727	1695	0.39587020649
TRINITY_DN143223_c1_g1	4.94535087810689	3.44195743433128	1.55329156739289	1.8967790293467	-1.055864	10.558417	14.076575	0.0846125694157	2603	0.512485593546
TRINITY_DN155620_c0_g1	4.20048140093274	3.63330568287554	3.77736168813622	3.8141369471393	0.194589	16.714216	15.981493	-0.124139273015	3627	0.519161841742
TRINITY_DN155649_c6_g1	3.26340110150554	2.85474166981367	3.74577314907929	3.60604200643548	1.146942	6.906499	5.362185	-0.0625514277259	1466	0.527967257844
TRINITY_DN149241_c0_g1	5.81992911324173	4.52348844519175	-Inf	-Inf	0.855376	9.554809	7.906487	-0.0910167314538	3256	0.642813267813
TRINITY_DN160392_c1_g1	5.46938679563181	5.2184221737471	6.04639374586593	6.02347617780991	-1.065775	34.506628	45.731383	-0.117316762323	12856	0.46647479776
TRINITY_DN160934_c2_g1	4.65102931951298	0.760945343054123	3.04407541959457	2.61946924614493	-1.631611	1.389891	2.523628	0.194785767065	2354	0.472387425658
TRINITY_DN160254_c1_g2	2.0413587203427	5.33502438535542	-Inf	-Inf	-1.783671	41.031452	69.429557	0.0208340140405	12666	0.398231485868
TRINITY_DN160736_c2_g1	4.94103968579698	4.9612531042238	4.93833098454729	4.90922021744202	2.199924	5.018683	3.164562	-0.149390277097	3115	0.50304975923
TRINITY_DN159198_c1_g1	6.58580860872938	5.61758189641367	6.18473664191504	6.07696255094748	1.078900	24.689362	19.711248	0.0374115683592	8981	0.504843558624
TRINITY_DN152684_c3_g1	5.33428333415272	5.11981572798677	-Inf	-Inf	-0.980148	9.118292	11.898181	0.0359997336097	4636	0.448446937015
TRINITY_DN148161_c1_g3	-0.688205761394947	-0.713666734435141	0.840479940778082	0.762747479945295	-0.609049	2.480789	2.966277	-0.0274229239972	201	0.442786069652
TRINITY_DN149258_c0_g3	3.83322546844968	4.65860923499217	3.28755841793104	2.94439470968558	0.372457	1.338003	1.195394	-0.0907858574174	2615	0.483747609943
TRINITY_DN158923_c0_g1	-0.12753368521364	-0.632573712813508	0.819194048208735	0.667559806992185	-1.427517	0.315294	0.680010	-0.0251015134736	398	0.615577889447
TRINITY_DN159048_c1_g2	5.53901112959497	6.45097391535149	4.2522984763054	4.03185828386767	0.946432	11.293870	9.192694	-0.0351929003687	5759	0.558256641778
TRINITY_DN151989_c4_g3	3.07433539583077	3.72443059331257	3.91095409843644	3.84860323590995	-1.470617	0.447647	0.907536	-0.0312215132179	1375	0.405090909091
TRINITY_DN146036_c0_g2	5.12769144626618	0.820512231837283	-Inf	-0.363387320621818	-2.243411	4.257678	9.285935	0.2909841371	2369	0.473617560152
TRINITY_DN161337_c6_g1	4.39642418932519	3.76626593094999	-Inf	-Inf	-1.998317	1.914972	3.968031	-0.011119390153	3937	0.440690881382
TRINITY_DN150178_c1_g1	3.41680651017927	1.34326013616348	0.22136441907334	-0.0670664124369748	0.079174	3.724748	3.649198	-0.00764832056225	946	0.423890063425
TRINITY_DN153048_c1_g1	4.54587009442933	4.3239988640364	5.13884211631296	5.20363785064065	0.875744	3.811897	3.089041	-0.0522734273413	5525	0.392398190045
TRINITY_DN142599_c0_g1	4.41476842023699	1.91727253796919	-0.618576596502645	-0.457388046470965	-1.590341	7.491990	12.061705	0.037998673919	2535	0.519921104536
TRINITY_DN148174_c0_g1	3.72159413396516	3.43149168222433	4.06030269611007	4.16611259048466	0.513259	1.799017	1.558107	-0.0928518495997	1027	0.673807205453
TRINITY_DN160015_c2_g1	2.17404557699099	4.76633209995884	-0.377782035637458	-0.802832236089062	-0.925943	22.173472	28.242706	-0.0811085512998	4354	0.43729903537
TRINITY_DN160015_c2_g2	3.55374885744648	4.03878806456991	3.7939415169434	3.82279122344196	0.855967	1.861193	1.476059	-0.133145113725	897	0.43143812709
TRINITY_DN151344_c0_g1	3.07439712568496	2.55061954895747	3.71573291557831	3.73487276835208	-0.751204	17.919567	21.730776	-0.0638355672965	3418	0.689291983616
TRINITY_DN154903_c0_g1	4.25677769066424	4.02648828169471	4.79861848322628	4.88580682698541	0.869473	10.625209	8.777195	-0.151936203466	4812	0.394846217789
TRINITY_DN161339_c4_g1	3.98391075518709	4.46086036142421	4.23215598249044	4.38636324593252	0.062677	0.680104	0.664344	-1.36348823923e-06	727	0.431911966988
TRINITY_DN155880_c1_g2	2.62275071563897	2.42977146618991	3.45927646831688	3.34412662946901	1.512104	4.293560	3.056705	-0.0537543596921	954	0.508385744235
TRINITY_DN135762_c3_g4	-1.02099098093858	-Inf	3.00550661308458	2.92649360188479	0.053034	5.473555	5.401668	-0.0111439991844	1449	0.39751552795
TRINITY_DN151702_c1_g2	1.66358819471918	1.00209672827801	2.40588593892946	2.23660982742086	-0.883368	0.081841	0.181592	0.00571428571429	404	0.50495049505
TRINITY_DN161108_c2_g1	3.25873025551243	3.77116796190716	3.34860962678707	3.45920621263077	-0.647090	18.858544	22.212432	-0.056249359046	3339	0.532195268044
TRINITY_DN148914_c1_g1	3.18632140511909	3.84412894754325	4.65882752417841	4.71028459974944	-0.383541	1.644334	1.850771	-0.0903315929864	3320	0.385240963855
TRINITY_DN144794_c1_g2	3.38258972050311	3.67009641058795	1.8994940708617	1.83097600634615	0.470114	4.413935	3.934552	-0.140787649212	1658	0.479493365501
TRINITY_DN158076_c3_g1	2.18814152879291	2.83773389517725	3.1095691533081	3.19891631353778	0.478502	2.273149	1.999010	0.0276087588313	1535	0.491856677524
TRINITY_DN160589_c2_g1	6.36091106284429	5.3393280048476	4.87513283046382	4.59255457620586	1.552205	19.282237	14.101468	-0.0566218812079	4299	0.488718306583
TRINITY_DN160616_c1_g1	5.81900894544368	5.04595553561527	5.0286941609543	4.90148819575159	0.921995	16.162920	13.261787	-0.139695058006	5940	0.572895622896
TRINITY_DN147916_c7_g1	3.45072832195585	1.83130729740016	3.53658554982446	3.47283748083161	2.013302	6.759016	4.462475	-0.147059387134	1992	0.539658634538
TRINITY_DN151260_c1_g1	4.35687238453011	3.6405189000206	3.70990153994889	3.57596069565153	2.869395	7.517515	4.330899	-0.155551603279	1583	0.560960202148
TRINITY_DN142883_c1_g1	3.54474434488712	2.83117662937927	3.58386288163604	3.57785950440464	1.590609	6.339561	4.508441	-0.135342201803	1699	0.514420247204
TRINITY_DN147549_c4_g1	2.60763156077284	2.54836444207376	2.57553918705077	2.09811216464505	-1.737642	2.663963	4.767277	0.229734767694	1555	0.453376205788
TRINITY_DN159141_c0_g1	4.22256115587892	3.73127435309434	5.05796481392359	5.00339937602814	-0.604897	3.457016	4.096267	-0.128210481204	3355	0.52697466468
TRINITY_DN160867_c2_g1	4.83493452037576	6.10671191021051	5.71749435259474	5.75470389191773	0.030026	20.347593	20.205673	-0.130488941907	9035	0.441947980077
TRINITY_DN158277_c0_g2	5.67032886443085	6.1519231594189	5.96153067121686	6.00734281804045	-1.098647	10.172184	13.751657	-0.135342403239	6152	0.398081924577
TRINITY_DN160982_c6_g1	5.67973941250117	5.14247727702481	4.40906832770862	4.40948774957655	0.575882	5.680632	4.958386	-0.0908555961174	4207	0.388637984312
TRINITY_DN152606_c0_g3	3.58494789554247	3.66954107252601	2.89416194855019	2.83730360904163	0.963462	3.393498	2.687502	-0.0990350467196	1635	0.480122324159
TRINITY_DN152606_c0_g5	1.51933676962663	2.66823815446722	1.28763746319219	1.19546744988271	-1.285958	1.759140	2.707352	-0.119739398925	1552	0.511597938144
TRINITY_DN158103_c2_g1	0.923551738579105	0.00670688098972048	1.34861379390679	1.35415750712162	-0.249357	0.669878	0.737227	-0.120304641817	262	0.427480916031
TRINITY_DN154531_c4_g2	4.71048229515831	3.33589839684482	2.46344510965619	2.45439434818428	-2.081358	10.619615	20.683449	-0.0253240568187	3801	0.510392002105
TRINITY_DN154531_c4_g1	3.96379381618666	3.06462585113651	3.35425400224187	3.40056514349994	-0.502554	5.543151	6.331004	-0.139027615595	3491	0.417645373818
TRINITY_DN149777_c3_g1	5.26025792373529	4.0848933250985	4.87578059895678	4.78410379218909	0.805081	8.758598	7.315643	0.176113392376	2903	0.38580778505
TRINITY_DN159435_c2_g1	5.6919599949011	4.71693341098725	4.96096441890891	4.79768690984099	0.015350	6.180155	6.156702	6.42817538036e-06	3677	0.397062822953
TRINITY_DN147188_c0_g1	3.28944069659899	2.6041931618747	3.016945701051	3.05719261469515	-0.551935	0.959774	1.167376	-0.12918761219	522	0.634099616858
TRINITY_DN160505_c1_g1	2.34876989224512	1.29585084486684	3.62021625803233	3.25355569960302	-0.244083	10.808286	11.477158	0.0382395627105	1597	0.478396994364
TRINITY_DN151864_c0_g2	3.51829073741793	4.30113072764568	3.20753478592031	3.24764628856258	1.900934	1.652511	1.010109	-0.155552888942	996	0.654618473896
TRINITY_DN145973_c3_g1	5.14307866135146	4.93853259270597	4.37392414883888	4.41976247384861	-0.972533	12.390049	16.072189	-0.121273132725	5222	0.50344695519
TRINITY_DN154683_c1_g3	1.78633956863945	1.68632737757902	1.95207812630784	1.84073701782409	-0.693973	0.647163	0.855162	-0.0788092271162	552	0.507246376812
TRINITY_DN152365_c1_g1	3.23054337194428	3.23002346883068	3.28892738535126	3.40954584166016	0.211385	1.599052	1.502610	0.0818530049779	677	0.661742983752
TRINITY_DN137095_c0_g1	3.978606108506	4.09979852215245	3.10899445781591	3.04375218396069	-1.923987	1.711141	3.466191	0.0497737556561	4320	0.535416666667
TRINITY_DN146575_c6_g2	3.48429320148427	3.32383672998046	5.05874729928196	4.71053641926002	-0.422201	2.594801	2.927581	-0.141305272764	2494	0.39454691259
TRINITY_DN150018_c1_g1	3.09775232988189	4.17068185306733	3.31971070525263	3.19257651909424	-0.583741	23.544972	27.237768	-0.138066840834	6490	0.38967642527
TRINITY_DN154460_c0_g4	2.03636943951743	-0.155025132546637	3.56948349371477	3.48867775799534	-0.081189	1.183346	1.214812	-0.1384798097	1472	0.542798913043
TRINITY_DN152050_c0_g1	3.64067525224942	4.58707294270745	3.77037643365032	3.81777645747788	0.513793	12.686744	11.299552	-0.0255306299365	2068	0.493230174081
TRINITY_DN160888_c0_g1	6.11411956302728	6.82355049470755	6.11194774943148	6.10651658394325	0.635788	18.868559	16.412195	0.0941561186063	8029	0.495952173372
TRINITY_DN118706_c0_g1	0.25605734214561	1.91101623045288	1.04244329875508	0.569064509972626	-1.426944	2.279193	3.636755	-0.144036649929	802	0.51246882793
TRINITY_DN144587_c2_g1	0.0722358664892411	7.15137120407345	-Inf	-Inf	-1.819320	7.879978	13.846881	0.0433722571539	1781	0.558113419427
TRINITY_DN149871_c0_g2	3.60707130344964	5.64915751792628	4.56243964918399	4.57357566470785	0.304634	11.257198	10.490811	-0.135099168919	3189	0.687989965506
TRINITY_DN158816_c1_g2	2.35883804536504	4.06640486526713	2.8592188614989	2.81517864923078	0.757457	2.692961	2.220001	-0.100565787989	930	0.467741935484
TRINITY_DN158297_c0_g1	5.29014267899313	4.86063586140206	5.24685478086765	5.21436124698582	0.956244	7.312190	5.905886	-0.151488421603	3979	0.44860517718
TRINITY_DN154096_c2_g1	3.16144828230582	3.03545358614393	2.60614041481021	2.60526725831731	-1.276393	6.914641	9.976138	-0.137001153762	4648	0.442340791738
TRINITY_DN149697_c4_g2	4.71796301053588	4.28570669810794	5.06286410447868	5.13383691357904	-1.837359	10.737938	18.859683	-0.108036278298	3948	0.399696048632
TRINITY_DN150835_c3_g1	4.63706199147851	5.04253667759899	3.86965836660459	3.8772494493621	-0.616320	3.195838	3.806156	-0.126056992072	3238	0.530883261272
TRINITY_DN150060_c0_g1	3.2929887434254	4.6801251708614	3.31351680771084	3.41977832073917	0.061293	5.809472	5.721907	-0.0791476743644	1610	0.495031055901
TRINITY_DN135681_c1_g3	5.83507990197713	5.35998102142406	5.49569305135148	5.57205525101639	-0.358395	6.258078	6.863474	-0.0115859664276	3786	0.479926043317
TRINITY_DN157453_c0_g2	4.15855870018374	4.72758745228364	4.25157096610754	4.27044055974211	-0.148922	5.024580	5.220268	-0.0947948880542	3080	0.524025974026
TRINITY_DN160994_c1_g1	5.35019160316921	5.48409022729043	6.13116811847934	6.18350097278251	-0.812216	58.656419	72.076782	0.312219681374	14970	0.406078824315
TRINITY_DN159861_c1_g2	-0.299023731583884	3.28344270948676	-Inf	-Inf	-2.068206	6.535732	12.849368	-0.0410853217754	1878	0.529818956337
TRINITY_DN148119_c0_g1	2.47297574358037	2.95329455506771	1.16754869733207	0.823473906031789	-1.481554	0.455368	0.925110	-0.0248125669404	847	0.622195985832
TRINITY_DN142653_c2_g2	5.17673674954205	3.95458145727393	1.20631453006116	1.26435723673636	0.679488	5.107478	4.349912	0.114305814673	3182	0.383406662476
TRINITY_DN148233_c0_g3	2.686207993454	1.9084121727105	1.58412170335834	0.70243048442114	-1.197993	12.172863	16.947109	-0.0829856142336	3094	0.661926308985
TRINITY_DN140073_c1_g1	2.43723033696728	0.374816807669218	-Inf	-Inf	-2.026201	2.680936	5.449616	-0.00388959980851	1031	0.56935014549
TRINITY_DN149415_c0_g2	4.00210122662549	3.52914134736214	4.20124745287969	4.28082051820642	-1.192547	12.084968	16.796699	-0.0347332604933	4547	0.368154827359
TRINITY_DN160256_c0_g2	4.69474819883479	4.30730348058369	4.30283929814505	4.29041551598372	-1.021896	1.046681	1.516197	0.0501530258361	1532	0.468015665796
TRINITY_DN157278_c2_g1	1.62411675731078	0.894511217569254	2.32537756609354	2.22167010000864	0.794004	1.672491	1.340793	0.315280248764	477	0.442348008386
TRINITY_DN151783_c0_g1	1.84991883642417	2.9361174304039	1.35068923123659	1.42064371323944	-1.085826	0.226559	0.432537	0.0474439132034	328	0.606707317073
TRINITY_DN158265_c3_g1	4.10394520267585	3.94660583941924	4.98248932375062	5.01010561719954	1.938196	10.152135	6.873657	-0.146529891151	2350	0.45914893617
TRINITY_DN146151_c0_g2	1.8755595392467	1.04620528220084	5.91357322090609	5.96026536215305	-1.729337	0.925116	1.859415	-0.0312716682846	1301	0.53804765565
TRINITY_DN144934_c4_g2	2.99095297451473	3.72143426927411	3.74927224793019	3.79952106135916	-1.267240	0.270750	0.552329	-0.0323420074349	2331	0.442299442299
TRINITY_DN137237_c0_g1	2.72522338556705	3.81578401955006	4.23576802591191	4.26461086486213	0.276705	8.253608	7.731435	-0.125088603499	5530	0.394394213382
TRINITY_DN155107_c0_g1	3.18129834558943	1.60597032734907	2.61620892948071	2.64404542721924	-1.906377	16.838712	30.169998	-0.056905254143	6832	0.412909836066
TRINITY_DN155433_c5_g1	3.47264143805903	5.40476464485066	3.12815932837494	2.94447430258501	-2.179059	4.393003	9.268238	0.124886538702	4559	0.393507348103
TRINITY_DN149598_c0_g1	3.20535356991717	3.23034149185497	1.17837606479961	1.35583326934874	-0.897593	0.147663	0.277235	-0.0338824410333	407	0.520884520885
TRINITY_DN153773_c1_g3	4.74896622680341	5.83648183021639	4.99703039685927	5.18806693862365	-0.477632	3.839516	4.374748	0.0999959002335	1314	0.55403348554
TRINITY_DN154046_c1_g1	2.86282211308604	2.75538473410976	-Inf	-Inf	-0.667186	3.911783	4.710743	-0.0279809028068	2741	0.477562933236
TRINITY_DN159857_c2_g2	4.92214376147276	5.62856881039055	4.90586917687303	4.88388797184955	-0.103551	3.535448	3.633896	-0.125742992174	2833	0.51006000706
TRINITY_DN145225_c2_g1	2.60198352438824	3.01883600070133	3.36256427679398	3.32078749916313	1.179753	7.484932	5.783024	-0.146392442079	2349	0.350787569178
TRINITY_DN159811_c2_g1	4.47696777434475	5.03547321070114	4.62509009248111	4.54995384611466	1.042796	17.220434	13.809260	-0.0958134440118	8467	0.423172316051
TRINITY_DN139621_c2_g2	2.48297009553391	2.05883594787678	3.08075240192919	2.77558314747266	-0.636376	3.275327	3.922489	0.0294093964878	1065	0.413145539906
TRINITY_DN156701_c1_g1	2.78146118002575	2.53594741104087	3.41969763739788	3.48102511598076	-0.651619	0.038084	0.087298	-0.0160427807487	578	0.403114186851
TRINITY_DN158217_c3_g1	4.86451011543311	3.9157300748508	4.84065809495062	4.87620963629591	-0.140699	0.001504	0.003585	0.0769230769231	687	0.489082969432
TRINITY_DN157018_c2_g4	4.6233139864112	5.42066529888088	0.00164196133971819	-0.941461672201051	0.083837	17.192137	16.859696	-0.128606500042	4146	0.448866377231
TRINITY_DN160307_c0_g2	-Inf	5.89665110157802	-Inf	-Inf	-1.900889	15.508047	27.758262	0.257782511706	7723	0.384177133238
TRINITY_DN148556_c1_g2	4.9150621314626	2.86658149245343	3.7358419560127	3.78528352494219	-0.121406	3.048630	3.150561	-0.0978045646682	2424	0.649339933993
TRINITY_DN159128_c0_g2	3.22215946546933	5.48475761906594	3.14229371930743	3.08851520590492	-0.955642	4.492994	5.896327	-0.13912583596	2981	0.366320026837
TRINITY_DN148900_c6_g1	3.18207119267684	3.10987221953886	3.56271264846522	3.58154948796115	0.884505	0.845142	0.630470	0.0430541306783	691	0.43994211288
TRINITY_DN157714_c0_g2	2.409152998606	3.41477031711867	1.83674166248887	1.71391834042976	1.108307	3.288969	2.519829	-0.144264167306	1215	0.508641975309
TRINITY_DN144867_c11_g1	-0.211177337468088	2.43503041304918	-Inf	-Inf	-1.430751	7.105462	10.808340	-0.118782130689	1415	0.431802120141
TRINITY_DN145728_c2_g1	4.69283702707929	5.92892186341656	4.80324706025763	4.85684532800091	-1.991100	1.562107	3.304227	-0.00482407565173	1209	0.474772539289
TRINITY_DN155504_c0_g1	3.01057370788159	2.95492992503211	3.46763136588072	3.42295443122534	0.490134	0.585774	0.485642	-0.0665926659426	750	0.621333333333
TRINITY_DN141904_c4_g1	3.37364543190065	4.71835818125263	4.15894001885212	4.18505445353296	-1.048741	0.165956	0.335937	-0.0370185092546	2026	0.459526159921
TRINITY_DN151296_c2_g2	3.30199372780582	2.69755651944843	2.75166221290145	2.67648145802674	-0.344842	5.394485	5.901264	-0.0609057503301	2724	0.552129221733
TRINITY_DN155506_c0_g2	3.56822930206612	3.29744127111644	3.53192848645999	3.62654975786933	-1.087501	4.490635	6.150772	-0.141359619725	1603	0.350592638802
TRINITY_DN159351_c3_g1	4.42106629100326	5.51950833522583	5.11790138581513	5.24379269063146	-1.007757	6.669332	8.821414	0.365815436928	3454	0.421250723798
TRINITY_DN160577_c3_g1	5.38458108644019	5.69388431592628	3.94099705059808	4.08565169573066	1.123920	9.014459	7.064431	0.0476286023353	3363	0.419863217365
TRINITY_DN154026_c1_g1	6.75409910185666	5.76785144169921	5.17680984001376	5.18972953314336	0.619162	2.665118	2.271148	-0.00210273590688	1382	0.533285094067
TRINITY_DN142053_c3_g2	4.2070515252236	4.51013966305362	4.14440830710411	4.14093556540598	-1.323778	0.449771	0.842289	0.0167865707434	709	0.523272214386
TRINITY_DN153029_c2_g1	5.6568344667516	5.00713052588556	6.11414481901458	6.2093040564275	-1.970320	7.234650	13.574779	-0.139033880425	4594	0.395080539835
TRINITY_DN160990_c5_g1	4.37752662416827	4.78047927510904	4.22889834761944	4.28183861421996	1.039357	0.572948	0.388628	-0.153009145884	1028	0.454280155642
TRINITY_DN144302_c0_g1	3.55660401738898	3.83237595525216	4.11699660753417	4.13890318967426	1.026537	2.784358	2.158155	-0.145913762611	1999	0.36268134067
TRINITY_DN158715_c1_g1	6.76845695309475	5.91191183233682	6.63078925821686	6.70664023442829	-0.013375	24.831045	24.908572	-0.132724411456	12007	0.503373032398
TRINITY_DN146911_c2_g3	2.8669275267829	4.41354887065861	2.60299771602475	2.59848577585328	0.102916	12.936800	12.627817	-0.0344471916436	1616	0.563118811881
TRINITY_DN160080_c1_g1	3.34906629234306	3.4339539782543	4.08062790451385	3.73392778006196	0.787600	8.269531	6.927606	-0.026988572971	2461	0.550589191386
TRINITY_DN157785_c0_g1	3.10895224884604	2.7158253512806	3.49780099273128	3.33064730168204	-0.401457	6.250771	6.935503	-0.130256533616	2000	0.3605
TRINITY_DN159731_c2_g1	4.55609836697992	5.05638803253026	4.71985548873247	4.84898798345204	-0.580647	7.767541	9.035898	-0.125384809101	4917	0.487085621314
TRINITY_DN161346_c3_g1	6.83276229538573	5.7505314566799	5.45935706359535	5.4315536035706	-0.836346	21.259690	26.389032	0.167533448211	14793	0.445751368891
TRINITY_DN136685_c4_g1	1.2201359779409	0.646812218229721	4.88651363666479	5.09213622147826	-1.020242	0.134327	0.283616	-0.0286123032904	2856	0.53781512605
TRINITY_DN160487_c2_g1	7.77306050897386	6.19634154816704	5.81947248772207	5.80689235008894	0.592799	16.160893	14.172707	-0.00423923076391	7168	0.428152901786
TRINITY_DN144840_c2_g1	-Inf	3.09729974805999	-Inf	-Inf	-1.665720	8.273019	13.668549	-0.0473789223748	2098	0.56291706387
TRINITY_DN146966_c1_g1	3.17779835752361	3.80678232627395	3.98403019898608	3.92353932276881	-0.539359	0.785978	0.961870	-6.91824479517e-06	1919	0.378843147473
TRINITY_DN151835_c1_g2	0.63548862363773	-0.20852100557349	4.14218496469967	4.35810317149523	-1.347839	1.209384	1.973567	0.109396177631	1321	0.66161998486
TRINITY_DN144169_c0_g4	0.292849194292739	1.69756604011427	1.24713037262017	1.02212426063385	-1.457168	0.386954	0.805681	-0.018069179143	688	0.540697674419
TRINITY_DN156615_c0_g5	5.63811968138667	3.25183820067668	1.10124356863721	1.1016424709693	0.619823	22.956054	20.048587	-0.0743921345008	3388	0.661157024793
TRINITY_DN158110_c0_g2	5.98103339630776	6.11549663284318	7.89353902206208	7.94231313519668	0.125336	1.564321	1.507008	-0.0985651887198	1427	0.47792571829
TRINITY_DN161348_c1_g2	1.3963470753874	2.1475754700501	2.76281872115093	2.78181056424327	0.611801	3.433804	2.948613	-0.130569944537	869	0.505178365938
TRINITY_DN156116_c0_g1	6.62283719981665	7.30180333088485	8.23814990794842	8.34941664303551	0.267592	1.387193	1.279339	-0.155132668306	900	0.47
TRINITY_DN140584_c1_g7	0.41816647710106	5.91065369591	-Inf	-Inf	-0.902625	11.832554	15.037496	-0.0705745769663	1795	0.530919220056
TRINITY_DN161348_c1_g1	2.57745865772554	3.54866354481125	4.07851498923751	4.09783794890237	0.821569	3.802248	3.118529	-0.0966009814862	966	0.614906832298
TRINITY_DN159393_c1_g1	4.74952553656737	4.48562558640685	4.71247323357779	4.62741239226492	-0.039742	3.162854	3.196642	-0.144004397924	3596	0.430756395996
TRINITY_DN158181_c0_g1	4.0540405128096	4.35292599730588	4.88364477773707	4.9629510305711	0.489822	2.199311	1.926937	-0.107129056435	1711	0.466393921683
TRINITY_DN150865_c3_g1	4.44952428252414	3.20086725270005	3.84955037975871	3.8757195904162	-0.410980	0.015610	0.034794	-0.00840336134454	779	0.331193838254
TRINITY_DN138984_c3_g1	0.535130337835924	-0.0601335366276143	3.25717364608984	3.47399071074639	-0.918914	1.039205	1.446135	-0.110432729999	1164	0.5
TRINITY_DN157825_c2_g5	4.02288972088941	4.72562601765605	4.32210498782861	4.36044063206739	2.347466	11.954955	7.596981	-0.00477579867924	2568	0.388629283489
TRINITY_DN153805_c0_g2	2.26643636136717	2.15739960927916	2.76323480853269	2.86826051658692	-0.919822	0.443921	0.678591	-0.0895647388194	387	0.682170542636
TRINITY_DN156994_c0_g1	4.9056846592848	4.82178001965428	4.92618208268057	4.9143075481697	2.043024	3.257518	2.058624	-0.134114691332	4755	0.438485804416
TRINITY_DN159044_c1_g1	5.60694265538224	5.43049176620169	4.96407885521959	4.96284118637404	1.979743	23.169774	15.797805	-0.12954629449	5785	0.510458081245
TRINITY_DN145345_c0_g2	5.49330817090708	6.21121317194778	5.29239697822242	5.24048759260478	1.931530	5.584887	3.713319	-0.00632876303469	1570	0.494904458599
TRINITY_DN158731_c1_g1	1.68823082182683	6.95724268742314	2.49473254032816	2.28527782123693	-0.612189	20.661673	24.097118	-0.00191211780322	4126	0.451042171595
TRINITY_DN150105_c2_g1	4.96160090643859	4.44616848914941	4.64517501082107	4.8064184539047	0.321170	1.606331	1.462831	-0.131576242752	2001	0.425287356322
TRINITY_DN154986_c0_g1	3.88752821300595	4.19503337037966	4.59039010464023	4.67317313612705	-0.106557	1.621268	1.674202	-0.123982906275	1023	0.429130009775
TRINITY_DN149052_c0_g1	3.5995887639921	0.312016931515387	-Inf	-Inf	-0.655668	9.506983	11.273308	-0.0737330131354	1428	0.594537815126
TRINITY_DN137803_c2_g1	3.9378663671041	1.33174616579918	2.86543165728715	2.6257815120426	0.597382	1.794236	1.519324	-0.142826739341	1208	0.634105960265
TRINITY_DN158631_c3_g1	4.19001220587075	4.02322861464285	3.84932061410318	3.95193268747264	-1.847375	2.205042	4.202171	-0.0329018338727	1898	0.378819810327
TRINITY_DN139417_c3_g3	4.05064161278509	4.01502005432401	2.87471451443266	2.74621856880779	-1.850896	1.518116	3.013785	-0.0481512605042	2028	0.384122287968
TRINITY_DN161340_c1_g3	5.6794811862199	5.3529413774759	5.31292664306076	5.33716204946036	0.330434	36.453181	33.864791	-0.120583860878	10795	0.42417786012
TRINITY_DN160166_c1_g5	1.29353809812618	1.18077801588612	0.20756584477595	-0.377185894919208	-1.413403	1.462354	2.405910	-0.0607545320921	885	0.377401129944
TRINITY_DN160166_c1_g1	4.55532168561897	4.66776369196565	4.11781501393627	3.86738025295901	-0.207835	25.205307	26.484478	0.110275404563	7546	0.417572223695
TRINITY_DN148977_c1_g2	4.67413728130846	3.6112310701535	4.41837634391506	4.42637352204194	0.470257	2.635099	2.329504	-1.6277959001e-05	3355	0.487034277198
TRINITY_DN143286_c1_g1	2.8327609622599	2.24296062223198	3.60516274464075	3.37389321042012	0.117931	0.707506	0.677453	-0.0889904138695	1284	0.620716510903
TRINITY_DN136318_c0_g1	4.16647318507958	4.53706536091257	4.11511305570429	4.12490302516868	-0.406919	2.219138	2.499627	-0.0232216087807	3649	0.383666758016
TRINITY_DN160944_c0_g1	2.49346579760059	2.16056295447095	4.55089656290049	4.32836175514391	0.502466	10.630496	9.481869	-0.064928821103	2541	0.649350649351
TRINITY_DN154312_c1_g1	4.28343697042049	4.4620952903592	4.47681692320574	4.45564479263132	-0.508154	4.204915	4.826941	-0.143636851524	5146	0.445005829771
TRINITY_DN150877_c2_g1	4.1727963824741	3.1640543839904	4.42352630004805	4.34885009513289	-0.044346	34.398327	34.754677	-0.0804633104237	5239	0.414964687918
TRINITY_DN159591_c3_g1	4.61563636933345	4.28215798165251	4.80117541628729	4.77457857809797	0.957545	0.577114	0.403314	-0.155500770786	1628	0.39312039312
TRINITY_DN147668_c2_g1	2.64617913720687	1.79245302779146	2.36686043588101	2.37874559469371	0.950149	0.571044	0.399587	-0.133322134162	445	0.489887640449
TRINITY_DN138939_c3_g3	2.90712498069357	1.79758478052689	1.60699361279931	1.67663756156733	0.987496	2.894857	2.267383	-0.0987272198904	504	0.640873015873
TRINITY_DN148052_c0_g1	4.25204225821782	5.76332084384992	4.61194085618343	4.61367176375758	-1.790689	0.605685	1.363417	0.0364741641337	1720	0.477906976744
TRINITY_DN159629_c1_g2	3.70328988451346	4.13520582413234	4.2050387594382	4.14656502866246	0.071856	3.915455	3.843680	-0.0648683934579	607	0.553542009885
TRINITY_DN160454_c2_g1	0.590679543604659	3.24847635249357	3.02538313712261	2.74448841770798	-1.192954	1.171025	1.798498	0.00441002473916	1947	0.495634309194
TRINITY_DN155889_c1_g1	5.67863816654193	5.64337879500966	5.67118956006917	5.65783174907898	-1.779948	0.709055	1.534630	-0.0255258321421	12368	0.414699223803
TRINITY_DN152879_c2_g3	5.27916531598968	4.77637822695536	4.96569414123714	4.22402684802111	1.556267	3.232812	2.250159	-0.0982007250932	792	0.597222222222
TRINITY_DN141373_c1_g3	2.12872493334417	3.17391421520275	3.13706537920174	2.83960188394216	0.773420	1.165270	0.920861	-0.138020554263	805	0.433540372671
TRINITY_DN155930_c0_g3	2.13767295227031	2.78429369519369	2.09203021649279	2.12604993211297	-0.976360	0.147931	0.293866	0.0293937538273	346	0.517341040462
TRINITY_DN159873_c3_g2	3.8417006016778	4.53041502063736	4.17993418383888	4.0990016964224	-0.682106	1.750084	2.167694	0.076326501906	3625	0.406620689655
TRINITY_DN154735_c1_g2	4.58498962051569	5.17429198510758	1.9312676668033	1.56451555727521	1.656359	12.778920	9.126580	-0.149745655684	5218	0.470103487926
TRINITY_DN144019_c1_g1	4.42908136776139	2.71127072359579	5.17205953939953	5.19273139184346	-0.592625	3.895186	4.588246	-0.12008499885	3423	0.40490797546
TRINITY_DN161271_c1_g2	3.56804322724875	3.23946391093324	3.01208546450407	3.3053633498282	-1.465938	0.282777	0.643525	-0.0139896373057	3426	0.520723876241
TRINITY_DN161271_c1_g1	4.33052704923198	3.80595685610866	5.50675470657763	5.55394366458033	1.417122	15.690552	11.726656	-0.13465683871	7456	0.465665236052
TRINITY_DN143337_c4_g2	3.5356352929134	3.83489940849027	3.35440523348583	3.44411498968478	-1.002612	0.140040	0.288145	-0.00250626566416	689	0.631349782293
TRINITY_DN144363_c1_g1	2.36003650845639	1.97751381475304	3.98495266525696	3.66759567167327	-1.762341	9.529276	16.288458	-0.133416167102	3943	0.616789246766
TRINITY_DN155228_c3_g1	0.568434416582614	1.70745108695523	3.37720502089699	2.98166618108785	-1.114278	14.511945	19.633615	-0.106329217729	5234	0.404852884983
TRINITY_DN147967_c1_g3	4.33052945707566	3.71726791899349	5.38623902705608	5.48075963453766	-2.191006	3.350442	7.239232	-0.0089106526451	6326	0.36879544736
TRINITY_DN148511_c2_g1	2.78596461849127	5.08687597501886	3.49038657133468	3.56849050765379	-1.242622	0.234504	0.489753	0.010498687664	856	0.448598130841
TRINITY_DN152929_c1_g4	2.62581259516957	4.35618921456054	2.6947558991717	2.47629263430006	0.432737	2.311739	2.057874	-0.071345073001	1820	0.542307692308
TRINITY_DN151598_c0_g3	3.46224580714018	3.47492988724221	3.67871768372407	3.67823331775523	-0.924426	1.444619	1.967410	-0.110671730063	750	0.694666666667
TRINITY_DN139899_c1_g2	4.3305995227088	4.66474194364128	4.0938117317999	3.96022937198854	-2.020417	2.355196	4.829596	-0.00364863632217	4199	0.408192426768
TRINITY_DN150911_c2_g2	2.97007568968366	2.50539952773836	1.96621987448445	1.79010185014147	-1.296258	3.721168	5.510439	-0.0593939601858	1080	0.413888888889
TRINITY_DN155256_c1_g2	3.88336898837803	-0.193128797346264	0.973914279609418	0.98725358320489	-1.088453	3.076193	4.269728	-0.113384358133	1029	0.419825072886
TRINITY_DN153056_c2_g1	3.73611008084753	3.55725607168358	3.73579864725363	3.75381979857997	1.724020	3.350626	2.258648	-0.127651658141	1907	0.445201887782
TRINITY_DN137594_c2_g2	-1.5472088129318	0.639264152633152	3.34592255697134	3.63313645957846	-1.940888	1.208530	2.584536	0.0171331380179	1975	0.398481012658
TRINITY_DN148753_c3_g2	-Inf	2.94979419217693	-Inf	-Inf	-1.779177	6.456687	11.233576	-0.046195517368	2236	0.671288014311
TRINITY_DN148753_c3_g5	0.473692824420716	0.367543278835043	-Inf	-Inf	-1.905849	0.876643	1.944054	-0.0192104068976	638	0.637931034483
TRINITY_DN160758_c1_g1	5.79430729068946	4.88186488879492	6.58505290685028	6.38182116742105	-0.032782	0.967980	0.978807	0.00847457627119	1353	0.535107169254
TRINITY_DN160796_c2_g1	3.07002751701058	1.75646156878323	3.12362316101381	2.53183909044593	0.473486	40.473595	36.482724	-0.079937786343	2427	0.648949320148
TRINITY_DN154979_c1_g1	3.80291562511467	5.22457313908675	4.29556384056194	4.24713869115318	-0.416230	5.293706	5.905831	-0.119654391134	2447	0.333060890887
TRINITY_DN142249_c1_g1	4.68443596526205	3.50485588927797	5.01125651005891	5.0744679726427	-0.444965	1.157848	1.344083	-0.0793193571548	2745	0.460837887067
TRINITY_DN139648_c3_g2	4.38763332586368	5.54549258084586	4.0474289717567	4.10209753533971	-1.064845	0.147869	0.313288	0.0142602495544	1474	0.594979647218
TRINITY_DN150304_c3_g1	2.36109237293875	2.40105086389508	2.78734383482765	2.91267341002168	0.086107	1.980433	1.932441	-0.0824256440392	498	0.66265060241
TRINITY_DN132829_c0_g1	4.0252916902542	3.27313763750089	4.13933867088858	4.27480964339548	0.225569	0.558918	0.511271	-0.153562497839	449	0.576837416481
TRINITY_DN150430_c0_g1	5.32626688924079	5.12914647287845	5.21966125735478	5.12880886938383	0.565607	9.371459	8.238700	-0.089595840087	3366	0.655377302436
TRINITY_DN156545_c2_g1	5.45121598355756	6.20711125442512	4.75897951378006	4.71462825565932	1.574669	3.814813	2.668030	0.0578078999641	3705	0.422132253711
TRINITY_DN153301_c0_g1	4.90205180941525	3.65346581069701	0.677750172687017	1.23828599304146	0.858112	19.876967	16.537239	-0.12711538613	3211	0.56586733105
TRINITY_DN157251_c0_g1	1.29408538304211	4.95177207693932	1.72214872937633	1.88773771077909	-0.414624	4.082407	4.565103	-0.139826643835	887	0.481397970688
TRINITY_DN145334_c0_g1	4.61575184295881	3.78172906814555	4.22437132139538	4.26899129142042	-0.609338	0.897761	1.119970	-0.146297106895	2897	0.389368312047
TRINITY_DN143986_c1_g1	5.89466196178389	6.37295482431074	6.30376433676024	6.03551359350071	-0.809171	9.223120	11.432253	-0.117801820174	1780	0.499438202247
TRINITY_DN161127_c0_g1	5.3034100063627	6.19115992427739	5.15694835208405	5.1706077367452	0.678072	10.714994	9.207340	-0.114460180675	4270	0.447072599532
TRINITY_DN147204_c2_g1	2.46638202303582	2.0955584903883	2.05838967153709	1.51958540672895	-2.219510	2.463491	5.544360	-0.0145118039855	2719	0.400882677455
TRINITY_DN147422_c0_g3	4.30800436575711	3.97900086549115	3.31184446567402	3.2813770404708	-0.493891	16.218723	18.343939	-0.0414007749387	3079	0.42416368951
TRINITY_DN160282_c1_g1	0.726756111334114	2.07198389237342	1.3365542397026	1.28123078961049	0.479286	1.855585	1.623248	-0.133617760801	409	0.471882640587
TRINITY_DN149565_c4_g2	4.05328256587299	5.09064504246996	4.81971664742598	4.63759601709984	-0.354413	1.339722	1.501309	-0.147959081737	1082	0.519408502773
TRINITY_DN138433_c0_g1	2.43573052580866	1.19395835166958	2.78261877265129	2.56806227693235	-0.167318	0.887934	0.941667	0.0930279143096	455	0.661538461538
TRINITY_DN157342_c2_g1	5.57284022507066	5.9679986257343	4.13517444018944	4.08232714645778	-0.128529	1.493247	1.553433	-0.131908852783	3673	0.441328614212
TRINITY_DN150326_c0_g1	3.0250301974937	4.24047261176845	2.39330864505846	2.41915715195345	0.139663	4.166438	4.021245	-0.00720752729588	1255	0.466932270916
TRINITY_DN152909_c2_g1	4.00142066078048	3.89612067644583	4.64383054476685	4.48338572419603	-1.691008	7.439641	12.446878	-0.151007391982	3961	0.541782378187
TRINITY_DN158951_c1_g1	5.69044118571889	4.94211016720072	5.38999779937121	5.33739532898751	1.801018	8.433944	5.820419	-0.153837505266	6598	0.528190360715
TRINITY_DN152634_c0_g2	5.82800357100457	4.78390727453218	5.07302389215302	5.01264400050465	1.493441	1.022653	0.651902	0.111090448639	1705	0.499120234604
TRINITY_DN161118_c0_g1	4.7244290901634	3.07292441893122	5.57290020835047	5.73003221714185	-2.065195	5.009556	9.951405	0.00063482349395	5198	0.484417083494
TRINITY_DN159942_c1_g1	5.51145003226108	5.90160039192869	5.14919299937588	5.22178327007613	1.255845	6.995620	5.317498	-0.129243998629	3444	0.567944250871
TRINITY_DN160615_c4_g1	2.78733956311287	2.96997858456302	3.56154168584536	3.54888556069973	0.780868	3.985647	3.302698	-0.119865791795	462	0.506493506494
TRINITY_DN161232_c1_g1	4.39345827909099	4.22349162038217	5.10855488554581	5.29928831905699	-0.913135	28.893674	36.618385	-0.0428656070257	8189	0.447917938698
TRINITY_DN144249_c4_g1	3.72650297815149	1.25967723123364	4.27152995277365	4.07104975919585	0.267993	3.559811	3.324104	-0.115238408244	2453	0.489604565838
TRINITY_DN160497_c2_g1	4.75727552769253	4.99733433574449	5.88708932489573	5.72586459163318	1.723324	17.137276	12.150580	-0.144282609802	7734	0.618567364882
TRINITY_DN142926_c6_g1	3.18276023711139	0.939411851735304	-0.59750449337108	-Inf	-1.706978	6.077094	10.295536	0.0461884024022	2066	0.459825750242
TRINITY_DN157716_c0_g1	4.08634692430939	5.12099446136344	4.02472169530589	4.00616825664906	0.031270	23.993558	23.820049	-0.0875526650882	6325	0.5195256917
TRINITY_DN158833_c2_g1	5.03501939947079	4.65985044476615	4.61605805337603	4.49767175586953	0.881387	2.474089	1.974233	-0.100953830082	2189	0.483325719507
TRINITY_DN140313_c2_g3	4.68392451991995	4.02922846895843	4.57079509573278	4.59165228376072	-2.075226	2.158210	4.582319	-0.0282544861338	3256	0.386977886978
TRINITY_DN141342_c3_g4	1.76854730286771	-0.575037298323152	-Inf	-Inf	-1.839544	2.772766	5.168000	-0.0628556589287	763	0.555701179554
TRINITY_DN161014_c3_g1	4.72587895589583	5.83702702192698	4.23465249337386	4.16054451707783	2.062449	7.605492	4.999481	0.00391148608008	3257	0.517961314093
TRINITY_DN141342_c3_g6	1.73683853185408	-Inf	3.1638031640966	2.87544795678701	2.153875	3.285007	2.033624	-0.149182939313	1079	0.569972196478
TRINITY_DN154327_c1_g4	1.67741307922441	-0.25010769743386	-Inf	-Inf	-1.064592	3.744758	5.119024	0.0703653404744	700	0.487142857143
TRINITY_DN123994_c0_g1	-Inf	-Inf	0.735313525018346	-0.157463437185586	-0.478936	2.194821	2.528110	-0.108918201522	355	0.523943661972
TRINITY_DN149599_c0_g2	3.13385600857023	3.51503913855993	5.52464754608928	5.52706565280648	2.080044	7.436268	4.869741	-0.139639426082	3061	0.675269519765
TRINITY_DN139511_c1_g1	-0.613267071506665	0.338806526017335	1.36267569938113	0.789337174380626	-1.291172	2.353169	3.558292	0.207015845141	653	0.589586523737
TRINITY_DN157894_c0_g1	5.90738261246644	6.24415384630294	5.7197401199591	5.81297291384226	0.510391	10.533226	9.378503	-0.0111269646545	1955	0.586700767263
TRINITY_DN153155_c3_g1	2.91121642975655	2.84669293235824	3.96684758339882	3.82506974702968	-0.464405	1.238813	1.444263	-0.110975661492	1225	0.490612244898
TRINITY_DN148178_c0_g1	2.72530991077517	2.45452185713494	3.24781433508674	3.16231825530157	-0.428832	0.543006	0.649161	-0.108657915462	742	0.606469002695
TRINITY_DN138889_c2_g1	1.91638273062185	3.31447642219125	1.36688374962443	1.01836363524123	-1.183428	0.195896	0.414384	0.0402384500745	507	0.550295857988
TRINITY_DN156825_c0_g1	4.58327296448851	5.17136805402069	5.38633711725342	5.42243592661504	-0.744830	5.231329	6.412921	-0.108309515134	1754	0.420752565564
TRINITY_DN149558_c1_g1	3.18128713426199	3.57139194579888	4.7255475103505	4.69041014375581	0.184991	2.066383	1.961999	6.94016231991e-05	1569	0.332695984704
TRINITY_DN149867_c3_g4	2.46491896190932	3.67239069485586	4.14346919081727	4.31699968404182	-0.630340	9.732514	11.456965	-0.104421037579	2542	0.588906372935
TRINITY_DN158849_c1_g1	4.86050945642591	4.1780420579997	5.41091609866036	5.37557622284169	0.014464	13.076321	13.031566	-0.135559795196	3855	0.66121919585
TRINITY_DN158696_c2_g1	3.72475928486171	4.23133691661766	3.7074797899043	3.48556375846537	-0.876228	5.843978	7.439123	0.0229575747958	2611	0.482956721563
TRINITY_DN156552_c0_g6	1.83995234594825	-Inf	-Inf	-Inf	-2.190811	9.994561	20.492424	-0.0202976408215	2816	0.466974431818
TRINITY_DN149036_c1_g2	2.9835617944577	3.26770648458653	1.31879627630639	1.07223022199794	-0.691343	10.040905	12.021020	-0.130801329667	4742	0.470054829186
TRINITY_DN157701_c1_g1	3.88151167178929	3.36071276877875	4.09449478519649	4.00826989483529	0.432229	0.529019	0.445475	0.0444182782844	1584	0.504419191919
TRINITY_DN161252_c2_g1	4.07127879082467	3.73137461133566	5.48392440870137	5.44102836546737	-0.126475	31.701922	32.657922	-0.141732391059	5083	0.415699390124
TRINITY_DN155004_c0_g1	4.48355184458001	3.49490106574536	3.64925356762283	3.53465265907925	0.772433	5.384566	4.497305	-0.0468602611856	1834	0.675572519084
TRINITY_DN160890_c0_g1	3.92088314185934	4.02458604498382	3.86486861323433	3.83974648103529	-0.391082	0.019660	0.039029	-0.0362595419847	1220	0.377049180328
TRINITY_DN160102_c3_g1	4.97075671512083	5.27344386400214	5.3238212619145	5.34799170498108	1.607080	16.567886	11.979975	-0.121835628291	4072	0.378438113949
TRINITY_DN136885_c1_g4	4.94513911647558	5.2185865071731	4.94877523240387	5.08183910993843	-2.119831	2.043717	4.461110	0.109784352165	3984	0.50953815261
TRINITY_DN136885_c1_g5	3.4187083925383	0.966689733545841	-Inf	-Inf	-2.181709	5.892820	12.260521	-0.00840147506814	2246	0.520926090828
TRINITY_DN155734_c4_g1	4.48474069137275	4.77044723312527	4.47437399438557	4.57840691220576	-1.229415	0.152338	0.360389	3.98747931495e-05	738	0.341463414634
TRINITY_DN137804_c2_g1	0.162400318048003	-0.575037298323152	4.46391653140014	4.78188772287732	0.060379	1.523743	1.496286	-0.122980687773	1678	0.428486293206
TRINITY_DN140743_c1_g2	5.56944790375699	5.08042729929831	6.70583743387142	6.7880185453653	-1.104658	0.213597	0.418960	-0.0161764705882	2177	0.570509875976
TRINITY_DN152198_c0_g1	3.84826532244502	1.4575990193664	5.93327343470812	5.71298829112489	-1.417989	2.275421	3.618529	-0.0007603590356	1887	0.387387387387
TRINITY_DN147026_c0_g2	3.8241690489594	4.41011329089359	4.32339194194793	4.16690450157898	1.003897	0.526891	0.357767	-0.1428562245	654	0.556574923547
TRINITY_DN153472_c0_g1	3.81134145416085	3.393064940593	3.57638473461717	3.41856916035607	-1.348459	27.320482	39.660878	-0.0926398449332	9628	0.60313668467
TRINITY_DN153999_c5_g1	4.62109377668419	5.0522668973917	3.53428173824324	3.54162819335395	0.674415	17.579050	15.164862	0.0675225107929	3463	0.436904418135
TRINITY_DN143628_c0_g3	4.85596992900205	6.09396114539494	4.63839048083328	4.66153822140348	0.557064	0.409029	0.321177	-0.111090281475	1836	0.447167755991
TRINITY_DN156853_c2_g2	5.26562027978024	4.69227725940776	5.07939521018905	5.01465843169289	-0.997472	0.185011	0.351124	-0.00238663484487	1811	0.459414688018
TRINITY_DN142967_c2_g2	3.94786607395348	3.54394566228953	4.66652208792879	4.55493443204977	2.024942	10.810718	7.223799	-0.0593953221488	2632	0.518996960486
TRINITY_DN142967_c2_g1	1.33654362833915	3.47436134438781	1.82472478503226	1.8337272613023	-1.778101	19.900612	33.804750	0.239972574129	4942	0.643059490085
TRINITY_DN145125_c0_g3	5.18346952263257	5.2420868518717	4.9384399163186	5.20014216990624	-0.353719	0.011021	0.024945	0.0	1889	0.476971942827
TRINITY_DN161093_c1_g2	5.45457017670257	6.05712623007849	5.57164986880991	5.60002140492989	-0.626887	40.508242	47.339947	0.393883018404	10134	0.467337675153
TRINITY_DN148125_c2_g1	3.18276633776574	3.9292977826848	2.88376854923429	2.81936926565228	-0.868103	1.254722	1.688989	-0.134780236373	1316	0.44376899696
TRINITY_DN150485_c1_g1	4.74620232870672	3.82812486472592	4.56754706097261	4.51989661400013	-1.791290	2.868523	5.223755	-0.000173521528085	1948	0.547741273101
TRINITY_DN146204_c1_g1	4.00577145330236	0.0882539323182611	1.29018926166848	1.90098251841747	-0.548161	12.202902	14.022656	-0.0526879018704	2250	0.587555555556
TRINITY_DN160064_c1_g1	3.2683191553776	3.37433580402459	3.6106360048324	3.69417385610294	1.923336	18.279516	12.542480	-0.141747981794	2189	0.352672453175
TRINITY_DN141206_c1_g1	2.05323337510106	2.84279249697402	3.41932066233593	3.19690724364112	0.878885	7.043075	5.776505	-0.0744345018539	2815	0.364831261101
TRINITY_DN151007_c0_g1	3.7430874630463	4.21449292025677	3.8236098082172	3.90641119530819	-1.138061	3.393856	4.772867	-0.0971093066833	1677	0.567084078712
TRINITY_DN152472_c3_g2	4.8469319525389	5.11144740110521	4.8153677251435	4.77879882606899	-1.347551	2.221765	3.444174	0.338749798809	3008	0.433843085106
TRINITY_DN141137_c7_g1	3.42170746474683	3.40459777494583	3.37933299205586	3.38334627886493	1.110486	2.671475	2.027801	-0.115043145126	2131	0.450961989676
TRINITY_DN155194_c0_g1	4.56902173807225	1.78700987758909	-0.239152599525469	-0.363387320621818	-0.745094	31.843569	38.458552	-0.0325767289116	5379	0.6385945343
TRINITY_DN158941_c7_g1	4.68659169419068	5.32578060208294	5.46186568855241	5.42532663395421	1.005478	8.909090	7.145885	-0.0376451656408	6098	0.447851754674
TRINITY_DN153032_c1_g1	4.23544656514703	4.72575593727257	4.16540306742181	4.23323206779266	1.002146	0.962337	0.700930	-0.153815272627	955	0.492146596859
TRINITY_DN161345_c2_g2	3.8215096347351	4.20060240322783	4.0412379004146	4.13035817845892	1.166425	5.337509	4.103030	-0.065766512314	1649	0.631291691935
TRINITY_DN152880_c3_g1	2.55627727532435	4.13531305410658	2.27708670510601	2.63562377193114	-1.458937	5.079986	7.883852	0.168972214749	2224	0.439748201439
TRINITY_DN144931_c0_g1	3.15049780582795	1.66017333134238	1.235731401867	1.0572770918834	0.055344	20.169671	19.911786	-0.0206921544745	2825	0.644601769912
TRINITY_DN160224_c5_g2	4.65051145978078	3.30282711949044	3.69404940566193	3.76153346866418	1.725420	32.592307	23.244381	-0.105916127735	5291	0.589491589492
TRINITY_DN157967_c0_g2	4.67936009074486	5.16242429189431	4.86051319602126	4.83603233197653	-0.561534	13.940514	16.065732	-0.100349100673	5513	0.423181570833
TRINITY_DN140323_c0_g1	4.07523041855455	4.16108156380732	4.2623049844818	4.37518501448467	0.793296	0.549589	0.405182	-0.0666151431276	987	0.44883485309
TRINITY_DN136111_c0_g2	3.24983861986019	1.0899269614306	1.15436645634216	0.806189243104174	-1.369426	0.236309	0.533860	0.0236768802228	451	0.647450110865
TRINITY_DN156564_c2_g4	3.01250778532254	3.59073730569021	3.60623657133025	3.52151342670748	0.169317	17.290028	16.627574	-0.0971719379259	4193	0.483901740997
TRINITY_DN141664_c0_g1	5.47785562582405	4.95773677817448	4.76355815707869	4.78363488368816	-0.560992	0.036826	0.076251	0.0	1158	0.564766839378
TRINITY_DN140677_c2_g1	3.26144116518457	2.30697523241629	2.916167712322	2.84910866046159	-1.087345	0.452032	0.748943	0.0675855813762	962	0.622661122661
TRINITY_DN146959_c1_g2	3.57747730334258	3.27172457228534	4.91236010785132	4.84411644459401	0.864358	21.226760	17.644892	-0.0388714789144	4165	0.626410564226
TRINITY_DN160587_c0_g1	5.39860233636897	5.18814832077107	5.22040868740916	5.17101399826699	0.395903	6.950048	6.329525	-0.113848312228	4444	0.515526552655
TRINITY_DN156469_c1_g1	2.05331176881969	-0.0252628591986588	-Inf	-Inf	-2.167182	5.896235	12.183580	0.0751909931645	2000	0.401
TRINITY_DN156469_c1_g2	6.45414529599444	6.5814700362093	7.85737546683508	8.01450587300063	0.668955	6.010473	5.143229	-0.0407973604609	449	0.559020044543
TRINITY_DN142307_c1_g2	2.9633348784771	3.75820298838693	4.28584250489962	4.2106768601787	-1.637974	26.924447	43.252071	0.0205084221759	9945	0.434590246355
TRINITY_DN142908_c3_g2	3.75115892407275	4.87590544089249	3.96136060210437	3.82860688436773	-0.440131	0.015113	0.036032	-0.0121951219512	829	0.496984318456
TRINITY_DN136653_c6_g1	3.58967002440974	3.88570801484405	3.8680518737913	3.82669560929457	-1.699453	11.466996	19.054451	-0.0621525520832	3682	0.427485062466
TRINITY_DN156562_c3_g1	1.38179221954985	1.24852546453654	-0.0121566129576721	-0.506511327904219	-0.721773	0.507855	0.695040	-0.147622573351	411	0.605839416058
TRINITY_DN154610_c1_g3	6.29197038272356	4.46868339552126	4.88094169970095	4.79538501375871	2.147685	5.897334	3.782313	-0.0581381192825	3050	0.692131147541
TRINITY_DN157551_c2_g2	3.66194132115122	4.97360199768383	4.27033818930434	4.28458821520927	0.923001	28.685626	23.608560	-0.0945042284877	6312	0.410171102662
TRINITY_DN154570_c2_g1	4.13574377580305	4.06775994719855	4.82100332009163	4.65022077079202	1.136224	1.158129	0.825880	0.117534929937	2227	0.449483610238
TRINITY_DN154084_c0_g2	5.30536647788862	4.7662289166801	4.48132690269766	4.4566190669278	1.729519	4.714332	3.230444	-0.109682046094	1732	0.468244803695
TRINITY_DN158271_c4_g1	5.02951061978015	4.97112884903736	5.37233486204267	5.34422912574318	2.117026	3.851883	2.427839	-0.107377297028	2154	0.480501392758
TRINITY_DN148498_c2_g1	5.10778668087564	5.61247461240629	5.22389441084034	5.21584684340998	-1.168581	1.591706	2.359147	-0.15494611565	1875	0.369066666667
TRINITY_DN154650_c5_g1	4.87379575446318	4.65442797212017	5.34496113824667	5.35950017235012	-1.368865	2.349172	3.658228	-0.145720493283	5850	0.407692307692
TRINITY_DN161307_c2_g1	3.05914387569017	0.145790346808617	5.68851178856292	5.46825137834501	-0.400772	0.016211	0.034967	-0.0252100840336	1068	0.534644194757
TRINITY_DN160317_c0_g1	4.62885802410119	3.8658903893718	3.19697834301212	3.16178704336742	0.686968	1.591726	1.309827	-0.116269157225	1107	0.553748870822
TRINITY_DN150314_c1_g1	4.68870502907454	2.40404774844542	3.14060538221396	2.89271021218629	1.199266	7.815972	6.020801	-0.0857912363722	2996	0.643190921228
TRINITY_DN152901_c4_g1	1.79690911329474	2.76717757554656	2.63125660704565	2.56140845578056	-0.031562	1.994118	2.012298	-0.0270880986793	770	0.718181818182
TRINITY_DN156224_c0_g1	3.03230846338786	2.73347569021512	3.91324807898103	3.96524958835209	-1.691699	0.810081	1.634722	-0.0296893224472	783	0.352490421456
TRINITY_DN157082_c2_g7	4.25769831164852	2.34418210646644	2.87805572526664	2.81471827825279	-0.657030	0.871115	1.108964	-0.132720528947	1887	0.366189719131
TRINITY_DN145732_c1_g2	3.25259952072591	4.0289908890457	3.23318995409759	3.38059846344475	-0.336366	1.276592	1.423758	-0.15338908957	2115	0.455791962175
TRINITY_DN160020_c0_g1	4.17698084757754	4.27919505160265	4.25375749029458	4.24331778357935	-0.458247	13.996195	15.691483	-0.145708314973	5323	0.466842006387
TRINITY_DN143805_c4_g6	3.0349935882943	0.369553346005743	2.98732935645713	3.02737260881869	0.263884	6.382285	5.989184	-0.0604030557606	2182	0.580201649863
TRINITY_DN142704_c5_g2	4.30150480254378	4.41735891381851	5.30651069161837	5.25002864594208	-0.470093	9.093679	10.250606	-0.0624262071607	1524	0.660761154856
TRINITY_DN155363_c2_g1	2.39861653756647	2.97461780015001	2.09709213088776	2.02837954064168	0.815813	0.600124	0.442999	-0.155523918451	646	0.38080495356
TRINITY_DN151496_c0_g1	2.93636851120261	2.00888051808438	-0.0923587645094289	0.536574613444235	-2.088635	1.937543	4.189359	0.0437079731028	1348	0.436943620178
TRINITY_DN157413_c0_g1	3.50195849670332	5.25031151454325	3.2399080559738	3.11494864890329	-0.712541	29.428406	35.231424	-0.0933411148418	6911	0.474316307336
TRINITY_DN145303_c2_g2	4.4623881844061	4.35568583416741	4.893290322502	4.87295758192084	2.351187	7.240718	4.525066	-0.155478710958	2372	0.41694772344
TRINITY_DN142042_c4_g2	3.80252972264155	5.86097793851377	2.37581116789918	2.04044583784094	-1.223306	16.614679	23.241450	0.0166108170643	5716	0.377361791463
TRINITY_DN159107_c2_g1	5.04868915793663	5.17469876592133	4.91536454030853	4.85978493063596	-0.565366	12.612316	14.558077	-0.124780962775	5890	0.463327674024
TRINITY_DN158926_c5_g1	4.32801388014289	1.97640662938175	1.07817366433608	0.978668574261483	0.448573	3.477930	3.105925	-0.111245530322	1490	0.6
TRINITY_DN151153_c2_g1	4.27969100185486	5.17760783073779	3.3884681912317	3.34803283147474	-0.451729	4.284314	4.838462	0.321733147282	1573	0.561347743166
TRINITY_DN139645_c2_g2	0.613845906709683	0.712192775350734	2.34273041101382	2.28989882037019	0.649065	3.614296	3.079910	-0.118538998769	1376	0.482558139535
TRINITY_DN153680_c4_g3	6.07598442932416	5.66583798316335	5.01628424068377	5.07887859455404	-0.435533	0.842935	0.987732	-0.0334324727868	3604	0.585738068812
TRINITY_DN138784_c3_g6	2.55324722819763	-0.0739321109250046	-Inf	-Inf	-2.189876	11.966304	24.412305	0.00160180910204	3086	0.382372002592
TRINITY_DN155730_c1_g1	2.68871204132177	2.51446623599866	2.27615152795915	2.20581946986419	0.683604	1.144720	0.927562	0.0302963636364	384	0.455729166667
TRINITY_DN139802_c1_g1	4.13671757174103	4.39747292226392	3.70509645182586	3.7862335425099	-1.321815	0.330901	0.662741	0.0837438423645	2268	0.498677248677
TRINITY_DN154733_c2_g1	3.97073082915538	4.1115628798602	3.5982331003447	3.73364769729278	0.858570	6.832091	5.624588	0.146441993354	5486	0.51039008385
TRINITY_DN153525_c1_g1	0.529603213694422	5.02629744657444	-Inf	-Inf	-1.889919	14.970521	26.691480	-0.0893296836061	4109	0.596008761256
TRINITY_DN137131_c0_g3	0.870013104101172	3.08345674876573	-0.241292001435136	-0.313062716094602	-2.225855	12.998920	26.917952	0.115216106844	3781	0.56016926739
TRINITY_DN161033_c4_g2	3.28116594293826	2.14797883400339	3.25612468769772	3.17838695247406	0.671684	19.875832	17.165639	-0.0808400947801	3465	0.564790764791
TRINITY_DN156570_c2_g1	4.51831293493819	2.97130272349365	5.0714487308343	4.96812136583688	1.205958	8.135369	6.263399	-0.111395444324	866	0.631639722864
TRINITY_DN160806_c3_g1	4.45925683583544	3.77226244038701	4.30926353571243	4.30965528657949	1.327225	1.929831	1.367061	0.0357083939471	784	0.494897959184
TRINITY_DN158536_c1_g2	4.5958941397759	5.04910556469003	5.45677212642283	5.4479481059899	0.371354	18.580898	17.088990	-0.0227189213082	10592	0.373678247734
TRINITY_DN159224_c3_g2	5.17635330964395	4.36571692757675	3.98181299033704	4.00456688596864	0.601761	7.296866	6.350771	-0.0664337038804	1953	0.4726062468
TRINITY_DN156518_c0_g1	4.34228200122114	4.09022156367601	4.17699115308369	3.99581978817487	-0.987608	26.377187	34.185448	-0.112112219464	14747	0.585203770258
TRINITY_DN155534_c0_g1	2.99551854547019	2.96917141142358	-1.05802151196989	-Inf	-0.407786	5.085658	5.662725	-0.108814622069	2080	0.542788461538
TRINITY_DN130346_c0_g1	3.38022108911979	5.43499582003219	3.47891944555398	3.7250549059157	-2.024243	4.496842	8.818135	-0.0594019558375	2533	0.515594157126
TRINITY_DN154000_c7_g2	1.57648674699306	2.7577828336015	0.140271397451707	-Inf	-1.490687	1.315830	2.260741	-0.0973318038535	1166	0.616638078902
TRINITY_DN153745_c3_g1	3.80564761119898	4.06293721263391	4.24722644238063	4.29780746986905	0.915296	3.778593	3.034576	-0.133327555806	1521	0.497041420118
TRINITY_DN151577_c1_g1	3.08979211847973	2.698617682044	2.97085808346938	3.09710717786448	0.675822	1.698861	1.406026	-0.0908987405892	611	0.520458265139
TRINITY_DN153977_c0_g1	2.76308443666828	3.73066607248692	1.93271099514494	2.13116340603143	-0.814391	21.785947	26.869667	-0.0997901104214	4609	0.567585159471
TRINITY_DN149879_c1_g1	4.6826733191311	4.5370358798963	4.68151597317098	4.81561354020699	-1.827754	7.978371	14.062716	0.000176089702671	4996	0.404523618895
TRINITY_DN155826_c4_g1	5.17235217752458	5.40336802940183	2.03691812284261	1.9748009733517	-1.303049	1.182861	1.898899	0.000752004725469	2393	0.422482239866
TRINITY_DN161286_c11_g3	4.2206874480597	5.55919258408508	5.13315077187853	5.03244231874552	0.866237	11.243350	9.299199	-0.00374655520844	3834	0.424100156495
TRINITY_DN147443_c4_g1	2.51590011963502	1.73160829513846	2.35927282473016	2.37928166601878	-0.706031	0.050279	0.110956	-0.0138888888889	470	0.495744680851
TRINITY_DN149018_c0_g1	2.31144763979867	4.53102779068874	-Inf	-Inf	-0.855615	1.346650	1.796234	0.150324806867	494	0.443319838057
TRINITY_DN158357_c0_g5	4.40773170976588	4.38167719900357	3.92271126824856	3.93421895405103	-1.175138	6.205406	8.675997	-0.0928521573152	7945	0.378099433606
TRINITY_DN161179_c4_g1	3.2590431432796	3.58750934049134	3.91092006566416	3.96612970788815	-0.978960	0.649709	0.971206	0.221011345477	1703	0.408103347035
TRINITY_DN161360_c1_g1	4.81367762041708	3.88644867578773	4.49884590499195	4.63724240177278	1.544367	6.887836	4.952899	0.0372678294846	1767	0.438030560272
TRINITY_DN158267_c2_g1	2.26190785595102	2.23874969784931	2.52469635589081	2.3772899754101	0.306225	2.677547	2.468663	0.149140124218	570	0.545614035088
TRINITY_DN148083_c2_g1	5.32397681028792	4.94716464756654	5.37977927914681	5.39524686326227	-2.380063	3.237048	7.724997	-1.45390556555e-05	3957	0.40940106141
TRINITY_DN156328_c5_g3	3.95683981367951	3.08116644303103	4.09521769148308	3.97460316131097	-0.675980	0.053369	0.111665	-0.0322580645161	1234	0.569692058347
TRINITY_DN149049_c0_g1	2.71223843658939	4.60365120144142	2.22599163914843	2.33076718301607	1.280550	4.166870	3.105133	-0.0971364352383	1982	0.616548940464
TRINITY_DN157939_c4_g1	4.42478553992659	4.79260741606887	5.30938675484236	5.12764898572282	0.912343	3.744973	3.008781	0.111994376582	2079	0.58152958153
TRINITY_DN154537_c1_g2	3.04132678604414	4.98849991212019	3.30525260968926	3.13942275688459	-0.387256	2.557463	2.856333	0.160429488031	521	0.364683301344
TRINITY_DN155134_c1_g1	2.27505614993707	1.99594661511556	2.84779127631769	2.79867526073809	0.562264	2.173536	1.868560	-0.139206032747	964	0.492738589212
TRINITY_DN143653_c1_g1	3.91098213442408	3.18564632436543	3.42000312874408	3.31509792432142	-0.725708	1.342142	1.708509	-0.0329187367543	1750	0.465142857143
TRINITY_DN151758_c2_g2	4.05064648935131	4.21464465625626	4.09589571398294	4.12868460825306	1.963237	3.948219	2.565169	-0.0917656039695	2326	0.443680137575
TRINITY_DN150226_c1_g2	5.3507637449674	4.84867973966116	4.8041360420119	4.80779396694007	-2.087157	3.431996	7.043117	-0.0668266986731	4114	0.44385026738
TRINITY_DN161253_c4_g1	6.04922762747289	5.93649807265167	6.16854178380244	6.16507946738171	-2.314191	12.995444	28.076873	0.00733936646462	10245	0.510200097609
TRINITY_DN160711_c5_g1	4.32347939827997	6.03044970373374	2.8627688967649	2.76291067280117	-0.237043	40.665071	43.015185	0.227373502555	9768	0.407862407862
TRINITY_DN151653_c7_g1	1.56238497252468	0.810474282932512	0.736014051128586	0.489461399181682	-1.594160	1.394436	2.489577	-0.109674143248	922	0.480477223427
TRINITY_DN151409_c1_g1	3.48882163475432	2.74020514740347	2.83871755531172	2.66329333964692	-1.554964	11.069659	17.441369	-0.0220959209731	2483	0.581554571083
TRINITY_DN150913_c1_g1	4.48952960445519	3.66336839142487	4.84243139550669	4.90506035670038	-0.395640	2.205887	2.476479	-0.141709765132	1353	0.725794530673
TRINITY_DN150309_c0_g1	3.02422145912457	2.6861516499356	2.80419469992789	2.98862442087562	1.952671	3.970502	2.585643	-0.148280949799	1182	0.587986463621
TRINITY_DN159966_c1_g1	1.54650309343879	5.98323687392949	-0.516411471749447	-Inf	-1.815737	55.577276	95.074924	-0.0276211759256	12832	0.480517456359
TRINITY_DN143545_c2_g1	2.69401772636242	0.219335302833681	3.50701649971612	3.54028844354201	-0.380793	25.247388	27.696002	-0.137754128585	4001	0.553611597101
TRINITY_DN155132_c0_g2	2.86885558961965	2.75296761382059	3.93136229322091	3.9037753135101	1.048851	3.073746	2.379887	-0.0794546638264	1507	0.457863304579
TRINITY_DN153592_c0_g1	3.36559014339592	-0.112035775724631	-Inf	-Inf	-1.448293	48.148330	72.079633	0.0639631481554	7441	0.49012229539
TRINITY_DN155945_c5_g2	2.75110511784924	3.22806582652194	3.29624551825606	3.25553341024221	-0.218334	2.359272	2.510309	-0.108045235428	3178	0.483008181246
TRINITY_DN143008_c0_g1	4.85283394239235	6.12673695132283	3.74152297439586	3.86721515266834	-0.702302	7.300680	8.796467	0.136150662481	2020	0.682178217822
TRINITY_DN153403_c1_g1	4.36555771535134	4.62651321003775	2.13226529497489	1.94736377126988	-0.661416	9.289892	11.035957	-0.111077331086	2905	0.50017211704
TRINITY_DN158778_c1_g1	4.67485955746277	4.22936586496009	4.22704625624012	4.15469027026508	0.371959	0.888383	0.783565	-0.0908856781951	1212	0.584158415842
TRINITY_DN135841_c0_g1	-Inf	0.64395862387018	-Inf	-Inf	-1.787388	0.987004	2.019621	0.0964882372997	342	0.33918128655
TRINITY_DN151404_c0_g1	2.74794244729069	1.83390860070113	2.76724931659765	2.57516314056595	-1.564932	0.377351	0.840789	-0.0213319458897	1109	0.505861136159
TRINITY_DN150345_c0_g1	4.50092757076218	3.89103036743239	4.24379059416074	4.18566932007316	2.645713	11.443465	6.932627	-0.152083162259	4650	0.497634408602
TRINITY_DN150516_c2_g1	5.44503932230957	6.21072850992426	5.22830220998047	5.1681063539944	0.852619	2.901999	2.344882	-0.142743666295	3966	0.4505799294
TRINITY_DN156220_c0_g2	1.49213626173638	3.77817001217808	2.26601868064756	2.19551963471779	0.698017	2.340605	1.948879	-0.114910224391	792	0.496212121212
TRINITY_DN161061_c4_g1	-0.223194171625726	3.3739827416817	-Inf	-Inf	-0.145462	8.028027	8.322115	-0.0759247073399	801	0.652933832709
TRINITY_DN136298_c1_g1	4.26081792621671	3.99809436191328	3.33220941450417	3.46412630392307	0.088307	2.032033	1.981796	-0.14939939241	942	0.536093418259
TRINITY_DN133730_c0_g2	1.37559463790451	0.311126061445511	-0.9193920758579	-0.465552445375016	-1.112546	3.966318	5.499129	-0.115807408839	892	0.609865470852
TRINITY_DN142439_c2_g1	4.41096331108649	3.47312579677865	3.63947029551013	3.71553059738394	1.217261	9.714992	7.485997	-0.155552263311	1932	0.665631469979
TRINITY_DN140385_c0_g1	3.71397861517971	4.54007276310617	3.19799601051102	2.95660797100118	0.512088	0.643982	0.532852	-0.150892187674	1141	0.489921121823
TRINITY_DN155893_c3_g2	5.83237658922987	6.48585137973898	4.58483223215491	4.55644412571318	-1.737111	7.873788	13.390724	0.0509799143284	4712	0.435271646859
TRINITY_DN142841_c5_g2	-1.02915537984263	2.53803778347801	-Inf	-Inf	-1.591474	1.668566	2.920297	-0.0834601561532	772	0.406735751295
TRINITY_DN142166_c1_g4	2.22349410855094	0.949103719044501	1.59121832187596	1.36300850892243	0.126618	2.049827	1.977910	0.126497476431	1077	0.699164345404
TRINITY_DN142166_c1_g3	3.61398625606649	-0.391779151948321	-Inf	-Inf	-1.441300	15.459937	23.280361	-0.0758966566341	2895	0.638341968912
TRINITY_DN154395_c0_g1	4.4741818224927	3.98276588050296	4.17044708497563	4.17021558401687	0.106900	13.945417	13.600799	-0.0818229089608	5423	0.492900608519
TRINITY_DN156928_c5_g3	0.671133587046988	4.69781800515311	1.33566336963273	1.21504165001591	-0.542497	0.030683	0.066011	0.0961538461538	332	0.469879518072
TRINITY_DN150701_c2_g1	4.14817690122617	4.15129208915417	3.96645081702256	4.01101291160142	-0.888906	0.334337	0.525491	-0.112429009583	683	0.566617862372
TRINITY_DN159594_c1_g1	4.3844186916527	4.00004079794636	5.97696164433704	5.85667569903132	1.097932	20.941544	16.642224	-0.0585418116628	7153	0.453655808752
TRINITY_DN159890_c2_g1	3.34761899313195	3.04542544505433	3.33235966556758	3.26696690828821	0.674304	2.785150	2.344593	-6.50535553394e-06	1455	0.481099656357
TRINITY_DN159890_c2_g2	5.17553799143026	4.71284801916133	6.48658403627955	6.53077939137203	0.638687	4.439673	3.807071	0.151459714294	4467	0.432057309156
TRINITY_DN150416_c0_g2	3.90809487898055	4.8257833143266	4.0198401472822	4.08198423522974	-1.541516	4.499629	7.233704	-5.43353250249e-06	4306	0.451463074779
TRINITY_DN160177_c2_g1	2.99916054910716	4.24387222027597	3.67382912448885	3.75562688740424	-1.215753	3.518205	5.075505	0.00843547992768	3274	0.430054978619
TRINITY_DN147348_c5_g1	4.33661556779254	4.15327147575668	2.57046117071152	2.37656644249327	0.230296	4.482225	4.231702	-0.153318334533	1347	0.563474387528
TRINITY_DN149564_c2_g2	4.75454874705071	5.42970086771792	4.31549534906079	4.0510124421986	1.323386	4.827744	3.584566	-0.133832272649	2887	0.549705576723
TRINITY_DN159136_c0_g1	5.76969837594537	5.68728751324614	5.23809513036215	5.2442019023659	0.199940	11.759368	11.223033	-0.0758931666803	6546	0.496333638863
TRINITY_DN158850_c3_g1	5.58292100571484	4.55832381944234	5.08541366424387	4.97784044865674	1.307717	5.398680	4.035046	-0.0134283234029	2464	0.669237012987
TRINITY_DN150369_c5_g1	2.74242537772386	3.85482764106386	3.2590583487294	3.05509266878582	0.808717	11.141583	9.322276	0.176604948964	2148	0.541899441341
TRINITY_DN139424_c2_g1	3.62734306697361	2.5254529079874	3.45244579983144	3.49399976578444	-0.515630	5.692802	6.523845	-0.00592010111728	2380	0.582773109244
TRINITY_DN130587_c0_g1	4.26125481209249	4.74716520815164	4.68671649301696	4.66261859061197	-0.474339	0.022664	0.049131	0.00434782608696	935	0.514438502674
TRINITY_DN161055_c0_g1	5.32392660999995	5.5332299437804	5.96027607615298	5.86237226273113	0.521216	4.525861	3.987983	0.189456757146	6103	0.464361789284
TRINITY_DN137797_c1_g3	3.20863058195737	2.42714156103812	2.84044008556437	2.93970920207974	0.117526	1.102719	1.061527	-0.0665444845211	1566	0.39527458493
TRINITY_DN161319_c3_g1	4.03637852958276	4.25102614943389	4.8353052395508	4.77702011190352	-0.705582	2.927579	3.591525	-0.107094446579	8089	0.367041661516
TRINITY_DN145440_c1_g1	5.46091666186351	5.11166336232862	5.3495523960947	5.30477701275588	1.973620	2.212064	1.372602	-0.152376387515	975	0.532307692308
TRINITY_DN160828_c0_g3	5.30096191179383	5.53110270432383	5.3656313959718	5.48931804031889	1.208170	3.347016	2.511034	0.0416645313541	3638	0.398020890599
TRINITY_DN152420_c3_g1	6.37428083451857	4.06912010933559	5.46182075048506	5.58543602169174	0.581964	6.078071	5.302426	-0.121698111627	1358	0.703976435935
TRINITY_DN152148_c0_g2	3.93626920165141	3.11579676967314	6.15294441587248	6.05402181147186	1.372551	7.326725	5.450836	-0.126040831245	6597	0.391238441716
TRINITY_DN158032_c0_g1	6.38568841617916	6.41935763328992	6.61150396173291	6.66553034806397	-2.058319	21.037477	40.061822	-0.113358238137	15550	0.427845659164
TRINITY_DN156787_c1_g1	5.05446164646816	6.12675284548823	5.03314042238121	5.0586604185265	0.491191	13.416409	12.010714	0.131087463398	7087	0.452095385918
TRINITY_DN154369_c0_g3	2.61326220511355	2.51709469520863	3.43673581497741	3.34555891464889	-0.401832	0.587067	0.690847	-0.0905633951909	912	0.555921052632
TRINITY_DN154458_c2_g1	5.39224002377026	3.67855470247497	3.43197483644364	3.04446394858149	0.041610	13.910292	13.774506	-0.0329295590168	3346	0.49252839211
TRINITY_DN137874_c0_g3	1.56864758519863	1.69072776716462	0.700943473633014	0.636729671026733	-1.171576	0.584919	0.969054	0.185408551569	592	0.623310810811
TRINITY_DN144866_c2_g5	2.24573942730557	3.06874530636416	2.1057098354091	2.17689129593012	-1.594149	2.302401	3.924195	-0.0927581793101	2362	0.545300592718
TRINITY_DN161289_c1_g3	2.85173572697878	0.799440128705717	1.97955586524026	2.16670111487042	-0.294650	2.117084	2.307024	-0.142565403154	1669	0.449370880767
TRINITY_DN160838_c2_g1	5.00253841518122	4.53790328328083	4.96627942374787	5.09318803188352	1.699024	1.532822	0.973778	-0.142830720495	1081	0.551341350601
TRINITY_DN150662_c1_g1	2.95650465031757	2.26532242628837	3.14317914480236	3.0963299037353	-1.305533	0.277296	0.575322	-0.0337941628264	2149	0.440204746394
TRINITY_DN138425_c0_g1	0.395625747118441	3.80007911896749	1.42636644560483	1.50109633445449	-1.432141	18.781397	28.132775	-0.103114499851	4123	0.479020130973
TRINITY_DN154020_c1_g1	3.11972746169136	3.56713547658666	3.96552989599271	3.59761180988335	-0.932431	36.661788	46.684213	-0.0493118192472	5665	0.477669902913
TRINITY_DN141450_c0_g1	1.682352107816	0.540199865187147	3.32435142184424	3.32365036992074	1.217104	3.971893	2.993944	-0.0264875449316	2586	0.468290796597
TRINITY_DN159234_c7_g1	1.09205665490601	0.897364811928795	1.00683867554833	0.862882130405689	-0.094522	1.770654	1.820866	-0.119111224001	436	0.548165137615
TRINITY_DN150882_c3_g1	2.93867304921672	2.83711295185595	2.92676969185313	2.79637620792153	-1.492086	6.601415	10.285330	-0.0264658440827	3751	0.360170621168
TRINITY_DN158530_c5_g1	3.87140260483278	4.08508736704457	4.28011130648385	4.45762552031023	-0.940952	17.459472	22.370231	-0.129120110959	7844	0.359765425803
TRINITY_DN157546_c1_g3	1.06022489333642	1.61340273638863	1.03969928580658	0.608109502298598	-0.530955	5.253459	6.052025	0.251667222517	535	0.560747663551
TRINITY_DN153931_c1_g1	3.86004494247041	4.53784836872595	3.25080072312517	2.99811994556295	0.995495	3.475838	2.735359	-0.108675755612	717	0.603905160391
TRINITY_DN155523_c0_g1	2.54882467436504	3.0886083238541	2.7485619400848	2.47859397910399	-0.488111	1.074767	1.270464	0.0442361601251	1146	0.469458987784
TRINITY_DN152203_c0_g2	4.35194905845037	5.068932813356	4.82229584460345	4.86045139545603	-1.584622	21.664671	34.197366	0.0255148885019	11190	0.409830205541
TRINITY_DN151145_c1_g3	0.311727491150189	1.15398101383959	2.63145451635051	1.78292271287673	-1.272246	5.359856	7.772690	-0.0819865941761	1998	0.512012012012
TRINITY_DN145572_c2_g1	4.18765864833062	3.52845602453827	4.50110444797051	4.45018346369816	0.223931	0.471805	0.429515	-0.0908996705862	1719	0.608493310064
TRINITY_DN158335_c0_g1	4.35077456400481	5.13343130236384	3.88304134882946	4.02120347100088	1.140851	8.549097	6.671856	0.0152195048014	3180	0.488993710692
TRINITY_DN158402_c3_g1	5.72421220630036	6.30833528121883	3.1352903486792	3.01589653954007	-1.263475	9.353571	13.356408	0.304758260141	5360	0.40671641791
TRINITY_DN140346_c5_g3	3.11805123966039	2.34891044887324	1.48861153638212	1.51380055598004	-2.102224	1.429888	3.236458	0.00518341307815	2465	0.446247464503
TRINITY_DN143531_c0_g2	2.58094417537113	1.63468706366929	2.5696251343698	2.6564703504898	-0.819801	21.692346	26.796129	-0.0458662988312	2988	0.633868808568
TRINITY_DN153248_c1_g1	5.48795129739922	4.79825459960036	4.75089467145959	4.74629355632616	1.062834	7.161249	5.658286	-0.0899193277964	3997	0.501876407305
TRINITY_DN159371_c3_g2	3.78032131580496	3.35288344595228	4.01247059314208	3.9235092351381	1.083673	0.994858	0.709745	0.195834807352	1151	0.430060816681
TRINITY_DN152306_c0_g3	2.97362887487592	1.72861162696641	4.17217678345944	4.19266902746575	0.097379	10.668559	10.425036	-0.0547658833118	5207	0.395621279047
TRINITY_DN152704_c0_g1	2.60953080923888	6.0300236458312	3.01210319180206	2.7676416243444	-2.096934	8.135224	16.076597	-0.05641003877	5836	0.470527758739
TRINITY_DN150986_c3_g3	5.24073523099108	5.10844431523775	4.72281743409393	4.75378502459581	-1.273632	14.536819	20.699878	-0.110714789806	6222	0.412568306011
TRINITY_DN155765_c0_g1	3.88334333635678	2.96459189097641	3.73649611678554	3.88632523574163	1.839940	6.734172	4.584139	-0.0771398090826	2511	0.376742333732
TRINITY_DN155669_c1_g5	3.36690202940773	3.72688196272891	3.97091621532579	3.98131067495617	-0.502643	2.053811	2.387181	0.225758604875	933	0.655948553055
TRINITY_DN135945_c3_g2	-Inf	-0.53040858806031	-Inf	-Inf	-0.944264	2.773753	3.681889	-0.0932351626243	400	0.5125
TRINITY_DN155669_c1_g2	4.27978833037461	4.13007331762608	4.25084009436901	4.30761861603539	1.684846	6.131222	4.279823	-0.113389172241	1985	0.348614609572
TRINITY_DN155480_c1_g1	3.75518149728191	3.97087009108939	3.40992450101212	3.45259766704875	0.925407	2.019303	1.580126	-0.0185285398791	889	0.462317210349
TRINITY_DN138008_c5_g1	4.74370650487105	3.72279803468145	4.44021397871429	4.3266785217477	-1.249065	32.728633	45.944279	-0.110639341675	8549	0.483097438297
TRINITY_DN151495_c6_g1	4.5322440191511	5.42732370455382	4.6964944823225	4.66215721809626	0.923229	3.029295	2.411723	-0.133216184727	2305	0.415184381779
TRINITY_DN157261_c5_g1	2.89913332357189	1.63774275009879	0.93357363559415	0.869976166295351	-1.506395	4.164321	6.627974	-0.0877615896024	1963	0.436067244014
TRINITY_DN141763_c0_g1	2.89163204024683	-Inf	-Inf	-Inf	-1.316978	16.029595	23.130592	0.0732441488562	2636	0.560698027314
TRINITY_DN141874_c1_g1	4.52581263251797	4.76896150210882	3.87442886383801	3.87690426278312	-1.464060	7.986582	12.259289	-0.0584364762368	2189	0.370488807675
TRINITY_DN157267_c3_g1	3.48472066232935	2.85229677697103	4.35794534742171	4.224097930161	-0.615282	0.478872	0.627771	-0.000133085631097	1698	0.5765606596
TRINITY_DN159588_c1_g3	0.755296264057981	2.63723368459382	1.49084693111931	1.19345738271201	-2.048105	2.720668	5.580538	-0.00895999103441	1433	0.426378227495
TRINITY_DN160808_c3_g1	1.89616477243376	5.19240410907446	1.27472975896467	1.18561324008135	-1.160799	22.902612	31.324998	-0.0872901473692	7359	0.47615165104
TRINITY_DN156441_c1_g1	2.77160643716244	4.27345794406082	1.45159439556008	1.38018545675386	0.253531	1.527073	1.416581	-0.0977438326586	1964	0.426680244399
TRINITY_DN155393_c2_g1	2.50912957463394	1.28428542755692	2.11578223155363	2.37184321949867	-1.133351	4.369507	6.081790	0.0241549452682	2366	0.498732037194
TRINITY_DN158157_c0_g1	4.30582637582304	2.43876048078128	0.119199294320142	-Inf	-0.988365	11.797811	15.385450	-0.0984317107274	3043	0.43805455143
TRINITY_DN160751_c3_g1	5.60881012320957	4.718222851412	4.43524757495855	4.40456562900649	0.135334	11.250529	10.897527	-0.0685479485366	5906	0.508296647477
TRINITY_DN154978_c2_g1	5.52166154727281	5.49325889643895	5.17401065748456	5.18912859514352	-1.504823	23.106399	35.429722	0.00767731546824	11115	0.425371120108
TRINITY_DN145626_c2_g1	3.84665330361877	2.33113459097843	3.59676317895903	3.38525853825591	-1.373605	10.591478	15.664799	-0.0319946266558	3360	0.491964285714
TRINITY_DN135287_c1_g1	1.87238274102417	-Inf	-Inf	-Inf	-1.710993	6.341363	10.744750	-0.0693539956773	1191	0.68765743073
TRINITY_DN158087_c0_g1	5.07404867275801	5.33376512264777	4.50614590191906	4.40949132470001	-0.726898	41.450114	49.774100	-0.00536260360089	9008	0.654862344583
TRINITY_DN134750_c4_g4	0.027929035869829	0.222759510989703	0.593714787282958	0.672719545556513	0.888746	2.600109	2.075147	-0.0862096111659	299	0.658862876254
TRINITY_DN152391_c2_g1	2.90308013820105	2.05979149895048	2.86424779835422	2.95831067334854	-0.816370	2.721510	3.466199	-0.0223704083668	903	0.541528239203
TRINITY_DN161329_c1_g1	3.66631507537139	3.84671187032823	4.60918163250087	4.57260009348974	0.091918	1.174596	1.140616	-0.153710762577	444	0.630630630631
TRINITY_DN133742_c0_g1	3.69065215746366	4.02666238856853	3.79634104029635	3.82421904710772	0.136491	3.257788	3.143416	0.00443686762284	1847	0.619382782891
TRINITY_DN156950_c4_g1	4.70937188525937	5.37820992013953	4.68281751514951	4.59469560353782	-1.830548	3.146277	5.789893	-0.0906803408376	4272	0.424391385768
TRINITY_DN147989_c0_g4	2.64233540978274	2.50575080988032	3.71607700893618	3.67824614686517	0.336538	11.765030	10.887947	-0.116095743451	3193	0.383338553085
TRINITY_DN152638_c2_g1	5.69670826744459	5.84018874511496	6.28535604207412	6.26273713746805	1.691575	17.935357	12.793123	-0.0879129251493	7100	0.49323943662
TRINITY_DN151788_c1_g3	4.43922811349955	3.61918122866754	3.67488331723363	3.59817417642107	-0.424503	10.105974	11.247015	-0.0794315467171	4019	0.429957700921
TRINITY_DN136004_c5_g2	3.4860498496415	2.40647229086347	2.5236407939227	2.51234071241808	1.421180	3.365534	2.414090	-0.0841999825744	1154	0.575389948007
TRINITY_DN160594_c1_g1	2.63710914646374	4.22375483566574	3.39632729711618	3.10746136042632	-1.792808	0.976778	2.007418	-0.0280801415062	2973	0.41473259334
TRINITY_DN159033_c0_g1	4.74621768265093	5.33974289334447	5.30319056250652	5.29891062918668	-0.398765	2.149218	2.416395	-0.151116001941	3679	0.450122315847
TRINITY_DN153995_c4_g1	4.28313839153449	4.32455872096592	4.91577975339877	4.96045864485617	-2.056942	2.439729	5.073677	-0.000993450047481	4534	0.420158800176
TRINITY_DN143055_c0_g2	2.44531797704898	3.26756083640327	1.14585835568657	0.790276878536937	-1.724518	0.469734	1.083265	0.0034342133505	2179	0.578246902249
TRINITY_DN146444_c1_g1	1.74490591236734	1.6111908521296	2.13154061670801	2.22554928607815	-0.623411	0.051141	0.102455	-0.0179640718563	220	0.404545454545
TRINITY_DN137409_c0_g2	1.74152978095365	3.51812317973022	0.643407059142658	0.863205501254518	0.965493	3.263757	2.580227	-0.139598959234	701	0.599144079886
TRINITY_DN143848_c1_g1	0.467099414574678	0.9467368275151	1.0036890041547	0.885984707830058	2.015691	3.247945	2.063023	-0.117959729654	266	0.62030075188
TRINITY_DN155733_c1_g1	4.22096653189937	4.05137174355797	2.54234376777515	2.59821975940972	-1.980652	0.889143	2.045265	0.0239819004525	5411	0.522823877287
TRINITY_DN151375_c0_g2	5.26020102019611	5.11956234409118	5.36670028090053	5.4169117581692	1.417531	2.365332	1.664417	-0.15382513926	2138	0.637511693171
TRINITY_DN161304_c2_g2	2.23725856868605	2.02372660693502	3.80150568815277	3.80246344052105	-0.561111	7.405131	8.571432	0.196820360518	3872	0.455320247934
TRINITY_DN161304_c2_g1	4.80167588739485	3.89873567239499	3.88221905699205	3.67793409039722	1.205785	8.501614	6.550822	0.101766672274	2889	0.46659743856
TRINITY_DN141129_c1_g3	1.68972185366677	3.31447042631463	-Inf	-0.685274903108638	-1.770088	3.560069	6.337763	-0.0863768682767	1622	0.392725030826
TRINITY_DN160458_c1_g1	5.24533613979616	5.0943845588533	6.98961060978116	6.96228452326844	0.792727	14.429604	12.138001	-0.135149332834	8741	0.448346871067
TRINITY_DN150466_c3_g2	-Inf	5.80630181215824	-Inf	-Inf	-1.611798	5.767497	9.434718	-0.0749652364128	1824	0.367324561404
TRINITY_DN158746_c0_g1	4.94438005712532	4.08181001222586	5.67530994062249	5.51583255867444	1.681221	18.631222	13.319168	-0.0381631705333	9611	0.394860056186
TRINITY_DN148151_c1_g1	2.23398067986943	1.57359613808454	4.78032530234424	4.84561790045584	1.303125	15.513187	11.835784	-0.129472733294	6561	0.415333028502
TRINITY_DN160614_c1_g1	6.02784926643834	5.15303037127431	3.92598271577539	3.91252312030552	1.847417	27.406768	19.127855	-0.149789148565	10940	0.509963436929
TRINITY_DN157880_c2_g2	2.53466070412959	1.63232091787568	2.09833900368737	1.87815343990226	-1.568539	5.714255	9.198732	-0.0976156629031	3048	0.480971128609
TRINITY_DN150722_c0_g1	5.31757346023208	6.08748148873774	5.99301266800692	5.88877066387039	1.775888	8.784770	6.095980	-0.130021196583	2647	0.375141669815
TRINITY_DN152774_c3_g2	5.42533210001468	4.94381327055075	5.11188900188813	5.04214525189755	-1.266883	10.629937	15.165010	0.00401334787306	5611	0.476742113705
TRINITY_DN141552_c4_g1	1.8542251543948	0.209851806762189	3.74039018604204	3.9024695281252	-2.021698	4.563618	8.931863	-0.0282291804289	3741	0.437048917402
TRINITY_DN146159_c0_g1	1.61254021063481	0.105202178009279	3.06261671250985	3.04837245656857	-0.904865	0.101827	0.214092	-0.0232931726908	425	0.724705882353
TRINITY_DN160750_c1_g1	6.25608768130602	3.7853859146486	7.15663776278334	7.32033669521413	0.428962	54.213762	49.343556	0.0140903054846	8468	0.604983467171
TRINITY_DN151498_c3_g2	3.41351589193177	4.7623272555987	4.39976497907444	4.43828441600654	0.614721	0.403048	0.308449	-0.0909056199325	853	0.466588511137
TRINITY_DN160357_c3_g1	1.5607397366416	4.0653860375872	4.24313939321559	4.3813820339134	-0.417532	40.939064	45.295089	-0.110353760487	9135	0.387629994527
TRINITY_DN136254_c1_g1	4.5923451402805	4.70903720688669	4.06564703519766	4.13452058878821	0.571760	2.314635	1.988474	-0.100425730808	1155	0.449350649351
TRINITY_DN157634_c1_g1	2.21837765414433	2.57966058958825	2.79846922410321	2.49792268987903	0.443991	1.336629	1.169411	-0.090779731742	419	0.601431980907
TRINITY_DN161370_c3_g1	4.08579529588116	4.08071250949527	3.91696285010198	3.90947266291748	0.672115	1.014273	0.818909	-0.135510935941	926	0.444924406048
TRINITY_DN147043_c2_g1	2.85484133043831	3.84863273917773	1.40475571805992	0.938177644652672	-0.996825	4.048111	5.398591	-0.119795129378	3370	0.399109792285
TRINITY_DN148911_c0_g1	4.41726160390844	3.43028744514639	0.623454153111917	0.411118908259481	-0.020856	16.349720	16.430384	-0.0804270659588	4830	0.366873706004
TRINITY_DN155619_c3_g1	4.56288407751264	3.36082621184626	4.22566517132635	4.01072759942019	1.365916	2.873827	2.068977	7.69039396735e-07	1515	0.470627062706
TRINITY_DN159468_c3_g2	5.99832281660306	6.124796276614	5.8289007965545	5.87212210423285	-0.110357	5.850657	6.015722	-0.136703793965	5825	0.497167381974
TRINITY_DN158919_c1_g3	5.41793521764032	4.76535880016536	6.67695837973043	6.6112370052924	-1.365039	5.494550	8.223689	0.110202872974	6383	0.421901926994
TRINITY_DN158919_c1_g1	4.15399016789794	3.37967114813189	3.17619735100718	3.14940198811605	0.914232	2.908185	2.316774	-0.14284330749	2474	0.608730800323
TRINITY_DN152248_c0_g2	4.64936836763713	5.35869016387877	5.59371654334653	5.38487984888647	1.231445	12.206193	9.411014	0.187732448955	3501	0.474150242788
TRINITY_DN151203_c3_g1	0.369263905640546	2.81242524631242	1.13200817514454	0.36674432763693	-1.769895	5.989482	10.409238	-0.0444430226469	2003	0.456814777833
TRINITY_DN148464_c3_g2	4.83402775641029	4.65674591002356	4.85267116353506	4.96486070333292	0.173410	4.574478	4.379949	-0.0984463577863	2179	0.487379531895
TRINITY_DN150716_c1_g4	3.81024539032235	2.90872912642016	0.290318626960522	0.101253555417538	0.054786	12.525946	12.364743	0.176722742327	4117	0.449356327423
TRINITY_DN148831_c0_g1	4.94252213152518	3.78381833190279	2.91759237394641	3.0226802950191	2.217755	6.121932	3.885435	-0.136438446932	1956	0.53527607362
TRINITY_DN154135_c1_g1	3.74437928337299	4.44454887259892	3.5181128208823	3.33589909072789	-0.167199	1.094787	1.157268	0.0467140906709	1144	0.490384615385
TRINITY_DN155308_c0_g1	4.52493883822585	-Inf	-0.874763365595058	-Inf	-1.943529	2.893819	5.629322	-0.0842862874237	1058	0.45179584121
TRINITY_DN159131_c0_g1	5.50257671654769	5.27519732066856	5.29559930600354	5.34397873202115	0.419697	11.841010	10.759477	-0.0188502321106	7707	0.463215258856
TRINITY_DN137137_c7_g3	-1.26994994070782	2.9529198574684	0.21935435190264	0.0289443805828726	-2.098342	11.353439	22.244545	0.123854212134	2757	0.403336960464
TRINITY_DN141358_c0_g1	1.83723590424046	3.11849694509712	2.43493077240289	2.1861298967527	-2.079423	6.770916	13.360889	-0.0027598726362	3930	0.402544529262
TRINITY_DN152168_c4_g1	5.11525195424347	2.26636340337796	1.69917835894809	2.07385731780572	-0.390878	3.524856	3.922347	-0.13227745382	2153	0.473757547608
TRINITY_DN160414_c1_g1	4.79307861164395	5.5950756737952	5.56682257091381	5.57812183343967	-0.427178	24.225239	26.894225	-0.108974718013	19824	0.39517756255
TRINITY_DN147511_c0_g1	4.72885902096528	3.91465926269212	4.88308875686773	4.92741972443313	-1.456817	3.126186	4.950698	-0.145912929402	2067	0.70053217223
TRINITY_DN153635_c3_g1	3.32344830523882	3.88429483784937	4.69042504544194	4.55384033901163	1.128729	4.099149	3.151292	0.0346962470725	1741	0.380241240666
TRINITY_DN156576_c0_g2	5.22866043524095	5.50373218404361	3.72255736713187	3.71415220167005	0.510345	6.903063	6.126785	-0.14028793414	3441	0.451612903226
TRINITY_DN158637_c2_g1	3.5656700534771	3.82189093822149	3.53111531362362	3.36696863238048	-0.783575	0.076768	0.158819	-0.0327510917031	633	0.538704581359
TRINITY_DN156454_c0_g1	3.88537510879918	3.56759914905751	4.40972198280952	4.5919440885449	0.354253	0.769762	0.679317	-0.142791061567	602	0.609634551495
TRINITY_DN144773_c2_g4	3.24978654451189	3.3524457217132	4.41368934544928	4.29098735125198	-0.183947	7.076504	7.410159	-0.0459732488686	4107	0.503530557585
TRINITY_DN147437_c2_g1	3.65153668265347	4.38175964773255	3.98421512067211	3.98551423692376	0.711677	0.566101	0.431336	-0.0666517383194	526	0.498098859316
TRINITY_DN144202_c3_g2	2.657840103705	4.22561969468407	2.22438174265586	2.31311956640467	0.891047	2.656381	2.120618	-0.104443190188	872	0.545871559633
TRINITY_DN160788_c3_g2	2.45785858756403	2.89503512000541	3.79120399401329	3.87895172296328	0.762209	1.011330	0.794452	-0.153657266251	820	0.540243902439
TRINITY_DN160788_c3_g1	3.57148536594697	2.8333193306448	3.32251108402669	3.10905686852552	-1.376176	5.677260	8.522320	-0.069978348598	3945	0.579467680608
TRINITY_DN156824_c0_g1	5.10586486224439	3.93167703860448	5.77790413715691	5.74282580890499	1.027412	7.787044	6.205745	-0.127977954075	3618	0.490049751244
TRINITY_DN156168_c1_g4	2.91698843124761	1.08176256252655	3.28699782884304	3.24625929896152	-0.414371	8.086903	8.987478	-0.105521442686	2461	0.642828118651
TRINITY_DN156168_c1_g6	3.44085529872634	3.06899164289488	3.08853290451203	3.09677526944764	-1.367379	0.341848	0.697234	-0.0280373831776	1193	0.550712489522
TRINITY_DN156168_c1_g7	3.0130408750467	3.05531603089308	3.27016094231818	3.629866841114	0.654423	2.652156	2.240423	-0.151648681966	759	0.636363636364
TRINITY_DN155372_c0_g1	0.412952911747077	3.06826647834361	3.74272337583846	3.75661730576959	-2.091530	1.324626	3.015640	-0.00954319888026	2918	0.405071967101
TRINITY_DN153408_c1_g1	1.57704521156144	3.45337626407852	2.31445054511947	2.4878599660973	0.178325	3.229866	3.082925	-0.0959737368279	877	0.491448118586
TRINITY_DN154888_c1_g1	3.09308166411273	3.40759425281375	2.97296350529295	3.08622126763203	0.074232	0.709223	0.690066	-0.0887383998994	799	0.550688360451
TRINITY_DN154690_c0_g1	4.8823049418546	2.70456220889508	2.24630883563908	2.27221063588128	-1.172752	34.550821	47.328101	-0.0992912027551	7408	0.512284017279
TRINITY_DN159901_c0_g1	2.55235030827044	3.64568757001447	5.71933849738279	5.83551262894724	-0.368464	9.576098	10.504187	-0.102842328089	3627	0.415219189413
TRINITY_DN152025_c1_g2	0.323679330258191	1.93413871927156	3.39426343410268	3.22333718816736	0.433271	8.738430	7.903778	0.153064474683	2589	0.543453070684
TRINITY_DN151753_c4_g1	2.87513499229205	3.99675541594518	2.48283573320785	2.26587115566753	-0.098293	2.151800	2.213015	-0.147862485929	1290	0.55503875969
TRINITY_DN137162_c1_g1	4.86113988812555	5.83609529741242	4.92130948954651	4.94747772527009	0.693318	4.761307	4.037891	-0.0677010372719	1127	0.581188997338
TRINITY_DN137680_c3_g1	2.94140763324074	2.39137078036184	1.61656866300379	1.18561324008135	-1.339141	16.770704	24.368169	-0.0931980572315	3783	0.473169442242
TRINITY_DN158906_c1_g3	4.04229585927	4.48594030469787	3.26785259678245	3.12851021398079	-0.729916	2.391636	2.974927	-0.139156906091	1624	0.480911330049
TRINITY_DN160785_c0_g1	3.8857793392947	3.75753635575326	4.83232140540522	4.77637421924601	1.548198	21.394696	15.673472	-0.0940443586335	4630	0.647084233261
TRINITY_DN146785_c3_g1	5.25419537942871	4.92853581926664	5.25785173495113	5.26740103632732	-1.743417	6.307032	10.826199	-0.0367238582174	3352	0.515513126492
TRINITY_DN160399_c4_g1	5.03473058557747	3.97288683536202	5.11680232759723	4.88826491898388	1.607576	25.741234	18.695321	-0.0366239262988	6491	0.523494068711
TRINITY_DN138736_c1_g1	3.38400375785488	3.97407421093189	4.54855769907134	4.39592140992989	-0.526418	0.026893	0.059295	-0.0288461538462	1638	0.550671550672
TRINITY_DN151488_c3_g1	4.91623958449125	4.69015991837657	4.80562788432101	4.7819934393708	1.547967	10.122020	7.339248	-0.10024563065	3058	0.482014388489
TRINITY_DN160394_c3_g5	3.99755944202064	4.59400933908423	4.94881293537579	5.06348373516697	1.140131	2.816832	2.129059	-0.122739296909	1359	0.467255334805
TRINITY_DN155705_c0_g1	4.46886080840293	3.82475099556236	3.93503232889066	3.95467286391376	-0.678711	5.241569	6.300924	-0.0908284102807	3542	0.424618859401
TRINITY_DN134204_c0_g1	5.05562164926867	1.58854926819908	4.41214918652554	4.16718578309241	-0.245030	2.054794	2.207054	0.0027649780155	2253	0.452285841101
TRINITY_DN147547_c1_g1	2.99609187369856	-0.21053107274419	-Inf	-Inf	-2.205247	5.281133	11.170104	0.0823571456935	1870	0.680748663102
TRINITY_DN156629_c1_g1	4.8432079747752	4.68214117271949	3.59139627620316	3.52721765708762	1.300372	1.148237	0.782229	-0.155523850183	1644	0.455596107056
TRINITY_DN139887_c2_g3	6.76838839058263	3.85599052473051	2.67241236680393	2.63843001357979	-1.120123	4.695816	6.493322	-0.0819893890822	4766	0.541754091481
TRINITY_DN133576_c0_g1	4.70141063496354	4.47732597993042	4.70977927680798	4.77573242146375	-0.188405	3.253940	3.423974	-0.121814147314	1199	0.71976647206
TRINITY_DN159127_c4_g2	5.61760958504732	4.67995275233421	4.13609823087655	4.13946940183569	2.553720	5.453558	3.250649	-0.155554195571	1973	0.450582868728
TRINITY_DN156335_c2_g1	2.90005653334286	2.3947945116554	2.99446731611837	3.09427536864197	0.015997	0.344334	0.341714	2.99940011998e-05	471	0.486199575372
TRINITY_DN158474_c1_g1	3.07507872289413	4.29749435245311	3.87221340247843	3.75969062608878	1.261045	4.047594	3.025241	0.0183486617264	899	0.543937708565
TRINITY_DN150481_c0_g2	3.5566531349755	3.82377034602266	3.80428843700662	3.87129742985698	1.994528	3.379963	2.161648	-0.155295426392	1724	0.610208816705
TRINITY_DN150481_c0_g1	5.50381946753237	2.64313603344689	3.89777671547055	3.76839769242121	0.530720	5.024032	4.423397	-0.155507416131	2238	0.610813226095
TRINITY_DN160159_c1_g1	4.0583943157995	4.74854096711674	4.45097284780098	4.41161345738473	1.318006	2.974758	2.167796	-0.155400238901	2784	0.44216954023
TRINITY_DN151493_c0_g1	3.68071074083575	2.92839794453079	4.55790034745175	4.80332524303245	1.855624	1.054142	0.612469	-0.133330733417	280	0.535714285714
TRINITY_DN126311_c0_g1	0.0986934108610941	-Inf	2.28535777545482	2.50105903340722	0.583377	1.812132	1.540711	-0.125422297828	545	0.473394495413
TRINITY_DN155868_c4_g1	4.29461532485815	4.06849723874738	4.386973848205	4.32362822679617	0.555511	7.226999	6.353299	-0.131468001579	3789	0.417788334653
TRINITY_DN161023_c2_g1	2.44647538999731	3.06068119292339	2.28420096108561	2.34541276326337	-0.660577	0.052767	0.108990	-0.0367816091954	265	0.445283018868
TRINITY_DN140880_c2_g1	3.09440696059866	2.64636978774541	2.72465837241837	2.59428378361756	-1.450642	0.367341	0.771850	0.0337209302326	1068	0.482209737828
TRINITY_DN159919_c3_g2	4.04495264270158	1.75695218541704	4.75476257858429	4.54466972682521	1.203013	7.312933	5.621774	-0.150034738168	6885	0.442120551924
TRINITY_DN141278_c1_g1	3.81433196826135	4.66936129140603	3.37539471896039	2.97955936357374	-0.086796	1.402498	1.440825	-0.131628106875	741	0.495276653171
TRINITY_DN146921_c3_g1	4.00790096297865	2.27356117859212	3.17360737537792	2.8490510281808	1.676576	8.085788	5.699243	-0.149654119962	2320	0.60474137931
TRINITY_DN155716_c2_g1	5.16346061358011	5.05203571315805	4.26019379699729	4.05759091573216	-1.409896	0.294512	0.640287	-0.0268231349539	4852	0.508037922506
TRINITY_DN161276_c1_g1	1.60785590950592	4.37144141802549	2.4907402185714	2.26913554516029	-0.605962	3.660084	4.333381	-0.110581948824	2874	0.636395267919
TRINITY_DN157220_c2_g3	-0.572678902707327	2.67381036448201	0.0243076984011188	-Inf	-2.207880	6.941226	14.521452	0.146259780908	2215	0.520090293454
TRINITY_DN153862_c2_g1	3.97478336622758	2.90725821634937	4.12334597985021	4.25337237731475	0.817513	1.011771	0.781766	-0.15363771378	965	0.424870466321
TRINITY_DN139138_c1_g5	4.58090119925133	2.92157230967155	4.18459151251006	4.14922139310587	1.446186	5.405601	3.931811	0.070729471131	2739	0.426798101497
TRINITY_DN154513_c3_g2	5.01434781438143	5.6333618246241	5.1905610457269	5.44031174529208	2.241052	3.217343	1.955958	0.117623412762	2952	0.49864498645
TRINITY_DN142586_c0_g1	4.03781899448848	3.9653895294287	3.865287474529	4.00989563465985	1.540291	1.641999	1.091085	0.00110835719335	693	0.512265512266
TRINITY_DN137403_c1_g1	3.62952754988931	0.645138568295618	1.89768034559082	1.36002038465537	-2.037935	11.402428	21.751384	-0.0465330396348	4411	0.430741328497
TRINITY_DN137403_c1_g2	2.6549911369291	0.319290460349562	-Inf	-Inf	-2.210796	6.848864	14.355719	0.0505004549591	2762	0.484793627806
TRINITY_DN145245_c1_g1	4.22016613615976	4.40920319911651	4.36559919034937	4.56435275019803	-0.843711	6.179753	7.781572	-0.126690796813	2734	0.66825164594
TRINITY_DN151482_c0_g1	0.988817296088993	0.762975817346926	1.64970843285893	0.316852155710613	-0.243449	2.764000	2.957571	-0.147419657536	748	0.54679144385
TRINITY_DN154431_c1_g1	4.32248265503443	3.9814760667943	5.5987507735572	5.55507317780676	0.888703	1.038368	0.787133	-0.103787092293	883	0.473386183465
TRINITY_DN160600_c1_g1	3.68715428190299	3.16383089530919	3.87934093041667	3.96361766781277	1.013091	2.816265	2.190612	0.164043026248	1206	0.462686567164
TRINITY_DN154834_c1_g1	3.74189564325551	3.99850780642475	4.51983640113506	4.58447696077888	1.337271	5.079915	3.767522	-0.0818642880156	1551	0.423597678917
TRINITY_DN136002_c0_g1	4.34035221103495	4.76367859009141	3.3936143723991	3.52148926311413	0.102111	0.331098	0.315178	0.0	520	0.430769230769
TRINITY_DN152462_c1_g1	3.02780224257007	1.51940009351777	3.32693087245692	3.43582471037606	-0.724400	1.906082	2.386397	-0.0604412818902	3483	0.477174849268
TRINITY_DN160759_c3_g1	5.70642881212928	4.55394353545498	5.43973789764777	5.36964995327878	1.404006	4.105674	2.981558	-0.0888777791268	5955	0.473047858942
TRINITY_DN148651_c5_g1	2.87925669367306	3.11003526361804	2.99544602596879	3.12400351493408	-0.416773	0.829754	0.966103	-0.0666205564806	742	0.564690026954
TRINITY_DN148618_c3_g1	2.63865913246986	4.15967909839886	3.07291877704562	3.17704299312475	1.314964	2.187209	1.567180	-0.14616329763	706	0.50566572238
TRINITY_DN158439_c1_g1	1.57397940115746	2.17245607186823	1.91858595327335	1.95801165444587	0.220470	6.995354	6.634457	0.197084905725	238	0.63025210084
TRINITY_DN158439_c1_g2	4.34705134003127	4.23952363550436	3.19696021717033	3.27583505547582	-0.156012	0.664718	0.705599	-0.153777669117	390	0.428205128205
TRINITY_DN156094_c0_g3	4.58568920354624	5.05036326247936	4.70112868652733	4.70195203954658	1.520168	19.719576	14.505844	0.116779274869	5738	0.49651446497
TRINITY_DN161410_c5_g1	5.06618867138244	5.20630660911041	5.35981528108265	5.24478843325217	1.761078	7.273530	5.034297	-0.151747260404	5152	0.48602484472
TRINITY_DN155648_c0_g2	3.99268793856114	4.00843340174693	3.46883290692341	3.51988095482151	0.732904	1.263133	1.014643	-0.155551555696	1193	0.481978206203
TRINITY_DN161282_c3_g1	6.29112056890843	6.39899445671532	6.33482822174731	6.31850325872404	1.682590	29.639902	21.277010	-0.121577654501	13405	0.489817232376
TRINITY_DN141117_c3_g2	2.79748482040367	3.55679384457234	3.81429623307444	3.82590911933166	0.437905	1.964487	1.740156	-0.124923176856	1627	0.500921942225
TRINITY_DN135634_c1_g2	3.46104558928588	4.40772224031517	2.95547636124389	2.89494245499027	0.837079	2.008804	1.606360	-0.0376667330499	1081	0.357076780759
TRINITY_DN143049_c1_g2	3.75709182635891	3.66122246129626	3.86916508580364	3.81668329919633	0.995840	1.336090	1.001623	-0.122214587697	763	0.547837483617
TRINITY_DN161130_c4_g1	2.42745262376632	1.41226857362433	-0.171858152201226	-Inf	-0.591774	0.260468	0.360659	0.111930071847	216	0.449074074074
TRINITY_DN159538_c5_g2	4.09829566716337	3.84605309044874	4.11499615619336	4.13003370068308	0.826868	3.140154	2.558854	-0.0703721674869	2619	0.400916380298
TRINITY_DN143352_c3_g1	4.92521854247254	4.05764418905934	2.71988229442045	2.61884829349576	1.057218	4.190320	3.272918	-0.107863287709	1413	0.648266100495
TRINITY_DN148966_c2_g1	4.50625060728364	3.63552059495444	1.79838059936177	1.36161401858521	0.726491	1.596156	1.299784	-0.0998481357352	1734	0.438869665513
TRINITY_DN143214_c7_g1	4.59111978789787	5.50231249898902	3.16486328783813	3.27859728942543	-1.545601	11.557378	18.134436	-0.117528007579	8481	0.385921471525
TRINITY_DN152169_c1_g1	4.70467120772192	4.72681623181081	4.93479089736948	4.94183330735345	0.800613	8.935730	7.472201	0.0915456755131	3069	0.426197458456
TRINITY_DN147258_c2_g1	3.98383065312645	3.54286772238775	4.68948626476405	4.84174601389575	1.506885	15.080916	11.085801	0.0297495882684	4702	0.402169289664
TRINITY_DN156689_c1_g1	1.23327312835506	0.986301976181084	-0.0579045203213383	0.0160366763553584	-0.900202	0.946614	1.317711	-0.14494882229	453	0.73289183223
TRINITY_DN145431_c1_g2	4.04754440176676	2.54356311275577	2.65473382554632	2.62128851754977	-0.355974	14.754644	16.105075	-0.0050701040749	2937	0.606401089547
TRINITY_DN152040_c0_g3	3.98786955285639	2.93907189120487	3.74447312660948	3.64544980852339	1.125405	16.388279	12.931662	-0.146456325345	2650	0.636603773585
TRINITY_DN143804_c0_g2	4.92848252493848	4.83236267701938	4.22779141283767	4.25308467224486	0.201612	2.567938	2.432121	-0.118065328029	2477	0.567622123537
TRINITY_DN159398_c7_g1	2.74150361938232	2.02616245935718	2.9642924085892	2.82061700761575	-1.594252	0.650931	1.302245	-0.0295358649789	656	0.493902439024
TRINITY_DN158966_c1_g2	2.67362212195004	4.13288177935902	2.9614995486607	2.67479867956455	-0.859519	5.054438	6.419204	0.00946853379593	1169	0.363558597092
TRINITY_DN153920_c3_g2	2.87173214727239	3.7068381900337	2.41163538258163	2.22378797757628	0.762682	1.030072	0.810071	-0.135742460788	1267	0.489344909234
TRINITY_DN150367_c1_g4	5.43056959121813	3.73112079032089	4.64535640478712	4.44309359749728	-1.812364	13.217127	22.890006	-0.141042339929	5728	0.507157821229
TRINITY_DN152249_c1_g3	3.82872216154003	3.63440613203736	3.20664996472398	3.32129597594785	1.050506	0.570006	0.384843	-0.0606130191497	867	0.445213379469
TRINITY_DN158004_c0_g1	-Inf	-Inf	1.8125791737925	1.85714103259379	-0.050532	0.696011	0.709300	-0.141050488147	412	0.70145631068
TRINITY_DN151735_c1_g1	0.0299826313926227	2.87267612292857	-Inf	-Inf	-1.529906	5.377438	8.549945	-0.105810634096	1181	0.52582557155
TRINITY_DN157669_c1_g2	-0.085455605583613	-0.378871447720807	0.822624664053985	0.713878328152332	-0.287184	0.530774	0.598046	-0.0287356321839	201	0.407960199005
TRINITY_DN148766_c0_g1	4.82784789761305	4.28805757629624	5.46269765452686	5.53736045603744	-2.155540	2.004267	4.463622	-0.0143202617478	4779	0.367440887215
TRINITY_DN154853_c3_g3	4.88862267023025	5.32712061733719	6.25591231589999	6.20712229914065	-1.965795	1.166939	2.540620	-0.0241416309013	1217	0.424815119145
TRINITY_DN154853_c3_g1	5.47800908213285	4.73782139017818	5.51849812741878	5.52022204037042	-0.363612	0.012900	0.028117	0.0384615384615	1916	0.590814196242
TRINITY_DN143578_c2_g1	1.88389003815979	1.97627542070346	2.92664724600906	3.09969137761742	-1.273564	0.539319	0.951352	0.232636842405	594	0.574074074074
TRINITY_DN155807_c2_g1	3.71897777723362	3.76377016499224	2.27561734687049	1.73123991461257	1.817649	4.146290	2.776848	-0.124099757197	1588	0.522040302267
TRINITY_DN149709_c3_g5	2.94124756194956	2.09864424027779	3.29941048097856	3.21021475550187	-0.281146	0.628552	0.701963	-0.121770188958	695	0.660431654676
TRINITY_DN159902_c0_g1	2.67247886605427	3.77994885942079	3.33172041524395	2.99071447725068	0.489777	1.305421	1.126087	-0.0626059868939	1283	0.463756819953
TRINITY_DN157452_c1_g1	2.45850401228088	2.80137339652336	1.30555989493012	1.32625274336404	1.471775	4.334968	3.112264	0.00667172165489	945	0.546031746032
TRINITY_DN118676_c0_g1	3.90489998673722	3.1323995237835	3.67543003653134	3.8027672015269	-1.761947	4.638925	8.119950	3.08160544393e-05	1853	0.495952509444
TRINITY_DN159544_c1_g2	3.3497218841993	5.08373690936811	3.66529755257597	3.82247188092393	0.403726	1.234349	1.090050	-0.14277391025	1870	0.444385026738
TRINITY_DN136363_c4_g1	1.59144256297536	4.74214803182113	1.86984550046328	1.91313047202663	0.403573	0.648397	0.558105	0.0912012662773	828	0.421497584541
TRINITY_DN158531_c0_g1	1.6066107528737	0.333089034646952	4.814807020165	4.49180348395442	1.777381	39.633040	28.057712	0.089506837552	5806	0.490354805374
TRINITY_DN144293_c3_g3	4.83462482350834	4.88101290719581	5.30506224851236	5.36293332966846	-0.770091	10.260448	12.560718	0.0543991654414	4543	0.642526964561
TRINITY_DN146306_c0_g1	2.13514259625447	1.2562380714834	2.87810330240129	2.72326599514055	0.021847	11.342241	11.283337	-0.10058876971	3138	0.565646908859
TRINITY_DN146306_c0_g3	6.63603018531895	5.20671317568802	6.69108908131796	6.74876983347127	1.398745	3.178966	2.284585	-0.1097249572	2310	0.570995670996
TRINITY_DN136762_c0_g1	4.5380210326079	2.40022462387864	5.28778211897973	5.13857935361103	-0.483370	0.898841	1.069151	-0.154931287137	2464	0.471996753247
TRINITY_DN136762_c0_g3	3.29656060764159	3.96281545149953	3.06247936808089	2.9342958513866	0.157543	3.954102	3.798374	0.428039321438	3157	0.521064301552
TRINITY_DN154442_c1_g2	6.49630334985508	5.75985453635502	5.93845387825095	6.00607827561762	-1.455587	16.114940	24.375463	0.0407866601876	8444	0.383467550924
TRINITY_DN137124_c3_g9	4.95387994125104	4.54099229325651	5.73678319251266	5.58557497058085	1.221001	2.130829	1.557809	0.415469681162	1484	0.521563342318
TRINITY_DN147205_c0_g2	-0.186729860266935	-Inf	2.74188400148711	2.68539227913151	1.932057	6.653784	4.453769	-0.0658725193652	867	0.482122260669
TRINITY_DN140932_c5_g2	2.63071816721051	1.0179053697461	2.66565856589939	2.25359343522697	-1.909448	3.279724	6.228483	0.204420815969	1139	0.565408252853
TRINITY_DN153017_c3_g1	4.403744587546	0.432353222159574	-Inf	-Inf	-1.933890	11.639115	21.230619	0.105919907139	3390	0.519174041298
TRINITY_DN158320_c5_g1	3.40762293944732	3.39761695547885	4.19195255686096	4.2204765956958	-0.497498	2.380165	2.752149	-0.0249358576448	1618	0.629171817058
TRINITY_DN156366_c2_g1	3.29632025373489	2.80033460199155	2.58241646674643	2.44952865238454	-0.251733	1.031941	1.123987	-0.0906505026772	1139	0.503950834065
TRINITY_DN148629_c2_g3	4.57994994073495	-0.0698915694615007	2.09360354464407	2.3002829043706	-0.290598	3.850574	4.162058	-0.0651661993074	1382	0.547756874096
TRINITY_DN131586_c0_g1	1.40989346601193	1.39151133127892	2.41147890814194	2.08428313089271	-0.447241	4.432468	4.997363	-0.0971591632146	1824	0.387609649123
TRINITY_DN150575_c2_g1	3.39272124634354	2.66151761029741	3.35012418289184	3.30300048401002	0.467225	1.885909	1.655829	-0.0157241949533	1002	0.445109780439
TRINITY_DN159561_c2_g1	5.56820400303885	5.22240484762306	3.53326744424334	3.59823289800457	1.203646	10.988897	8.505212	-0.1425978544	2316	0.561312607945
TRINITY_DN157264_c1_g1	3.90038942040268	3.96320060428587	4.42921545887341	4.42697162917228	-0.238141	24.381043	25.810219	-0.0788854978943	4568	0.402364273205
TRINITY_DN149201_c3_g1	4.71078460764951	5.23586532945689	4.09213342555061	4.24140653222032	0.345344	6.390724	5.884526	-0.15431448038	7884	0.46067985794
TRINITY_DN142197_c1_g2	3.61746112702589	3.07414937180203	3.35019567831916	3.31603676378285	0.533542	1.263451	1.074739	-0.133117858915	770	0.675324675325
TRINITY_DN160002_c2_g1	0.00548046481367537	4.42859070003531	0.596747874587013	-0.188293573151038	-1.342113	36.834942	53.271385	-0.0611277012596	5495	0.475705186533
TRINITY_DN149432_c0_g2	5.13259394616556	4.64070015889021	4.85513144431746	4.9287320481192	-0.465408	0.789863	0.939022	-0.151198278996	748	0.53743315508
TRINITY_DN156774_c6_g2	4.38943781820452	4.30752519112747	1.53671403543174	0.994807028109949	-0.588581	6.770806	7.904782	-0.132441153607	6358	0.426706511482
TRINITY_DN143806_c3_g1	4.17004626432609	4.31217069051768	4.00649189729704	4.07968967156962	0.629060	2.564117	2.177542	-0.128658936639	2258	0.422940655447
TRINITY_DN158167_c3_g2	3.94805998205668	3.20738223853286	3.95366101236153	3.90259227497737	-1.956424	3.916892	7.510206	-0.0239522103205	2079	0.406445406445
TRINITY_DN150074_c3_g1	4.51823465979401	5.16926913608442	4.70002475593516	4.7459893447391	-1.538252	0.413681	0.886835	0.107035175879	3160	0.48417721519
TRINITY_DN138835_c1_g2	3.89744679940086	3.80133792284445	4.04681325150643	3.98245278177121	-1.336907	2.968951	4.507816	-0.138921987631	2313	0.607436230004
TRINITY_DN154512_c4_g1	3.86750772298043	3.76624879434624	2.57815009413847	2.75828671573823	0.193579	6.815995	6.504843	-0.00774064774295	3152	0.539657360406
TRINITY_DN147146_c2_g1	4.92783684679234	3.8889395176005	3.43979465062514	3.45449039028218	0.036563	5.084286	5.037767	0.314974814379	2919	0.429941760877
TRINITY_DN151668_c1_g1	3.46615686519687	6.13119688743314	4.7560749794333	4.76321048329568	1.905342	14.368320	9.852086	-0.128114659853	3842	0.455491931286
TRINITY_DN159175_c2_g1	3.54770469832462	3.50248108730719	3.31924796690095	3.32897499844447	-0.244634	40.490261	42.909774	-0.0371450524493	5597	0.418438449169
TRINITY_DN138137_c1_g1	1.90468182089574	2.12865870279149	-Inf	-Inf	-1.385171	2.813471	4.361478	-0.0481642545487	1265	0.430039525692
TRINITY_DN157905_c0_g1	6.13664773695624	1.65324808296192	2.22101176235626	2.94072246008524	-1.600309	22.944181	36.404074	-0.103796907642	5478	0.453997809419
TRINITY_DN158226_c1_g1	1.21453716126388	1.10072682325983	2.70207888572298	2.53942496241281	-0.157739	8.779689	9.127544	-0.0778216388288	1911	0.413396127682
TRINITY_DN158226_c1_g7	3.54672058322584	-Inf	3.84176484185253	3.70027144242841	1.027893	1.375575	1.024575	0.107934295401	1186	0.60370994941
TRINITY_DN157707_c0_g1	4.13727286228063	4.80976767952894	4.36013409109843	4.40753431837974	2.285339	2.152376	1.248281	-0.155542301253	1829	0.532531437944
TRINITY_DN143747_c2_g1	4.54217727646236	2.25178373932624	3.35366722748219	3.73858702894874	-2.082814	12.174787	23.652199	-0.0349381735409	5843	0.395173712134
TRINITY_DN133142_c0_g1	2.67257580142769	0.776403677914452	0.626004783744732	0.230124958695641	-2.056164	3.968223	7.951646	-0.0924841878617	2013	0.656234475907
TRINITY_DN158522_c2_g1	3.50289542637032	2.61871587389913	1.54242129688472	1.23547167666138	-1.414508	2.480029	3.916604	0.000139468131532	1736	0.492511520737
TRINITY_DN157577_c1_g1	0.755576180128865	1.09968499426449	2.07132586081029	1.98079563308073	-1.007353	2.547634	3.466639	0.003454544252	1116	0.704301075269
TRINITY_DN160868_c2_g1	3.17227398142749	2.47349652421965	6.03206568424052	6.20173907153299	0.551791	4.786659	4.191488	0.137825842498	3479	0.478298361598
TRINITY_DN144540_c3_g2	3.37505949711964	-Inf	-Inf	-Inf	-2.262197	8.171970	17.442010	-0.147112005813	2558	0.440578577013
TRINITY_DN150393_c5_g1	1.36667568331665	5.62708076584769	-Inf	-Inf	-0.679455	4.289474	5.175314	-0.098064975203	1412	0.422804532578
TRINITY_DN145290_c4_g1	4.29009886327327	3.38451106080307	1.80163581722468	1.44678050077173	0.938949	9.574497	7.790050	0.455881307603	3274	0.536346976176
TRINITY_DN155047_c2_g1	3.68052337467621	3.08077252423644	3.38870007869497	3.36349910793076	-0.445768	0.631958	0.754282	-0.110953278494	1174	0.49063032368
TRINITY_DN154962_c0_g2	2.99985483650342	4.37857226803864	-Inf	-Inf	-0.131809	11.147855	11.510044	-0.085698295881	3633	0.377098816405
TRINITY_DN154019_c0_g1	4.6183564731143	2.29298073873313	3.35956994521399	3.02188222212834	-0.623207	1.791877	2.174398	0.116690371489	1876	0.440831556503
TRINITY_DN146183_c0_g1	3.872024917296	3.58072893373761	4.5140502378558	4.29240957137082	1.945580	4.424021	2.901993	-0.152982009302	1149	0.633594429939
TRINITY_DN159527_c11_g1	4.32909738315609	3.62797946115761	3.84457052643973	3.93318768251824	-0.282024	1.586682	1.730518	0.0369039778057	1974	0.486828774063
TRINITY_DN160988_c4_g1	4.36915223606758	4.0255703021014	3.49002889193661	3.2401188503093	0.369197	8.944610	8.207806	0.0342673164028	4655	0.579591836735
TRINITY_DN152565_c1_g1	5.20859416469109	2.3265009059576	4.34819017248767	4.43053830574829	2.199737	4.982914	3.140923	-0.155517450223	1553	0.475853187379
TRINITY_DN152775_c0_g1	4.32731559822812	4.31093485738875	4.34733269069133	4.44690195049482	0.467370	18.894451	17.023736	0.0399979622179	6306	0.405011100539
TRINITY_DN159587_c3_g1	4.08564542881534	4.44946633997026	4.38772762132937	4.53832889186248	1.118582	1.757069	1.300541	-0.133245665575	1677	0.406678592725
TRINITY_DN132910_c7_g1	2.82580416746676	1.99567028100942	4.48537986598085	4.2572556489622	-1.214271	0.230938	0.475729	-0.00222222222222	1391	0.660675772825
TRINITY_DN134329_c0_g2	2.70881285921119	-0.771203148925497	-Inf	-Inf	-0.647377	17.053861	20.097832	-0.054117000893	1980	0.409595959596
TRINITY_DN152381_c0_g1	4.06286259391907	3.54826976882477	4.0104104947618	4.06651030922527	0.216079	13.944313	13.264280	-0.124971949656	3392	0.448997641509
TRINITY_DN136245_c0_g1	1.86528462402585	2.64678266427263	1.24809069603442	-0.167221470019473	-0.276707	3.882273	4.180006	-0.0493694497246	1704	0.420187793427
TRINITY_DN136860_c3_g2	0.474647480171248	-Inf	3.91330680976464	4.16430031732113	0.329930	3.104581	2.850404	-0.130772235156	1145	0.513537117904
TRINITY_DN157224_c1_g1	1.55431212775361	4.10058279362818	1.66010158275236	1.27136537422369	-1.470641	1.554650	2.603840	0.214549157721	725	0.64
TRINITY_DN144939_c0_g1	4.00247665659756	-0.771203148925497	1.72213256841313	1.74734768710937	-0.056391	0.738869	0.754344	-0.155450326016	627	0.637958532695
TRINITY_DN149809_c0_g1	2.77614505578013	2.40789099410247	2.75052852426804	2.6305912869938	-0.175385	2.009207	2.114408	0.163090283728	748	0.671122994652
TRINITY_DN152706_c0_g1	5.10875404780675	2.5064947089479	4.77986262067936	4.86196463084076	0.776138	4.474489	3.721065	-0.127650845565	2759	0.444001449801
TRINITY_DN157924_c1_g1	4.01952295343735	4.55371992218464	3.83449455301089	3.79499960448302	0.879880	0.469939	0.329104	-2.30738524796e-06	697	0.486370157819
TRINITY_DN157961_c2_g8	2.3617474600104	2.64403542233689	2.90053968680261	2.92222514727049	0.756703	2.791786	2.304446	-0.029183594092	1907	0.366544310435
TRINITY_DN139440_c4_g1	0.265622759427823	2.02182010752519	2.22051941639856	1.95944899318677	0.765638	3.474319	2.879358	-0.123306948869	1014	0.417159763314
TRINITY_DN154801_c1_g1	0.167581492115172	-0.85229617054713	3.62806161357028	3.99167621985593	-1.278983	1.269909	2.004204	-0.0659958456704	1907	0.485055060304
TRINITY_DN155652_c0_g1	5.07927006042568	5.2246435511362	5.47608677374972	5.4321368600139	-1.275404	37.748511	53.407469	-0.0751540096426	11866	0.434771616383
TRINITY_DN159832_c1_g1	5.44251596610135	4.95812750257392	5.14407221971057	5.0931053155652	-1.546648	4.692350	7.545477	-0.127314228424	10113	0.468308118264
TRINITY_DN151445_c0_g1	1.72766772653093	5.67050288997267	2.45529011840872	2.58379158136346	-0.868436	22.621669	28.331504	-0.0880401740719	4964	0.50946817083
TRINITY_DN137844_c0_g3	4.03923605217565	4.51975204208641	3.09759956376599	3.19513930943881	-1.880980	6.147531	11.170911	0.149064860025	3035	0.449752883031
TRINITY_DN136404_c5_g1	2.58674294481818	3.17894778954413	-Inf	-0.157463437185586	-1.311925	7.664276	11.166656	0.0207380872939	2506	0.69473264166
TRINITY_DN158900_c1_g1	2.55171078468689	5.36998394868062	-Inf	-Inf	-2.128460	5.565119	11.323249	-0.0451425653247	3960	0.375
TRINITY_DN158900_c1_g2	2.44953608696774	5.37722566728517	-Inf	-Inf	-0.725051	6.672387	8.101858	-0.108902439299	1769	0.446014697569
TRINITY_DN157596_c1_g1	3.46273641895505	3.74357477907146	3.50646412825129	3.36957556778197	0.925180	2.531136	2.000720	-0.128542514458	540	0.612962962963
TRINITY_DN159389_c1_g1	3.56798525119185	3.48232164641506	3.98985395560012	3.87559640050096	-0.374620	10.326036	11.341013	0.351346052133	4445	0.45309336333
TRINITY_DN159592_c0_g1	4.38119884872462	2.84927656434387	4.12959389663995	3.91818610037736	1.275667	16.580411	12.722892	-0.121708639072	7543	0.526978655707
TRINITY_DN161398_c3_g2	4.90492707890622	4.64358945782593	5.64638984052008	5.83926173240032	-0.617298	39.571121	46.128224	-0.116938469588	8191	0.491148821878
TRINITY_DN150005_c0_g3	3.08790919387094	3.2108703205646	3.44762648337855	3.03288129499211	0.351616	10.750945	9.912659	-0.0773205591479	2854	0.469516468115
TRINITY_DN159098_c1_g1	5.44073246643298	5.94243531148365	4.7370568156856	4.80321553415415	1.350814	19.949988	15.126351	-0.153823975633	7187	0.520244886601
TRINITY_DN152906_c2_g1	3.29333798627991	4.40960897365961	4.23137667977422	4.39765196992508	-0.214572	1.065467	1.145016	-0.081683686254	1145	0.431441048035
TRINITY_DN153410_c0_g1	2.19274438090393	1.72503710145657	2.48838496572733	2.31069417464388	0.265070	0.919380	0.840877	-0.103867606618	636	0.488993710692
TRINITY_DN160936_c2_g1	5.28638472377822	4.69113049485377	4.94848935630826	5.01395908175622	0.279474	20.805813	19.527956	-0.0855127956931	6044	0.43481138319
TRINITY_DN159575_c2_g1	4.2123406896579	3.25977486712963	4.4667489233107	4.4542508715164	0.168581	0.460026	0.428248	-0.111014553554	1114	0.614003590664
TRINITY_DN135280_c0_g5	6.67130181159053	4.29671446931043	4.45563596097094	3.73417965792691	-1.185813	4.137724	5.872643	-0.11142462923	1385	0.464981949458
TRINITY_DN140251_c1_g1	4.35415874014107	5.26251058625981	3.59361636765844	3.48847584204555	-1.546384	2.437904	4.058850	0.000152457284736	2040	0.446078431373
TRINITY_DN144639_c1_g2	3.59155706207283	4.22658008601931	3.53197341492111	3.52826417885632	-1.454858	19.778463	29.844615	-0.0678366644771	4703	0.447374016585
TRINITY_DN160076_c1_g1	-0.728339900487377	0.444121322164161	0.845386578082856	0.450987020652191	-1.108429	0.240218	0.458417	0.0	231	0.411255411255
TRINITY_DN144639_c1_g1	-Inf	-0.57818696971678	1.94240523282113	2.24847325429228	-1.938496	2.075102	4.145620	0.00103043753963	953	0.536201469045
TRINITY_DN154038_c3_g2	3.60176439585266	4.77539869298085	4.5767695691867	4.61704296043255	-1.206914	10.601816	14.830285	-0.0685653652871	4042	0.517565561603
TRINITY_DN151547_c1_g2	3.97042169088105	5.42231726290053	3.20828221673776	3.17774356971697	1.300753	6.150320	4.619745	-0.123483518796	4467	0.450638012089
TRINITY_DN154928_c0_g1	2.99990804242422	4.33899821573321	3.51482755732021	3.52866099998984	-0.265536	16.289140	17.373092	0.0635615087146	2352	0.405612244898
TRINITY_DN150907_c0_g1	4.54870841664702	5.52430001159072	4.81273016779632	4.70778558266524	2.169126	9.451521	6.143712	-0.141413511279	5069	0.389820477412
TRINITY_DN158719_c1_g1	-Inf	2.73736460962508	0.240426455034205	0.429914917520625	-1.960883	7.551257	14.091709	-0.120266986258	2484	0.402173913043
TRINITY_DN143803_c5_g2	4.25117779643062	3.70947766488747	4.65509322126538	4.5291838306704	0.463857	13.739082	12.373324	-0.0974733664685	2309	0.571242962321
TRINITY_DN157191_c3_g2	2.85362059305045	0.698714457326738	4.07305961924127	4.36754995146785	1.559645	12.984891	9.435908	-0.0639449435846	3268	0.68635250918
TRINITY_DN155970_c4_g2	3.84073984584373	5.32440997571023	5.09732458058955	5.11864859396216	-1.727214	2.947165	5.214492	-0.130913732291	5768	0.395631067961
TRINITY_DN159022_c4_g1	0.375952283085072	0.682905815858648	3.93212490739726	3.48912650584814	0.834392	10.631026	8.844734	-0.0594808805462	1574	0.448538754765
TRINITY_DN148780_c5_g1	4.10535805040868	4.47622973973452	3.87132376202422	3.94807735471063	-0.222842	8.356535	8.833006	-0.110070631331	3845	0.479323797139
TRINITY_DN148960_c1_g2	6.2509622446465	6.23472477473968	6.08375680016797	6.16174948644206	-1.450286	7.873000	12.029719	-0.103093700577	5067	0.421353858299
TRINITY_DN157565_c1_g1	1.93347377627613	1.72056738426904	5.89428767673127	5.7426318413765	0.451186	2.787149	2.478369	-0.126696939147	1178	0.508488964346
TRINITY_DN160592_c0_g1	5.7272895999296	4.93253442392979	4.54138490349499	4.41525702226292	-0.387565	16.233813	17.858724	-0.148671296426	7824	0.456799591002
TRINITY_DN149051_c0_g2	4.20547623391102	3.72307174796081	4.2824932465726	4.29669660474008	0.928443	3.820081	3.059950	0.244773844699	1237	0.70412287793
TRINITY_DN158575_c0_g1	2.51285512749634	1.9843080463268	2.93504860261041	2.86262444061934	-0.012181	2.868273	2.877734	-0.114636792061	609	0.717569786535
TRINITY_DN149310_c2_g1	3.28289466767344	2.94389502566688	2.55289388085225	2.37384224653326	-0.720349	0.049293	0.111307	0.0454545454545	320	0.49375
TRINITY_DN153658_c3_g1	2.24633501784807	4.01491490803666	2.16291226077555	2.25666097591528	-0.430312	0.018095	0.039554	0.0	479	0.365344467641
TRINITY_DN158983_c0_g2	3.95684545893165	3.61836863422839	4.97680203114553	4.91404653582425	1.062050	33.733403	27.058171	-0.0261422757039	6313	0.47964517662
TRINITY_DN160584_c1_g1	4.28207229448503	3.60289737057882	4.65643028439049	4.7965473272373	1.325159	3.979883	2.933561	-0.125153926807	1509	0.504970178926
TRINITY_DN145914_c1_g1	3.33157611071103	2.81960579466655	3.20359229250272	3.21924549617153	0.762718	1.776007	1.439457	0.207495070475	1018	0.500982318271
TRINITY_DN156877_c2_g1	-Inf	2.61638155746611	-Inf	-Inf	-1.771981	3.335534	5.965709	0.198048780488	797	0.624843161857
TRINITY_DN152118_c0_g1	2.70844822171444	1.96937090620521	3.68021101000015	3.71798722872557	-1.584344	7.994645	12.820939	0.0848444434699	4442	0.594101755966
TRINITY_DN154372_c2_g1	6.1640509226239	5.25314381132115	5.02216187715192	4.92389976224594	1.708385	11.431203	8.073922	-0.131268954645	2302	0.617723718506
TRINITY_DN158082_c1_g3	3.19063456659591	3.30591190276411	3.70123073323161	3.6346368005111	-1.288212	0.210379	0.467004	-0.0226700251889	1931	0.465044018643
TRINITY_DN138396_c0_g3	4.14014005149778	3.53518920252545	5.02418194965999	4.90793325727118	0.083451	2.763917	2.702477	-0.0523625683755	3497	0.45181584215
TRINITY_DN158082_c1_g1	0.618340477880095	2.54235731059639	-0.414246346996249	-0.489109052506293	-1.505164	10.771258	16.677215	-0.0600952591623	2196	0.495446265938
TRINITY_DN155156_c3_g1	5.30469212476638	4.62369301655947	-Inf	-Inf	0.194998	7.778280	7.423966	0.0117122005785	3281	0.562633343493
TRINITY_DN158082_c1_g4	6.63543759015317	5.67420933631126	5.4310942134382	5.60771952369373	0.908466	21.962953	18.103514	-0.0290283467123	3982	0.599949773983
TRINITY_DN135687_c0_g1	3.21238218669129	1.59426297258706	3.24159524478778	3.17459128546416	-0.297498	1.038831	1.149441	-0.110489682922	1381	0.452570601014
TRINITY_DN153299_c0_g1	3.9659471003603	5.5082712011188	3.25235015494792	3.10006013455979	0.630214	1.344537	1.115411	-0.142116374718	1807	0.394576646375
TRINITY_DN116703_c0_g1	0.458638938636541	2.03085670329538	-Inf	-Inf	0.704846	2.870315	2.400637	0.113597114952	331	0.477341389728
TRINITY_DN157287_c0_g1	3.56462103082481	3.29041691742431	3.20125683536201	3.2509219176462	0.425363	0.610627	0.519803	-0.142657585002	646	0.59907120743
TRINITY_DN158973_c0_g1	1.63467931349151	1.13929897701691	-0.757206032614634	-Inf	-1.121774	0.199878	0.403566	-0.0247074122237	322	0.61801242236
TRINITY_DN151197_c0_g1	3.68812638833409	3.70943424031066	4.67434334251287	4.6259355838375	1.260638	9.606752	7.340228	-0.0630453885211	3465	0.450216450216
TRINITY_DN159510_c2_g2	3.72508067316893	4.93664695958965	3.66448225402692	3.57034373553602	-1.097633	0.906560	1.373722	-0.0897755342854	4843	0.468511253355
TRINITY_DN160427_c1_g2	3.52426044925543	4.07103518340849	3.34969592722722	3.49426680024026	-0.811381	31.239248	38.439150	-0.0956257176835	5097	0.386698057681
TRINITY_DN160427_c1_g1	5.37653007917248	3.02591264336408	1.64591194267647	1.98551646019897	0.157101	25.090010	24.204564	-0.0793769576248	7007	0.417154274297
TRINITY_DN158244_c2_g1	4.12041358200268	3.08164873685763	5.7479898440568	5.8332808173982	-0.463396	0.024742	0.051145	-0.0357142857143	1454	0.511004126547
TRINITY_DN151237_c0_g1	4.76733744050839	5.3341597398017	4.8947407024674	4.87576165187906	-0.572337	2.362936	2.796777	-0.123749421676	2617	0.376003056935
TRINITY_DN143858_c1_g1	2.56296762975455	3.86070598595874	1.01285927273975	1.22957799231926	-0.878469	3.441503	4.438795	0.327316586892	1830	0.457923497268
TRINITY_DN154229_c0_g1	3.50534220158362	5.138074010514	2.01055255990266	2.08031882346862	1.085179	4.377890	3.403607	-0.10551585719	1573	0.47743165925
TRINITY_DN158851_c5_g1	4.86802283640603	3.37241131158056	5.01500722017946	4.87203994945482	0.834043	0.488704	0.350065	-0.129305903462	2007	0.412556053812
TRINITY_DN149123_c1_g1	3.6104992535074	5.6648176737975	3.74962566896961	3.65767825423097	-2.234266	3.208857	7.107107	0.0559020059591	2319	0.632600258732
TRINITY_DN149749_c4_g1	4.35503820434824	2.6562041718661	6.33698717387093	6.40598045041116	0.060451	6.838594	6.738208	-0.148127656858	2367	0.513730460499
TRINITY_DN160124_c5_g1	3.46599097531138	3.74831970645901	3.21499696415806	3.12696173509664	0.023191	1.176338	1.167614	-0.116368187405	1676	0.513723150358
TRINITY_DN158607_c0_g1	6.19754960074277	6.07639286690283	6.07049500976119	6.10965511137383	-1.146841	11.458281	15.704399	0.00255755317538	6548	0.446548564447
TRINITY_DN86994_c0_g1	-Inf	-Inf	-Inf	-Inf	-1.702177	1.180675	2.258927	0.191295797512	208	0.552884615385
TRINITY_DN157774_c0_g2	4.75429601039249	5.72846133714818	4.47581345214808	4.38461614740002	-1.448320	35.704462	53.525180	-0.0968819757721	9188	0.563125816282
TRINITY_DN159053_c1_g2	0.137806767569889	0.461880421920787	4.38367070693813	4.43902211387093	0.474838	29.172800	26.273120	-0.132809641406	4351	0.590209147322
TRINITY_DN149288_c0_g1	4.32897889322335	3.32066236591692	4.42209402437921	4.57089656875504	-0.098016	4.657163	4.776001	-0.066535012565	3764	0.492295430393
TRINITY_DN144870_c0_g1	4.47911040891635	5.06405455205993	4.71242234465356	4.66326932967486	-0.146801	1.289966	1.351674	-0.102551116943	1449	0.476880607315
TRINITY_DN143741_c4_g2	0.360143641616982	0.264903717252834	4.54913840516769	4.54846483304867	1.167346	5.818957	4.482132	-0.0189872528481	1988	0.539738430584
TRINITY_DN161283_c3_g1	5.30648955440462	5.15044332729921	5.98465586280617	5.97428887520845	-0.433135	37.167209	41.291676	0.178079765116	6383	0.600187999373
TRINITY_DN152770_c1_g1	3.52291199804788	2.87723486307172	4.34307752716161	4.1289383987769	0.056658	0.340747	0.331635	0.221941858104	261	0.647509578544
TRINITY_DN155017_c1_g2	-Inf	-0.185855268512089	-Inf	-Inf	-1.653129	0.660662	1.358081	0.0802377414562	227	0.458149779736
TRINITY_DN152049_c1_g1	4.91889986286439	4.44099608612295	4.06428459054974	4.05292481016441	2.248132	2.580403	1.536618	-0.102221018678	1510	0.602649006623
TRINITY_DN150823_c6_g1	4.36486618676139	3.69583245209126	1.21122275184438	1.28278316762051	-0.757015	2.147011	2.704747	-0.13880742	3171	0.477767265847
TRINITY_DN150727_c1_g1	3.81275467229127	4.69806234348169	5.12145670067347	4.97269327165506	0.733455	1.847035	1.510955	-0.0772496909688	1367	0.569129480614
TRINITY_DN152867_c0_g1	1.78526920562506	2.1386925976833	0.998253666604922	1.37135327759671	-0.873460	3.934017	5.047213	-0.0927237592077	920	0.69347826087
TRINITY_DN147615_c2_g1	0.265705047024129	1.41475046476486	3.23746700278938	3.35815429052575	-1.797969	4.120994	7.362883	-0.0318450417816	3405	0.366226138032
TRINITY_DN147615_c2_g2	2.15015336662228	0.976330153909417	4.98685551015908	4.29638545175979	0.904054	2.258167	1.785424	-0.133699908214	2234	0.416293643688
TRINITY_DN139871_c0_g1	2.39123332034109	-0.0334272581027098	0.374561319975782	-Inf	-1.207062	10.051781	14.072658	-0.0440646407289	1847	0.680563075257
TRINITY_DN161229_c2_g1	3.01372428911512	3.40854543810877	2.48010364270392	2.48557064821252	0.597083	1.886213	1.600042	-0.124270186893	1486	0.452220726783
TRINITY_DN161204_c4_g1	1.86207033877095	2.94788606592189	1.59779036534197	1.65710904810165	-1.714685	0.497741	1.125220	0.0220665499124	1533	0.572080887149
TRINITY_DN136407_c1_g2	2.90185487015194	3.06209113990823	3.17048292605884	3.17649433174134	-1.518264	11.868943	18.432692	0.134213324889	2925	0.404444444444
TRINITY_DN140581_c0_g1	2.62258963446151	4.01070102747733	1.43006826272161	1.14085461750475	0.408265	3.771088	3.404464	-0.0128708159778	1407	0.483297796731
TRINITY_DN140996_c1_g1	3.28668188042137	3.59934624402336	4.36879853550792	4.37691538874569	-0.029297	1.042295	1.052498	-0.148115726937	1869	0.337613697164
TRINITY_DN146970_c5_g1	4.51934206193835	5.0157918205198	4.81326797768904	4.77200557224236	2.014872	3.587464	2.294487	-0.0666580020424	3551	0.39735285835
TRINITY_DN149658_c3_g1	5.16977205484693	4.62018660924699	5.13980454559691	5.13977443867976	-1.381615	0.503729	0.950393	0.0213190860285	7568	0.497093023256
TRINITY_DN160547_c1_g1	3.37433837664106	2.67269196564661	3.07356638872735	2.95146538154846	1.606177	5.646506	3.988712	-0.103457689717	1454	0.636176066025
TRINITY_DN151693_c0_g1	4.30642457915237	3.60452240959824	4.25557572375968	4.30659141447595	0.355644	1.101100	0.983252	-0.128072998186	942	0.537154989384
TRINITY_DN143523_c2_g1	2.7262179696999	4.45846477629766	-Inf	-0.26122219586862	-0.644530	2.328266	2.820336	-0.0556517829111	2417	0.410426148118
TRINITY_DN159792_c1_g1	5.43074533430268	5.75002455477585	5.37946989887296	5.41103355523197	1.105400	2.446550	1.851414	-0.153734660844	2966	0.480107889413
TRINITY_DN156965_c1_g1	3.82164652974513	3.801243621155	4.70306245307957	4.81233613645144	0.409468	18.745670	17.099644	-0.058381519953	4313	0.599118942731
TRINITY_DN149328_c2_g5	4.18441084172463	3.08899102950704	4.985100136111	5.00724125838207	0.407217	5.784915	5.247304	-0.077584719856	4403	0.461503520327
TRINITY_DN152739_c2_g2	4.04158377311612	4.40574233140076	4.9428557062663	4.85151001067599	-0.990236	4.101617	5.456205	-0.0837879624558	4548	0.442832014072
TRINITY_DN146456_c2_g2	4.5325403770693	3.87571739166984	4.33526838246001	4.37320176574139	1.047294	2.832490	2.186674	-0.111106230324	981	0.59123343527
TRINITY_DN160381_c4_g2	5.91756668625532	5.70966735623105	6.15455424339055	6.35733228169848	-0.034914	3.311740	3.342596	-0.143692423773	1594	0.45608531995
TRINITY_DN154483_c0_g1	4.46583373537928	4.55760583130623	5.42035813075217	5.56883439499494	0.095008	0.669643	0.646198	-5.45340271879e-06	1027	0.413826679649
TRINITY_DN158195_c1_g1	4.36673861692373	4.69823189445639	4.35999959792629	4.08494633027383	-0.869574	29.631002	37.078126	-0.102538015975	8131	0.428975525766
TRINITY_DN141504_c1_g4	4.88036612197793	4.05087470731863	4.80300350573722	4.71548409244398	-0.126910	0.771276	0.807813	-0.109822886021	1586	0.68474148802
TRINITY_DN148038_c1_g5	3.13023070252018	4.21582210023445	3.09038473921806	2.95962689326051	0.605978	6.930285	6.022911	-0.125881654611	1768	0.43721719457
TRINITY_DN154208_c0_g2	5.12297568833758	4.55924579471214	5.53465424493444	5.5126001288725	-1.126587	22.037386	29.827962	-0.10709359041	8455	0.52383205204
TRINITY_DN141462_c7_g2	3.48630170426255	3.43286347709683	4.53868927403495	4.54312882374948	1.238372	1.141099	0.790093	-0.133193271437	1240	0.529838709677
TRINITY_DN150567_c0_g1	3.19838612162527	2.9170417057112	2.04137424087891	1.93831917871128	1.591065	8.842728	6.343780	-0.13288162182	1710	0.626315789474
TRINITY_DN154520_c2_g1	3.98723482650403	3.74679691696019	5.47524039466512	5.55069290717218	0.061025	0.678170	0.662848	-0.14809705875	2110	0.44644549763
TRINITY_DN137999_c1_g1	4.84346747155843	4.76682286966635	4.78040026903647	4.73973250239988	0.235626	4.613083	4.350358	-0.0819407754813	1673	0.356246264196
TRINITY_DN145730_c0_g2	3.77147174308249	3.27468028804609	3.44579049395188	3.30547306124641	1.449682	7.663516	5.624647	-0.131808878072	1633	0.687691365585
TRINITY_DN141385_c0_g1	2.50929883737285	1.6365799561257	2.41961011133646	2.15551866682165	0.066342	2.230653	2.189697	-0.135413350372	1541	0.377027903958
TRINITY_DN151149_c2_g3	2.9777701224744	1.96629592142283	3.8898019044025	3.96003829700662	-0.355869	5.639873	6.185991	-0.105686763156	3942	0.425925925926
TRINITY_DN160029_c1_g2	3.85468322553076	3.3871132119516	3.68607299358268	3.46488637767548	1.217538	23.916344	18.604970	-0.108756299199	2801	0.489825062478
TRINITY_DN161344_c2_g3	2.90184683373096	1.508751190614	-Inf	-Inf	1.150588	2.114829	1.571210	-0.0360709549001	451	0.474501108647
TRINITY_DN156647_c2_g1	0.485427504757751	0.675728463991943	1.75690625262971	1.83869108586355	0.762073	1.732321	1.402714	-0.147534566078	293	0.655290102389
TRINITY_DN153849_c5_g1	4.35427601034116	2.84790604996449	0.317575112159804	0.829341401159297	-0.441069	5.680371	6.376405	-0.148099938404	2234	0.550134288272
TRINITY_DN139708_c3_g1	3.15692902524794	2.33337227064699	2.64419124911414	2.80424804332857	1.145851	5.564801	4.300303	-0.138582324817	1393	0.677674084709
TRINITY_DN155616_c6_g1	2.84357346603234	3.63667882296904	3.49022020722987	3.30139346745438	-0.648925	0.897052	1.136255	-0.131848438806	905	0.466298342541
TRINITY_DN154987_c0_g1	4.72064696955524	2.91053655972431	4.10698550684925	4.09392820073167	-0.208115	1.382893	1.476557	2.23256436995e-05	1548	0.608527131783
TRINITY_DN148263_c2_g1	4.66089508925646	1.98207205964374	-0.539968078880724	-0.90499736084226	-1.827012	11.204316	19.579506	-0.112658910713	4245	0.423792697291
TRINITY_DN149109_c5_g3	2.87691639422285	3.59916476152603	3.23974754818272	3.25215970339776	0.573644	4.088760	3.553921	-0.0811305628681	970	0.563917525773
TRINITY_DN138720_c2_g1	0.804698289397512	0.439997464723614	-Inf	-Inf	-2.087316	3.456689	7.090771	-0.0358733300346	1090	0.46880733945
TRINITY_DN147160_c3_g1	2.97045358503135	2.36601261151284	3.38657175997225	3.39026469727217	1.076192	1.812687	1.358546	-0.155455246137	1810	0.49226519337
TRINITY_DN159660_c2_g1	3.2565095763904	5.05054998536749	2.00888233988256	2.02303031595176	-1.310246	22.991340	32.996021	-0.0349957068003	9428	0.436890114552
TRINITY_DN158930_c1_g2	0.460114960096065	2.90175939052062	1.96673073044547	2.0391026735744	0.533065	4.804286	4.225196	0.00410541472033	967	0.543950361944
TRINITY_DN145458_c1_g1	3.35366928014889	2.82122038337469	2.56166239795739	2.58416309496641	-0.337029	2.402297	2.646030	-0.103612004218	1939	0.609076843734
TRINITY_DN138901_c3_g1	1.53891175790766	-Inf	-Inf	-Inf	-1.243966	3.800145	5.519935	0.05	996	0.369477911647
TRINITY_DN151099_c2_g1	1.59760169957123	3.87593760887272	1.06510903581648	1.11791434368095	0.035750	1.502938	1.486762	-0.0970795545684	580	0.587931034483
TRINITY_DN150643_c3_g1	5.14316392137447	4.62467357722818	4.21767268704601	4.31485826770633	-1.585009	0.491747	1.038296	-0.0228505034857	1196	0.506688963211
TRINITY_DN147995_c2_g1	4.03127458716047	4.11251383040219	3.66049359170474	3.71794482848619	1.574403	3.210899	2.225735	-0.109513853308	1232	0.531655844156
TRINITY_DN147794_c1_g2	3.51872432269691	3.92984548574219	3.69623761137979	3.81205723137899	0.870647	5.591769	4.576008	-0.14956632179	1926	0.47455867082
TRINITY_DN147229_c0_g1	4.08469493432374	5.16880170168019	4.53975166916826	4.51979975378769	-0.654231	19.957142	23.546585	-0.131575478103	3002	0.426049300466
TRINITY_DN160881_c2_g1	1.76490163593267	1.0148706979636	-Inf	-Inf	-1.039529	2.111158	2.931443	-0.129326162543	937	0.540021344717
TRINITY_DN152208_c1_g1	4.26103270187883	3.16138547104051	3.81732226585318	3.85925564138013	-0.834514	4.858243	6.127806	-0.105387580896	1559	0.539448364336
TRINITY_DN150223_c1_g1	3.17637441859097	3.2526846529355	3.52089025162387	3.52454208862671	0.176282	2.801398	2.672822	-0.151490775394	1104	0.586050724638
TRINITY_DN153734_c3_g1	4.87094158833615	5.01746947226503	4.91071631490375	5.05850096554332	1.941086	2.583905	1.636763	0.138015060964	2097	0.518836433
TRINITY_DN161291_c3_g2	6.40797785366116	6.90558507663114	6.80932059233662	6.81946315663953	1.650571	27.152285	19.584165	-0.122025998389	4852	0.647774113768
TRINITY_DN152668_c0_g2	4.15997590930982	3.98592293072776	4.71086840980887	4.60413408423424	0.523153	5.313391	4.689460	-0.0520873711084	3600	0.558333333333
TRINITY_DN157340_c1_g1	2.76255647923766	1.71422365720251	2.85090045615096	2.86048298511425	-1.347469	0.275696	0.587674	-0.0240700218818	1030	0.364077669903
TRINITY_DN149567_c3_g2	2.90077623284567	2.5695793264353	2.65432488797675	2.63823072665992	-1.303846	0.295041	0.601718	-0.0341372912801	655	0.676335877863
TRINITY_DN158261_c1_g1	-1.38750727368824	4.15934836187339	-0.186679746631971	0.363074499903291	-1.771314	23.701213	40.080321	-0.0743648960739	5348	0.454936424832
TRINITY_DN155615_c2_g1	2.56274982800426	2.37911684596148	3.16111015397335	3.05858327427853	-0.437133	0.017703	0.039482	-0.029197080292	817	0.390452876377
TRINITY_DN161215_c3_g2	3.35437650994912	3.1985625134166	3.32991612021139	3.46100312082283	-0.986414	2.853077	3.836828	-0.0949622625505	1784	0.52130044843
TRINITY_DN142521_c0_g1	2.46150222319369	1.5097104250667	3.31623035189499	3.11414081355455	1.160418	17.488522	13.716960	-0.141380890656	1888	0.471398305085
TRINITY_DN153983_c5_g3	5.30158273002537	3.70653459114129	4.53957114550258	4.42180802867642	-1.171776	28.813002	39.491289	-0.0625203474266	6346	0.482351087299
TRINITY_DN159031_c0_g1	3.42455171105432	3.00806905716414	6.32094861103927	6.29745475737152	0.128066	47.325942	45.970193	-0.0195645854558	10734	0.464412148314
TRINITY_DN149895_c5_g1	2.26809844297021	4.62475466633272	1.5855815514269	1.69640249690479	-1.495936	3.432119	5.490042	-0.10619328794	2774	0.480173035328
TRINITY_DN159841_c1_g1	4.56515945259507	4.70770099568948	5.52688297646957	5.37400288249867	-0.022989	0.752743	0.759079	-0.0663580093788	408	0.477941176471
TRINITY_DN140849_c1_g1	2.52324800784591	4.68328942396378	2.86269143486979	2.78814592435955	-0.979025	3.696930	4.915082	0.0585256680852	1473	0.6544467074
TRINITY_DN158728_c2_g1	6.16045368905718	5.73652137226405	5.84616106019606	5.81454648667999	1.129569	3.489214	2.666883	0.431259303512	1459	0.568882796436
TRINITY_DN160933_c1_g1	4.99522054595494	4.85112584828216	4.23822480508708	4.05930159864636	-1.338600	18.448075	26.775400	-0.105211431443	10243	0.4247778971
TRINITY_DN161086_c4_g1	6.83784845892237	5.43074133807932	5.64432401260397	5.56444725707643	0.776330	22.032003	18.639289	-0.0771693209981	6953	0.482094060118
TRINITY_DN149947_c1_g1	0.842023461072953	4.42300361791986	1.79243269591582	1.86752750270829	-1.476893	8.108784	12.499799	-0.125550174713	3198	0.488742964353
TRINITY_DN158390_c1_g3	2.88145818960421	2.67426370621223	3.74307119963094	3.62747873846845	-0.572459	6.529169	7.591156	-0.0977860460012	1442	0.594313453537
TRINITY_DN145073_c0_g1	3.98477403030604	4.22800336733718	4.34973871137838	4.29100437350222	-1.097848	2.356675	3.321638	-0.00802346852696	4094	0.356130923302
TRINITY_DN161026_c2_g1	5.30684888262762	5.19198613146735	5.36596998554105	5.37747556416428	0.082445	3.244882	3.175195	0.136258200879	1767	0.511601584607
TRINITY_DN140062_c2_g4	5.20054384897124	5.67553231099103	4.37482842172696	4.45016236731447	-1.937048	16.598012	30.123127	0.0596965460066	4460	0.441031390135
TRINITY_DN155082_c4_g4	4.95254825403624	4.77147106790807	3.16105837337832	3.28007056533336	1.318314	0.536004	0.326149	0.117490306662	423	0.586288416076
TRINITY_DN155082_c4_g2	5.36091886912067	4.97572227995505	3.38789660906157	3.50308305680589	-1.583000	5.743824	9.295220	0.144574152843	1779	0.564924114671
TRINITY_DN160006_c5_g2	3.74221725534386	3.2097775721082	4.08046437749663	4.02654041047427	1.404391	11.458737	8.547339	-0.124944873216	4791	0.561051972448
TRINITY_DN159657_c0_g2	2.86685281029194	5.30083996166754	4.85734300887922	4.90444441497185	-0.426740	1.999381	2.270888	-0.147501004775	2392	0.430602006689
TRINITY_DN153975_c0_g1	1.19668448885696	0.897364811928795	3.71605730670642	3.65831026050926	0.313173	2.709959	2.494464	-0.0888796126231	2127	0.469675599436
TRINITY_DN152329_c4_g2	4.7164903448681	5.21107700541314	5.84962594346768	5.74921826884509	0.708522	6.564936	5.576281	-0.0990559645384	2886	0.505890505891
TRINITY_DN142631_c3_g1	4.53944608003802	4.8096355612278	1.5387090644431	1.30760085798536	1.841626	5.879072	3.981366	-0.152755043599	2561	0.540023428348
TRINITY_DN158872_c3_g1	3.50702946079375	3.92354148506301	4.84147230907716	4.79570000855336	1.411581	4.371647	3.177685	-0.126699069198	1312	0.502286585366
TRINITY_DN145074_c2_g1	3.27852367728964	1.88612668897246	5.53558151500705	5.36402398647676	-1.150627	4.578635	6.400797	-0.14757047766	3053	0.643956763839
TRINITY_DN159144_c2_g1	4.42291940848599	3.67019142465587	2.99734993263602	2.79008528267323	-0.354615	18.449891	20.119001	0.04715228583	6699	0.528735632184
TRINITY_DN146477_c2_g2	4.88122196951493	4.14665630332788	2.48684642169719	2.23557094645444	0.079735	8.551667	8.389243	0.0766759841874	4419	0.488119484046
TRINITY_DN149778_c4_g1	4.5351615422613	1.80032879347538	0.458118438475023	-Inf	-1.410647	35.444694	52.460245	-0.0852550667536	8110	0.390998766954
TRINITY_DN145041_c3_g1	4.6517279441443	3.92709422752588	4.46438685658357	4.36324477987972	1.206557	1.424135	1.014960	0.0444393190584	706	0.454674220963
TRINITY_DN159791_c1_g1	5.77750503451641	4.0639262719038	3.95456595423655	3.91478070875289	0.437556	20.161113	18.284251	-0.0478268096219	5508	0.439905591866
TRINITY_DN142487_c1_g2	0.48682123862097	0.585235262275861	-Inf	-Inf	-1.816720	0.737331	1.614061	0.000613120784795	492	0.591463414634
TRINITY_DN161088_c1_g1	4.26220161680925	3.93620000511271	4.66696869299399	4.59080216805735	0.720643	23.093582	19.760428	-0.115246503839	5381	0.520535216503
TRINITY_DN137946_c0_g1	2.07997913109855	-Inf	-Inf	-Inf	-2.086357	6.698424	13.264694	-0.129689818276	1806	0.429125138427
TRINITY_DN157203_c2_g2	5.09401971078436	6.04784501358217	6.37096839777875	6.33810572855503	-1.398391	8.810004	13.186050	-0.0759035641634	5888	0.48046875
TRINITY_DN155794_c2_g1	5.17762584230302	3.79534986572228	4.60811735017994	4.65658209564164	0.087622	0.332221	0.318473	0.0	984	0.416666666667
TRINITY_DN152584_c3_g1	3.82009555776883	4.39710282995834	3.99270960224941	4.12054526071019	0.623638	4.408630	3.792954	-0.118565329573	2544	0.428066037736
TRINITY_DN158572_c5_g3	6.13561378161469	6.49964070825482	5.85218102390997	5.88832271788684	1.160374	4.242738	3.243640	-0.105404142881	4714	0.445905812473
TRINITY_DN144633_c5_g1	4.57350329163719	5.0002252988787	4.70729493566218	4.85674256238834	-0.816703	0.091929	0.185183	-0.033850493653	915	0.560655737705
TRINITY_DN136703_c6_g2	-0.647246878865744	-Inf	0.684365941671861	-Inf	-1.794737	0.906655	1.888519	-0.0334250255885	526	0.351711026616
TRINITY_DN160866_c4_g1	6.48791641603594	5.64162964998206	6.20641913867096	6.24676340025891	-1.174482	24.221248	33.259708	-0.114943148425	15610	0.578923766816
TRINITY_DN143507_c1_g1	3.89889487088328	5.57956934725123	3.82879531012959	3.83994733540595	-0.830175	6.125516	7.682977	-0.116298111009	1716	0.420745920746
TRINITY_DN152401_c0_g1	4.51403832061371	4.64849602980123	5.04398339531713	4.96251343727417	-0.180601	13.013628	13.595627	-0.0801747038656	7921	0.41345789673
TRINITY_DN160363_c2_g3	3.12889297364163	4.6734725876489	6.08561862383132	6.17088821847963	0.744029	10.489241	8.888912	-0.111195751071	3941	0.494544531845
TRINITY_DN137814_c0_g2	3.91685898018372	3.39479568150746	4.94365319388373	4.98168128332188	-0.473639	0.238107	0.311419	0.111068345522	349	0.395415472779
TRINITY_DN152354_c0_g1	4.28289021274266	3.65398120215778	4.48022046840399	4.47256183469152	0.866640	2.867804	2.308788	0.018364673835	1013	0.524185587364
TRINITY_DN156236_c2_g1	3.09418921133804	3.207991192801	3.33871152016869	3.24512247403492	-0.014610	0.494248	0.497279	-0.111041989892	1009	0.470763131814
TRINITY_DN156109_c3_g2	5.35377627901042	3.7076274572888	5.22897466475313	5.17074650707154	-1.971903	5.408705	10.270704	0.0382772034645	4750	0.488842105263
TRINITY_DN160631_c2_g1	3.55224209881423	3.48004269796065	2.60327353329816	2.73990336733133	-0.276082	0.759544	0.841341	-0.148044520611	1297	0.488049344641
TRINITY_DN141533_c1_g1	4.38453372151677	3.90912401401109	4.73465629403591	4.75987987788293	-0.941695	2.832463	3.753639	-0.000118144560054	4426	0.374830546769
TRINITY_DN160706_c1_g1	3.9634942456008	3.5797830129171	4.06838446767752	4.15353022368543	-0.060985	4.212955	4.279970	-0.0699974625608	2897	0.465654124957
TRINITY_DN158025_c2_g1	3.6672480551865	4.53511907723855	4.24056733534565	4.04020938147216	0.491212	4.134103	3.663732	-0.0908692055849	3955	0.441213653603
TRINITY_DN135751_c0_g2	1.20911574692759	1.45144805696623	3.22696659595358	3.26158704941076	-1.337111	7.210673	10.611174	0.0303342249015	2118	0.514636449481
TRINITY_DN159999_c1_g2	5.87175380055822	4.8771374458181	4.57940104266513	4.60054838083111	-1.184786	0.191139	0.407625	-0.0244379276637	5681	0.490758669248
TRINITY_DN154884_c1_g1	3.35410017363835	2.59318829149488	3.17868534456874	3.22564004651105	-1.414957	1.700470	2.761504	-0.0969677375109	1532	0.649477806789
TRINITY_DN160669_c5_g2	5.27815025028367	5.83926968742648	4.58272998406302	4.6069621399601	0.769430	1.193614	0.945745	0.0605980723588	3381	0.454599230997
TRINITY_DN154178_c3_g1	4.99697486776587	4.73069915831429	4.48390540692431	4.51250769063253	-0.531224	0.028070	0.061360	-0.0280373831776	1283	0.463756819953
TRINITY_DN154164_c1_g1	3.09829906507454	2.81294399333102	3.1183398610451	3.17742796403648	0.368163	0.598219	0.519627	-0.15149723341	670	0.474626865672
TRINITY_DN146724_c1_g3	5.00244172284455	4.7761640214353	4.89360415420908	5.01204444529839	1.258973	2.324325	1.693261	0.545067531736	3570	0.431652661064
TRINITY_DN136458_c0_g2	3.77148890610376	2.98395155291603	3.08774010130625	3.17713679401515	-0.915736	1.023501	1.424264	-0.00254885301614	1143	0.520559930009
TRINITY_DN159949_c2_g1	4.70919283481167	5.08534365603944	4.17224369444705	4.36328123699606	0.733992	2.470655	2.042664	-0.00817925353369	819	0.498168498168
TRINITY_DN143617_c0_g2	3.54230030422259	0.280816081820071	-Inf	-Inf	-1.799833	21.417634	36.660756	-0.0880006231331	4344	0.459484346225
TRINITY_DN159482_c0_g1	3.63024794010339	2.92854598618993	4.68666127168152	4.49576492450335	1.575086	16.032759	11.653316	-0.133905814646	3148	0.649301143583
TRINITY_DN161147_c5_g1	4.30253434698298	4.42964652963994	3.71426649499084	3.54245412421954	1.334431	1.518622	1.053525	0.0579525404809	2495	0.437675350701
TRINITY_DN124858_c0_g1	-0.0242477399895824	3.01258065880241	1.73186366340604	1.57565920212132	-1.141865	3.110645	4.395690	-0.0202976408215	1321	0.408781226344
TRINITY_DN156050_c4_g1	-Inf	4.2110999509976	-Inf	-Inf	-1.996688	4.363125	8.464875	0.13549270073	1477	0.44278943805
TRINITY_DN148376_c1_g1	3.96603497534663	4.58170579754468	5.04587439631934	4.97668784695553	0.876371	6.399243	5.243095	-0.085799385786	4572	0.601268591426
TRINITY_DN146732_c4_g1	2.83406210806103	1.64765516348839	4.81922050701532	4.91174800703131	1.607656	5.566756	3.929329	-0.150126307282	1943	0.591868244982
TRINITY_DN146395_c1_g1	2.92479195653404	3.57947850498518	0.959826630956467	0.695775526644166	-1.797245	19.392205	33.198061	-0.0689167362234	5373	0.436627582356
TRINITY_DN154140_c0_g1	4.67444096975897	3.82072308629641	4.63835690571109	4.6231026550936	0.732690	7.388062	6.252546	-0.110654907851	2308	0.563258232236
TRINITY_DN139391_c0_g1	-0.8232314964064	1.69055057396134	1.31846759915764	0.952462921780202	0.216006	1.383802	1.295884	-0.151360030317	474	0.42194092827
TRINITY_DN160452_c2_g1	3.58682035632373	3.74703694933081	4.21846362269666	4.07694038618605	1.476648	12.851887	9.477705	-0.119112849939	3085	0.34489465154
TRINITY_DN154621_c0_g3	5.05425587910955	5.4077994204505	4.78311587739899	4.92863456176639	1.317993	1.087194	0.732724	-0.110456967479	2106	0.45584045584
TRINITY_DN155630_c1_g1	4.54422791891854	4.77988044036375	5.38058505757659	5.30295591768524	-0.296957	17.800302	19.131301	-0.0781968566279	2801	0.545876472688
TRINITY_DN159283_c0_g2	1.40089978102324	0.970293434646377	2.4768140071877	2.5269361558624	0.119538	0.801677	0.768447	-0.12173734206	530	0.645283018868
TRINITY_DN159058_c2_g2	3.30136396180253	4.30754439584851	4.28051811838917	4.19834125208722	-0.216422	16.984443	17.893530	0.107725385014	2824	0.568696883853
TRINITY_DN151321_c0_g5	3.20773829010518	2.83707350260139	4.72060474935831	4.61312346365303	1.181615	9.829152	7.627352	-0.00197235939217	5709	0.504641793659
TRINITY_DN135163_c8_g1	1.92738532171048	2.15875234194647	-Inf	-Inf	-1.579522	3.038811	5.054483	-0.136509697163	1935	0.429457364341
TRINITY_DN159613_c1_g1	5.05223591333537	6.14656441966429	2.99648427455077	2.92080625470674	-0.279849	17.014661	18.210346	-0.0906142071746	6543	0.395078710072
TRINITY_DN158180_c0_g2	1.05913688180159	1.24310507858098	0.683475071601985	0.557846616642417	-0.985580	0.717403	1.063246	-0.0590121140744	496	0.637096774194
TRINITY_DN158180_c0_g1	3.82368478096145	3.64702024181856	2.73466420088261	2.81136061919507	-0.062173	9.429831	9.573252	-0.107958837865	2878	0.547602501737
TRINITY_DN161119_c4_g1	4.53434644153625	4.43148823566626	5.16144445744287	5.143302167733	0.573548	18.243572	16.072060	-0.124581779061	3725	0.586308724832
TRINITY_DN145867_c2_g1	2.34499793131829	2.24732502765609	2.60988956211163	2.56312375441427	-0.309317	3.796212	4.125144	-0.08642919477	1638	0.356532356532
TRINITY_DN143478_c1_g2	4.51884902293444	3.67660951232468	4.94592401765245	5.05709077804333	0.559182	1.826194	1.563073	-0.0169489198724	3073	0.351122681419
TRINITY_DN159169_c6_g1	2.31433303390151	2.03593212043608	4.53224651709732	4.5793897587157	0.183970	4.497391	4.294612	-0.0649718908386	1882	0.658873538789
TRINITY_DN142368_c3_g4	2.40871781995678	3.71017558006892	2.94380431799564	2.94872260713858	-1.324359	14.913782	21.590670	0.237027218194	3566	0.372406057207
TRINITY_DN154910_c3_g1	-0.670803485997021	3.92827538181693	-0.414246346996249	-0.766367924730271	-2.085383	20.348513	39.227160	0.225681208527	5645	0.446235606732
TRINITY_DN154870_c0_g2	1.87024106398511	0.092294473781765	-0.320245621147102	-0.318758610358976	-1.584488	4.216817	6.910203	0.00448195097827	1071	0.733893557423
TRINITY_DN154870_c0_g1	6.13773052139096	4.88273431935453	4.59216335589433	4.52369668123506	0.169855	4.003430	3.834139	-0.0641004941992	4539	0.424542850848
TRINITY_DN143372_c1_g2	3.83277097195247	3.94652737856256	2.30150460884979	2.07905012868419	-1.235835	0.280074	0.555819	-0.0306633291615	2112	0.477746212121
TRINITY_DN147761_c0_g1	1.97888210933689	2.58105158309307	3.71048462121918	3.4818886553124	1.130821	11.368549	8.926570	0.0413884581771	3015	0.447429519071
TRINITY_DN160279_c6_g1	5.97052327449661	6.27588922701113	6.26293940659709	6.28197281139311	0.920319	11.001292	8.998752	-0.127729126629	4593	0.565425647725
TRINITY_DN139374_c1_g1	3.79985534581253	1.69303394160064	2.58497887709999	2.78154992639884	-1.847756	1.253167	2.547163	0.0553935860058	1779	0.507026419337
TRINITY_DN153617_c2_g4	4.13295177217684	4.03381905223133	2.58966485613393	2.55300175423699	-2.093131	10.172339	19.938282	-0.0734423342409	6932	0.424552798615
TRINITY_DN156542_c2_g1	5.48154702090634	4.80958080494047	4.3814907083201	4.37520518917672	0.033690	14.493574	14.379001	0.101554122462	7354	0.416915964101
TRINITY_DN140380_c1_g2	4.68269035350409	4.1900824075799	4.09100216827239	3.99154611034514	-0.481656	17.047216	19.215262	-0.0725678116451	3708	0.483279395901
TRINITY_DN151759_c1_g1	4.20784034796467	4.40416681012152	4.0341083610066	4.05205720893731	1.863276	4.195732	2.787381	-0.0817856663944	1667	0.385722855429
TRINITY_DN138280_c1_g1	4.21918386487597	0.980667800787745	-Inf	-Inf	-1.516345	3.672383	5.900556	-0.0684962523838	1625	0.425846153846
TRINITY_DN154451_c0_g1	3.73127773256494	3.8990142938458	3.51738939675004	3.47843828129193	0.793124	1.817048	1.462703	0.0277367739485	1178	0.535653650255
TRINITY_DN153120_c0_g2	4.96309622740623	4.47310626129329	5.76078864481546	5.71048579395379	-0.299352	12.348608	13.292647	-0.0892479104777	3463	0.428530176148
TRINITY_DN160150_c1_g2	0.274762553747775	0.335573538646664	0.737407784991805	0.515131796582805	-0.561804	0.029361	0.065919	-0.0341614906832	219	0.493150684932
TRINITY_DN154548_c1_g1	4.10209833295646	3.88815231872661	4.14222347815154	4.20074934182742	1.674915	5.423411	3.776286	0.038175372928	878	0.412300683371
TRINITY_DN158602_c0_g1	5.54568975549345	5.3929554348291	5.89414977095191	5.8615432826011	1.171512	10.477874	8.154206	-0.0789995992617	5051	0.454563452782
TRINITY_DN159661_c1_g1	4.96048091768386	4.7845338852384	4.3858899860681	4.49323460880028	-1.031342	1.708462	2.394150	-0.147296948121	1215	0.451851851852
TRINITY_DN157185_c1_g3	0.537247456258462	1.3679117872647	-Inf	-Inf	-1.393568	0.278949	0.609601	-0.0257315842583	453	0.724061810155
TRINITY_DN142890_c2_g1	1.44175728771841	5.08922375965784	-Inf	-Inf	-2.064925	7.995556	15.584487	-0.118368729902	3398	0.464390818128
TRINITY_DN157677_c1_g2	5.1970590752668	3.3905121746284	5.51669069258647	5.5065901689233	1.305700	1.411828	0.980159	-0.153819946735	909	0.678767876788
TRINITY_DN158963_c0_g1	3.7449408739281	3.717706389103	4.28217090304946	4.25974292401024	0.095090	0.345204	0.329959	0.162250942122	1066	0.439024390244
TRINITY_DN140109_c1_g5	-Inf	0.652966549963072	-Inf	-Inf	-1.781730	1.121028	2.243133	0.185442868611	307	0.742671009772
TRINITY_DN139847_c1_g2	4.26595629492774	3.84624518234639	3.68326257251856	3.36474256917246	-0.401617	4.023944	4.484045	-0.0677458258666	4119	0.404467103666
TRINITY_DN156687_c3_g2	2.73122131753746	1.29867176610314	1.85541852685738	1.75724369856204	-0.366365	3.804784	4.200726	0.0145422501733	868	0.599078341014
TRINITY_DN153822_c3_g3	4.21245420297209	2.87377725655294	4.44565558580102	4.52376184583792	0.611096	0.833369	0.677616	0.19992682349	734	0.464577656676
TRINITY_DN133105_c3_g6	2.49894876462804	1.09340569571973	5.03684842787603	5.22452769577609	-0.043913	5.667451	5.730271	-0.0273499713882	635	0.60157480315
TRINITY_DN156506_c1_g1	4.82914841986738	4.57029822480079	4.54532642736763	4.41406144555491	0.805692	2.191860	1.772918	-0.135784432721	2150	0.672093023256
TRINITY_DN159165_c0_g1	5.45772140563671	4.82710351455289	5.22468939612857	5.26576243935136	-0.903769	55.083775	69.484016	-0.0575295846353	14274	0.442202606137
TRINITY_DN159957_c1_g1	6.1168390460858	5.23115242879564	4.9248404810701	4.92071677458298	-0.623962	11.917203	13.982964	-0.0689993238253	3618	0.673023770039
TRINITY_DN161157_c3_g1	7.08164015057892	7.62557485271184	7.03622869675881	7.02983782697255	-0.664786	33.631122	39.724519	-0.13189737577	9708	0.644829007005
TRINITY_DN145500_c0_g1	2.62358973469993	1.41128049820625	2.11050488051899	1.99754504092819	-0.923742	9.017675	11.568189	-0.0508458057995	2982	0.436284372904
TRINITY_DN156813_c0_g1	2.60564873861222	2.82327361316777	2.68246399752838	2.81811213513546	2.324272	3.588463	2.166244	-0.147509808792	313	0.514376996805
TRINITY_DN156146_c1_g1	3.65624967129115	4.15337797870213	4.43588889268195	4.5245558148516	-0.611608	16.421174	19.167520	-0.0497763846816	6218	0.422322290125
TRINITY_DN157727_c0_g2	-0.0428369624914713	3.8668512469551	-Inf	-0.661718295977361	-1.455007	39.505924	59.329442	-0.0526370676095	7557	0.425830355961
TRINITY_DN154869_c9_g1	3.83901642379062	3.92219667712081	4.32397182433777	4.36076671435426	1.911821	3.800938	2.488188	-0.118560807867	1616	0.58849009901
TRINITY_DN141086_c0_g2	2.50275717029245	2.36874144049378	2.16838973738428	2.03634068509996	1.302197	1.434741	0.998406	-0.0670501826572	399	0.739348370927
TRINITY_DN148106_c3_g3	4.99130047591456	5.54481409264825	4.94581899490538	4.91541807691674	-1.121931	11.695794	15.899486	-0.00901493001395	3370	0.440059347181
TRINITY_DN152194_c2_g6	3.83049573838609	4.68468577794731	4.69573085079648	4.76216975932909	-0.235010	8.367652	8.872241	-0.0828250574125	4645	0.401722282024
TRINITY_DN160533_c5_g1	4.30456310154806	4.50102492483975	3.83245918276382	3.80100176205971	0.877709	5.119804	4.176173	-0.0609836237335	2565	0.423781676413
TRINITY_DN139556_c9_g3	4.2467971372134	0.725420735851643	2.20758260402383	1.40999481033568	-2.273366	6.794017	14.682272	0.0164336985266	3999	0.449612403101
TRINITY_DN152375_c6_g1	2.84874042360091	2.29202347201935	2.9057047810258	2.94786999534646	1.582405	1.661944	1.094612	-0.133282066216	710	0.466197183099
TRINITY_DN155160_c2_g1	4.98563094929237	3.1002399486847	4.72680364134329	4.73546633096981	-0.364650	4.060081	4.477266	-0.131014741304	4344	0.412523020258
TRINITY_DN154130_c0_g1	4.68579803087444	5.06671556526247	4.84584698702392	4.87218213674693	-1.677121	4.161270	7.075254	0.0146132243456	14549	0.424221595986
TRINITY_DN146692_c3_g1	0.915420915056035	4.35790432504777	1.55090204124669	1.72728092370704	-2.047094	2.008512	4.238668	0.137614678899	2086	0.460690316395
TRINITY_DN148230_c0_g3	3.01769393537763	2.22390314602671	2.64536470557503	2.79497375018027	1.463099	4.323596	3.109149	-0.142434303045	1216	0.573190789474
TRINITY_DN161022_c3_g2	3.82845897632593	4.08103961236194	3.47005235868714	3.40577874676082	1.429880	6.200264	4.542897	0.00024933715432	1978	0.447927199191
TRINITY_DN157079_c2_g1	4.19653238209182	3.91404637453883	4.39345804544723	4.45756478750563	-1.317538	0.955219	1.580659	0.0	1711	0.421390999416
TRINITY_DN147805_c2_g3	2.81832817448972	2.43222107263131	2.75097344980692	2.95501500278298	-0.089748	1.011350	1.042386	0.333005322271	626	0.584664536741
TRINITY_DN139880_c0_g1	3.83083403033685	4.29756813553059	4.95339679722424	4.83430127948667	2.045192	5.149733	3.342350	-0.0666551760612	5546	0.426072845294
TRINITY_DN132448_c0_g1	1.23912964951894	1.52182381130128	3.19910001595798	2.96587175381704	0.512322	3.292905	2.893160	-0.147583044014	1726	0.369640787949
TRINITY_DN160407_c3_g2	5.4672822636207	4.91089454711845	4.03890882783688	3.49724056746991	0.533269	10.642867	9.430115	-0.13905402129	7760	0.506829896907
TRINITY_DN137111_c3_g1	3.87194199439812	4.19666888599513	4.26599508980195	4.22827248240036	-1.251187	0.310332	0.606037	-0.0398319589233	1788	0.431767337808
TRINITY_DN159825_c0_g1	2.14477314514905	3.05645154751388	3.06412399251294	3.14267876561817	1.233280	1.711806	1.229481	-0.152777074658	546	0.542124542125
TRINITY_DN157427_c0_g2	2.56444603765952	5.10345298236737	1.86971558814952	1.68197633152502	-0.371207	51.214986	55.990586	0.177782704167	6433	0.587906109125
TRINITY_DN137111_c3_g4	-0.244365064583948	2.59815235685155	1.59514131999197	1.36132332085961	-2.191531	3.902299	8.343885	0.0339005065593	1998	0.363863863864
TRINITY_DN144244_c1_g1	2.22671380536823	-Inf	2.38199625892574	2.28680533039284	1.025508	1.378755	1.027770	-0.0487612724645	382	0.607329842932
TRINITY_DN138549_c4_g1	3.58846203517385	3.77011826480914	3.98629879455425	3.95224236611684	1.407838	3.069516	2.197743	-0.0740389026177	2073	0.449107573565
TRINITY_DN159892_c1_g1	5.43435493504681	5.40411484433354	6.40533029654465	6.41048794979429	1.808830	15.650207	10.922016	-0.0613448602878	9949	0.513418434013
TRINITY_DN158550_c6_g1	4.34529262616632	2.23657874069757	3.66438600112572	3.48494156322081	-1.105365	47.515974	63.665874	-0.0686823285212	8167	0.487571935839
TRINITY_DN148677_c0_g1	3.95159990663394	3.57647341108751	4.59506389248043	4.56582248025703	-0.254098	3.442846	3.687552	-0.0975443997158	2470	0.500809716599
TRINITY_DN160963_c0_g3	3.94417125850871	4.32144990040087	4.09938885560143	4.11640461996313	1.223484	7.336620	5.617796	-0.132879891429	4389	0.48348143085
TRINITY_DN146880_c2_g1	3.93881578062977	3.87291992612446	2.36966410347565	2.44028861639891	0.567197	1.891206	1.617079	-0.152680657777	2642	0.471612414837
TRINITY_DN160433_c1_g1	5.64166820957866	6.99310038253879	6.18639448130368	6.04776747675948	0.293580	17.498005	16.366793	-0.105576074482	8949	0.384735724662
TRINITY_DN160243_c5_g1	5.11388926677486	4.82388323489312	5.53063136004586	5.52039171120639	-1.198749	9.897363	13.822225	-0.107211740295	2993	0.515536251253
TRINITY_DN147493_c1_g3	-Inf	-Inf	2.10174346150878	2.23395911572531	-1.740173	2.730159	4.882339	-0.0233801752524	1434	0.374476987448
TRINITY_DN157730_c0_g1	3.90377086519602	4.04537142867301	3.30051239971681	3.19477053179118	0.482407	1.062715	0.911397	0.44249862107	1102	0.452813067151
TRINITY_DN140628_c5_g1	-0.589710464375388	-1.07201862828075	-1.00048509747953	-Inf	-1.244832	1.097525	1.733194	0.0415617262303	266	0.65037593985
TRINITY_DN143114_c0_g2	4.66556497903718	4.83472788470348	5.14020683780728	5.05451104296642	-0.137227	0.733700	0.771970	-0.147894539007	1016	0.474409448819
TRINITY_DN154363_c0_g1	4.79444767685605	4.36478765753814	4.76057396192547	4.79115381510039	-2.170978	3.650774	7.763537	-0.0277122784841	3908	0.411463664278
TRINITY_DN149260_c1_g1	4.48003574483768	4.61514760074463	4.55908820274218	4.50698039703564	-1.100886	4.216907	5.812437	-0.0812970358467	1712	0.366822429907
TRINITY_DN154314_c0_g2	2.5074182448653	7.14452441817818	-0.723226225255555	-Inf	0.056924	6.699903	6.607078	0.143945061171	2194	0.417958067457
TRINITY_DN142491_c0_g1	-Inf	2.50807610201934	-Inf	-Inf	-1.375934	11.930754	17.626960	-0.011000870874	2005	0.590024937656
TRINITY_DN159726_c0_g1	3.73002538462299	5.23754344705073	4.82033407513799	4.79681864463841	-0.098511	0.621252	0.645546	-0.0488246803074	1838	0.436887921654
TRINITY_DN151877_c2_g1	5.62255884608964	4.70673309695268	4.87953566214287	4.72662147225369	-0.712001	4.448642	5.416094	-0.0200619042218	4022	0.429139731477
TRINITY_DN150668_c3_g3	1.44372702824315	2.30610593564759	1.81773840628331	2.12379939629656	-1.836100	4.551188	8.220999	-0.0764108107526	1066	0.404315196998
TRINITY_DN148828_c3_g1	2.74484038206913	2.81463486949039	3.09469886111097	2.76313193718414	0.609621	7.125396	6.189397	-0.0329109817806	3219	0.445479962721
TRINITY_DN161186_c0_g1	4.34104608613718	4.58841217221424	4.80924528848749	4.89768964872614	1.383430	1.794088	1.247165	-0.153315048047	1289	0.522110162917
TRINITY_DN160345_c1_g1	3.7334336194528	4.09356533930547	3.65407693373038	3.70240726567951	-0.159702	3.296924	3.441705	-0.134457999343	3059	0.430859758091
TRINITY_DN159999_c3_g2	3.77380838752545	4.45825039062361	3.86313280985691	3.93430186645141	0.199236	2.746494	2.604331	-0.110872728812	868	0.528801843318
TRINITY_DN149885_c0_g2	5.20303243012069	5.17959017916181	4.03452078257647	4.16393346527137	-0.700046	1.834866	2.282080	-2.72561629591e-06	2174	0.501839926403
TRINITY_DN155098_c1_g1	1.36339064158329	2.38100847933462	1.53720725393078	1.47120959646466	-0.373808	0.019766	0.038034	-0.0142857142857	233	0.489270386266
TRINITY_DN146352_c1_g2	3.62284652106289	-0.476021844963581	-0.226244895297955	-0.269386594772671	-0.584451	2.933605	3.466822	-0.117580249866	962	0.467775467775
TRINITY_DN147569_c2_g1	2.49195811113203	2.64510476121679	2.96917799156611	2.98643107460924	0.982136	1.226594	0.917133	-0.155465132314	437	0.487414187643
TRINITY_DN140415_c2_g2	0.573711767617253	2.85469997361204	5.20753389495249	5.282261914857	-0.471727	13.518769	15.212515	0.0372409429216	8314	0.405580947799
TRINITY_DN160287_c3_g1	3.54754239722388	5.17367729571707	2.9193041354043	2.92856775625146	1.033552	1.831541	1.388110	1.24937765376e-05	1980	0.45202020202
TRINITY_DN160336_c3_g1	5.08904940956756	4.84828320412844	5.9237733235872	5.82991192838074	-1.304701	21.129723	30.288718	0.0950405469325	7191	0.657627590043
TRINITY_DN151918_c5_g1	1.80116459298419	0.640559945852694	3.43594745117749	3.30790198137767	-1.524591	0.645065	1.248157	-0.0381212349398	881	0.60839954597
TRINITY_DN146740_c5_g1	2.46475352941852	3.64601944079139	3.94784507646942	3.90199975887121	-1.330538	4.719871	7.012683	-0.104024843261	2482	0.524174053183
TRINITY_DN158885_c1_g1	-Inf	0.901391464021134	-Inf	-Inf	-1.794779	0.892280	1.863763	0.13488700565	273	0.443223443223
TRINITY_DN157318_c1_g1	4.65744850432573	4.65415883314106	3.32470686894457	3.20389818367293	-1.328284	15.562044	22.547960	-0.119177583227	4694	0.41180230081
TRINITY_DN141324_c2_g1	3.85806185004677	4.14862720187146	4.08502755994928	4.10892725962749	-1.924426	0.998909	2.184751	0.0154060324826	1582	0.562579013906
TRINITY_DN148500_c0_g1	2.74459811094507	1.97021454539232	2.42182060625668	2.36681374223899	-0.868316	0.573489	0.827819	0.110667464234	676	0.510355029586
TRINITY_DN137327_c4_g1	4.3642881047814	1.99026188081856	3.18296843982138	3.13789595113047	-0.837489	6.072514	7.634427	0.241372848313	3650	0.471780821918
TRINITY_DN150139_c2_g1	5.00931217585768	5.29331138098646	5.11157285930063	4.95536495770501	0.841100	5.792048	4.772869	-0.0173262858581	1852	0.462742980562
TRINITY_DN141558_c1_g5	3.92853210195933	3.40621882389737	4.36177541983006	4.31667590854402	-0.587452	0.038161	0.080712	-0.03003003003	843	0.517200474496
TRINITY_DN158905_c2_g1	1.76138345602229	2.43710522245167	2.27594659693275	2.44780269299676	0.227587	0.444389	0.403095	-0.111047531472	600	0.481666666667
TRINITY_DN154098_c1_g1	2.96295890821583	0.588905090009501	-0.9193920758579	-0.90499736084226	-0.055607	1.430915	1.455665	0.228390471868	422	0.668246445498
TRINITY_DN144018_c3_g1	3.39469507412355	2.85020403404268	2.40160746301267	2.54067347083397	-0.928448	0.084641	0.193263	-0.0155339805825	766	0.447780678851
TRINITY_DN161003_c4_g1	3.94541768695331	3.52522196963948	3.51603969383782	3.45969360887773	0.676713	2.789476	2.346971	-0.0255842950347	846	0.566193853428
TRINITY_DN146888_c0_g2	3.35743675320215	2.11652972441524	2.34380510104538	2.38951928001806	-1.729395	10.093158	17.009830	-0.0199298877631	1989	0.38662644545
TRINITY_DN152002_c1_g1	3.33449946191612	3.65064914957066	3.67854777357046	3.66769175448529	0.680197	5.980095	5.104325	-0.109665154601	3938	0.426612493652
TRINITY_DN157786_c2_g1	6.19047437168004	5.2531798132427	4.87025578695978	4.90400161756853	-1.218020	5.546812	7.889137	-0.0913990376495	3585	0.412552301255
TRINITY_DN155706_c0_g2	6.02278029922235	5.36370866863491	2.63680310203337	2.35853754382289	-0.901555	20.536083	25.981866	-0.142988054074	7831	0.57859788022
TRINITY_DN157865_c3_g2	3.12503734109098	1.29245364868914	3.72092091312834	3.71132838415513	0.848901	0.919055	0.698211	-0.11602892078	711	0.545710267229
TRINITY_DN145935_c0_g2	4.33976345083151	2.41709649707347	2.19877710141773	2.04319603045524	0.678674	3.021599	2.546434	0.310220431634	1020	0.594117647059
TRINITY_DN135598_c4_g1	-0.0101600913366305	-0.933389192168763	3.26979603587354	3.52832113802849	-0.235518	3.450738	3.676981	-0.0178450612285	570	0.40350877193
TRINITY_DN148499_c2_g2	4.27956220966153	2.00449673938121	4.33837583235837	4.24535433568322	0.175412	2.057407	1.958569	-0.108987854658	2932	0.535470668486
TRINITY_DN145136_c0_g2	3.5303485392446	4.27283613060833	4.39787520871241	4.41494179844856	-0.346167	2.110483	2.335958	-0.114968361812	1071	0.498599439776
TRINITY_DN148622_c0_g1	-0.464879602560789	-Inf	-Inf	-Inf	-1.335116	1.588958	2.513560	-0.149506322569	253	0.565217391304
TRINITY_DN154694_c1_g1	5.38414830364637	4.86812240780682	4.8185946379276	4.85950020710676	1.616025	3.279164	2.256425	-0.153799589212	2577	0.407062475747
TRINITY_DN154663_c0_g2	5.71557831792357	5.10919200111545	4.45556940331294	4.33502473196408	-0.769507	33.716195	40.991116	-0.118828299938	10374	0.386446886447
TRINITY_DN150499_c3_g1	3.15490108661899	1.75894113688824	3.30539507289509	3.36074304923896	0.849199	2.587222	2.083890	-0.120333436488	787	0.66581956798
TRINITY_DN157012_c1_g1	5.43678937045808	5.6719618960802	5.19974182956651	5.19756606374483	1.697829	8.026566	5.634769	-0.133253916122	4141	0.393383240763
TRINITY_DN161216_c3_g1	5.26955423101225	5.12822184354477	5.11047366523407	5.17781844711609	1.405862	37.593546	28.345683	0.0328535656496	7442	0.516662187584
TRINITY_DN156038_c0_g2	4.33505546537843	3.19226929541625	2.83832281910304	2.79408012182558	1.457157	18.777620	13.960755	-0.0275247454132	4572	0.533902012248
TRINITY_DN142543_c1_g1	3.27460085952499	2.88423281513257	3.35172414308301	3.32410081936951	0.600032	1.692620	1.429303	-0.116052769791	1479	0.436105476673
TRINITY_DN156844_c3_g1	1.90265765940314	0.580821843470126	-Inf	-Inf	-1.736382	2.421124	4.361730	0.0555587672572	727	0.591471801926
TRINITY_DN148984_c2_g2	4.82785479075973	5.56267618106926	5.08173398953457	5.14937669495525	2.070516	6.163756	4.014472	-0.140851410057	5486	0.397192854539
TRINITY_DN153848_c1_g1	4.42509222421572	3.67777067132101	3.81244388643744	3.75945973703457	0.894731	14.265117	11.756373	-0.0370892600648	4881	0.385986478181
TRINITY_DN139925_c0_g2	4.45688863363401	4.78150795188294	4.34640951499627	4.46166295950424	0.929473	0.585983	0.414382	-0.155438996124	1606	0.435865504359
TRINITY_DN154929_c4_g1	4.00118741010755	4.83887655633811	4.82911763692042	4.72908841580492	1.241861	2.616783	1.926384	-0.0985528645999	2487	0.447929232006
TRINITY_DN143290_c2_g2	4.27825720167655	4.39466232536486	4.06416601911479	4.14738984450211	-0.575132	1.339853	1.617930	0.0427308389323	2036	0.405697445972
TRINITY_DN161358_c2_g2	5.82410248539743	5.80925353863105	5.10215052282366	5.21585671334638	0.583206	7.667234	6.703388	-0.101179271417	2276	0.465729349736
TRINITY_DN160789_c2_g2	4.20740751910272	4.8300458174409	3.83718966762845	3.865678836166	1.118191	1.754159	1.298371	-0.0599871537063	1064	0.453007518797
TRINITY_DN151673_c2_g2	4.63746682925475	4.95727018797481	4.54550823163225	4.42044714118877	-1.971762	8.803398	16.428697	-0.145099328452	7729	0.399275456075
TRINITY_DN146207_c2_g1	2.67061286978957	2.88530370582987	2.01683321830654	1.88059124084563	0.666049	0.490557	0.375030	-0.153785288839	347	0.440922190202
TRINITY_DN158399_c0_g1	5.15787622564012	4.6310587714887	4.35832388338323	4.40896773820417	0.523664	19.914921	17.734233	-0.0917618408727	7164	0.444584031267
TRINITY_DN158587_c3_g1	1.84210996724016	1.97847603537232	1.64965144468359	1.77770647106465	1.186502	1.527628	1.100533	-0.0501820206119	285	0.582456140351
TRINITY_DN157585_c0_g1	2.96407002012227	4.09942776940974	5.89456841529159	5.84383297039881	0.538047	8.863080	7.835020	0.00145299434937	2058	0.597667638484
TRINITY_DN156400_c0_g1	4.86085080168125	3.03890925985267	3.81358546203299	3.77031835389716	1.803523	5.674633	3.864521	-0.0664596461976	1582	0.456384323641
TRINITY_DN142544_c3_g1	3.52246923399291	4.86020948168748	4.66455338490111	4.53729047544749	-1.676078	0.577952	1.236127	-0.0161420500404	1151	0.462206776716
TRINITY_DN151628_c3_g1	4.37757869614998	3.50791516054771	4.388262301066	4.37821285616454	-1.290724	0.235745	0.506840	-0.0205513784461	1825	0.415342465753
TRINITY_DN146400_c2_g4	4.2896270815876	4.8655040344935	4.69820619090286	4.77837257465063	-0.906483	0.111324	0.227950	-0.00215872294495	1342	0.49478390462
TRINITY_DN136511_c0_g2	5.58174852444869	5.02605054345326	4.56974242458553	4.57647614404831	0.669992	2.110686	1.763747	-0.148104775849	4008	0.417165668663
TRINITY_DN156530_c0_g1	4.49939815515576	3.92213492357266	4.22028870208005	4.27118006296837	-1.708975	1.822447	3.326462	-0.0423954409897	4055	0.52281134402
TRINITY_DN149296_c0_g1	5.13623900742138	5.00268465120633	5.00813873595544	5.03402576315528	-1.018067	2.203618	3.030131	-0.000147225444899	2473	0.435503437121
TRINITY_DN150210_c5_g2	0.933309771412991	1.36596621342739	2.01770074706811	2.24168917325362	-0.839777	0.080640	0.172864	-0.0340264650284	377	0.405835543767
TRINITY_DN160931_c1_g1	4.63637829942762	2.45332630638976	2.32317807767264	2.26140060626982	-0.844892	55.723259	69.114363	-0.0929736258449	9288	0.567506459948
TRINITY_DN147291_c2_g3	6.29126090997555	5.40296993589046	3.86060022104063	3.75248561450558	1.370439	6.890863	5.121127	0.00024138307725	3614	0.490592141671
TRINITY_DN140101_c2_g1	5.48498755772995	3.3461423190913	4.57098387758729	4.49845394758705	-1.210237	10.046281	14.079664	-0.135431436899	3476	0.528768699655
TRINITY_DN148051_c1_g1	3.17776303923157	2.72097169527771	3.03763317878744	3.07244755493138	1.424519	5.104343	3.721403	-0.0471704169811	1168	0.641267123288
TRINITY_DN159876_c1_g1	3.90976290211095	2.68477071929347	2.85201322000919	2.82450389019611	1.374188	0.965685	0.631720	-0.110543977081	806	0.426799007444
TRINITY_DN149902_c0_g1	3.16203595454315	2.85493246993139	2.7510003818647	2.54252254657028	-0.703172	20.363244	24.349651	-0.0869564235622	5694	0.471900245873
TRINITY_DN156800_c0_g1	5.43602113924094	5.69923011726262	5.45768157660803	5.49616911292313	2.626854	6.389648	3.795061	-0.088268206116	912	0.564692982456
TRINITY_DN156812_c1_g1	1.50787560789919	4.35083446380638	1.74620052347184	1.68985572990686	-1.839235	33.948341	58.774681	-0.103517422776	8570	0.371528588098
TRINITY_DN140279_c0_g3	4.52641773607603	5.05141291307461	4.79192365222655	4.84907013082537	0.695202	1.272974	1.033983	0.242341407382	636	0.468553459119
TRINITY_DN159229_c0_g4	5.89507814646421	5.40920411321649	5.70338823029299	5.60567569999682	1.896710	2.565304	1.638872	-0.0666596006783	1552	0.458118556701
TRINITY_DN160375_c4_g3	3.7825048363744	5.00852045026042	4.21147129361604	4.22565528146249	1.757019	9.808508	6.847126	0.185686330111	468	0.568376068376
TRINITY_DN160034_c1_g1	4.45147649129169	3.8864345922449	4.01910222069997	3.93303945525889	-0.216690	0.930437	1.003304	-0.119952511153	606	0.668316831683
TRINITY_DN160375_c4_g6	4.47391774946559	-Inf	-Inf	-0.627738488618282	-1.669429	8.340979	13.797524	0.23731431764	1434	0.467921896792
TRINITY_DN143978_c2_g2	4.00908305204736	3.43128510862519	4.69365559027539	4.74055407970447	0.788180	2.346840	1.911419	0.111038152734	1988	0.443158953722
TRINITY_DN160966_c1_g2	2.64304120105713	0.471718470758941	4.90017424756337	4.91368403505051	-0.920984	0.104418	0.220713	-0.0137672090113	1284	0.616043613707
TRINITY_DN160966_c1_g1	2.01611462675582	1.62822241379766	1.78174903782704	1.89048089592843	-0.965642	0.137618	0.276918	0.00489396411093	275	0.421818181818
TRINITY_DN153956_c0_g1	5.42883081103581	4.83974238357358	5.06305453204354	4.97483874731266	-0.334250	32.514936	35.237578	-0.0673700926104	8559	0.413833391751
TRINITY_DN160918_c3_g2	3.2627901661498	4.1669945943189	2.74419968957896	2.53589637472475	-0.235377	8.898905	9.434427	-0.0137398093541	3260	0.374233128834
TRINITY_DN161265_c0_g1	4.24312111695567	4.77170121489212	5.41674361118652	5.40746069820362	-1.080490	6.155503	8.345811	0.0180532186987	2009	0.476356396217
TRINITY_DN141460_c1_g2	3.39041262057846	3.28356919115886	2.52362613967285	2.45523891605612	-0.217898	0.778026	0.842656	-0.155100966914	1683	0.647653000594
TRINITY_DN159457_c1_g2	2.383878148448	1.97863093405052	3.21986679261727	3.31226442339169	0.984032	5.364570	4.282630	0.135794175553	616	0.709415584416
TRINITY_DN159027_c3_g3	4.72142595648261	4.29723911456167	5.10574267552385	5.22327304493848	-1.436815	36.533040	54.545635	-0.0991085099308	9909	0.4309213846
TRINITY_DN134652_c4_g2	3.03617837417517	3.46344612683952	3.25907622140982	3.28211891666179	-1.284244	0.408066	0.763454	-0.00954653937947	1414	0.550919377652
TRINITY_DN160278_c0_g1	3.38566098101268	6.42652993290905	3.06444658126293	2.86043942677029	-0.052702	2.893362	2.934992	-0.120586442207	5113	0.430080187757
TRINITY_DN143877_c3_g1	3.41961978060256	3.07214369447985	2.56810622581633	2.69700511663676	-0.270732	5.419841	5.812203	0.0642717212551	1453	0.505161734343
TRINITY_DN148229_c1_g3	5.28350278909998	5.20703561779852	4.97272487602687	5.01419628378283	0.231506	15.840478	15.019423	-0.116159678853	7820	0.413554987212
TRINITY_DN151618_c1_g1	2.7555787996051	2.19982322553966	3.38432669581248	3.40844878900327	-0.168555	0.674558	0.719315	-0.153140418047	693	0.372294372294
TRINITY_DN146284_c2_g1	1.74470169265567	3.28594975803377	1.25546857156178	1.32556426635313	-1.632867	12.819963	20.734035	-0.110226998793	3821	0.473697984821
TRINITY_DN152417_c0_g1	3.74978323706755	3.71756038786184	4.56105771728808	4.6257671741321	-1.623626	6.014570	9.869486	-0.0342090916279	3566	0.407739764442
TRINITY_DN161351_c3_g2	9.26520353237262	5.06441562791959	3.50966256723276	3.72538768618974	-0.107623	17.645288	18.102480	0.164508924099	6793	0.68717797733
TRINITY_DN161351_c3_g1	2.56288921317511	2.90610991369137	5.62202583500044	5.86012267398828	-1.200853	6.436829	9.069012	-0.102112144114	1518	0.558629776021
TRINITY_DN159952_c2_g1	5.38708864486622	5.75850089736735	7.24754241356683	7.36387008928228	0.207480	0.904432	0.842881	0.111106180368	507	0.613412228797
TRINITY_DN138515_c6_g1	4.81368487771631	1.38458810905251	3.54937853906568	3.96383765045813	-0.453685	2.278158	2.601591	-0.146019966988	1303	0.536454336147
TRINITY_DN138132_c4_g1	4.68939407020497	4.37376826187319	4.43731111502459	4.56887124275979	-1.262919	3.372435	4.955495	0.264230841757	1794	0.470457079153
TRINITY_DN157386_c2_g1	4.69444930081693	4.77880256383905	4.93553840485188	4.98770617980234	1.143619	29.232772	23.079739	-0.115208890144	4323	0.546379828823
TRINITY_DN154054_c1_g2	4.69706424505736	5.41287569827323	5.05567703459939	4.94428003314193	1.193620	1.558675	1.122626	-0.0952009040916	2132	0.519699812383
TRINITY_DN139588_c1_g1	0.494764927552282	1.60368458818434	4.78480305479848	4.58464611058107	-1.637283	2.178476	3.796000	-0.110382592406	3008	0.446143617021
TRINITY_DN159634_c1_g1	2.96116768020051	4.00710748847118	3.39842333232599	3.24852799361017	-0.150168	2.138228	2.232428	0.124060783143	1425	0.665964912281
TRINITY_DN142295_c0_g1	3.80603903668756	0.372786333376414	-Inf	-Inf	-2.113880	2.071575	4.501943	0.0721275824574	1690	0.417159763314
TRINITY_DN156468_c1_g1	6.73343990246421	6.29350138844148	7.76898372389545	7.50758948104634	0.541538	15.159551	13.434296	-0.0778015276151	4833	0.438857852266
TRINITY_DN136499_c0_g1	5.66165923087865	6.31855442040935	5.98188635353189	6.01145375241108	1.114570	4.430204	3.424245	-0.103115276973	1277	0.456538762725
TRINITY_DN141656_c5_g4	3.28126956129026	4.41419358455811	3.53302203079483	3.61458574826221	-1.463723	4.417589	6.903433	-0.039713551802	3106	0.396329684482
TRINITY_DN147900_c0_g1	5.87589157568427	4.98479576651168	5.90719607389163	5.81457212889645	0.208114	7.559142	7.192004	-0.0910347298104	3923	0.54422635738
TRINITY_DN161170_c0_g1	4.25156291366367	3.79418903924022	4.66036974434793	4.65422221496036	1.957242	12.465339	8.450870	-0.143666412092	4244	0.424128180961
TRINITY_DN154137_c1_g1	2.71037892246487	3.48318991067544	4.01063109415694	4.20403010354964	-0.530028	20.729733	23.650231	-0.0878024317563	5370	0.424767225326
TRINITY_DN136919_c1_g2	4.56377080420078	5.88135957036581	4.80000738390385	4.92084254061296	-1.824341	0.935280	1.966697	-0.0272506619594	2206	0.385312783318
TRINITY_DN154246_c2_g1	5.65163641166242	5.12267186996974	4.46534340505838	4.52242653583349	-0.950272	4.321751	5.667550	-0.0119901924613	2868	0.538354253835
TRINITY_DN145742_c2_g1	-0.613267071506665	-Inf	2.70403380780928	2.79705302751837	0.134836	0.464670	0.438855	-0.110902968321	254	0.476377952756
TRINITY_DN160921_c2_g1	4.79626899741027	5.79442154143653	5.75633643171851	5.7079299834665	0.318190	35.660598	33.215133	-0.000575097640423	8145	0.406507059546
TRINITY_DN160829_c2_g1	5.63385437205661	4.6638800886543	4.22184992233886	4.18223764592346	2.133966	29.556961	19.710885	-0.140199914592	5549	0.50874031357
TRINITY_DN135553_c2_g1	3.67056175287614	3.11017796898237	3.76072555815108	3.94390210928678	0.282953	10.383178	9.720945	-0.0874370707492	2682	0.372483221477
TRINITY_DN140968_c3_g1	5.37994644939115	4.01951277918865	3.98360377511357	4.5188493271655	-1.591818	5.057478	8.249318	-0.0483126383703	7487	0.429544543876
TRINITY_DN151257_c2_g3	5.09384266240862	5.66805534189934	6.12160623182838	6.03721127341928	-0.425347	24.064651	26.703771	-0.107006384112	4124	0.544131910766
TRINITY_DN154885_c2_g1	4.09583130532605	4.1427321826984	4.69781024295541	4.72651996109746	0.959636	6.818691	5.497015	-0.122951592538	5422	0.408889708595
TRINITY_DN159087_c2_g1	3.73277507402832	3.57282812364073	3.87238573336571	3.74376000876579	1.169776	10.572245	8.231432	-0.0698447088644	2241	0.628737170906
TRINITY_DN160396_c2_g1	5.98840405953704	6.96098130893845	5.99564622889204	5.89086575650388	-1.650520	0.438773	0.987354	0.0284360189573	2167	0.447161975081
TRINITY_DN141466_c1_g1	4.15766472981969	3.50316536958351	3.83165451956487	3.83774615294755	0.969858	1.502478	1.143317	-0.153799896957	1284	0.518691588785
TRINITY_DN155444_c3_g1	2.41524763452816	5.10459005955994	0.490979048733279	-0.224757884509829	-1.701545	3.168351	5.521262	-0.136407704473	2369	0.399746728577
TRINITY_DN153876_c0_g1	3.74824160092598	3.49134341028048	4.53593122184464	4.56085081720837	0.807513	5.527674	4.584079	-0.0908556157384	3552	0.554617117117
TRINITY_DN158303_c0_g1	4.10141195857568	5.23914176538334	0.613030952884114	0.216346791520354	1.149536	18.686028	14.694186	-0.068212502311	3575	0.624055944056
TRINITY_DN160599_c5_g1	4.75764982481892	5.66734529965974	5.11770663275969	5.05491747719316	1.896481	17.606100	12.128068	-0.110816826692	10806	0.437534702943
TRINITY_DN160090_c2_g1	4.53176659624825	3.95412628468395	5.6244516846214	5.37071368146538	0.882165	41.942652	34.837272	0.23488451725	8456	0.645104068117
TRINITY_DN159842_c0_g1	1.14898390265975	-Inf	4.74892786555622	4.69506644736817	-2.226362	1.662598	3.931086	-2.8434401835e-06	1669	0.471539844218
TRINITY_DN161177_c3_g1	2.43564375316177	4.51253888918147	1.14927874161442	1.66315784469249	-0.657161	1.120960	1.405651	0.112929707032	2041	0.463498285154
TRINITY_DN154772_c1_g1	1.18126916920488	1.1762491497645	5.04230313786064	5.10535469053572	-1.471512	25.199661	38.165858	-0.114993543992	8043	0.434415019271
TRINITY_DN158675_c0_g1	4.82514021615023	5.08776121510656	4.64208985116638	4.71707909656495	1.263885	0.925349	0.621535	-0.153836213859	601	0.447587354409
TRINITY_DN152313_c0_g1	2.74852661540078	3.41370571490826	2.9425905888525	2.88731817115248	0.353480	0.533838	0.463737	8.2979517889e-05	568	0.593309859155
TRINITY_DN152904_c0_g1	0.662921563425483	2.16801509251537	2.01953843227899	1.70439262678063	-0.376056	1.255275	1.419419	-0.0188005317223	759	0.521739130435
TRINITY_DN136673_c0_g1	1.26208008413731	1.90941444493223	3.16476837499515	3.11925256771523	-0.958801	4.809061	6.306897	-0.130242716852	2292	0.478621291449
TRINITY_DN147876_c2_g2	2.39141165294319	4.00852539945905	3.03158201652079	2.8390732289599	0.621998	3.841560	3.298203	-0.136958972194	2194	0.412032816773
TRINITY_DN148044_c0_g2	4.97598217894587	5.09526772580906	3.80358431070867	3.90969747574367	-0.857526	18.126780	22.658348	-0.0907074482592	4832	0.522764900662
TRINITY_DN156305_c0_g2	2.35533488205012	2.4009351086825	3.33153166099187	3.00387312190082	0.911423	2.917658	2.326093	-0.0665364369042	1449	0.583850931677
TRINITY_DN157142_c7_g1	2.13358299146613	2.57430155701407	2.44499227950569	2.46499917112458	1.876284	1.076121	0.623930	-0.155547133813	391	0.654731457801
TRINITY_DN149539_c1_g1	3.75121227188456	4.56206194771106	4.68378019397299	4.762879909903	0.560876	5.094853	4.455914	-0.151345280601	5601	0.439564363507
TRINITY_DN143039_c0_g1	3.5314533571045	2.42199270708977	2.46375443777371	2.38018869705185	-0.729569	3.516130	4.325444	-0.132339765858	1835	0.607629427793
TRINITY_DN149160_c3_g2	4.55027240351131	4.35272312401886	4.03573132749369	4.01893105614541	-1.007264	1.808770	2.504125	-0.111008196292	1536	0.595052083333
TRINITY_DN150797_c2_g1	4.14806631662615	1.58471703820237	2.64175449258717	2.7984606550554	0.878562	0.997252	0.755823	-0.098740734899	772	0.59585492228
TRINITY_DN149730_c3_g1	4.54787570911536	4.68434744464824	4.95083802450133	5.06688316241322	0.848751	1.141993	0.881952	-0.13244613563	781	0.578745198464
TRINITY_DN158835_c4_g1	6.49709679815855	5.39742749594969	4.34204530712799	4.42988760726281	-1.860186	1.926090	3.739862	0.0	4379	0.453299840146
TRINITY_DN152109_c2_g1	0.926661777422956	3.50036745295288	-Inf	-Inf	-1.888927	4.692579	8.654634	-0.112540126035	2877	0.513729579423
TRINITY_DN156782_c2_g3	1.61349885086976	4.88307113573676	2.3474474735902	2.31537186713014	-1.263985	18.503510	26.201735	0.0184082643245	4096	0.358642578125
TRINITY_DN159967_c2_g2	5.45194055618086	5.23308895774768	5.83415580974892	5.90370714667004	1.050428	30.029049	24.127150	-0.131297568384	7579	0.459427365088
TRINITY_DN135883_c1_g1	3.42291756721686	3.08415650718792	2.22556186201588	2.37007440919044	-1.529051	0.470248	0.973116	-0.0105708245243	741	0.488529014845
TRINITY_DN139189_c1_g1	3.37625380029927	3.94487166303102	3.1004499613834	2.95936060277892	-1.124273	1.011092	1.531799	-0.100885914823	2230	0.569955156951
TRINITY_DN149271_c0_g2	6.34147969916769	5.61975431877679	5.730971276945	5.86656866914863	-0.064084	13.833165	14.046251	-0.105505613793	4419	0.514369766916
TRINITY_DN149271_c0_g1	1.97873721200146	-Inf	-0.113430867640994	0.200888456660025	-1.936972	5.375997	10.058074	-0.013994927987	1778	0.536557930259
TRINITY_DN151879_c2_g1	2.46327142090544	4.15317640586738	2.24540652628282	2.35201319457274	-0.435044	1.026452	1.192749	0.0328757402241	1326	0.460784313725
TRINITY_DN160547_c2_g1	3.67464916099519	5.1581739016499	4.75736688370028	4.96188735535477	-1.408393	12.544276	18.727488	-0.0996322446124	5960	0.431208053691
TRINITY_DN139298_c1_g2	4.19652252928402	4.59387193417951	4.22225082746132	4.22147686170383	-1.001294	15.030861	19.633093	0.13998553293	4186	0.382465360726
TRINITY_DN146857_c0_g1	4.74227428678412	2.954815935086	3.14555379112028	2.99713136549093	0.348974	6.364072	5.854913	0.0546513895146	3026	0.400528750826
TRINITY_DN153950_c0_g1	3.41755901641113	5.41457576007657	3.58986364661929	3.60697398412588	-0.991135	0.177644	0.339257	0.0438596491228	652	0.437116564417
TRINITY_DN154423_c0_g1	4.10579407745295	1.37642371014846	1.86930422814373	1.35087318279084	-0.718061	14.775749	17.772160	-0.0958135818462	3129	0.40811760946
TRINITY_DN144294_c0_g1	4.13737143837742	4.24921970427121	4.40283405310601	4.45077050665218	-1.429691	0.456235	0.901022	-0.0247376311844	878	0.597949886105
TRINITY_DN152781_c3_g3	3.00248810656408	4.102470905568	-0.642133203633922	-0.0820045909572926	0.918966	3.065649	2.444043	0.115455153219	1351	0.511472982976
TRINITY_DN152781_c3_g2	5.68033923989591	5.83015924229386	5.34815165219636	5.45254503748851	-1.908186	5.557802	10.256546	-0.0725814781236	6573	0.418226076373
TRINITY_DN149403_c0_g1	2.59968974163511	3.35582101472173	3.28181890629092	3.28776797607025	-0.136727	1.443104	1.505580	-1.29452925125e-05	1481	0.478055367995
TRINITY_DN152527_c0_g2	4.43745360523286	3.77094108157024	5.35166225547164	5.37285887538333	-1.317338	0.221301	0.493089	0.0422080679406	1236	0.462783171521
TRINITY_DN155625_c2_g1	4.94929890126289	3.24485844533207	5.53366480961765	5.61391044135763	1.032409	0.458472	0.301699	0.0	786	0.459287531807
TRINITY_DN159690_c0_g1	3.41368501897803	2.21600796240089	3.20407960957002	2.95060584099678	-0.392089	0.801939	0.926377	-0.110928336433	595	0.56974789916
TRINITY_DN156704_c3_g1	5.09428601228988	3.56437076575321	4.50631438971478	4.52807754797922	1.011469	4.399170	3.474567	-0.0533303991843	2567	0.497078301519
TRINITY_DN157476_c5_g1	4.39163155158981	4.53563318133777	4.95334148659019	4.99446844194134	-1.037905	0.929627	1.370594	-0.0895704015243	1267	0.508287292818
TRINITY_DN153196_c2_g3	-1.26994994070782	4.64897330984979	-Inf	-0.766367924730271	-1.780196	19.560354	33.260539	0.174140508221	7519	0.404442080064
TRINITY_DN148284_c1_g2	5.02526901529498	2.05012169821805	4.07249410472285	3.87022260234507	2.415221	3.753143	2.236052	-0.116617113589	1568	0.570790816327
TRINITY_DN135711_c5_g2	0.67228141723408	-Inf	0.91242877924373	1.28400917799754	-1.138062	1.767003	2.570016	-0.013122755597	748	0.637700534759
TRINITY_DN151361_c1_g6	5.02227910443045	4.14050007868535	4.11826504329759	4.13301314560542	1.367946	10.802703	8.104813	-0.0500176716238	4276	0.458372310571
TRINITY_DN157721_c8_g1	2.76078317573222	1.16146185028497	2.7893853989787	2.81943858568746	-1.032537	3.986277	5.380983	0.326180716181	2932	0.424965893588
TRINITY_DN146673_c1_g1	5.14471434205873	4.4338406630048	4.92171629649524	4.95784670102212	0.358874	2.017596	1.826480	0.312664962788	3366	0.410873440285
TRINITY_DN160987_c4_g1	1.62046531446478	0.646812218229721	3.69225759948155	3.2233469430753	0.899144	5.084520	4.127810	-0.119299829087	849	0.472320376914
TRINITY_DN143185_c1_g1	5.78084562284727	5.15200045409736	6.37376029643576	6.41377317429277	-0.699580	0.242415	0.360909	-0.0648135495125	2429	0.375051461507
TRINITY_DN148089_c3_g1	3.57689496350058	3.07247603569179	4.14582492235082	4.14971447437491	-0.293373	27.295569	29.288293	-0.120194444624	5573	0.403014534362
TRINITY_DN153662_c5_g1	3.28780748435709	4.55879688824409	3.24371047007691	3.21955350830652	-0.689197	0.059462	0.121773	0.0119760479042	459	0.470588235294
TRINITY_DN147945_c7_g1	3.92500276817341	4.38706669271218	3.44295728749927	3.39057452901957	0.907927	1.612391	1.252327	-0.143314075336	2057	0.451628585318
TRINITY_DN156233_c4_g1	1.20974841488876	2.84744052881591	-0.434785826643918	-0.0575971883175351	-0.735999	1.012952	1.316070	-0.153071144147	473	0.577167019027
TRINITY_DN155939_c0_g1	4.80265105466419	4.72995061309719	5.21196752884078	5.26123759294028	0.100026	23.208141	22.679085	-0.132354833255	6894	0.423411662315
TRINITY_DN160477_c4_g1	5.12874033315199	5.86442213330594	5.67318375983525	5.56738628726579	2.247827	12.216671	7.892329	-0.140358398213	2763	0.575823380384
TRINITY_DN156669_c1_g1	4.29152636160695	4.50027929748993	4.07593658305638	4.08137792002888	-0.603778	2.943466	3.498746	-0.147971569205	1979	0.536634663972
TRINITY_DN160012_c3_g1	4.64920124854941	4.55978536668582	4.80096977907591	4.88500746166264	0.668040	6.680300	5.725382	-0.147392297451	2485	0.338832997988
TRINITY_DN137233_c2_g1	4.27992765201419	4.47840492437839	5.25655721203209	5.19649109980106	1.609335	3.156429	2.170199	-0.143279404532	1787	0.429770565193
TRINITY_DN150642_c1_g2	4.8120919019871	3.89720968618345	4.50869843253662	4.56389145147867	1.914510	5.897943	3.942288	-0.148130962514	3159	0.421019309908
TRINITY_DN145433_c1_g1	4.20379379537293	4.02190777300932	4.19510747580329	4.15997631182843	-0.238476	1.919526	2.059520	-0.153518666875	1892	0.383720930233
TRINITY_DN147667_c0_g1	4.08113416270833	2.77518513718478	2.10801004812307	2.01129340773313	-0.608166	6.744797	7.918392	-0.122216968375	3732	0.488210075027
TRINITY_DN154789_c1_g1	3.33584143977421	3.47716928250677	2.81062731155222	2.65131960490693	0.133515	4.050309	3.914768	-0.148094660406	1026	0.637426900585
TRINITY_DN142276_c1_g1	2.07320236981876	2.74939081922453	2.47687389427088	2.72871158280828	1.023895	1.612973	1.215884	-0.0401734936025	601	0.464226289517
TRINITY_DN152331_c4_g3	5.83519994577641	6.59271674764448	6.20810113408105	6.18770339184893	-1.003156	0.776776	1.149852	-0.137320540248	829	0.486127864897
TRINITY_DN161364_c3_g1	5.54976001628162	5.22724585130697	5.06206882326653	5.00690968759346	0.743284	7.550290	6.377208	-0.110511009199	6107	0.443589323727
TRINITY_DN136752_c5_g6	0.245166989603739	3.29585728649819	-Inf	-Inf	-1.579316	0.530468	1.097985	0.0464480874317	428	0.544392523364
TRINITY_DN155284_c3_g1	2.49792501976464	2.38927738882274	2.73753702514881	2.74163980483462	-0.495477	3.046802	3.502960	-0.104330836783	1251	0.494804156675
TRINITY_DN135392_c3_g1	-Inf	4.05404919277895	-Inf	-Inf	-2.101292	4.017920	8.214806	0.165941343425	1051	0.536631779258
TRINITY_DN143590_c4_g1	0.581342120810128	0.842038364675756	3.49555645616322	3.37300879346516	1.068013	5.599157	4.396923	0.0162559302167	845	0.757396449704
TRINITY_DN141808_c0_g2	2.94337219411716	4.16680082532966	0.652644935636533	0.491575189451529	0.568723	3.060208	2.648582	-0.0740263047738	459	0.455337690632
TRINITY_DN161073_c2_g1	5.07385429476139	6.37223696470739	5.37707367781289	5.389118317992	1.469225	33.036605	24.617725	-0.126344048016	10672	0.389055472264
TRINITY_DN155355_c1_g1	0.529973927424287	-0.828739563415853	1.60012104335639	1.62378813844574	-0.972423	0.124021	0.258778	-0.026622296173	293	0.546075085324
TRINITY_DN133494_c0_g1	0.966009983876139	1.69056781910914	2.61218252152155	2.39280944155712	-0.082938	9.744271	9.942569	0.294882431816	1970	0.398984771574
TRINITY_DN147031_c1_g2	1.48392376616687	-Inf	5.01442029336015	5.00512953259297	-0.260437	1.875531	2.026404	-5.45378489945e-07	751	0.383488681758
TRINITY_DN156960_c2_g1	2.08169078291443	4.70131570939693	2.81150828474391	2.9466822223098	-0.873607	31.766082	39.785668	-0.121224568984	6452	0.523248605084
TRINITY_DN161368_c3_g1	0.951642105672924	2.63739062946554	2.04278355346465	2.19478512559436	0.559340	2.191754	1.886071	-0.111088956618	427	0.510538641686
TRINITY_DN145678_c1_g1	3.07488063789769	2.92866957467128	2.81179156538557	2.97453845909542	1.387988	1.532716	1.050108	-0.0302992298585	590	0.738983050847
TRINITY_DN139456_c1_g2	2.117040685861	-Inf	-Inf	-Inf	-2.194724	6.082039	12.714546	-0.145416050611	2041	0.41352278295
TRINITY_DN144218_c1_g1	2.88791273770104	2.25652897618639	3.82832306320601	3.91416597000471	0.902519	5.100502	4.138077	-0.0234705097614	1627	0.471419791026
TRINITY_DN148297_c6_g1	-0.187620730336811	0.0784958994843747	0.772732492127668	0.675204049556224	-1.479684	0.407537	0.848619	-0.0319478908189	405	0.402469135802
TRINITY_DN140478_c12_g1	0.631363889371467	0.714106665553964	2.11578223155363	1.75547174581091	0.389514	2.704982	2.441717	-0.13496476369	944	0.391949152542
TRINITY_DN142495_c1_g2	1.01281836064145	2.71782673748129	4.0666608350573	3.88148038166278	-1.467577	8.564182	13.142031	-0.100923564209	2550	0.416470588235
TRINITY_DN155203_c1_g1	4.71303804331782	5.23842431628699	4.47057368439514	4.36637585426615	-1.027396	5.222244	6.986550	-0.15068493698	5623	0.358171794416
TRINITY_DN160466_c3_g1	5.72177018375915	4.99816142305683	5.55424852482512	5.57494474692137	-1.656798	38.237512	61.705532	-0.00812398095088	16346	0.433867612872
TRINITY_DN154399_c2_g1	4.42548689014289	4.61479198152686	5.05310476053692	5.03131342124022	1.393857	4.445299	3.244798	-0.0666631334853	3208	0.348503740648
TRINITY_DN150021_c3_g1	3.86418227469038	4.22205162148363	4.46924338338637	4.43024182231271	-0.419115	17.410046	19.305151	-0.0866066465603	4115	0.469987849332
TRINITY_DN156356_c1_g1	2.09563243485281	2.70347856418969	2.33878437801444	2.47320013811394	-1.168234	1.179562	1.792346	-0.152494853491	651	0.625192012289
TRINITY_DN153581_c1_g1	4.48737238330166	4.89844360355579	4.50138517507903	4.53571222367788	-0.968331	21.041321	27.147090	0.135165511628	5467	0.5026522773
TRINITY_DN153193_c4_g1	3.03147872945333	3.21583280700263	2.30245926460032	2.42291536781611	-0.672435	2.009399	2.467977	-2.64743020856e-05	2448	0.500816993464
[truncated: 6,121 more rows]
