# Supplementary material for: Phenotypic sexual dimorphism is associated with genomic signatures of resolved sexual conflict
Source: Mol Ecol. 2019 Jun 5;28(11):2860–71. doi: 10.1111/mec.15115 (PMC6618015; doi:10.1111/mec.15115)
Supplement: Supplementary file 1 [file MEC-28-2860-s001.zip › mec15115-sup-0003-APL.data]

Gene	female_cpm_norm_gonad_average	male_cpm_norm_gonad_average	female_cpm_norm_spleen_average	male_cpm_norm_spleen_average	TD	Pi	tW	Fst	length	gc
TRINITY_DN183122_c0_g1	4.30439728160697	2.05954410162181	4.88653381938356	4.80865921383174	-0.106315	3.935548	4.052881	0.127637115528	759	0.607378129117
TRINITY_DN197461_c2_g1	4.54793442931613	4.68401812307722	2.36181612934674	2.40127763837637	-0.175002	16.820778	17.579077	-0.00489650324575	1389	0.618430525558
TRINITY_DN186970_c2_g1	3.54874625005134	4.52641166521954	5.107466099507	5.13808918216221	-0.771482	2.913618	3.699485	-0.0323219816834	2361	0.356204997882
TRINITY_DN180993_c0_g2	4.98888199859246	0.774685872976354	-Inf	-Inf	-1.405519	21.027440	31.921101	-0.0329133183964	3202	0.542473454091
TRINITY_DN200521_c3_g2	3.02802766357144	2.51877810353874	4.28311451785229	4.13026258971275	-0.758945	17.666494	21.700541	0.00435760256371	2805	0.642780748663
TRINITY_DN193657_c1_g1	5.54548857353521	2.4008931413812	6.25180360342654	6.09950736214133	-0.304831	9.113699	9.874536	0.0217942429498	2075	0.56
TRINITY_DN200267_c0_g1	5.05031264574959	4.38179803111041	5.19587843753834	5.2755963365916	-0.238695	7.826829	8.334869	0.0229548498578	2651	0.45643153527
TRINITY_DN200771_c3_g1	4.08536807054409	3.99177701635664	4.20680504066783	4.11773814716712	0.536396	1.032448	0.860521	-0.0130592500654	400	0.4275
TRINITY_DN171211_c0_g5	-0.555488788165659	-0.285255185388223	1.15189622938925	1.35752916123026	-1.784396	2.057098	4.006578	-0.0208410429539	532	0.725563909774
TRINITY_DN194493_c0_g1	3.14759757621529	1.25676381433392	5.13175664729303	5.17174475848616	0.210502	4.922144	4.659181	-0.0340845581897	1662	0.492779783394
TRINITY_DN198897_c2_g1	4.18521811734337	0.771258616527756	-Inf	-Inf	-2.305872	7.873373	18.213725	0.0293061146349	2902	0.380771881461
TRINITY_DN190839_c0_g3	0.380046587189308	-Inf	1.56515431501886	1.52304697917277	-0.484142	2.053970	2.394334	-0.0816803331844	391	0.531969309463
TRINITY_DN192838_c1_g1	2.82967769162096	2.0273840174738	3.96541195022217	4.02652856842409	-1.303959	2.557996	3.971637	-0.0405664237252	2073	0.421128798842
TRINITY_DN196069_c1_g2	4.90840010101749	5.22636349648951	5.79564101827095	5.77348448922838	-0.054412	27.509921	27.879249	-0.0403458202195	3954	0.443095599393
TRINITY_DN198131_c0_g1	4.35647083193646	3.7233633807678	3.92162192328777	3.84781374505209	-1.303812	2.138745	3.360327	0.0788882955346	4474	0.426016987036
TRINITY_DN191692_c3_g1	3.99080796144914	3.88811147502632	4.46331018693226	4.32437590518172	-0.839232	1.482828	1.989921	-0.101842480554	2231	0.488121918422
TRINITY_DN178063_c3_g3	2.80417921914102	2.35245835417729	1.00542993516154	0.93397708003387	-1.099148	17.405403	23.796802	0.013361677371	2173	0.557294063507
TRINITY_DN200887_c3_g2	3.22846269711729	3.70316979201326	4.32929438794215	4.32076125707482	-1.974307	0.543448	1.495060	4.34460436343e-05	1693	0.450088600118
TRINITY_DN197736_c3_g1	5.74343075050236	4.458774721137	4.7526491649834	4.43672361851064	-0.455056	17.798284	20.036618	-0.0428563476938	3459	0.523561723041
TRINITY_DN175806_c0_g1	0.87009080554933	0.73627032662849	-Inf	-Inf	-1.716611	1.047608	2.153656	-0.0720005598488	765	0.652287581699
TRINITY_DN200885_c7_g2	4.71464730327277	4.48896372380003	4.1224480396285	4.24120891874174	0.330318	23.730073	21.954344	0.0210996691917	3525	0.507517730496
TRINITY_DN178306_c0_g1	1.647280958573	3.1429739161079	1.15349246496202	1.4088150670198	-2.136144	11.693834	24.445338	0.0799647189313	4231	0.41030489246
TRINITY_DN190965_c0_g1	3.62529544802641	3.70989595168353	3.63355050236511	3.5462025538652	-0.002473	3.949662	3.952332	0.124834759197	1454	0.462861072902
TRINITY_DN196806_c3_g1	3.50163988411903	4.08083230653938	2.70212881150678	2.71358322619038	-0.995630	3.497537	4.767055	-0.0312853792274	1375	0.533818181818
TRINITY_DN198258_c2_g2	3.75014382930133	2.70212091688384	1.52567826199294	1.49140069499489	-1.125983	23.538492	32.391866	-0.0449114623511	5384	0.427005943536
TRINITY_DN186228_c0_g2	3.21467386460404	2.73064270926386	3.0802584472611	2.96047611006942	0.706313	1.462322	1.178135	-0.0328271992774	694	0.57492795389
TRINITY_DN200478_c2_g2	2.60068867311138	5.14332789940565	3.65470899567437	3.66381553878679	-0.995253	4.087517	5.541154	-0.0305425870709	1481	0.537474679271
TRINITY_DN196621_c2_g2	4.71230244230998	3.85613357172589	3.98037180042126	4.0196259671817	-0.572744	40.842629	47.392891	-0.0439355766608	4776	0.672529313233
TRINITY_DN175836_c4_g1	3.07049688441901	1.84289008990857	5.08256539474593	5.06518444320382	-0.390014	6.265615	6.968410	-0.0585007792888	1400	0.510714285714
TRINITY_DN197996_c3_g1	3.8880803574734	6.97751698822376	3.78327566685113	3.75330249173719	-0.472167	33.430738	37.745541	0.0281954618896	5919	0.528974488934
TRINITY_DN196038_c3_g1	4.42868345040843	5.4947058177768	4.69991998120422	4.6178234565057	-0.052118	5.328413	5.402808	-0.0373946838467	2697	0.46347793845
TRINITY_DN156911_c1_g2	0.574679590078018	2.66152047421767	-Inf	-0.638676264768045	-1.980527	2.680557	5.602208	0.025447580909	1029	0.401360544218
TRINITY_DN196366_c1_g4	5.61622647976229	3.27902322584587	2.93717229106898	2.64004976310459	-0.392756	27.918078	30.863186	0.00358919326811	5560	0.523381294964
TRINITY_DN185440_c2_g2	4.3723589459151	3.97801800704012	3.91036544824394	3.66643690332333	-0.614293	9.154702	10.827623	-0.0379198444115	2135	0.480093676815
TRINITY_DN195775_c0_g1	6.39682717667827	4.11664893484757	4.12754860857126	4.02941605999589	-0.788792	7.015424	8.777690	0.013089758683	1959	0.60336906585
TRINITY_DN191406_c1_g1	3.50542501364106	4.1357766397236	3.84738464482505	3.77460173352734	-0.867844	0.817891	1.163941	0.0205688592208	805	0.43850931677
TRINITY_DN197932_c1_g1	2.74061467389564	3.63635930461391	1.44105064233943	1.31789382481132	-1.143178	12.470347	17.365703	-0.0120832109901	2497	0.642771325591
TRINITY_DN193303_c3_g1	5.02177491662231	5.56398471348276	5.1490750607525	5.05385285338326	-0.204309	4.841884	5.119665	-0.0286961951689	2428	0.43863261944
TRINITY_DN200671_c6_g1	5.88039171025467	6.31679862377033	5.88816278402421	5.89711989556205	-0.087375	76.067844	77.697914	0.0129144258958	7215	0.512959112959
TRINITY_DN200400_c2_g1	5.12047847390445	4.97457120850759	5.39270717967412	5.37968183671316	-0.349863	21.774883	23.810423	-0.01033353701	3300	0.531212121212
TRINITY_DN186916_c1_g1	3.485505605935	1.55809350253697	2.30338582002701	2.34180341181912	-0.664283	9.523264	11.427361	-0.0296456344703	1120	0.676785714286
TRINITY_DN168103_c3_g2	4.05992726823235	4.31411732798982	4.78515346438035	4.73599609170332	-1.880247	0.412397	1.160490	7.47021252755e-06	564	0.397163120567
TRINITY_DN192006_c2_g1	2.70839825455195	3.51486784204289	2.69385802264801	2.64817370549045	-1.249113	4.414489	6.536330	0.0811226923565	1452	0.376721763085
TRINITY_DN200153_c0_g1	5.05472004132231	5.13285503251972	6.00797446114825	5.88709694938528	-1.291498	3.832388	5.798173	0.0119816834313	1952	0.445696721311
TRINITY_DN185863_c2_g1	3.73368389781301	3.64730664393612	3.56550446719862	3.59929422783306	-0.301863	1.604269	1.770364	0.0279792871115	942	0.430997876858
TRINITY_DN180439_c1_g1	6.53351878270313	6.8954329712977	8.2319666295433	8.16177250528622	-0.237126	7.690111	8.186406	0.0092584175767	727	0.559834938102
TRINITY_DN200044_c1_g1	2.9501260845464	2.30856421662582	4.91675491711585	5.07435782505082	0.057821	16.390599	16.159620	0.0255871796874	1514	0.476882430647
TRINITY_DN199949_c0_g1	4.85373268110501	2.56809779767794	3.04611362748501	3.1728642423803	-0.239148	15.438676	16.408182	0.0414196052817	3189	0.517717152712
TRINITY_DN197542_c2_g2	5.00233203631164	5.02025445908633	4.89982767918758	5.00891841030956	-0.687820	11.360199	13.705433	0.0296247208638	2173	0.551311550851
TRINITY_DN197098_c1_g2	5.34515601723108	5.56267709169563	4.96643314688155	5.03096034225255	-0.502087	21.292713	24.268741	0.0530604581592	6248	0.519526248399
TRINITY_DN177138_c0_g1	4.51652472808295	5.42597205279912	4.54880442176848	4.39595435005462	-0.854089	4.904437	6.308783	-0.0433880332995	1680	0.493452380952
TRINITY_DN161371_c1_g4	4.43119540349296	4.15617618265874	4.46553049782485	4.30182676228854	-2.121317	3.637380	7.965062	0.0436869554416	3576	0.355984340045
TRINITY_DN199973_c0_g1	4.022822955378	3.88097313501838	4.41236159805183	4.36849385387631	-0.794931	0.069777	0.159285	0.000520562207184	696	0.507183908046
TRINITY_DN198935_c0_g1	1.87223857408063	2.35597997287405	3.89179708650255	3.81433562204788	-1.451581	3.504710	5.669423	0.0006534313016	2134	0.438612933458
TRINITY_DN200663_c2_g1	4.721550656105	5.06966498982906	4.64083888886943	4.65285361470307	-1.245228	9.984597	14.452077	-0.018237244902	6214	0.47087222401
TRINITY_DN148210_c0_g1	-Inf	0.401138622677559	-Inf	-Inf	-1.944975	0.863891	2.083888	0.0387481371088	332	0.355421686747
TRINITY_DN195575_c1_g2	-0.9313090840423	-Inf	3.19298794460953	3.12971086436599	-1.808156	0.639992	1.525002	-0.0351283285154	300	0.713333333333
TRINITY_DN198826_c1_g3	4.08345758586762	4.76539695080062	4.08549441978004	4.31327398447227	0.226468	0.630636	0.575445	-0.0214666892039	1046	0.449330783939
TRINITY_DN200572_c2_g1	5.28680576088723	4.63062827817266	5.8876280206069	5.88038731384356	-0.661171	49.757593	59.174938	-0.0185088423734	8642	0.570932654478
TRINITY_DN198826_c1_g4	4.53950312663904	4.42391062788924	4.48689096783648	4.53487203235866	-0.334845	9.887662	10.797119	0.0311920010227	1612	0.56699751861
TRINITY_DN195609_c2_g1	5.20709639882241	5.84715130386775	5.54304778722946	5.44451645663267	-0.827972	3.306397	4.261728	-0.0362086713272	4623	0.418559377028
TRINITY_DN196844_c3_g1	4.03029015103216	3.79909063780394	4.67451129336816	4.65130193337192	-1.938870	2.688556	5.502440	-0.0316999233947	1245	0.556626506024
TRINITY_DN191381_c0_g2	4.37044355747563	4.2526126918621	4.53956311139146	4.57506966837593	-0.809440	10.934378	13.691634	-0.0196457436334	2339	0.603249251817
TRINITY_DN197109_c2_g2	2.17914235441844	2.45982729745828	2.78591170273498	2.91447125430607	-0.877694	3.341625	4.379054	-0.00336319034072	706	0.689801699717
TRINITY_DN170104_c4_g1	3.83547190405905	3.97293647512658	3.02686668942926	2.69282473778164	-1.249945	7.654825	11.157073	-0.0190537958376	2582	0.425251742835
TRINITY_DN200073_c2_g1	3.19132207446307	4.16864049924718	3.66346105918822	3.8040062442011	-0.497055	77.350550	87.822410	0.015601147716	7315	0.481476418319
TRINITY_DN199900_c3_g2	1.27681537694572	1.53071014337997	3.97045684836577	4.07603233323821	-1.536073	4.585152	7.576204	-0.0345680896525	1494	0.447121820616
TRINITY_DN184821_c2_g2	-0.274626214841146	-1.36031086692506	-Inf	-1.21675061634728	-0.421000	3.779073	4.265182	-0.0216957444195	216	0.634259259259
TRINITY_DN187870_c3_g1	3.97001659444362	4.22950364295491	4.64599718353315	4.59040644715081	-0.556647	5.805965	6.784566	0.140274066824	3481	0.393852341281
TRINITY_DN199536_c2_g1	5.13777835881327	6.67592055389435	4.4741138638293	4.49009925362061	-0.778965	31.391623	38.684230	-0.00754384074316	5439	0.505791505792
TRINITY_DN200382_c5_g1	5.89602235392556	4.17534682725342	4.91686813741332	4.82688848506011	-0.601172	21.501662	25.198139	-0.0179350662979	3872	0.618285123967
TRINITY_DN167066_c0_g1	0.976914144435545	2.87334519750308	-0.0286668638460856	0.213232750879144	-0.774795	14.251119	17.615011	0.0343447984251	1793	0.520914668154
TRINITY_DN200959_c5_g1	4.02348212456447	4.44712406030935	4.63552118972861	4.52655912982946	0.113447	6.023407	5.849340	-0.0422834995758	1315	0.546768060837
TRINITY_DN193039_c1_g1	3.64129476124244	2.43424623601264	2.91177041437149	2.74141115314522	-0.708787	18.275094	22.112038	-0.0426924076372	3545	0.602820874471
TRINITY_DN193091_c1_g1	4.96058409321633	2.45191628455926	4.61335765430481	4.35388867401141	-0.537724	28.209038	32.443693	0.0590542164812	5271	0.392335420224
TRINITY_DN178639_c2_g2	3.29324706491002	2.92006112225494	4.17705132826392	4.05302258533798	-1.644847	11.409247	19.153897	-0.013338608053	5555	0.409360936094
TRINITY_DN196700_c2_g1	3.92537914211805	3.49653075840778	5.0910926084303	5.28488135761717	-0.479923	31.124554	35.221650	-0.0529551551337	7058	0.467554548031
TRINITY_DN163821_c0_g2	1.16108288191159	3.1575352437943	1.37219455852563	0.904169964201772	-2.033420	5.243121	10.736675	-0.0220979512577	2968	0.471698113208
TRINITY_DN181457_c2_g2	0.462326555914904	3.13313001963312	-0.0506298370475269	-Inf	-1.599154	16.300463	26.709017	0.0207125306351	3191	0.456910059542
TRINITY_DN169874_c1_g1	5.0764399700251	5.13493326557613	5.29202709531236	5.2800115106231	-0.185565	5.611056	5.897934	0.0451782036011	1663	0.511124473842
TRINITY_DN194574_c0_g2	6.36535370567982	5.55594083736531	5.72299333864635	5.67707571067387	-1.118527	8.398072	11.668562	-0.0214130736318	1875	0.548266666667
TRINITY_DN197888_c2_g1	4.35326499994174	4.2733193273875	4.51997937917646	4.46087068634024	0.229148	13.410892	12.685316	-0.0623207021637	2795	0.584257602862
TRINITY_DN199282_c3_g1	2.48103162839164	4.91494951966054	1.71382170003562	1.70024810050601	-1.547815	6.356466	10.421829	-0.0396826921298	1167	0.6735218509
TRINITY_DN197376_c5_g5	5.04703140149908	4.2886463579487	4.67276723744471	4.65875395169219	-0.692056	15.477540	18.653502	-0.0196544640129	3265	0.573660030628
TRINITY_DN197567_c0_g1	4.30833630488104	5.44355045595356	4.25749127986361	4.1482119324588	-1.176932	8.508425	12.059397	0.0211101093737	3800	0.438421052632
TRINITY_DN191765_c1_g3	4.46010386233519	4.4168563478505	3.92068348276204	3.79524402193235	-0.130783	5.010205	5.190231	-0.0779597820398	975	0.472820512821
TRINITY_DN199352_c4_g1	4.24637490277802	3.97101613287443	4.20178674547127	4.26068868550228	-0.628821	40.008483	47.166105	-0.0239896048862	5194	0.712938005391
TRINITY_DN196740_c2_g2	3.80539910898289	3.76072968829933	2.84366723446507	2.76786723561572	-0.518411	17.304869	19.829206	-0.00705008122342	1098	0.711293260474
TRINITY_DN200737_c2_g1	4.8764119359671	4.65129375773022	5.47047859287711	5.4292642956699	-0.891323	6.253837	8.101197	-0.00854028583436	984	0.55487804878
TRINITY_DN179240_c0_g1	5.18283422680307	6.39173010672626	5.67428750655951	5.63171372146972	-1.703268	9.940902	17.145153	-0.0291306478218	3887	0.364805762799
TRINITY_DN182169_c1_g1	0.768362877665022	5.18848196695219	0.0653338620030616	-Inf	-1.070377	27.798266	37.522903	0.0320527361398	3707	0.443755057998
TRINITY_DN166062_c2_g1	4.05771427720117	0.856781923072976	1.86005166764165	1.81771446089287	0.127314	3.188300	3.077701	-0.0802440402589	1048	0.562977099237
TRINITY_DN189871_c0_g1	4.9900698887176	4.75152253647347	4.37323635876692	4.34950619996399	-1.188735	4.545713	6.576373	-0.0027598808129	1554	0.492277992278
TRINITY_DN199867_c2_g1	5.01305301925847	5.85435948921074	5.4515906881309	5.41386535959817	-0.571094	64.894294	75.210180	-0.03851664248	12543	0.481384038906
TRINITY_DN193489_c1_g1	5.04785112085264	5.44343731027845	5.97443922480888	5.95280030452618	-1.086573	2.792770	3.970424	0.0292196232846	2977	0.455156197514
TRINITY_DN190392_c1_g1	4.98632931887903	4.93253029361031	4.82358297189296	4.76501135040577	-0.016895	10.391448	10.435880	0.00341773800893	1983	0.487140695915
TRINITY_DN190683_c5_g1	5.03963859043742	5.36626573515941	4.99273451299688	4.95346127586223	-1.352528	5.513970	8.420283	0.0426763101712	2335	0.429122055675
TRINITY_DN179563_c1_g1	4.72776362027312	5.01645513633526	5.5781363473946	5.4961302193209	0.737471	3.628457	3.001412	-0.0656638377551	575	0.594782608696
TRINITY_DN198147_c2_g1	4.42882280887802	4.14148677933431	4.21162187665367	4.14704120694735	-0.476442	12.035518	13.654206	-0.0569397714789	1923	0.427977119085
TRINITY_DN188801_c3_g1	1.32086817282247	1.40360209873341	1.17043689964112	1.50182275999107	0.677173	1.187241	0.953732	-0.0803738402477	259	0.405405405405
TRINITY_DN200662_c2_g1	3.161273592943	4.34081198719636	4.11035640612479	4.34425748254657	-0.729647	97.281321	117.877335	-0.0277638742962	11657	0.443252981041
TRINITY_DN184205_c0_g1	1.54946318618513	2.33206874433979	2.30347745763856	2.51880783615562	-1.447320	2.807681	4.592569	0.0396936728806	1075	0.409302325581
TRINITY_DN189252_c1_g1	5.88623835270359	4.85588678015005	4.69942381818288	4.63426848600742	-0.825023	8.550014	10.789276	-0.0525710983018	2767	0.481026382364
TRINITY_DN200609_c1_g1	3.92953210790309	5.4114376269738	4.77837194014515	4.76102406650468	-1.357542	18.146620	27.113358	0.00787432527103	7805	0.385650224215
TRINITY_DN183325_c1_g1	3.47606314349244	2.69505418727106	3.97072921797306	3.80170233649812	-0.310852	5.538261	6.028544	-0.0413293757955	1465	0.444368600683
TRINITY_DN191551_c1_g3	4.43005218570054	4.13036960683454	4.52373402031558	4.63822653057925	-0.528789	14.556992	16.742891	-0.0231463513683	3952	0.393724696356
TRINITY_DN187374_c3_g1	3.3409356499612	4.19824383546346	4.95542167107666	5.16376191575728	-2.216831	3.650107	8.406163	0.00479065243213	4574	0.340183646699
TRINITY_DN181147_c3_g1	5.07400265073564	4.91419793441522	5.23516164978696	5.31484678999871	-0.596432	5.618150	6.647091	0.00587302082558	1372	0.462827988338
TRINITY_DN198128_c3_g4	3.41028917610579	4.0195082756758	2.18970753357297	2.08478004439844	-0.254824	13.284888	14.182751	0.00511979237189	1818	0.471397139714
TRINITY_DN189779_c0_g1	4.82005148146262	4.5536093868033	4.70145237976696	4.81208199237536	-0.885657	16.684079	21.309006	-0.0528126873677	2862	0.667365478686
TRINITY_DN176956_c1_g3	-Inf	0.314411425662586	0.569945545153537	0.319438417095846	-0.209584	8.398338	8.871259	-0.00532216251703	437	0.700228832952
TRINITY_DN166265_c0_g4	1.59570883939223	1.21011270258501	2.84521137286504	2.69899864589517	-0.958034	7.252468	9.575220	-0.0287253677149	1471	0.592114208022
TRINITY_DN187938_c2_g1	4.87179231338414	4.86485687871247	4.74383317817534	4.75983264936076	-0.759125	14.425172	17.744451	0.0159902076779	3847	0.435404211074
TRINITY_DN191647_c1_g5	5.21673951687742	4.49564739885106	6.66165681124715	6.58532260941153	-0.532661	11.759727	13.557080	-0.0404745905225	2394	0.367585630744
TRINITY_DN178855_c1_g1	2.8267603977231	3.28617135848028	4.04787125851712	4.06104561807418	-1.177262	0.146449	0.359235	-0.000334868145668	1624	0.46736453202
TRINITY_DN176266_c2_g2	2.64147205940396	2.5319489443458	3.03783816646213	3.03750717859907	-1.255962	2.026908	3.135511	0.0244792230944	548	0.574817518248
TRINITY_DN176518_c1_g1	4.9267879771836	3.53563508559045	2.88485887090479	2.92692381131512	-1.563741	16.407476	26.512203	-0.0516122764775	4398	0.474988631196
TRINITY_DN182564_c0_g1	5.20211863461135	3.29833766632203	4.27141514679605	4.25173651535741	-1.471594	25.312903	39.308831	-0.011038042657	5167	0.574221017999
TRINITY_DN197468_c3_g1	3.92812299208584	3.93676643770976	4.76346815506667	4.77372532861966	0.070996	23.179371	22.783681	0.0846832759223	3566	0.415030846887
TRINITY_DN194362_c2_g1	4.94347311871078	5.53731876386988	4.43256720260636	4.51260117542366	0.023904	18.194244	18.087766	-0.06793807283	3654	0.433771209633
TRINITY_DN196931_c2_g1	3.65234275227769	4.59265125213348	4.99848950849305	4.95727240938226	-1.231167	5.461261	7.976244	-0.0478853533201	5419	0.448975825798
TRINITY_DN197556_c1_g1	4.3885430019695	5.75948373584562	4.30909251929203	4.30433695025091	-0.798208	2.889231	3.702997	0.0397254084863	943	0.450689289502
TRINITY_DN152580_c0_g1	2.43474305010728	2.8747334897294	1.05287751865021	0.977671732410549	-1.713337	7.584200	13.233167	-0.0244105973605	2912	0.452953296703
TRINITY_DN199301_c3_g1	5.16973362663606	4.8296389506236	4.44557307087377	4.38141600482615	-0.854571	19.542529	24.694558	-0.00363274257576	3695	0.405953991881
TRINITY_DN183631_c1_g3	2.99768973242716	2.49345970142005	4.5593828893913	4.51326807772722	-1.314545	2.054612	3.251846	-0.0114997347614	2241	0.43864346274
TRINITY_DN165657_c4_g1	5.00480119919194	4.53276896328782	5.52158429980891	5.44259064431193	-1.371507	7.815224	11.901658	0.0924341311161	2473	0.416498180348
TRINITY_DN195936_c2_g1	2.95828120685469	3.79878349511608	2.06010675516211	1.90361711109175	-1.217388	28.342167	40.170245	-0.0402646670042	5973	0.487192365645
TRINITY_DN194061_c2_g1	4.25947390903674	2.94407422043519	1.93253453999743	2.03737839353644	-0.894202	11.319117	14.547593	-0.0621535247691	2704	0.508136094675
TRINITY_DN170765_c4_g2	3.19191481577479	3.19373967414765	3.06970006213896	3.03537352423949	-1.784826	0.793951	1.780478	-0.0410018800662	434	0.649769585253
TRINITY_DN200508_c1_g1	4.96488574128572	3.64592111650475	4.43983599213148	4.47405899159611	-0.672868	3.710924	4.530749	0.0458751388381	702	0.599715099715
TRINITY_DN200508_c1_g3	4.11617233827827	3.71042174195896	4.58681428811396	4.46869457668303	0.383141	4.651292	4.213642	0.110679849623	1033	0.587608906099
TRINITY_DN174622_c3_g2	3.50323759101991	3.5521074154853	2.16249528450657	1.85459844105786	-0.963966	4.687051	6.261060	-0.0109753772107	891	0.721661054994
TRINITY_DN175497_c1_g2	2.91311252188274	1.74626867555712	4.07157836285647	3.98312133073535	-0.377946	9.609017	10.619526	-0.0270100147489	2442	0.609746109746
TRINITY_DN193511_c0_g3	4.89031452671106	5.10184973444772	4.32132920092974	4.23337407378348	-0.351122	15.952362	17.464190	0.0331762974971	4788	0.397869674185
TRINITY_DN196580_c1_g1	4.30192144006739	5.54252527721092	3.84403922999106	3.77229611070422	-0.970231	10.796826	14.225233	0.0263151820112	1570	0.468152866242
TRINITY_DN195400_c0_g2	3.67662569796211	4.59226347860115	4.5067517384511	4.46461861269861	-1.662898	1.863245	3.462046	-0.065670120408	1831	0.516657564173
TRINITY_DN186913_c2_g1	1.02189283735692	2.75855671378574	-Inf	-Inf	-0.814589	19.962894	24.917067	-0.0260353539766	2226	0.547169811321
TRINITY_DN179273_c3_g3	2.9204876414986	2.26134362154398	2.47809803088862	2.39668952183475	0.123715	2.205870	2.126966	-0.0271113975015	704	0.561079545455
TRINITY_DN196830_c4_g1	4.65279464099174	4.04873280222687	4.34397667293394	4.48856530457179	-0.651259	18.381011	21.868781	0.0312673955551	4800	0.425833333333
TRINITY_DN186579_c0_g3	3.27877485354939	5.00958753673267	2.89753197565825	2.81863768859102	1.061374	3.646908	2.796973	-0.0343835368635	1045	0.497607655502
TRINITY_DN195670_c1_g1	5.36599434083069	5.15125747866347	5.18171191517854	5.20935837958244	-0.681937	12.386421	14.906946	-0.0322258556988	2166	0.540166204986
TRINITY_DN200644_c1_g2	-0.823509783895763	3.95720369790142	0.828326120520064	1.17497154096567	-0.547158	4.908809	5.733117	-0.0561680701252	828	0.457729468599
TRINITY_DN195308_c3_g1	1.51545960445281	0.162354128983072	2.40944112995492	2.38002233726512	-0.935728	0.079742	0.199249	-0.000744490768314	309	0.427184466019
TRINITY_DN169516_c1_g2	3.78948070961864	6.10180062034228	3.99102953680634	4.00591626645419	-1.810136	5.811403	10.675160	0.00961189418326	3275	0.363664122137
TRINITY_DN193012_c2_g1	4.19340574933363	5.04682594145595	4.22067789792758	4.21271905077451	-1.369379	3.112262	4.902969	-0.0480875408433	2750	0.336727272727
TRINITY_DN193206_c4_g1	3.53595171916043	5.43667489403115	1.68654016944153	1.85361962111799	-0.498789	20.315692	23.137748	-0.0385106282202	2671	0.348558592288
TRINITY_DN168870_c6_g1	1.13329229096362	-Inf	3.86807740795633	3.89464449648463	-1.477615	1.025566	1.877647	0.0275829541096	1024	0.7041015625
TRINITY_DN190892_c2_g1	4.00796015823936	-0.240626475125381	3.0042791179784	2.99729264722377	-1.165617	1.366341	2.102907	0.00065658830312	1455	0.494158075601
TRINITY_DN190706_c2_g1	5.16004161453776	5.22865478936172	5.85513436921142	5.69878366890724	-1.648439	17.981249	30.005226	0.135933654627	6943	0.400835373758
TRINITY_DN195010_c3_g3	1.72665119362937	1.2620759694577	3.31038697523607	3.37727846156878	0.249420	6.559516	6.158378	-0.0665844160175	1229	0.617575264443
TRINITY_DN190320_c2_g1	-0.4343277540847	2.70659620518045	1.12686360079845	0.223930487869341	-1.267421	17.051741	24.691967	-0.0245839660878	2652	0.573529411765
TRINITY_DN190950_c1_g1	2.18436833476824	0.838099034145091	2.74429047296093	2.70664434325098	-0.689150	5.019872	6.122268	-0.0300999295086	895	0.663687150838
TRINITY_DN200373_c6_g1	4.24346803969967	3.93302843755072	5.61675825964439	5.5748872228393	-0.476530	73.164099	82.612076	-0.0100096279123	6888	0.557346109175
TRINITY_DN165282_c2_g1	0.435420377323383	-Inf	2.92467966619195	2.16362520477726	-1.496786	6.416876	10.307313	0.0426189390077	1897	0.538218239325
TRINITY_DN160761_c1_g1	3.49065908726473	2.06005626579415	-Inf	-Inf	-1.517724	0.458908	1.000692	-0.0670777330359	720	0.454166666667
TRINITY_DN198997_c2_g1	5.05709091359361	3.92614648457797	5.07029550252281	5.18136300348829	-0.461093	33.105265	37.266206	-0.0334082500741	3143	0.479796372892
TRINITY_DN172208_c1_g2	4.23493402452697	4.44693946797047	5.47043492162353	5.4940099849948	-1.454912	1.839388	3.117143	-0.0344645099586	4853	0.398722439728
TRINITY_DN195438_c2_g1	3.54728619596143	3.69439130065365	4.2887283906784	4.16656513281178	-1.444266	18.065749	27.863435	-0.024501127205	4695	0.532907348243
TRINITY_DN189153_c2_g3	3.20380862328721	1.81046632001328	2.77598032371254	2.87544988320988	0.256063	1.801461	1.667100	-0.0635145864567	894	0.322147651007
TRINITY_DN178239_c0_g1	3.7147220608169	3.2277787595735	4.01777962235331	3.89896679995025	-0.657267	5.638654	6.795935	0.10253775431	1372	0.437317784257
TRINITY_DN193743_c1_g1	5.54197779800316	5.15805558284016	4.93230333565119	4.92834317098937	-0.124137	26.514911	27.341604	-0.0323354808789	3254	0.546711739398
TRINITY_DN198004_c0_g4	6.63638935945903	5.91484330055237	4.001166351932	3.80674609662107	-1.210744	24.800918	35.102722	0.0478287391965	4684	0.460076857387
TRINITY_DN197647_c3_g1	5.25207175527338	5.3270595780527	5.83638967648533	5.78150997608756	0.677456	26.067378	22.360008	-0.0422320575224	3893	0.464680195222
TRINITY_DN162602_c3_g1	1.32695037250994	-Inf	3.01757512184813	3.15750370520293	-1.448419	0.781393	1.470747	0.0596237196655	523	0.42638623327
TRINITY_DN196730_c1_g2	2.42221427932024	3.43824418863138	2.88623074863895	2.89249352471387	-0.846050	25.591157	32.206005	-0.0254916278778	3834	0.689880020866
TRINITY_DN189883_c3_g1	2.10711041343675	2.73248493963454	5.86760091923751	5.78729877475726	-1.553967	5.410757	8.944357	0.0409639508591	1627	0.510141364474
TRINITY_DN200251_c10_g2	4.5260001841923	4.59877780162761	3.44620935876179	3.41243590798503	-1.562701	0.230082	0.637864	-1.46966609186e-05	1312	0.509908536585
TRINITY_DN170803_c0_g1	2.28075623130844	0.983945172837143	1.6748746812914	1.90836041641521	-0.531117	1.225744	1.479709	-0.0932062721788	468	0.647435897436
TRINITY_DN181622_c1_g2	3.83483805408481	3.81671919463055	3.89545550774201	3.92104458967821	-1.100064	16.519343	22.603172	0.00646503842314	3096	0.397932816537
TRINITY_DN197144_c1_g1	-Inf	3.21249354163556	-Inf	-Inf	-1.562298	30.639987	49.168132	-0.0196913256303	4120	0.406067961165
TRINITY_DN188612_c0_g3	3.86458900013324	4.34853919610747	3.94023297882118	3.89139070549662	-1.165657	2.795547	4.093358	-0.0393347665744	1310	0.472519083969
TRINITY_DN199938_c2_g1	4.86426908409656	4.88240190262049	5.62135689933607	5.63695579673769	-1.837470	2.108914	4.203191	9.18069541352e-05	1165	0.544206008584
TRINITY_DN146973_c0_g1	0.985974096281478	1.62783795028109	1.30001988955821	1.26855857731042	0.248193	3.771280	3.528669	0.0595702574941	386	0.515544041451
TRINITY_DN187989_c0_g2	3.46267277609411	3.21690796181534	4.03346006176721	4.06527185679086	-0.594523	10.745424	12.618450	0.0199904489994	2057	0.387457462324
TRINITY_DN200922_c3_g2	3.732290215191	2.93722099210804	3.44578392954032	3.44923171456674	-1.209321	16.384759	23.262960	-0.035162420942	3191	0.569100595425
TRINITY_DN187776_c2_g1	0.426184738579227	1.81901577024026	-0.648885421688449	-Inf	-1.851858	2.150179	4.307047	0.187360309517	1099	0.411282984531
TRINITY_DN187776_c2_g2	1.77127990389221	3.37608304188531	2.82254104131962	2.22362305883868	-1.482909	1.612573	2.801803	0.0183147831794	2334	0.420736932305
TRINITY_DN188333_c0_g1	3.21274725131094	3.38720202344517	3.31645885257216	3.40858452636679	-1.287813	2.851772	4.371679	-0.0415777147195	769	0.395318595579
TRINITY_DN193368_c2_g1	5.57542419765305	6.35406646794498	5.4603223948027	5.4345715861185	-0.598060	14.400907	16.894814	-0.0635937658501	7347	0.435415815979
TRINITY_DN199219_c1_g1	4.86111862039398	5.20495063988609	5.42245684810913	5.45719444434935	-1.131504	33.916577	46.659467	-0.0273156328617	5103	0.488928081521
TRINITY_DN195394_c0_g1	4.8737827339277	5.15354258425493	4.70442215066399	4.58697530001123	-0.510051	4.223148	4.888343	-0.0713110078786	2963	0.449206884914
TRINITY_DN187126_c0_g1	3.03338714114894	5.65307992654243	-Inf	-Inf	-1.778552	22.723345	39.881187	-0.0392532074852	6957	0.417277562168
TRINITY_DN190585_c0_g1	2.1216820677752	2.33363757019663	1.97381171572487	1.83997023102483	-0.451734	4.595360	5.220453	0.0407064575885	416	0.641826923077
TRINITY_DN199342_c3_g1	4.73175792359234	5.45964920449221	4.18450382572208	4.21978817915643	-1.077998	52.878307	71.362489	0.042961477845	6724	0.624776918501
TRINITY_DN183679_c0_g1	-0.297291951902546	-1.03842328443824	1.06787715406308	0.874815849695845	-0.584399	3.892260	4.616288	0.0222411430346	537	0.698324022346
TRINITY_DN198910_c0_g2	3.75112903699434	2.96224475199145	3.44215523109411	3.32922535164739	-1.153304	4.007586	5.749625	-0.0209131610807	964	0.597510373444
TRINITY_DN196352_c4_g2	4.92593259134206	5.47184939491569	4.79604051916394	4.73450548610288	-1.767615	1.279618	2.618687	0.0211145144073	879	0.468714448237
TRINITY_DN179755_c3_g2	2.49825507132527	5.33469313731599	0.962881279822261	0.18746617651055	-1.211577	9.402548	13.463818	-0.0518820713973	2912	0.402472527473
TRINITY_DN195087_c3_g1	3.4714960253126	4.50185229872065	4.1738163403363	4.13874959346242	-1.346069	16.856767	25.102906	0.0137059109703	3641	0.45536940401
TRINITY_DN192384_c2_g2	1.59734987300801	4.62586506709003	-Inf	-0.222787956432078	-1.295986	8.858938	13.086571	0.028956415195	2899	0.491893756468
TRINITY_DN182324_c0_g1	2.12339378728196	-Inf	-Inf	-Inf	-1.597971	1.761570	3.195017	0.0362724037847	348	0.583333333333
TRINITY_DN199487_c3_g1	5.3249663109959	5.13400634556062	5.53222037937776	5.49924211657059	-0.598233	11.036054	12.971072	-0.0212771710178	3902	0.460789338801
TRINITY_DN173864_c0_g1	3.20621219536141	4.01937717523701	4.26885869030623	4.23584189240018	-1.553251	0.226824	0.627892	-4.95628556135e-06	588	0.406462585034
TRINITY_DN181590_c0_g1	-0.729509058046616	-Inf	0.109309054112965	-Inf	0.294700	3.937814	3.641718	-0.00170251684744	255	0.525490196078
TRINITY_DN174704_c2_g1	2.52295515914408	1.98426104057107	-Inf	-Inf	-2.025523	6.941227	13.980351	0.0849078069137	2556	0.479264475743
TRINITY_DN198878_c4_g2	4.16563357754434	4.67921341553484	4.45510559440372	4.53650888285708	-0.284585	35.088480	37.684992	-0.000259075302226	6711	0.451050514081
TRINITY_DN163069_c0_g1	4.66212993076753	4.69787767124046	4.26231692918211	4.35992636225213	-0.731446	12.030336	14.697292	0.078281345229	2232	0.516129032258
TRINITY_DN184151_c2_g1	5.24144646663023	2.60134641050564	-0.121073955765397	-0.340345289412502	-0.224968	14.141574	14.976831	-0.0137429087804	2490	0.551807228916
TRINITY_DN167063_c1_g1	2.60740844392279	0.422210725809124	-Inf	-Inf	-2.002243	7.979169	15.811446	-0.0508440044822	2465	0.411764705882
TRINITY_DN192277_c1_g1	4.56465653576544	5.71944542116501	4.13405215191074	4.08996802667595	-0.607154	2.206205	2.674360	-0.0640556095871	963	0.538940809969
TRINITY_DN183008_c1_g2	2.96906723179531	2.50374797916139	-0.340796413499019	0.696572430831437	-1.849771	5.148836	9.679745	-0.0133779467459	2266	0.389232127096
TRINITY_DN195907_c1_g1	6.20293925620888	5.13227459653214	4.16596578234994	4.0311146459386	-0.721613	14.119885	17.177660	-0.0391425316819	2542	0.550747442958
TRINITY_DN198592_c6_g2	2.21629108633466	1.46565190703783	-0.151904091730849	-Inf	-0.195710	8.776203	9.234800	0.00489073714411	722	0.652354570637
TRINITY_DN186778_c1_g2	4.72688818337558	2.9696689216379	2.64223195671708	2.30459758037227	-0.405192	11.451919	12.740230	0.000531198808398	1937	0.701084150749
TRINITY_DN200566_c0_g1	4.60851204908641	4.77065236175702	5.49086940612454	5.54028884947117	-0.104778	25.736956	26.411506	-0.0536768580739	4340	0.410368663594
TRINITY_DN197692_c4_g1	4.60765162286121	4.38173676734145	4.74132221130562	4.67330331952667	-0.954288	2.508176	3.414816	-0.0199601359626	861	0.445993031359
TRINITY_DN195002_c2_g1	5.76724413593615	5.77015902099689	4.30871920388877	4.17278403730882	-1.458447	8.101455	12.737731	0.00783391089997	5135	0.475754625122
TRINITY_DN197263_c0_g3	4.25784386996039	6.31115326859154	3.00174749255752	3.05684795399854	-1.155532	17.503202	24.384207	-0.0264574202924	5298	0.432238580596
TRINITY_DN188196_c0_g1	4.29688864736548	3.66481527825356	4.06303525893996	3.98419316589535	-0.973090	1.102481	1.595912	-0.0443559417813	585	0.634188034188
TRINITY_DN200157_c2_g4	4.6482148747753	3.57445420713222	4.97214035048196	4.58677490126106	-0.071207	37.067439	37.717678	0.00615077981537	11159	0.443588135138
TRINITY_DN195719_c1_g1	4.73697692895677	4.32718272580323	4.3432684564931	4.36679428006159	-1.511320	8.404653	13.474541	-0.00283537982319	4625	0.412108108108
TRINITY_DN193502_c2_g1	5.00003948517127	5.08861805156173	5.42178406966281	5.43867778157567	-1.126522	6.169799	8.653089	-0.0297845061027	4925	0.395736040609
TRINITY_DN174188_c0_g1	4.80343671559319	4.16840174350095	2.86032147623153	2.53046735262966	-0.657020	8.171235	9.799317	-0.0324403846197	2178	0.503213957759
TRINITY_DN174188_c0_g2	3.61409182100567	2.59765452494154	-0.554884695839302	-0.00869967409179508	-1.262371	13.650925	19.784401	0.0890693878695	3388	0.531286894923
TRINITY_DN193789_c1_g2	5.15843728133754	6.45165767204391	5.90922203321736	5.90810677707918	-1.208627	8.969138	12.841033	-0.0272474897351	1626	0.467404674047
TRINITY_DN197742_c0_g1	1.82928233433623	4.68958402341615	2.17202991274919	2.29006081524571	0.655030	2.546989	2.128903	-0.0639083860004	574	0.632404181185
TRINITY_DN196234_c0_g1	4.67837327204375	3.72062000996357	3.73677055160854	3.74296132586584	-0.345919	28.259111	30.852094	0.165089268075	3629	0.48498208873
TRINITY_DN175160_c0_g1	3.26568558452289	3.45303820992383	3.86480905279427	3.86001282036117	-1.149997	7.960661	11.192611	0.108357573643	2126	0.402634054563
TRINITY_DN196339_c2_g2	3.27284481635087	0.155829083519856	-Inf	-Inf	-1.242292	18.752254	26.892334	-0.0120200609212	2791	0.43425295593
TRINITY_DN131184_c0_g2	0.742862185626059	1.91440407874894	0.127564747730446	0.774844531216762	0.663745	3.404013	2.862036	0.0576007613899	236	0.576271186441
TRINITY_DN194041_c2_g1	5.32058334588443	3.35576762275005	5.93324354140219	5.95944542470683	-0.797373	28.987282	35.928780	0.00717619747359	5583	0.492745835572
TRINITY_DN194893_c2_g1	5.78589140446524	5.28465201164724	5.10543767915218	5.11108439149626	-0.355968	7.839332	8.621324	-0.037328625974	2962	0.47434166104
TRINITY_DN197550_c1_g1	4.91188795062995	4.82816645765639	5.01297833453502	5.0200104082813	-0.320711	3.454454	3.787975	-0.0135617611252	2359	0.462908011869
TRINITY_DN183099_c0_g1	0.471884688682174	1.78910096169721	0.352870923400938	0.305023509490974	-0.359556	3.220440	3.576010	-0.0641506365435	705	0.482269503546
TRINITY_DN189222_c0_g2	4.56846088165578	5.14661939318445	5.08094427741141	5.17399374798896	0.127124	14.151338	13.717522	0.0550764486988	2361	0.434561626429
TRINITY_DN199245_c1_g1	-0.0986415973004896	3.23846739895246	-Inf	-0.0204677740963818	-1.251782	20.447293	29.396414	-0.00509395117744	2133	0.565869667135
TRINITY_DN194327_c0_g1	0.100008757301567	2.32192278576069	-Inf	-Inf	-1.880032	3.391366	6.624626	0.034817516063	1123	0.416740872663
TRINITY_DN199247_c0_g2	5.95197045421773	7.94300118217628	6.15532179861938	6.13705587946631	-0.426169	10.990215	12.300536	0.0405302897966	4596	0.433420365535
TRINITY_DN179082_c1_g2	4.11927291921271	2.6094767939091	3.13429817790187	3.2849162749976	-1.782152	3.762786	6.978451	0.0219471998215	2991	0.382815112003
TRINITY_DN183592_c4_g2	5.4037318271688	3.66034288072719	4.29907351039203	4.27087963131815	0.700806	7.334667	6.200508	0.114347008017	2855	0.473204903678
TRINITY_DN184863_c2_g2	2.53078424122491	-0.34219988347063	2.10506196406889	1.89313650945555	-0.768723	5.545726	6.922509	-0.00437580927315	1135	0.629955947137
TRINITY_DN190383_c3_g1	2.69525264664736	1.83028881316409	4.66009535901991	4.54450011812622	-1.258114	5.771431	8.498306	0.0386633563872	1711	0.405026300409
TRINITY_DN186963_c2_g1	3.86171361228742	2.80206327619271	4.03934379941019	4.05087220115205	-0.552561	1.040396	1.276463	0.0515720067657	1165	0.555364806867
TRINITY_DN187921_c0_g1	-Inf	-Inf	1.8370815127547	1.71750671604721	0.023640	0.516001	0.510671	-0.0456092677346	253	0.458498023715
TRINITY_DN188066_c1_g2	5.45256988198448	6.01737085085071	4.84052698753375	4.80706120186238	0.002603	3.095779	3.093508	-0.0112063157028	370	0.616216216216
TRINITY_DN199234_c5_g1	4.34640690146795	5.8337296048966	4.76926990099137	4.78744375341029	-0.397875	17.068568	18.919732	-0.0765918194737	2257	0.562250775366
TRINITY_DN188144_c2_g2	4.45974138444034	4.17773804152331	4.99245654711469	4.90259682261876	-0.481222	2.921191	3.373604	-0.0352394612895	4145	0.40892641737
TRINITY_DN198411_c3_g1	5.81262266995547	5.55937684054922	5.82017117156152	5.77758184929084	-0.853972	33.444194	42.142616	0.0594028702729	6328	0.597503160556
TRINITY_DN172561_c0_g2	3.26916794912093	3.08791601640987	3.14967352086179	3.07860567982813	-1.230760	1.096457	1.775103	-0.0465159867486	340	0.585294117647
TRINITY_DN190756_c1_g2	3.5531069445459	-Inf	-0.47627617821738	-Inf	-1.590206	1.893022	3.396997	-0.070140989972	671	0.475409836066
TRINITY_DN198123_c2_g3	3.05518399735849	2.75318287394923	5.08717298299016	4.99622596840481	0.353202	10.475005	9.615290	0.151180545553	3383	0.484481229678
TRINITY_DN175828_c2_g1	3.78411937187135	3.04710620739572	3.81568371065411	4.23611401879177	-0.873536	8.011295	10.275064	-0.011197272545	2351	0.462356444066
TRINITY_DN194644_c5_g1	3.02837036282033	5.29751464089528	3.40810208078929	3.4281857836567	-1.118475	12.744806	17.595690	0.0399231977835	2708	0.464549483013
TRINITY_DN199109_c0_g1	5.02225914317069	4.15872354751125	6.76479196480901	6.61066932156063	-1.033694	9.009860	12.151325	0.0552258299748	1977	0.42741527567
TRINITY_DN191781_c1_g2	3.65935694302402	4.77306655081854	3.2439105182885	3.34790781618927	-0.591579	7.386962	8.697271	0.0230937170044	855	0.582456140351
TRINITY_DN189130_c1_g1	6.78105999177276	5.94688870942833	6.48015659092759	6.47238919601992	-0.650290	11.674654	13.926145	0.00715447431078	3032	0.457453825858
TRINITY_DN197621_c1_g1	5.38414278515049	5.14325222091254	5.67705684884483	5.59511192303529	-1.169265	31.347656	43.688126	0.00232572465124	6719	0.435481470457
TRINITY_DN176421_c2_g2	4.76028109043774	4.42343221222033	3.45497926328778	3.27077291671823	-1.649607	4.821210	8.330540	0.0285586683221	4313	0.485508926501
TRINITY_DN188705_c1_g1	1.57010558951536	3.68542695258582	2.77199345810647	3.20148029437973	-0.581498	7.936675	9.309659	-0.0476018773309	1579	0.481950601647
TRINITY_DN168737_c0_g2	1.26649383628882	2.90023541858211	1.55111811331153	1.62449595490918	-1.603073	14.128044	23.235146	0.0935978241524	2616	0.567278287462
TRINITY_DN171446_c4_g1	2.72397868845454	4.53075225534718	3.78814290895411	3.85960687682713	-1.802151	2.041142	4.012651	-0.055483522621	1812	0.563465783664
TRINITY_DN186977_c1_g3	4.1856411563232	4.3682605916098	3.05791675556321	2.20742425926908	-1.295145	25.994192	37.867111	0.0726262543208	3790	0.477308707124
TRINITY_DN187805_c1_g2	3.85813896328381	4.16462108967802	4.51704474430183	4.4850734563735	-0.435301	4.151601	4.699607	0.0617312709653	4547	0.483835495931
TRINITY_DN199928_c1_g1	1.32940267541712	1.4894384256785	2.06099604075354	1.99312064740395	-0.996260	1.204081	1.746356	-0.0524269832149	560	0.5375
TRINITY_DN166411_c2_g1	3.28778271682899	2.6110217937526	2.44246693015546	2.3989434402864	-1.080318	2.641997	3.757558	0.0230056541889	860	0.687209302326
TRINITY_DN200737_c4_g1	6.34527413436342	4.28665693946994	5.40969238486924	5.07667783105438	-0.231715	45.360038	48.046138	0.0482979887496	3703	0.499054820416
TRINITY_DN184695_c2_g1	4.60181841961664	4.8129631543063	4.51964250786378	4.49679972088361	-0.852320	3.075727	4.006983	-0.00637610754947	1108	0.481949458484
TRINITY_DN200729_c3_g1	3.44782050299206	5.72933935758892	5.1208233318335	5.00663204845272	-0.786339	119.741189	147.483102	0.0264326451634	12874	0.52540003107
TRINITY_DN165204_c8_g1	3.70301303493612	4.35922969241064	3.93265190407744	3.89819678255848	-1.131206	3.684830	5.261190	0.024368442078	1718	0.409778812573
TRINITY_DN196075_c1_g1	4.29898311280665	2.97193841591493	4.13033345215925	4.15268726884474	-0.999269	4.843017	6.541746	-0.0415524071558	2209	0.516523313717
TRINITY_DN193773_c0_g1	2.55888407942878	4.20757107941017	2.17322169924581	2.29041549123523	-1.620624	0.315487	0.815890	-0.00665412990019	396	0.593434343434
TRINITY_DN177147_c1_g1	2.75820239690401	1.50449231146268	-0.566316378607292	-0.800862308011311	-1.609178	13.642749	22.504276	-0.0225319683496	2584	0.583591331269
TRINITY_DN172427_c1_g3	3.56327413264638	3.07449109705937	3.19136254508579	3.02167315226292	-0.673083	3.883045	4.736325	-0.0221044461488	891	0.570145903479
TRINITY_DN200734_c6_g2	4.11384455902595	1.53054707747886	2.74395002337211	2.56616721876221	-1.147922	15.477935	21.533955	0.0138442165532	2796	0.540057224607
TRINITY_DN199723_c2_g2	5.13806774301431	6.55039424513202	4.9092622969092	4.83086540290007	-0.892759	42.182160	53.742831	-0.0273108674209	6899	0.490650818959
TRINITY_DN188988_c0_g3	3.65596921722222	-Inf	-Inf	-Inf	-2.307087	5.655407	13.297260	0.215200282282	1569	0.534735500319
TRINITY_DN172425_c4_g1	2.44206932573627	2.95200364881905	2.98432236432329	2.90200173109547	-0.047083	0.743663	0.757471	-0.084915401828	719	0.532684283727
TRINITY_DN198798_c3_g1	3.53819382309037	3.35704334538203	3.61500911488235	3.62900680868728	-0.450652	13.871089	15.612562	0.104481499483	2020	0.574752475248
TRINITY_DN189220_c3_g1	4.89802248954693	3.87003707745448	4.70570807249502	4.79693831269421	-0.113418	20.512865	21.099475	0.0299465382477	5412	0.447893569845
TRINITY_DN200069_c3_g1	5.35434364717225	5.05171570592261	5.22673705841022	5.15406164159629	-1.192138	17.697192	24.959641	0.0754474395029	5433	0.427756304068
TRINITY_DN199446_c1_g1	3.37854168573033	2.83640935029716	5.13549598471067	5.17596622155056	-0.660695	40.435232	48.103154	0.045629211106	6334	0.505367856015
TRINITY_DN172565_c8_g1	5.09501078477086	3.76925914067976	4.91409954538419	4.79768724834716	-1.578965	2.711218	4.698628	-0.0518729624221	4176	0.384099616858
TRINITY_DN180551_c1_g1	4.49120589393057	6.45035683002537	4.32598001328082	4.24205906822137	-1.454416	3.166443	5.156847	-0.0549084461942	1625	0.544
TRINITY_DN182232_c2_g1	5.41751981295975	4.89238517721917	5.86107492236085	5.83464836809824	-1.696578	25.848794	43.799595	0.00708575204333	8817	0.369059770897
TRINITY_DN183754_c0_g1	1.76798446885644	3.74838496756971	2.68009486835064	2.39713989156466	-1.586395	3.868697	6.580058	0.0105388532104	3121	0.527074655559
TRINITY_DN198083_c1_g1	3.70097860287875	4.15437465719634	3.62457947703797	3.63258538447969	-1.119039	5.476109	7.683899	-0.0499490451409	3882	0.429417825863
TRINITY_DN200842_c3_g1	5.37748467069872	5.77689726444865	4.9214535434056	4.97053626542791	-0.284066	30.892916	33.179798	-0.0517944013562	5336	0.54703898051
TRINITY_DN198364_c2_g1	5.32769069220819	5.68925130741149	4.44061610011969	4.50189227771119	0.781401	17.159208	14.370910	0.0139940572846	2781	0.470693994966
TRINITY_DN177102_c0_g1	5.50729827651585	5.83647561983543	4.84410187912376	4.94828637793737	-0.887993	10.690390	13.721564	0.0455319158432	4107	0.473338203068
TRINITY_DN192614_c1_g1	3.33811896732852	4.78815406200574	4.87791425296502	4.95928315217725	-0.988422	21.398843	28.178302	0.0765163892998	6074	0.399242673691
TRINITY_DN187866_c2_g1	3.20754361970048	2.84452427275773	3.93385325462248	4.00173185545519	-0.987350	1.555864	2.204234	-0.072683701303	494	0.708502024291
TRINITY_DN171714_c1_g2	2.24158033037666	-Inf	-0.753535050441359	-Inf	-1.910807	7.400933	14.092479	-0.019857217092	1516	0.428100263852
TRINITY_DN200836_c6_g1	4.9183398705792	5.90011017398034	4.07953306133606	4.17306027124691	-0.607050	88.653511	103.745328	-0.0295489948345	9854	0.603409782829
TRINITY_DN200280_c5_g3	3.96343656033222	1.67490653929065	7.18363251459326	7.21529942325926	0.017754	18.454717	18.374421	0.0173943679441	3689	0.583626999187
TRINITY_DN187311_c4_g1	5.02847244658617	3.32767401567052	0.182891194983485	1.01609312178886	0.222831	25.765925	24.436241	-0.0594245792867	2863	0.571777855396
TRINITY_DN195498_c4_g1	5.48188368812585	5.80937149382611	2.94441943888971	2.61296132993886	-1.235932	1.953252	3.005277	0.206933295335	1436	0.447771587744
TRINITY_DN198848_c0_g1	1.93799980416417	1.62381823859926	1.49215260624163	1.31330490004358	-0.840250	0.053535	0.142477	0.00621684822905	286	0.405594405594
TRINITY_DN198502_c1_g1	4.31654588998608	3.62802131859841	5.11067000827924	5.1665326574761	-0.124687	15.031928	15.510733	0.0287836312388	3830	0.410704960836
TRINITY_DN182375_c1_g1	3.66137059527193	2.79002493239659	2.89614784728954	2.70563029563983	-0.888739	11.893504	15.251370	-0.0711987313168	4815	0.449013499481
TRINITY_DN188859_c1_g3	1.35049998285427	4.33290661437133	-0.392698652596036	-0.0373198428199298	-0.103798	8.010462	8.228757	0.058188729824	922	0.541214750542
TRINITY_DN196499_c2_g1	3.10308071541374	3.90935149137785	3.1914347139611	3.30616656259781	-1.058885	13.622977	18.424619	-0.0123078307155	4467	0.453548242668
TRINITY_DN187979_c0_g1	3.12280950167179	4.10526782390098	3.11517535285806	3.12105811024391	-1.156168	2.979627	4.333590	-0.0718688220787	1014	0.448717948718
TRINITY_DN192870_c2_g1	4.60783324217158	4.51425843041529	4.95838633162909	5.00876050013207	-0.273642	21.035223	22.544772	0.0439139892661	3848	0.386174636175
TRINITY_DN193621_c0_g1	2.22382730771664	4.96278211349019	1.94146081074353	2.17777676937857	-1.251734	33.485259	47.974241	-0.0101041869566	7933	0.467918820118
TRINITY_DN175285_c1_g1	-Inf	0.0618283576707092	-Inf	-Inf	-1.485924	1.313644	2.337841	-0.0622915158926	321	0.492211838006
TRINITY_DN186369_c0_g2	4.03979693351467	4.50757285916936	4.53071309835716	4.57895353324384	-1.336122	22.427801	33.186364	0.021796896411	3236	0.39369592089
TRINITY_DN194241_c1_g3	5.27986045529165	5.20425564465783	5.30991263478897	5.37924144635139	-0.218804	9.025847	9.555296	0.0776995997994	3700	0.435135135135
TRINITY_DN183917_c5_g2	3.36885173315663	4.36224081166464	3.73340804975348	3.76981115952605	0.606921	6.623861	5.712513	-0.0513180361384	2115	0.468085106383
TRINITY_DN188570_c1_g2	4.79924344128522	4.85081696448013	4.75536507929778	4.69356572815296	-1.290922	17.329804	25.298174	0.0154508266933	4920	0.425203252033
TRINITY_DN190654_c3_g1	4.65850295644631	5.05163051855331	4.47602869585801	4.43730652397771	-0.649859	2.827095	3.450022	-0.0305637989714	2599	0.422854944209
TRINITY_DN180908_c2_g1	3.62951516160592	3.95441205196825	4.18711081967093	4.25078202132798	-0.758374	8.755996	10.819901	-0.0525246856079	2090	0.402392344498
TRINITY_DN200343_c3_g1	5.15462519518991	4.88762797544835	5.47933755374866	5.49501351799338	0.704199	34.407591	29.376534	-0.0509289828664	10990	0.438489535942
TRINITY_DN179380_c1_g3	-Inf	-Inf	2.05114386812031	1.77557785617279	-0.911758	3.899661	5.144790	-0.0389153199317	596	0.513422818792
TRINITY_DN171247_c0_g1	4.78493882792518	5.10130279045684	5.00213756870019	4.96195488904994	0.280441	2.690539	2.487057	-0.045686014277	1048	0.506679389313
TRINITY_DN196025_c6_g1	4.96766558183575	5.47408678590106	5.4134996810793	5.42940294592451	0.911114	2.631877	2.064663	-0.0625418693905	798	0.551378446115
TRINITY_DN195445_c3_g1	3.52282505859842	4.48566460881067	4.45616015156066	4.53698894311179	-1.128826	28.830601	39.661368	-0.003913862438	6845	0.420891161432
TRINITY_DN187706_c1_g3	5.09356226962622	6.77602592600279	5.40610567761535	5.3660590910312	-0.272056	11.804424	12.664515	0.0410466876076	1604	0.466334164589
TRINITY_DN185874_c0_g1	0.906207592928413	0.696616003673561	1.68907301252779	1.61971187381705	-0.954135	0.087169	0.214153	0.00268672756582	433	0.411085450346
TRINITY_DN193933_c4_g6	4.26132259595448	4.66378507123817	4.36823829863158	4.28861036671122	-0.531832	1.921198	2.280313	0.0532723255453	853	0.384525205158
TRINITY_DN193729_c2_g1	3.85875991748115	3.85282232714683	3.93424990246552	3.94196774311663	-0.918173	8.456630	10.993436	0.00687559157739	1351	0.59215396003
TRINITY_DN193576_c1_g1	4.01467656142939	4.92709245406728	3.08666868297145	2.66919648036288	-1.062939	31.773696	42.755937	0.0320033758313	6301	0.478336771941
TRINITY_DN182393_c0_g2	4.38931524446564	3.7181158736484	2.77689036326322	3.09382491883221	-1.266453	8.937865	13.061626	0.0105047635203	1749	0.690680388794
TRINITY_DN179488_c2_g2	6.62620281693169	5.78611445924762	6.69834435640164	6.72085784652165	-0.171114	1.306878	1.384633	0.0741594046701	1447	0.554941257775
TRINITY_DN190221_c2_g1	5.31111040100231	6.34812219384889	5.03488086895744	4.94070115328146	-0.641931	1.128302	1.426770	-0.00198196430324	1539	0.558804418454
TRINITY_DN197538_c2_g1	2.71241864191144	3.04018118717661	2.26191318884702	2.2816804785347	0.127726	5.502516	5.322647	0.00180388166718	509	0.493123772102
TRINITY_DN169924_c0_g3	-Inf	1.91772252447013	-Inf	-Inf	-1.911927	1.993239	4.146205	0.0394169070137	616	0.435064935065
TRINITY_DN195839_c1_g1	2.54344908587675	2.58679468283505	3.83050683520809	3.87778674492979	-0.905759	16.927678	21.753530	0.0238703093457	2169	0.688335638543
TRINITY_DN191691_c2_g1	2.28310051050453	4.20752718001851	2.62469615887409	2.5845315702114	-1.191776	0.495114	0.884633	-0.0867435483591	324	0.45987654321
TRINITY_DN190734_c2_g1	1.82345667975163	0.507400667030331	5.18935104442467	5.28474421715663	-0.031506	0.561037	0.568655	-0.0772200173976	2313	0.541288370082
TRINITY_DN197973_c5_g1	3.40343317133902	3.03656223899802	3.52616402374209	3.61409133303628	-0.618602	22.128110	26.058588	-0.00247187685093	2694	0.658500371195
TRINITY_DN171284_c1_g2	6.76712425216526	5.99613075380671	5.57349876700445	5.53973145556929	-0.519585	3.400959	3.963194	0.0205726220876	836	0.608851674641
TRINITY_DN190851_c1_g1	5.16428680964477	4.59870800580296	6.16930065837357	6.19358115620541	-0.766826	2.681271	3.408674	0.00928211990777	768	0.649739583333
TRINITY_DN174210_c2_g1	4.89229145602913	6.58831357687578	4.8855382000395	4.72041137818138	0.189038	3.701458	3.517195	0.00654285739204	910	0.517582417582
TRINITY_DN191044_c0_g1	1.11174067776797	1.94491522398876	2.055363326809	2.13753345111894	-0.669019	2.680551	3.297186	-0.0288087285509	1194	0.486599664992
TRINITY_DN200605_c1_g2	1.41865373957292	0.882193698696757	3.09595677559909	3.2073485756636	-0.331824	3.018336	3.326527	0.142394337079	1117	0.495971351835
TRINITY_DN173751_c0_g2	3.00526241931645	0.791439849589445	3.02233233885581	2.90581501524949	0.646168	5.063324	4.310235	-0.06690447603	699	0.556509298999
TRINITY_DN196063_c1_g1	4.79517592819185	3.98449199447617	5.26230270455164	5.18494122512201	-0.883654	3.100724	4.082189	-0.0424681135476	1545	0.341100323625
TRINITY_DN200650_c5_g1	6.22244120775287	5.2130735496655	5.91214639016864	5.80308575178957	-0.240995	81.015501	85.987391	-0.00386203103457	9946	0.507741805751
TRINITY_DN199641_c2_g1	5.7808873036162	5.80554895419329	6.1745097024008	6.07795237153609	-0.792554	16.146007	20.046245	-0.0577849183899	13724	0.420868551443
TRINITY_DN190053_c1_g1	3.18009240106139	4.06653605008809	2.78939800882148	3.00811500232855	-1.149508	14.605603	20.344025	-0.0431702774752	4317	0.459810053278
TRINITY_DN186183_c1_g2	5.01877533555099	5.04818408083695	4.47193763046745	4.51409328974675	-1.796374	3.027782	5.734781	0.125376483552	2336	0.390839041096
TRINITY_DN191039_c4_g1	3.46820942550387	2.90309058017063	3.62106784831735	4.27723837324617	-0.532726	15.275153	17.584146	0.0615630647762	2135	0.47775175644
TRINITY_DN169082_c1_g1	3.16584947113632	2.77258554102507	0.875568466303081	0.502112227603468	-1.670889	7.923921	13.565238	0.0250266129123	3813	0.414634146341
TRINITY_DN190633_c0_g1	5.05022382262601	5.18395241711603	5.00210269113574	4.92288076656462	-0.841056	19.414615	24.432680	-0.0293536193775	3784	0.485200845666
TRINITY_DN186538_c1_g3	3.21586757613872	5.24637860452599	3.44733618091211	3.39185973875994	-1.012089	7.618743	10.230908	-0.0173759192017	4720	0.439618644068
TRINITY_DN200434_c3_g1	3.47896579621611	3.8155497623413	3.64895087026105	3.57073742896618	-1.802803	3.919724	7.319648	0.00266824058177	2813	0.54959118379
TRINITY_DN200007_c2_g1	4.19040107818304	4.33099804866114	4.27780367241347	4.36041770526121	-0.854897	28.595624	36.065805	-0.00217466580737	4264	0.558630393996
TRINITY_DN189194_c0_g1	2.46005750587391	2.77713612778665	2.36763008523316	2.40751326909356	-1.126374	2.110185	3.092775	0.0742598785472	636	0.595911949686
TRINITY_DN189378_c4_g1	3.23874133136423	2.90096121216142	4.52527085767191	4.38053178891856	-0.241258	2.395128	2.575357	-0.00684574058445	1207	0.479701739851
TRINITY_DN191473_c2_g1	3.76676873756386	4.25261126026973	4.27835350814669	4.19598958010123	-1.103848	2.260858	3.271411	0.00990793054455	2508	0.447368421053
TRINITY_DN198285_c1_g3	4.8369971989357	4.92902774875939	4.7482930434747	4.87058313688676	-1.024818	27.533485	36.624972	0.0545739418912	12495	0.409443777511
TRINITY_DN186948_c0_g1	4.70048838831017	4.24765942201071	4.01551677759634	3.91208048834254	-0.817529	11.095324	13.925772	-0.0581444884282	2845	0.414059753954
TRINITY_DN175193_c0_g2	0.991544041812866	-0.0661587062563869	3.51950081968549	3.48030368246877	-0.859334	3.458037	4.498378	-0.00436228886059	2515	0.411133200795
TRINITY_DN171396_c0_g1	-1.03506784272533	4.40218681338359	-Inf	-0.478974725524491	-2.120577	6.909558	14.584427	0.0602512498398	2345	0.44776119403
TRINITY_DN197425_c1_g2	6.35034197369469	6.10680059134751	6.27877039012909	6.26141622806751	-0.120739	23.073904	23.775366	0.0589157527191	3336	0.609112709832
TRINITY_DN187300_c0_g1	2.14007922421408	2.45591674576354	3.14050703969887	3.19615780690582	0.043630	16.476413	16.300657	-0.0417513107055	1598	0.542553191489
TRINITY_DN197946_c3_g5	4.19163725405476	4.90194165133388	4.42058794671032	4.43196599970035	0.144175	15.579447	15.041918	-0.0671456241357	3852	0.45041536864
TRINITY_DN191414_c1_g2	4.10785706683178	3.93493246970347	3.83744617393148	3.8217093036854	-0.753287	6.187390	7.671309	-0.0566199398374	1992	0.438253012048
TRINITY_DN187367_c0_g1	2.21160704399245	4.72908905953765	2.76357920997665	2.74091496805137	-0.043957	15.971796	16.147263	-0.0448594057175	2829	0.49346058678
TRINITY_DN199003_c3_g1	4.95350551121264	6.24151231779222	4.66792728426425	4.69054013767425	-0.327349	18.711524	20.345813	-0.0270812430751	3884	0.443357363543
TRINITY_DN190812_c0_g1	3.63405201837968	3.04542344086028	4.0889108589188	4.17535059494887	-0.576049	3.045463	3.621427	0.0806077765675	581	0.66265060241
TRINITY_DN195444_c1_g1	3.45362836409896	2.81263978936608	2.99462139582335	3.15639050684997	-0.245851	9.888575	10.541316	-0.0112095817624	1551	0.526112185687
TRINITY_DN199065_c3_g1	3.04814615906701	0.438251578020454	-Inf	-Inf	-0.329439	9.395245	10.246762	-0.0394021556526	914	0.648796498906
TRINITY_DN168739_c1_g1	0.0154915275239119	2.55206418368169	1.2098301724208	1.5376864702979	-1.256480	2.777362	4.212155	-0.0538700419052	1129	0.423383525244
TRINITY_DN184345_c3_g1	3.56013971803752	3.85927603106565	3.73036523558627	3.80355771525749	-1.059545	3.874727	5.381848	0.0343031695287	1981	0.49318525997
TRINITY_DN195315_c1_g1	6.03676662748901	6.21820961190955	6.40618505911026	6.39577014065111	0.046041	6.715561	6.636251	-0.0107802006361	3192	0.468671679198
TRINITY_DN195381_c2_g1	3.07586712821185	3.32765805903865	5.14466519545604	5.02975381170387	-1.437641	21.628545	33.214023	-0.00931464901615	4462	0.471985656656
TRINITY_DN198713_c2_g1	1.29285633547981	3.860579794301	-0.130831988599284	-0.303880978053711	-0.855430	62.929858	79.193524	-0.0248494792507	4843	0.589923601074
TRINITY_DN197924_c2_g2	5.300501397904	5.92853328005226	5.38860029486429	5.38316253722518	-0.440038	14.887290	16.702025	-0.0632836920674	4907	0.512533115957
TRINITY_DN194500_c1_g2	4.21570373690111	2.82190854808136	5.53614706011376	5.59449376742354	-1.313692	35.882173	52.506843	-0.0139412869755	5048	0.464342313788
TRINITY_DN200931_c6_g1	6.3096875835864	6.91002608610029	5.59956194470473	5.4509265326709	-0.559464	110.917206	128.067446	-0.0376759287405	11935	0.589275240888
TRINITY_DN190736_c1_g1	3.93902532784259	3.25174727104217	4.05870088285222	4.10164143033387	-0.904427	16.201200	20.818406	-0.00104346336709	5130	0.515789473684
TRINITY_DN165200_c6_g2	0.959011808838417	1.84610254579494	3.50240250708046	3.3624279391891	-1.482193	8.461700	13.411657	0.0486186522239	3986	0.450326141495
TRINITY_DN147603_c0_g1	-0.24940984714693	2.35823292971679	-Inf	-Inf	-1.997480	8.612886	16.985587	0.0355265671166	1720	0.380813953488
TRINITY_DN170690_c0_g1	2.9528448711681	2.20383723967493	2.75267149395708	2.71942098677057	-1.118931	1.511213	2.261677	-0.0298855549334	640	0.44375
TRINITY_DN181015_c3_g4	5.29096682766583	3.88750566929661	2.96440283753603	2.98329397285967	-1.267116	14.921000	21.636947	-0.0203129976388	3650	0.369315068493
TRINITY_DN190025_c2_g2	5.86984383600812	5.23654782785834	4.86779383714997	4.80294707750466	-1.597516	5.847297	9.809969	-0.0362212866226	6732	0.432412358883
TRINITY_DN196520_c1_g1	5.73747576634109	4.57739763866938	6.33392340164106	6.26903721277627	-0.642908	14.896037	17.700409	-0.00834318847488	2135	0.470257611241
TRINITY_DN196637_c2_g1	3.3233103701513	4.90807226362442	4.62958403322295	4.63377894896241	-0.387151	29.004861	32.014102	0.103058978111	5500	0.388363636364
TRINITY_DN199265_c1_g1	5.39574351674549	4.5227846396861	6.03658670322249	6.02851925698337	-0.863074	8.704748	11.114183	-0.0433645146135	2411	0.46163417669
TRINITY_DN200695_c4_g2	4.0934126767504	4.53913907823396	4.31393739900568	4.3563066956604	-0.500082	47.701338	54.235812	0.0228150911902	5013	0.499501296629
TRINITY_DN166437_c2_g4	4.17113280904234	3.09885643479113	5.09628174743899	5.00786879566563	-1.127378	1.532919	2.299427	-0.0301275761957	1537	0.380611581002
TRINITY_DN200102_c6_g1	4.77210992987836	5.1753384106678	4.77879647738863	4.86407986420632	-0.454898	54.908393	61.656635	0.0229920337096	6608	0.596700968523
TRINITY_DN188062_c0_g1	5.25457796097493	4.98025820774322	5.06473440022854	5.02248520034773	-1.209973	25.228857	35.694770	-0.0194181219554	6863	0.397202389626
TRINITY_DN182039_c2_g1	3.76683129732836	4.21484915438264	5.11145929874464	5.16455415376185	-0.323048	7.067461	7.706562	-0.00612984332538	3052	0.358453473132
TRINITY_DN192672_c1_g1	0.381603015277719	-Inf	3.08842777471117	4.09727200066202	-1.575415	2.408859	4.205226	-0.00286407134258	2239	0.373827601608
TRINITY_DN198391_c3_g2	2.30794832515963	1.80908402669557	0.468314466111514	0.416492637371151	-0.510150	2.061767	2.424112	-0.0588803532586	282	0.617021276596
TRINITY_DN198257_c2_g3	3.67866315138781	4.92634421100154	5.30823972394947	5.22050880338293	-0.352036	4.752682	5.241600	0.0301918284727	2007	0.384155455904
TRINITY_DN198391_c3_g1	3.10972112675279	3.71444485846496	3.71951675375899	3.71867612241717	-0.499582	38.834936	44.164208	-0.0470753533942	2757	0.570547696772
TRINITY_DN167988_c0_g2	3.59237123079166	0.527979551662858	3.59471660272746	3.08106709659133	-0.877626	3.692721	4.823692	0.0125741124962	1628	0.463759213759
TRINITY_DN184334_c1_g2	5.72296556688764	4.82496181713569	5.01283912789063	4.90257852310071	-0.737975	5.660704	6.995248	0.011911912697	2211	0.526458616011
TRINITY_DN197508_c2_g1	5.40735251231369	5.31753483968175	5.794063668761	5.65128150590851	-1.511690	13.430271	21.333014	0.0466442933443	7026	0.385710219186
TRINITY_DN196188_c1_g3	5.08500614044776	6.32678416670358	5.75466172290706	5.68146592459672	-0.732477	14.322839	17.479313	0.0615194398829	4745	0.41875658588
TRINITY_DN189394_c0_g1	5.65103994237817	5.1837499838168	6.02562105934222	6.07479999613903	-1.225456	0.774400	1.307535	0.0413168312524	1123	0.484416740873
TRINITY_DN181164_c0_g2	6.58339093088714	7.76484755659408	5.57523453936003	5.68493725649046	-1.590729	10.092274	16.622259	-0.00630288372839	4512	0.554964539007
TRINITY_DN160135_c9_g1	1.57435664847739	1.81645573528687	1.31691047838376	0.804371730977975	-1.899624	1.616938	3.427542	-0.00832139567687	1375	0.402181818182
TRINITY_DN189386_c2_g1	4.13408186137943	5.0854622323034	3.90180553851109	3.95012855322842	0.358323	4.961931	4.525776	-0.00708566194978	1884	0.401804670913
TRINITY_DN199437_c1_g1	4.90371267904806	5.03489538802257	4.65192325969444	4.7179149865664	-1.158923	56.538391	78.335182	0.0604653670684	8190	0.512454212454
TRINITY_DN196886_c0_g2	4.23157350507475	5.12576096418046	3.77776606875193	3.77688416743164	-2.120049	15.037515	31.008027	-0.00747694484441	10263	0.392672707785
TRINITY_DN188043_c2_g1	-0.175774093462887	-Inf	1.65022974363857	1.72179992802619	-1.914210	2.215169	4.561635	-0.0410944007173	759	0.450592885375
TRINITY_DN198638_c1_g2	3.72043883498135	2.91317773407188	3.09138538274862	3.0291718298649	0.489080	21.790725	19.453055	0.00670626106659	1623	0.60505237215
TRINITY_DN163448_c0_g2	1.9658979551867	0.0352386632353781	4.10358471588524	4.35315083655665	-1.030028	16.059750	21.480740	-0.029059369675	2242	0.533898305085
TRINITY_DN182445_c3_g1	4.31674212013964	3.13021469056587	4.24438309001609	4.21259569496294	-1.879529	1.922569	3.950763	-0.0410874259747	1170	0.42735042735
TRINITY_DN200402_c0_g1	3.89055189373058	4.06986423768854	5.55437021563109	5.52682885841037	-0.444651	8.123408	9.157090	0.00387501969266	3258	0.522406384285
TRINITY_DN182445_c3_g2	3.35116982390347	3.3619600725778	2.88836740540264	2.98959034107971	-0.527182	8.659918	9.990288	-0.0683971849295	1813	0.335907335907
TRINITY_DN195958_c2_g2	3.28574502650951	3.30960238828559	4.05213997428998	4.10146521383335	-0.212104	9.892553	10.451131	-0.0315471581697	2224	0.403327338129
TRINITY_DN179265_c1_g1	3.84938360515927	4.57022186520338	4.43254561183026	4.26560029099596	-1.254806	1.171973	1.903565	-0.075027473674	1172	0.491467576792
TRINITY_DN191381_c0_g3	2.25465531448638	3.20915883112013	2.44861798880745	2.50016612669718	-1.692207	1.655663	3.158877	-0.071598209357	1596	0.404761904762
TRINITY_DN195869_c1_g2	1.53714902205114	4.47023486555378	-0.631853860020388	-Inf	-1.679075	30.402126	51.079922	-0.0188522613624	4980	0.421887550201
TRINITY_DN195448_c1_g2	3.98022363934907	6.63783138620444	4.09544291925635	4.14158798841897	-1.390776	9.653544	14.738017	0.00781064075234	2621	0.344143456696
TRINITY_DN190215_c5_g2	3.53496880534179	1.13497014900431	-Inf	-Inf	-2.323039	2.897017	7.226172	-0.0231825637092	1554	0.415701415701
TRINITY_DN177758_c4_g1	5.46476497919041	5.4705327524107	5.48721269730829	5.6064415857637	-0.942250	4.465351	5.929060	-0.039162300555	1377	0.486564996369
TRINITY_DN197788_c4_g1	3.48850720393089	5.71425837826197	3.06286923470021	3.272100080863	0.724094	44.835992	38.149347	-0.00463338709428	3733	0.465577283686
TRINITY_DN138019_c0_g1	1.90895665271886	0.448546290604164	0.641398146411594	0.895682194448892	0.689273	3.103551	2.586734	0.0507810980871	212	0.650943396226
TRINITY_DN186666_c5_g4	4.57116683309427	4.14098219403292	2.91687818702342	2.80710037906936	-0.740696	8.818081	10.836876	-0.0593782220398	1718	0.562281722934
TRINITY_DN200333_c5_g1	4.62031787540204	4.55433668458856	5.24142080518256	5.37131762921959	-0.549332	19.192935	22.174916	0.0494766576858	3787	0.538949036176
TRINITY_DN200333_c5_g2	4.65605737145558	3.87123193562882	5.44881580192475	5.56700324051695	-0.801437	19.547198	24.304380	-0.0385717899403	3091	0.58621805241
TRINITY_DN192425_c2_g1	4.66390136081612	3.65070473895007	3.82626698962835	3.42248816441409	-1.644279	13.101271	21.931771	0.0143644225178	7255	0.404410751206
TRINITY_DN164975_c1_g1	3.67232296615066	3.09255719518751	3.50341052032615	3.4871880822984	-0.908338	7.153205	9.294643	-0.00477457219667	1922	0.4802289282
TRINITY_DN195910_c3_g1	4.76950338100084	4.88057946527134	4.47716069270484	4.37414291198368	-0.979526	17.263694	22.704564	-0.0137305036292	3628	0.476571113561
TRINITY_DN189940_c2_g1	-Inf	5.2190940769779	-Inf	-Inf	-1.142513	23.854677	33.004891	-0.056293933149	2206	0.38939256573
TRINITY_DN191241_c3_g2	5.35639420426804	4.97834257673057	5.68379543469498	5.64934616309364	-0.288082	15.492606	16.679095	0.0655300617907	6804	0.48353909465
TRINITY_DN191641_c1_g1	0.763182375472669	-0.832499401002005	1.84998921698221	1.77338404989868	-1.376966	2.113089	3.424527	-0.0712366797253	253	0.584980237154
TRINITY_DN198166_c0_g1	2.70690772735473	0.306583443995132	4.42422432722669	4.25326682015763	-0.654204	3.349682	4.075200	-0.0313610342751	845	0.589349112426
TRINITY_DN193455_c3_g1	4.82684728974737	5.57490104499447	4.67980383002277	4.74486363078686	-0.384953	7.662961	8.497221	0.00987153773694	2334	0.532133676093
TRINITY_DN196871_c1_g3	1.87495235328079	0.331813701060512	-0.0409355898942959	0.765540528089783	-0.942571	2.846481	3.838057	-0.049587103605	459	0.664488017429
TRINITY_DN194689_c0_g1	4.23404022011136	4.7162663689701	4.53808855005411	4.58954451832399	-1.063554	14.810758	20.044058	0.00334684078195	4224	0.418087121212
TRINITY_DN175489_c2_g1	0.662592110826918	0.476893545939939	2.27232136447203	2.25304909621569	-0.334108	6.411737	7.017728	-0.0665915221802	1013	0.630799605133
TRINITY_DN150790_c0_g1	0.926844440175459	1.43290788086915	2.65035321018879	2.65226108276384	-1.579409	6.653191	11.031110	-0.0210988836019	2848	0.364466292135
TRINITY_DN182186_c0_g2	4.87384420321534	4.60720410355277	5.1976233155511	5.23163906363651	-0.664074	5.681304	6.860878	0.0160273858358	1444	0.571329639889
TRINITY_DN190478_c2_g2	4.39643028324663	5.06112517671506	5.24451915660423	5.23384242430593	-0.834684	5.936950	7.558777	-0.0780101719613	2727	0.426109277594
TRINITY_DN183555_c1_g2	3.99923161067785	3.12618931901627	4.48002245709171	4.49258564680855	-2.063720	11.510719	23.234406	0.0277834492372	4144	0.383687258687
TRINITY_DN191271_c2_g1	4.51689140178559	3.87549511402082	4.32992482816778	4.20790154109773	-1.149306	26.390383	36.571643	-0.0164452044312	5582	0.431565747044
TRINITY_DN183330_c3_g4	4.94788422871062	4.78609874151361	5.03630430991589	4.99612954975218	0.793883	3.209353	2.609678	-0.012645910399	855	0.513450292398
TRINITY_DN200413_c4_g1	6.10316670766013	5.59478493952937	5.76867872777343	5.74600420755333	-0.956092	44.883257	58.302599	-0.0541035222432	11093	0.462183358875
TRINITY_DN199136_c2_g1	5.90054639386662	6.67957444544402	7.10562978142876	7.12887904171864	-1.655939	1.474840	2.803521	0.102062375287	1482	0.529014844804
TRINITY_DN179412_c1_g2	4.99837817141534	6.51206301713316	5.02573467914316	4.97194763228171	-0.504451	0.020939	0.052185	0.000595592614652	947	0.422386483633
TRINITY_DN200845_c9_g1	3.47827920752488	3.24552617844777	4.72805316167314	4.67056615655375	-0.133407	2.927685	3.042440	-0.0316207386506	1408	0.450284090909
TRINITY_DN182512_c2_g1	5.15498819789859	1.47783365765523	3.6444837340198	3.60023952358955	-0.017353	8.513910	8.551742	-0.0841984623294	2065	0.566585956416
TRINITY_DN194211_c1_g1	4.1033769013143	4.62759123440045	3.59033824088968	3.56942200042728	-0.540612	4.953994	5.773690	0.0253681786439	672	0.650297619048
TRINITY_DN197991_c4_g2	4.20072310365165	5.81778838412295	5.26575853560541	5.261257493756	-0.686477	13.290970	16.008553	0.0617387519948	7101	0.424588086185
TRINITY_DN194528_c3_g4	6.35583128022033	5.43050642109934	5.317977195956	5.28212191375668	0.431625	8.117402	7.304916	-0.0243626162658	2619	0.485681557847
TRINITY_DN200575_c3_g3	2.23914709032848	1.94086284732004	-1.21405206904017	-Inf	-1.185489	10.606973	15.020893	-0.025920690867	1333	0.516879219805
TRINITY_DN166663_c2_g1	4.63125727893974	4.62188488767058	4.07162839719069	3.95925819723403	-0.616212	4.499860	5.375426	-0.0673980262931	2657	0.506962739932
TRINITY_DN180188_c0_g4	0.315573061101374	-Inf	3.48303706277107	3.34826486370389	-1.032260	2.738415	3.819813	-0.0533313933804	871	0.701492537313
TRINITY_DN192519_c3_g1	1.5316165263746	2.20769751553805	1.9268045912323	1.9277794192992	-0.542949	3.789480	4.439064	0.0615672614524	1017	0.523107177974
TRINITY_DN190071_c0_g2	-Inf	4.23551510001763	-Inf	-Inf	-0.987177	8.842131	11.747042	0.0114553285925	869	0.670886075949
TRINITY_DN178208_c1_g2	3.51263534819004	1.07760536414776	1.29869848528064	1.21745864837402	-1.976355	7.014444	13.795676	0.0241635463485	3147	0.399745789641
TRINITY_DN164132_c2_g1	5.16735970350269	5.62404242419299	5.40382070534243	5.27975609219587	-0.994143	20.886246	27.558017	0.0925628144601	4425	0.424858757062
TRINITY_DN183850_c2_g1	-Inf	4.75247651121132	-Inf	-Inf	-1.941891	13.576074	25.790365	0.04	2455	0.368228105906
TRINITY_DN178932_c0_g1	2.88148235130223	1.26412380494535	-0.452719571086104	-0.397881703902858	-1.872040	4.051603	7.794450	-0.0588528755436	2165	0.406928406467
TRINITY_DN185689_c0_g1	4.39380797260466	3.98088718744879	3.5841518676133	3.57708954045491	-1.291614	10.517447	15.462470	-0.0233473732381	4789	0.41052411777
TRINITY_DN181694_c3_g2	3.23979490129106	5.70532356681574	2.75926267746005	2.85568625190489	-1.372050	1.406439	2.359328	-0.0365864208815	894	0.515659955257
TRINITY_DN196120_c0_g1	2.90155956923235	3.8245418304219	3.55412337916538	3.40258562692197	-0.201022	17.630732	18.548215	0.0175529812521	3043	0.425566874795
TRINITY_DN193681_c4_g3	4.87329238199887	5.46772815538654	3.80142221864784	3.84267376464538	-1.171592	14.103258	19.800037	-0.0364312503508	3733	0.393249397268
TRINITY_DN198049_c4_g2	5.21899603811718	5.11784901575502	5.16364423611467	5.10925598216832	-1.835403	17.756649	32.029643	0.0357857213526	4795	0.437122002086
TRINITY_DN198049_c4_g1	4.33011667034361	5.42529578752734	4.48113240489963	4.48364192820742	-0.477241	9.383320	10.664422	-0.0615314112585	2511	0.459976105137
TRINITY_DN164281_c0_g1	3.23305282372459	-Inf	-Inf	-Inf	-2.124129	17.878052	36.821177	0.0508987867397	3491	0.41077055285
TRINITY_DN176047_c2_g2	4.12348764814752	4.18636507869459	3.54565685673891	3.53063585305401	-1.377626	4.041785	6.306067	0.0226822392478	2390	0.442677824268
TRINITY_DN186465_c4_g2	1.86505727064006	2.86360044483065	1.64864322069343	1.75240985726997	-1.525897	0.444177	0.981200	-0.0522843476827	266	0.729323308271
TRINITY_DN189546_c4_g1	4.54674502665262	1.88398009412051	1.38753833620505	1.61975455479217	-1.013354	11.846973	15.810804	-0.0374166241473	1665	0.545945945946
TRINITY_DN170418_c4_g2	3.84238756567653	4.80296768201368	2.28244107017814	1.99085775007511	-0.598530	7.179764	8.473492	-0.0364972587784	1539	0.48343079922
TRINITY_DN175046_c1_g1	2.44843348032715	4.51392947855699	-Inf	-Inf	-1.195554	13.325677	18.875551	0.0739026546344	4376	0.463436928702
TRINITY_DN155124_c0_g1	3.31655606354787	4.71598379760924	3.74347417724136	3.60105259927785	-1.078241	2.851759	4.037862	-0.0116122902712	850	0.535294117647
TRINITY_DN162052_c4_g2	0.93838813638799	4.49986078054265	2.77290459303293	2.72330843310131	-2.143731	1.624876	3.924769	-0.00203888223945	1900	0.448421052632
TRINITY_DN186205_c1_g1	3.4635186007741	6.17827538722408	0.0807260702302872	-Inf	-1.118197	4.816068	6.780910	0.00129700896491	3241	0.432273989509
TRINITY_DN193417_c1_g1	4.23193455066408	4.40936903013591	4.56041541022559	4.7699591318237	-0.995664	3.903477	5.300280	-0.056606638078	2152	0.51905204461
TRINITY_DN185496_c2_g1	3.54150859031952	3.85832670445382	3.7094625849854	3.69195905146674	-1.229200	6.881553	9.980683	0.0808829405762	3909	0.418009721156
TRINITY_DN165058_c0_g1	1.86730046092425	2.83462857195311	2.73496686697283	2.81304891568057	0.547123	14.694629	12.930255	-0.0435284000133	1049	0.552907530982
TRINITY_DN193696_c0_g1	3.44790774654983	1.16669115503964	-Inf	-Inf	-1.001148	37.124022	48.943639	0.0273914333343	3631	0.440925364913
TRINITY_DN190533_c1_g1	4.65143581030464	4.41309642389496	5.01226528335639	4.988439329814	-0.451691	19.620283	22.059850	-0.0217239529576	5389	0.402857673038
TRINITY_DN190505_c0_g3	6.48934116942423	3.60372960160418	5.5288092840097	5.46349250909693	-0.190772	9.612224	10.098577	0.0286397634497	3997	0.538153615211
TRINITY_DN200948_c5_g1	3.39426320296582	4.70930695738475	3.66015806808686	3.70076889598801	-1.136567	5.915177	8.334024	0.0195936001141	1378	0.438316400581
TRINITY_DN184207_c4_g1	4.31209125869005	3.87081631071605	5.61431754931842	5.63237760018722	-0.299806	3.293317	3.590872	-0.0310200349631	7039	0.384713737747
TRINITY_DN198062_c1_g1	1.86192097992187	3.07919500038238	2.24369162608037	2.06903785164083	-2.226720	1.228997	3.262997	-0.000610026470312	2291	0.465298996072
TRINITY_DN194913_c0_g1	3.42932560375776	4.41655821832309	-Inf	-Inf	-1.058846	27.675055	37.218020	0.000909790856296	7331	0.418633201473
TRINITY_DN199116_c3_g1	1.94500640227856	0.549051654794423	5.53786823680723	5.47087498465531	-1.263538	21.228320	30.634091	-0.02709821243	5203	0.391889294638
TRINITY_DN176405_c2_g1	1.69373737076872	0.114458134856291	2.9687564514608	3.18279308831889	-2.115635	3.486015	7.635628	0.00767580212009	2710	0.444649446494
TRINITY_DN196015_c3_g1	2.18604496009362	-Inf	4.33581578446335	4.13213243446583	0.322652	9.859252	9.112607	-0.0726809568496	1811	0.567642186637
TRINITY_DN160402_c2_g1	3.2179850499919	2.73272051047934	2.76577133064506	2.74091859502526	-0.579470	2.101444	2.527608	-0.00701449333154	1021	0.629774730656
TRINITY_DN194579_c0_g3	3.59701017840896	2.60514199900435	5.88470337509432	5.87943537410356	-0.584373	16.803899	19.620343	-0.0418115008143	1894	0.674762407603
TRINITY_DN198527_c2_g1	4.59519546433961	4.19018266201123	4.2319412174987	4.18890021360177	0.024149	34.816218	34.613557	-0.0415259029359	3980	0.644974874372
TRINITY_DN197778_c1_g1	4.74690734528957	6.1852344207641	5.20173875843998	5.16701160206796	-0.774734	4.767046	5.979971	0.00787813394759	2938	0.492171545269
TRINITY_DN189129_c0_g1	3.28164600034583	3.20310771332083	1.54197641378513	1.31469602104761	-0.761452	13.279736	16.357452	-0.0527992804199	1670	0.620958083832
TRINITY_DN182341_c1_g1	2.85673571724678	-0.0521048670870756	5.98310723883612	5.84543187487373	-1.454672	1.179660	2.096658	-0.0446458420154	834	0.50479616307
TRINITY_DN180626_c0_g1	3.71010095619921	5.51458275027439	3.89065268909154	3.86671069439796	-0.989444	7.757100	10.335516	-0.0364446555808	1904	0.395483193277
TRINITY_DN199062_c2_g1	4.95933851000656	5.5049436189799	3.83971269154659	3.92560925193191	-0.473246	25.249653	28.535908	0.11435366679	3478	0.434732604945
TRINITY_DN169166_c0_g2	3.95886253976005	3.66514933789332	4.59005932718105	4.53749076704804	-1.710742	6.704001	11.731949	-0.0297529048455	2742	0.359226841721
TRINITY_DN195281_c0_g1	2.19084217006946	2.3710291635734	3.06872640838685	3.09230505741709	-0.992247	4.220267	5.709506	0.0678552199999	1751	0.322101656196
TRINITY_DN167293_c3_g3	5.08058158624181	5.81919031174589	4.08909160962707	4.15221569040975	-0.916773	3.133625	4.171561	0.00426066147045	1233	0.690186536902
TRINITY_DN166243_c1_g1	2.37012759173928	1.04248154954885	-Inf	-Inf	-0.751803	9.171974	11.304994	-0.0571376618862	1407	0.452736318408
TRINITY_DN181996_c1_g2	3.98034717596844	4.36565505273534	4.44635341756514	4.55391056131498	0.740114	1.661313	1.334338	-0.0249930638758	2752	0.513444767442
TRINITY_DN197363_c0_g1	5.58615315010803	3.8712010151756	5.45307309797701	5.44625548796405	0.002752	4.523903	4.520557	-0.0672565577301	2154	0.441504178273
TRINITY_DN199548_c1_g1	4.41414221615481	4.14097840797415	3.44919523136316	3.38592503738969	-0.653962	12.549660	14.977840	0.0610610638016	3441	0.498982853822
TRINITY_DN188502_c1_g1	3.34350439477605	2.74892053206392	5.66581986779215	5.65443037485973	-1.384699	13.679931	20.714786	-0.000314945035589	4435	0.512514092446
TRINITY_DN197066_c1_g3	0.506550817101593	1.44158567947058	1.66800560153338	1.18909260928618	-1.988446	3.725559	7.616723	0.0376980976276	1074	0.369646182495
TRINITY_DN179887_c2_g2	0.145604490385268	0.324540172226337	1.32818358522563	2.21122672511198	-0.151510	16.110344	16.736419	0.0309682884792	1300	0.438461538462
TRINITY_DN174285_c1_g1	2.00116829614851	3.42793250101463	0.738836126804531	0.562849632024222	-1.550416	18.955352	30.416120	-0.0111157077911	3607	0.467978929859
TRINITY_DN174411_c0_g3	2.05791289002567	0.837289316439891	1.62313779978958	0.594687222149124	-2.249733	1.931814	4.839516	-0.0298209713891	1624	0.437192118227
TRINITY_DN199676_c4_g1	5.81836520175303	5.94892581139734	5.85511642809522	5.86827588871465	-1.090908	37.782522	51.265192	-0.00598566440381	8203	0.488967450933
TRINITY_DN193057_c1_g1	3.76310332317394	3.28656721484757	2.4855662677336	2.46134626135612	0.051698	2.703329	2.663601	-0.0392058762148	732	0.564207650273
TRINITY_DN197295_c3_g1	4.09727611011235	3.23629135389338	3.88831598173488	3.81821710858648	0.211440	7.591304	7.198661	-0.0435823656443	2132	0.480300187617
TRINITY_DN177531_c1_g1	4.69202590510975	4.1883189442458	5.18482140214952	5.07089178204533	-0.655261	3.911429	4.743196	-0.0155562186255	1028	0.510700389105
TRINITY_DN190554_c1_g1	4.70058430640266	5.09050313220776	5.43431027423834	5.41902643737492	-1.396561	17.789911	26.965015	-0.04228356269	7353	0.462668298654
TRINITY_DN172341_c0_g1	4.10836345033969	3.33031490937087	4.76934190302949	4.69811831080191	-0.130279	4.474497	4.636535	0.00675524122207	1001	0.541458541459
TRINITY_DN200657_c5_g3	6.9574220558518	8.9365586179616	7.70115100210319	7.67975115223532	-1.632525	32.937973	54.291537	0.0285686636314	6448	0.529776674938
TRINITY_DN200657_c5_g2	4.72864289610522	4.72689711489332	5.80323701216961	5.87722823032609	-0.250829	4.321261	4.633028	-0.0195134939609	933	0.579849946409
TRINITY_DN191101_c0_g4	5.08976329588837	3.90954139097024	4.26991185440122	4.22168935751491	-0.333421	5.586363	6.119498	-0.0173621734869	1109	0.671776375113
TRINITY_DN158985_c0_g3	0.603645377579408	-0.586070664743478	0.250185642307728	0.245893461070782	-1.474596	0.508382	1.055589	0.103363847097	291	0.364261168385
TRINITY_DN195903_c0_g2	0.164818700626098	7.65087264805877	0.572073224794548	0.596080956012342	-0.514675	13.322808	15.269611	0.102025288169	1768	0.538461538462
TRINITY_DN197137_c1_g1	3.59843469214955	1.82372262136323	4.86556252212824	4.74888238517912	-0.629253	14.858290	17.585928	0.0287274169984	2035	0.748894348894
TRINITY_DN197387_c2_g1	2.94180188490559	0.519032372894579	3.7921175268127	3.74525779935367	-0.550024	51.453604	59.304858	0.00138620233639	4369	0.616617074846
TRINITY_DN186631_c0_g3	5.0274825779029	4.72699113913997	5.59938159454283	5.60888522326609	-1.909346	5.365554	10.345888	-0.0188251176999	2620	0.412213740458
TRINITY_DN197873_c1_g3	4.84294015759945	4.39166891590127	-0.0809398166729671	0.112007330282257	-0.399121	12.153476	13.494247	-0.0516765185923	4462	0.408112953832
TRINITY_DN199528_c3_g2	4.79176824309157	3.73129176308664	5.29137863531598	5.20870820626235	0.047131	8.592552	8.490487	-0.0285427212906	1776	0.502252252252
TRINITY_DN199401_c0_g2	3.49254299692155	4.19986918409346	4.83555822484267	4.93733034137367	-0.602112	6.482180	7.667789	0.0414120643705	1114	0.415619389587
TRINITY_DN191515_c0_g1	3.85818066027865	4.54207299174649	3.71729416292682	3.6133037414076	-1.336755	3.595492	5.551101	-0.0122856431299	1327	0.590806330068
TRINITY_DN200182_c3_g1	3.8578942688088	2.54281937491984	4.94732441159963	4.84313899870081	-1.271246	9.214399	13.480847	-0.00598962836623	2642	0.499621498864
TRINITY_DN183962_c3_g1	4.01780679137774	1.21058591952469	1.68015779594327	1.36329324893736	-1.126305	4.737269	6.692575	0.0365615803674	1462	0.582763337893
TRINITY_DN180160_c1_g1	0.724260449062849	3.9550790975145	-0.331492410372041	-Inf	-1.505402	34.598977	54.288762	-0.0038625653759	4746	0.541719342604
TRINITY_DN178718_c1_g1	3.4470864604487	3.78018901984486	2.87834968072642	2.5880615344145	-1.049941	0.469215	0.784746	-0.0487662075278	809	0.38566131026
TRINITY_DN195794_c3_g1	5.1774777647929	3.92498893696005	2.8128329763677	2.70021721784098	-1.189040	10.369130	14.707409	0.221527098444	2412	0.637230514096
TRINITY_DN167729_c1_g2	0.175193066767466	4.18969345351316	-Inf	-Inf	-1.871239	8.635582	16.071327	0.00358623801854	1859	0.425497579344
TRINITY_DN173438_c4_g2	2.31783548375603	4.27957478453154	1.80327589668321	1.47750101045754	-1.773002	4.334467	7.941636	-0.02825210535	2054	0.391431353457
TRINITY_DN200174_c1_g1	2.16014555758321	3.84953059898052	1.27800367541907	1.08654654088572	-0.708655	10.302250	12.517842	-0.0330357286448	1903	0.595901208618
TRINITY_DN190621_c1_g1	0.743783922275207	1.06528648747639	0.181380877030693	0.945211134327281	-0.327120	2.596706	2.863967	-0.0755682872518	665	0.554887218045
TRINITY_DN199206_c2_g1	4.50668427539014	4.81342511371401	4.26119629806611	4.30226227251343	-0.913463	4.999912	6.555855	0.00374777508252	2172	0.52255985267
TRINITY_DN182212_c1_g1	3.25527512052001	3.77295075981842	2.94373440411676	2.99436370696395	-0.218966	10.748352	11.373165	-0.00312291159035	1682	0.391200951249
TRINITY_DN187709_c1_g1	4.98789303656986	4.52798671386667	3.13094795577712	3.24688817225965	-0.658168	4.930022	5.956802	-0.0194339158502	1747	0.612478534631
TRINITY_DN200209_c0_g1	4.3951838476312	5.28488510468898	3.62960288216166	3.60030328264427	-0.095058	1.201282	1.241043	0.00383876335325	1229	0.407648494711
TRINITY_DN197580_c1_g1	3.13896691129388	4.30347503106203	3.2345105784274	3.38991800423842	-1.608057	4.408698	7.517282	-0.0269726263391	2450	0.481632653061
TRINITY_DN197624_c3_g1	3.84187436377821	3.57558498985416	3.65574264515443	3.69171720468934	-0.190464	13.142265	13.795787	-0.0354884491988	964	0.629668049793
TRINITY_DN198632_c3_g2	6.74720991286735	5.73883663824218	8.24493656357898	8.29296756075384	-0.195641	0.831769	0.896309	-0.082562919935	620	0.425806451613
TRINITY_DN185523_c0_g4	4.19606362334109	1.22589096279085	3.35611113879909	3.14620048361919	-0.751886	16.772468	20.565645	0.0335020966261	2982	0.492957746479
TRINITY_DN194559_c0_g1	5.71896895703981	6.46186436284152	6.08279573607889	5.9353931602769	-1.085269	18.308469	24.906006	0.0255926005998	7065	0.440481245577
TRINITY_DN163857_c4_g1	3.7894974596843	3.43175916455355	4.23483033157994	4.14226197535522	-1.365094	19.697951	29.486424	-0.0411369534202	4646	0.550150667241
TRINITY_DN189344_c1_g2	4.67371963917256	4.43587328816685	3.85393847019006	3.2273634124625	-1.404512	19.455063	29.546185	0.0217919321147	6215	0.450201126307
TRINITY_DN179203_c0_g1	3.65193737181223	4.1558719097585	3.57863858801929	3.62239136891798	-1.695197	9.823485	16.890839	0.0809247422021	2186	0.402104300091
TRINITY_DN172395_c3_g2	2.6112924056354	3.37733161423054	3.91251836919955	3.64523967568465	-0.721113	1.159523	1.509734	-0.0402586627004	726	0.442148760331
TRINITY_DN173883_c3_g1	1.71490497348429	1.80355723259601	2.32263248461059	2.18006152172125	-0.950416	0.764478	1.136921	-0.0557098906072	349	0.547277936963
TRINITY_DN180619_c1_g2	3.83395441305818	4.40504794292658	4.62068109859322	4.53071861943568	-0.297565	6.123736	6.636317	0.0458603312903	2762	0.368935553946
TRINITY_DN195182_c0_g2	4.31295655417695	6.76057338252336	4.79126873173363	4.71971790151533	-0.455870	4.162183	4.740561	-0.0129736938682	2033	0.500245941958
TRINITY_DN195822_c3_g1	3.21828037755996	3.91960221829245	4.41883013582	4.50701523453456	-1.019997	14.165689	18.908658	0.0134401229963	4116	0.495869776482
TRINITY_DN195182_c0_g1	5.55280257043158	4.95649551654805	6.00046396551245	5.99082423732379	-0.291687	10.449437	11.274920	-0.0232910976051	2245	0.563474387528
TRINITY_DN192284_c1_g1	5.70358999863738	6.19005665611107	5.09477428021023	5.0652759804228	0.111540	5.292163	5.139969	-0.0956091778196	2601	0.438292964245
TRINITY_DN185593_c1_g2	3.61930892627204	4.50430770999334	2.80221796713309	2.88600470623267	-0.450004	7.314403	8.264649	0.0426740571786	2329	0.38857878918
TRINITY_DN198596_c4_g1	5.04681732843584	5.14013887292046	4.93815791425261	4.98217546105079	-0.748587	1.565862	2.024536	-0.062194749628	2810	0.495729537367
TRINITY_DN200560_c4_g1	6.95626255192415	7.47443325203654	8.50924237067262	8.41498530079719	-0.568957	77.795738	90.089713	0.00156220770559	7396	0.568685776095
TRINITY_DN187353_c2_g1	2.2735330734393	3.74156915567239	2.00314621207451	1.89488372176125	-0.216825	4.966756	5.269329	0.0442968203358	857	0.383897316219
TRINITY_DN196477_c1_g3	0.661017250719471	3.12380586920098	0.229179665809266	0.37635849827872	-1.341673	9.931059	14.882107	-0.0176028538125	2099	0.590281086232
TRINITY_DN191359_c2_g2	4.84490509369879	5.16290537653031	4.76283840148318	4.75454287248698	-1.885491	3.564609	6.957126	-0.0313756338258	2378	0.441547518923
TRINITY_DN163724_c0_g4	3.83405154641197	3.94304778679836	4.25628843917676	4.09876571127628	-1.597637	23.118111	37.700727	-0.0392798376499	6532	0.373086344152
TRINITY_DN199640_c9_g3	0.92885052971557	1.70159665685235	2.51759361952782	3.12687904302548	-0.425215	25.783920	28.759279	0.0550592669128	2515	0.546322067594
TRINITY_DN190537_c1_g1	4.30419524343774	4.60897066612063	4.07658751683295	4.17585239410151	0.410352	10.085787	9.134094	-0.00539962397044	3147	0.473149030823
TRINITY_DN180527_c0_g2	0.926217325213266	0.963146229133838	2.75810108991892	2.60360211896805	-0.202090	1.797990	1.916454	0.000199582927639	525	0.52
TRINITY_DN185240_c1_g2	3.94296884696078	3.27009936287646	3.64086113181952	3.54946706885485	-0.761511	5.385171	6.710432	-0.00498209716755	1572	0.653307888041
TRINITY_DN198535_c7_g2	4.45853916971122	4.21527090988903	4.10139048491878	4.07672286391661	-0.750666	7.893868	9.744114	0.0584757217329	1930	0.590155440415
TRINITY_DN172867_c2_g2	5.13485834291812	3.71959289308425	2.63602609944327	2.56876342589439	-0.128730	3.519208	3.648766	-0.0504684182659	1505	0.421926910299
TRINITY_DN193514_c2_g2	4.42895478536362	4.734980889973	4.66455121631802	4.68586300961735	-1.030549	9.175883	12.358778	0.112007355867	3826	0.415316257188
TRINITY_DN176510_c6_g1	5.44237454643107	4.58155803128698	5.34940332338139	5.30728918883118	-1.951407	8.881918	17.127508	-0.00852241834921	4891	0.382539358004
TRINITY_DN177058_c0_g3	2.73782241734123	2.76658259204239	3.16712443598102	3.10435124840742	-1.412498	2.708212	4.377119	-0.0512465825783	655	0.525190839695
TRINITY_DN173700_c0_g1	1.17889880792233	0.797964895052661	4.69969779813375	4.73390269133347	-0.809176	4.052783	5.160957	-0.0470409381088	1665	0.46966966967
TRINITY_DN191216_c0_g1	4.23213877399402	3.70749390522249	4.34788755658416	4.2629985491116	-0.895772	11.014505	14.167465	-0.0209378594953	3660	0.399180327869
TRINITY_DN188126_c1_g1	3.67608607236024	3.37175972984857	3.62738033842785	3.50875655373834	-1.215776	12.370693	17.663113	-0.0275562142371	3579	0.439508242526
TRINITY_DN183507_c2_g3	4.0924986125844	3.0938190710371	3.83093390641371	3.74154214593662	-0.861889	0.843299	1.193424	-0.0272502641206	581	0.614457831325
TRINITY_DN195793_c0_g1	2.14637436741676	1.6071999028024	2.69307490583567	2.63675877160417	-1.717558	1.445893	2.838614	0.0801372698752	550	0.441818181818
TRINITY_DN193307_c3_g1	2.71301834188391	4.07010834020081	4.09467766304528	4.18044498694009	0.019954	2.058595	2.046262	-0.0333189106439	1267	0.483030781373
TRINITY_DN197438_c2_g1	4.93425219514354	4.38309422980775	5.26670209675199	5.17736430927178	-0.592429	14.979889	17.541657	0.0655137490498	7702	0.413918462737
TRINITY_DN193919_c1_g1	5.45195086721579	6.03967242884723	4.99206292427786	5.09488740516498	-1.266232	15.517234	22.484121	-0.052919549445	10496	0.401200457317
TRINITY_DN187016_c1_g1	2.25429043984181	1.27138961787898	-Inf	-Inf	-0.617942	1.559365	1.922523	0.141366230558	737	0.40434192673
TRINITY_DN200513_c2_g2	2.10751365657366	3.42926949552478	1.87383052167046	2.00094088326644	-0.815248	16.156816	20.198271	-0.0436318984593	2691	0.45187662579
TRINITY_DN197057_c2_g1	4.2161833550633	4.01501024013735	4.69177720532502	4.72404504621575	0.780161	2.145178	1.724700	-0.0522942014056	1300	0.414615384615
TRINITY_DN197057_c2_g2	6.35227656130106	5.42768655181419	6.0164279313897	6.0179440598502	-1.311686	17.747657	26.092437	0.00070037120752	4349	0.47160266728
TRINITY_DN189035_c3_g2	3.58893984180269	4.81387067028836	2.15012984252044	2.25068020219318	0.612378	6.143559	5.286486	-0.0471749415365	977	0.392016376663
TRINITY_DN195352_c0_g2	3.93639840899259	4.60855646077755	5.37544371871492	5.51537136616918	-0.586609	8.932015	10.481042	-0.025489904671	2928	0.474385245902
TRINITY_DN192855_c2_g2	4.41098786335374	4.96655520855616	4.91087780988648	4.83174238818001	-0.424050	1.583504	1.822255	0.0112696286002	1073	0.450139794967
TRINITY_DN178018_c0_g1	4.22291092220423	4.69148828085994	5.49931201294421	5.53565438241899	-0.660209	0.200472	0.309503	-0.110578198214	525	0.558095238095
TRINITY_DN191149_c2_g3	6.19666001645298	3.87174512242422	4.89866675066396	4.63815711387849	-0.052494	4.417423	4.480753	-0.0739919663982	2803	0.505529789511
TRINITY_DN196319_c2_g1	5.41715336925961	4.16035174648588	3.42879151033663	3.54144176533507	-0.607880	18.102543	21.271475	0.011765945	5064	0.492496050553
TRINITY_DN166169_c0_g2	0.109038223666151	2.65779684515734	0.0807260702302872	-Inf	-1.983078	4.410233	8.897338	-0.00690954875133	1613	0.374457532548
TRINITY_DN187902_c7_g4	3.8945531385484	4.8209312552631	4.06182699689706	4.01640802382653	-0.334007	6.427555	7.034720	-0.0238798454461	1026	0.644249512671
TRINITY_DN193687_c2_g2	6.83685940220858	5.97148703691729	6.41219585462864	6.44410579589091	-0.749526	10.817829	13.301223	-0.0288096549355	2777	0.517824990997
TRINITY_DN198011_c1_g2	4.85081678637835	4.35034347013254	5.15533761437887	4.98000729852061	-0.360247	14.594555	16.021819	0.0833935856249	2980	0.546308724832
TRINITY_DN189356_c4_g1	4.09181211860053	4.19223710776314	5.33291158004325	5.29323833234085	-0.715577	3.182928	3.956006	-0.0537499064765	997	0.485456369107
TRINITY_DN200761_c0_g1	5.2289486474533	5.58950402192028	5.6266082509418	5.65206610616152	-1.465711	1.846782	3.143272	0.00965966381764	2150	0.541395348837
TRINITY_DN200957_c1_g2	3.43144555621187	3.41939887683007	4.12744741985962	4.19289349732754	-0.996305	4.776481	6.447787	-0.0173868854244	1359	0.530537159676
TRINITY_DN184943_c0_g2	2.57036007131543	5.72472289438368	3.04675196329398	3.22205349929697	-0.377891	4.532121	5.038562	-0.0368200100398	681	0.522760646109
TRINITY_DN163179_c3_g2	-Inf	-0.219554371993816	-0.144630562896674	-0.0681499787853815	-1.777552	1.604180	3.201502	-0.00184186279264	377	0.684350132626
TRINITY_DN199488_c5_g1	5.30504254128219	5.50138567791704	6.43278948701004	6.3547921889265	-0.374649	34.343911	37.769720	-0.0256177973695	5801	0.519910360283
TRINITY_DN194569_c2_g3	4.22174197036281	5.01082747207389	4.21911199384361	4.09649142126496	-1.254482	7.807821	11.393542	0.10609932992	1695	0.417699115044
TRINITY_DN198443_c1_g1	5.00338326182836	3.64939888836804	4.22293563532852	4.29859809937673	-0.781152	51.494228	63.408296	-0.00343123690901	8263	0.486506111582
TRINITY_DN190375_c3_g1	2.8153164960049	3.14060769208066	2.60107459920137	2.66016605286877	-1.392944	2.976215	4.744964	-0.0305060869333	955	0.546596858639
TRINITY_DN189073_c2_g2	4.99546914615317	4.8010492420523	5.48482429134592	5.43404828416209	0.483769	16.900043	15.090771	0.0155794616375	1996	0.419338677355
TRINITY_DN169665_c4_g2	1.98986436592162	-Inf	-Inf	-Inf	-1.621460	4.315969	7.408207	0.0358646373057	860	0.397674418605
TRINITY_DN196476_c4_g2	4.32729825266168	4.86827124876721	4.62074868904317	4.45102129988497	-0.185981	3.703776	3.902300	0.0670684778877	1615	0.460681114551
TRINITY_DN191226_c1_g1	4.65863497297818	4.29424254711951	4.46529796662269	4.38056382291495	-0.393450	7.587969	8.434777	0.119641152268	2641	0.388867853086
TRINITY_DN160229_c1_g1	3.29930302894606	3.56746838326894	3.23117898350773	3.22894951771295	0.223495	14.816665	14.036958	0.195578889199	1390	0.348201438849
TRINITY_DN162537_c0_g2	2.89667747076518	2.64048992850263	3.29849101835134	3.28281841748126	0.012637	4.043026	4.029151	-0.0709637972083	715	0.356643356643
TRINITY_DN195229_c2_g1	4.69581104366816	4.24669563185152	2.77973156571864	2.36725984070471	-0.342696	12.928980	14.132338	-0.0580407249429	3552	0.449324324324
TRINITY_DN168636_c3_g1	4.88640342376527	3.02805413392513	4.29851582177612	4.21943921331805	-0.080733	0.744439	0.768349	-0.0910895862481	673	0.410104011887
TRINITY_DN192857_c1_g1	6.0638499423254	6.71290532560516	5.1752887964951	5.17350281655359	-1.669579	16.404525	27.643018	-0.0068215932806	5073	0.42223536369
TRINITY_DN195525_c2_g2	2.81838733893597	3.79815712805021	4.03149545083603	4.0731600089832	0.306098	8.074036	7.484691	-0.0548165914643	643	0.496111975117
TRINITY_DN175636_c1_g1	3.53153177802343	0.497149415697406	2.56210155481269	1.9402768303801	-0.764581	9.654151	11.939056	-0.0572121538293	2422	0.391412056152
TRINITY_DN189840_c3_g1	4.1922998538866	3.07534111849318	3.89107412953203	3.847571255255	-0.747835	12.167243	14.936626	-0.0235526839504	2300	0.674782608696
TRINITY_DN200300_c2_g1	4.41427461200272	5.33956329874119	4.99319571446765	5.01205605764829	-1.120907	5.963332	8.354270	0.00217079327254	4085	0.496695226438
TRINITY_DN185485_c1_g2	5.34395018838837	5.28492072449971	5.10753816766712	4.97161587061781	-0.485857	10.009196	11.398512	-0.031700472196	4592	0.408754355401
TRINITY_DN187903_c4_g1	3.73251577065853	3.31095455328219	3.29833520548218	2.8159216976337	0.017500	6.994039	6.962530	-0.0125095365143	1527	0.486574983628
TRINITY_DN199097_c2_g1	3.93764139546224	3.09577475868218	4.70086963274036	4.7380415971783	-0.933623	8.960768	11.696929	0.0184985326202	2151	0.529986052999
TRINITY_DN175593_c3_g2	3.10723815896789	4.29639669066522	3.00660135008734	2.96577164529214	-1.443257	0.610441	1.198647	-0.0375890408642	920	0.494565217391
TRINITY_DN195867_c2_g1	4.99911069970291	5.49271185093576	5.36874075429012	5.36886800049837	0.163765	3.853573	3.687237	-0.0506872859547	841	0.531510107015
TRINITY_DN200507_c3_g1	5.50616378150634	4.52720027461559	5.6086902851934	5.59209494822749	-0.306161	12.549960	13.585081	-0.00310672480453	3907	0.480163808549
TRINITY_DN196383_c5_g1	4.92836098636457	4.55001023581404	5.93102447489226	5.86263060625126	-0.238236	10.303268	10.959561	-0.0052665388096	3499	0.434981423264
TRINITY_DN196105_c1_g3	4.00925288931163	4.13436312554271	4.56102273953565	4.48429819468819	-0.375055	4.006191	4.456474	0.0281067507767	1222	0.490998363339
TRINITY_DN200202_c2_g1	2.9233641115891	5.62394324658614	3.66872882925325	3.52092768207307	-1.052550	61.096487	81.748473	0.048929446768	6152	0.555754226268
TRINITY_DN197431_c3_g2	3.64133595300057	2.87761322202073	4.02313076462879	3.91869812929238	-0.724457	15.950350	19.404711	-0.0015401949482	2578	0.459658650116
TRINITY_DN184279_c1_g2	3.2232776586879	1.75817662132576	0.0827222480298232	-0.354143863709892	-1.597376	13.508513	22.182605	-0.0295893290389	2915	0.400686106346
TRINITY_DN190330_c0_g1	3.74829704962789	4.20874673301389	3.74048985210033	3.69380388077818	-0.628370	6.515418	7.767735	-0.0274648007678	629	0.702702702703
TRINITY_DN176370_c2_g1	3.2036847467967	3.21136575215023	3.90157407709504	3.89759859452565	0.014108	7.590514	7.563088	0.0318350357483	2015	0.397022332506
TRINITY_DN185118_c1_g1	4.33788015424739	4.92797783248388	3.4587833627309	3.51237334364542	-1.471227	30.314926	47.004782	-0.0346520822193	5733	0.446537589395
TRINITY_DN187109_c3_g1	4.31215684249789	3.68927946860563	3.80555484387102	3.88978998122561	-0.560943	3.101436	3.668679	-0.0416446205929	2083	0.4570331253
TRINITY_DN186544_c2_g1	1.89291966107565	3.07483726716771	1.06266100304274	0.833725845483902	-1.455149	15.972032	24.771492	-0.0322262460474	3645	0.477091906722
TRINITY_DN192702_c2_g2	4.53525818343822	3.52927587479216	3.89502861331214	3.90420526491787	-0.437363	14.660680	16.436725	0.0253441295724	3509	0.44742091764
TRINITY_DN165110_c3_g1	0.729160604541044	0.0556944330594618	2.8575724586272	2.60625401497361	-1.324769	1.090742	1.843578	-0.0120082269918	721	0.403606102635
TRINITY_DN190520_c3_g1	4.06399719307239	3.36780576065781	2.92900960966717	2.8546673601796	-1.191921	7.495993	10.707958	0.0270436338723	2012	0.561133200795
TRINITY_DN197903_c1_g1	5.31342978982065	5.17463971667893	5.23328741540124	5.04238329115436	-0.981205	5.562208	7.441161	0.0602352932494	8171	0.380124831722
TRINITY_DN200399_c5_g1	0.821306161897687	6.02324692146331	1.74442031288119	1.68372097092786	-1.058205	67.008642	89.801635	0.0772867176139	7763	0.576967667139
TRINITY_DN199202_c8_g2	3.82762912460892	3.4708486227502	4.49016900674432	4.50008085580271	-0.579992	13.079043	15.273442	0.043494508109	2138	0.566417212348
TRINITY_DN188622_c1_g1	2.04491792667716	3.03318517278924	-Inf	-Inf	-2.196346	0.947861	2.603759	-0.000392155215034	1058	0.512287334594
TRINITY_DN174716_c4_g1	-1.21832598910016	2.57813123494277	-0.583184608294042	-Inf	-1.749682	16.268944	28.335197	0.029433154216	2610	0.484291187739
TRINITY_DN196554_c3_g1	3.48434886352171	4.41261005593507	3.49205748079561	3.6667644077167	-1.017103	7.458660	10.036613	-0.0272901566375	2879	0.433136505731
TRINITY_DN195082_c0_g1	1.88460388038747	-0.517885347349359	-Inf	-Inf	-0.667265	1.241622	1.576812	-0.0719474311162	481	0.459459459459
TRINITY_DN180151_c2_g1	4.31035443761044	4.90829629560334	4.65848354909768	4.70777972075428	-0.299830	3.343151	3.644610	0.0516506896927	1663	0.381238725195
TRINITY_DN186250_c0_g2	7.39619536821804	4.75973406733584	6.09967502616651	6.12992939152172	-1.211137	0.660353	1.134093	0.00593732587795	961	0.528616024974
TRINITY_DN180687_c2_g1	3.45057527085645	3.43735454793016	3.86774202366658	3.87948504559821	-0.661165	6.271542	7.555734	-0.0420201447415	1494	0.39156626506
TRINITY_DN184642_c4_g1	2.13261834952076	0.854107575679798	2.69167382401973	2.33663182621093	-0.528277	7.694516	8.888766	0.148196401194	610	0.677049180328
TRINITY_DN192316_c4_g1	5.18251466929217	4.01832485195899	5.49590140872449	5.55155922457028	-0.981889	18.823447	24.757856	-0.0532025394084	4900	0.537755102041
TRINITY_DN163497_c2_g2	5.27326220580693	5.36981380582128	3.06180663172513	3.00344445202268	-1.333987	5.965070	9.023725	-0.0024564204889	1582	0.402022756005
TRINITY_DN192553_c1_g1	2.93343610020042	2.19126160514975	3.02095529308589	2.95416693963446	-0.400169	12.813480	14.227755	0.0183337912822	1823	0.489303346133
TRINITY_DN155391_c0_g1	2.50664868601273	0.927617563613156	-Inf	-Inf	-1.625626	2.280447	4.088462	-0.0503399351324	1059	0.553352219075
TRINITY_DN194012_c3_g2	2.09975163640851	3.08564837761169	2.48717775493541	2.38396218737747	-1.598882	0.703367	1.460073	0.00765395688505	1234	0.46677471637
TRINITY_DN176755_c0_g1	4.41318254472871	3.39586436772593	3.66255439489689	3.58796694904273	-0.595609	24.397540	28.533097	-0.0266074882172	3547	0.43219622216
TRINITY_DN191933_c1_g1	5.10418295781503	4.26892767109958	5.15668850226394	5.18129829839004	-0.340944	16.200023	17.686059	0.122860918733	2642	0.403860711582
TRINITY_DN187777_c0_g1	4.52785672898147	4.7926259407716	4.84742609817334	4.7273913767822	-1.057566	8.496394	11.561676	0.0137531089785	3582	0.407872696817
TRINITY_DN193649_c4_g3	4.87587449984055	3.66675840362422	4.39746881348883	4.37217076510978	-2.233689	1.813571	4.540136	0.0278406085489	2323	0.386569091692
TRINITY_DN190034_c2_g1	5.33324352123073	5.37315873519696	4.78391146369179	4.74219572208596	-1.685557	7.283487	12.577200	-0.0256004981163	5332	0.385971492873
TRINITY_DN181422_c3_g1	1.64410280024172	1.66673533199185	4.69273480114671	4.73435957886485	-0.050363	2.669725	2.708981	-0.00627105924038	947	0.563885955649
TRINITY_DN171414_c0_g1	6.53383676049527	6.24925737872533	3.32783908046788	2.80596111637678	1.100481	3.763310	2.864155	0.16599606835	1043	0.427612655801
TRINITY_DN196758_c2_g1	3.72046218400486	3.99716678828082	4.6546184106245	4.66934596703351	-0.214112	20.305668	21.429939	0.0353164384137	3111	0.490517518483
TRINITY_DN193969_c2_g1	0.23258028904816	2.49869781328994	4.62183405182624	4.54672388836034	0.310552	12.025644	11.155610	0.0421578436396	2267	0.492280546978
TRINITY_DN191686_c0_g3	4.45621492547235	4.13079069381278	4.50857153045457	4.6456123737	-1.866484	5.920823	11.145339	0.0701180607105	3260	0.581595092025
TRINITY_DN200610_c1_g1	6.02664654063014	6.19119645519243	5.73117400668569	5.82024520521574	-0.903880	39.937341	51.065514	-0.0237645240187	7044	0.471890971039
TRINITY_DN191238_c0_g1	1.78207965567677	3.18592406245961	2.00559650744085	2.23745385814126	0.730448	14.048348	11.876367	0.0876098810891	1165	0.608583690987
TRINITY_DN179400_c0_g2	5.18391719164948	5.75790713937456	5.6795039788611	5.64243120010402	-0.246145	2.398690	2.583028	-0.0169444211464	1925	0.438961038961
TRINITY_DN176299_c2_g1	5.04007993513304	2.90241622300765	4.76615100250315	4.6989362793654	-1.512757	1.471081	2.616147	0.0252655436279	2252	0.463587921847
TRINITY_DN165021_c0_g2	3.11193161466174	2.53970733673898	2.38175652549249	2.50318618836699	-1.303757	2.054853	3.237861	-0.0588617167322	1302	0.375576036866
TRINITY_DN162564_c9_g4	2.6808447506256	0.343047755353923	2.7504547777796	2.69155691445952	-2.095695	2.950125	6.483622	0.0625069719733	1764	0.410997732426
TRINITY_DN187720_c2_g1	3.32933925002191	1.42337993905974	2.50401777209018	2.37669801111174	-2.132181	6.278895	13.387049	-0.00496378082426	3406	0.545801526718
TRINITY_DN193526_c2_g1	3.82047796449753	3.3951987494183	3.79787238684949	3.91313150755239	-1.703495	7.117320	12.392225	-0.0603242304342	2712	0.348451327434
TRINITY_DN163945_c1_g1	5.79909413536277	3.54310069981759	4.50667023553624	4.05907533003134	-1.998596	2.115779	4.569419	-0.0915656326596	1395	0.526164874552
TRINITY_DN185066_c1_g3	5.500284546724	4.56830378665746	4.26104414376998	4.06429884994999	-0.137471	4.092950	4.251220	-0.0552551564421	1508	0.413793103448
TRINITY_DN189384_c0_g2	5.44305666518809	4.69391483912691	5.62815281162561	5.52778629829302	-1.791657	41.459177	72.789263	0.0352357850172	10770	0.395264623955
TRINITY_DN192626_c0_g1	3.16418185849182	3.85906859567715	3.32944752797759	3.39176595785894	-0.902183	9.026528	11.663316	-0.0455080461847	1945	0.39177377892
TRINITY_DN195233_c1_g1	4.0828515886581	5.5542019435221	3.61390815921239	3.6634672511815	-0.822782	13.854915	17.381321	-0.00415022343494	2697	0.44901742677
TRINITY_DN165008_c2_g1	3.87940293312407	3.70048241274632	4.25418935158702	4.23148263664361	0.117227	2.435051	2.353795	0.00371061605714	631	0.492868462758
TRINITY_DN188923_c2_g1	4.3948912768985	3.1808842856226	2.89267364122993	2.97185387641711	-0.043048	18.990451	19.193546	-0.0360674980552	2647	0.453343407631
TRINITY_DN200314_c6_g1	5.03374232555092	6.23639345810695	4.340683241495	4.35656986814863	-0.331362	62.889615	68.332207	-0.0231069770528	6765	0.586696230599
TRINITY_DN200621_c1_g1	5.13837014135626	5.8046902377753	6.21779997766749	6.20409498544449	-1.580609	1.378203	2.548769	0.0688319560043	4395	0.454152445961
TRINITY_DN190672_c0_g1	3.66565179374219	1.19777419226455	4.235141522828	3.91226304141038	-1.560749	3.473527	5.879523	-0.0325805617157	1107	0.487804878049
TRINITY_DN171621_c0_g1	3.7853470632179	3.4158693745824	4.23433966213656	4.36189566576738	-1.526918	2.173284	3.745630	-0.0207784350097	856	0.633177570093
TRINITY_DN173394_c2_g1	2.21591759090998	3.21628221319854	1.89636159844473	1.68823432585034	-1.632103	0.271268	0.744049	0.000135810253674	752	0.481382978723
TRINITY_DN200022_c1_g1	5.94787825068936	6.78784706293423	6.56887521205222	6.59382450706223	-1.411386	8.157645	12.596928	0.0224469342788	4975	0.391557788945
TRINITY_DN184779_c0_g1	0.891882331482429	4.8926105014234	-Inf	-Inf	-1.886175	23.976735	44.042933	-0.0140365519297	5837	0.388898406716
TRINITY_DN167518_c1_g3	5.04962680859683	4.20680911105681	5.29997614950121	5.15315506246046	-1.155528	2.518270	3.693747	-0.0363228115933	1733	0.524523946913
TRINITY_DN196263_c1_g2	4.86591452814866	5.95243131112651	4.58451398304763	4.5773649091026	-1.076562	8.688199	11.893829	0.0537334523905	1816	0.558920704846
TRINITY_DN194328_c1_g1	3.63291674083225	3.59858023374004	3.42247947252266	3.70346182377701	-1.590918	12.105778	19.866813	-0.00972424673057	5070	0.40157790927
TRINITY_DN163597_c9_g1	3.60563030928832	3.28996052675155	3.15021962368255	3.05127428140134	-0.442107	4.778335	5.410201	-0.0677436504278	1578	0.453105196451
TRINITY_DN197329_c4_g2	4.80293821906946	4.64056531186625	4.3199954972145	4.15890907091789	-0.414615	31.458408	34.973453	0.00493483603306	6663	0.503076692181
TRINITY_DN192315_c4_g7	2.49951512801963	2.8390264079417	2.48641844324096	2.58386471424319	-0.853973	6.365474	8.144190	-0.0389998156689	975	0.575384615385
TRINITY_DN178644_c1_g1	3.12422585770535	3.37530664673693	2.82986827684928	2.86425901364618	-0.426059	2.770264	3.147576	0.092495263991	771	0.396887159533
TRINITY_DN199806_c1_g2	4.89310547911461	4.7747515639458	4.54914821839583	4.50972519008668	-0.671353	10.113440	12.154186	-0.0423721867932	2670	0.559550561798
TRINITY_DN177730_c3_g1	4.54946902774725	3.99247607339361	1.93409763130984	1.88027890164009	-1.299263	1.407191	2.286454	0.00608552505647	1963	0.507386653082
TRINITY_DN196665_c3_g1	5.31182931146897	5.94881253420377	5.06087823209081	5.07416486257976	-0.970372	3.245852	4.397008	-0.0730029401841	2276	0.485061511424
TRINITY_DN198152_c0_g1	5.30328752170332	5.45795111816283	5.2203892336996	5.1716454395298	-0.445835	12.702719	14.284413	0.00413387628093	2399	0.614005835765
TRINITY_DN195183_c0_g1	2.264142083758	2.40896441063311	2.17046899083418	2.2646406862446	-0.522906	5.425137	6.281521	-0.0496746815919	1360	0.5625
TRINITY_DN198853_c1_g2	3.63561604277398	4.09885904006709	3.898692915767	4.0058790304471	-1.127574	10.160366	14.115173	-0.0326491950833	1534	0.601694915254
TRINITY_DN196973_c1_g1	1.74866630821364	2.68940736220629	2.48870213236351	2.48874086992581	-2.104276	3.225087	7.066031	-0.0272956710403	1334	0.523988005997
TRINITY_DN170516_c2_g1	3.83158549554394	4.20705529832034	3.80227267314027	3.85800900008213	-0.825222	10.699950	13.466706	0.0265571481382	1286	0.651632970451
TRINITY_DN187308_c0_g5	2.95524546538708	2.64358130574313	3.08756281317568	3.05669613438221	-1.522876	0.894940	1.710291	0.0576274237483	463	0.453563714903
TRINITY_DN197035_c0_g2	4.95402743293628	3.26771933549596	3.71861388876317	3.79126023319821	-1.444760	4.833086	7.683293	-0.0313683412956	3778	0.533350979354
TRINITY_DN189152_c1_g1	4.90712230882584	4.79560133579026	5.07766742190711	4.87812718479623	-1.734626	3.658269	6.653389	-0.00558017218434	4425	0.449265536723
TRINITY_DN174809_c2_g1	1.8392134524254	1.50548897960702	2.67854090576448	2.60311516767502	-0.274451	0.292896	0.340946	-0.0682954938343	412	0.436893203883
TRINITY_DN195663_c0_g3	3.39453903280121	2.85122803044815	1.45202943176092	1.687530609922	-0.909001	15.476326	19.922888	-0.0380281263769	2790	0.583512544803
TRINITY_DN192135_c0_g2	4.1694446410204	3.94295106579974	4.22189043150029	4.22920623712647	-0.132378	4.161738	4.316210	-0.0565398359014	1483	0.451786918409
TRINITY_DN186389_c3_g3	2.26745379690437	3.58245804677732	1.94467992367228	2.12982562565816	-0.319366	6.445975	7.025849	-0.0104440198017	844	0.432464454976
TRINITY_DN197718_c1_g1	4.46157762605868	4.37621722979704	4.82340593441933	4.84690168536323	-0.138797	6.408821	6.648307	-0.0196831487708	1988	0.464788732394
TRINITY_DN187762_c0_g1	5.45897991299098	4.3020947973565	5.36343854831061	4.43679754114478	-0.388450	15.312089	16.935710	0.0398998989476	1656	0.590579710145
TRINITY_DN196443_c4_g2	5.1102012189725	5.18578687796632	6.09576690283929	6.05010583475082	-1.451042	4.906206	7.814169	0.0173337366682	4118	0.442447790189
TRINITY_DN173421_c1_g3	3.17135895665844	-Inf	-Inf	-Inf	-2.177896	6.525688	14.217465	-0.0175987613873	1400	0.397857142857
TRINITY_DN190592_c1_g1	3.06984651539977	1.98434108959661	4.26636630212968	4.14077330555559	-0.614763	0.831659	1.060578	-0.0178173508786	640	0.415625
TRINITY_DN185369_c1_g2	1.68384888190258	0.540887255890372	5.04456813012937	5.06544462077314	-1.289641	8.787811	12.953967	-0.0345322039366	4830	0.451345755694
TRINITY_DN180314_c0_g1	-0.563653187069711	7.31054717386311	-0.0189088310121992	-0.13088149055639	-1.485602	12.420490	19.558656	-0.0252865588998	1970	0.482233502538
TRINITY_DN200390_c0_g5	3.99463508971571	4.11049431095951	3.64885824793197	3.60118808638175	0.559658	4.090863	3.541995	0.0484725809729	1220	0.466393442623
TRINITY_DN185555_c1_g1	4.07008838866437	3.26423218174061	3.12167046895339	3.1022448084361	-1.242569	3.734048	5.552193	-0.0458331150366	1742	0.621699196326
TRINITY_DN185007_c1_g2	3.3260706541829	5.98139104154823	3.80556397548805	4.01547212516591	0.714421	9.466080	8.002250	-0.0621975958588	3362	0.397085068412
TRINITY_DN200969_c8_g1	3.61192464187129	2.62121356403132	3.08692833706063	3.01106920347323	-1.398770	7.820660	12.031712	0.0559843808955	1347	0.671863400148
TRINITY_DN187563_c1_g2	2.65000436238018	1.5669277461996	5.20947228079261	5.17017827530146	-0.879827	0.252034	0.429755	0.108180755746	792	0.409090909091
TRINITY_DN199568_c6_g1	3.64394243201445	0.964825644750599	4.67635940362002	4.62556674593824	0.330008	57.564817	53.324328	-0.0172380128224	5051	0.655315779054
TRINITY_DN178466_c2_g4	3.38437063567616	4.93166177952936	3.73221770017615	3.54308150855979	-0.187048	2.996757	3.163105	-0.0141839750167	1046	0.409177820268
TRINITY_DN167175_c1_g1	5.48603386420943	3.9904231949792	4.05506882350983	3.97864511257053	-1.206184	0.315252	0.626115	-0.0707704836768	927	0.538295577131
TRINITY_DN169477_c1_g1	3.70877023611721	3.19904849945401	4.98380955620837	4.81719918514999	-1.262691	0.350654	0.702244	-0.0709846858197	754	0.53050397878
TRINITY_DN182073_c3_g1	0.109492253373059	3.1810145403045	-Inf	-Inf	-1.767197	0.963098	2.062200	-0.0219913025721	358	0.561452513966
TRINITY_DN194632_c1_g1	5.02721549056208	3.94143112325165	5.60601068551433	5.49443873167218	-0.438249	11.537752	12.953453	0.0615401183207	1980	0.622222222222
TRINITY_DN107531_c0_g1	-0.183775160385626	-0.358183808105805	0.408213531617179	-0.238180164659303	0.683918	2.261312	1.868468	0.0145561336866	213	0.384976525822
TRINITY_DN176783_c2_g2	-0.376791339594344	-Inf	2.37427318679707	3.03994189887212	-0.810095	5.912701	7.469464	0.00808694076692	1175	0.40085106383
TRINITY_DN183924_c0_g1	2.87118662771427	1.65630016633641	1.67064721532872	1.58831851904782	0.604386	2.635937	2.234573	-0.0438008754214	637	0.540031397174
TRINITY_DN199351_c2_g1	4.93383694127602	3.28521372725655	4.48019511351374	4.53202466882954	-1.156991	41.996694	58.210351	-0.00277415802622	5827	0.539557233568
TRINITY_DN197690_c2_g1	4.21783324581602	2.45411183945961	5.24663643505849	5.09170436291763	-0.690471	12.894383	15.552751	0.0099411408507	2601	0.660899653979
TRINITY_DN182006_c3_g1	3.10260753172576	4.00069160627265	3.80375960299447	3.89567972206403	-1.397964	38.239031	57.639490	0.0522567626292	5341	0.410035573863
TRINITY_DN195449_c3_g1	1.90214837657119	1.69282527720927	3.49089831754631	3.62732655701589	-0.290670	16.705520	17.993749	0.0205405422684	1701	0.626690182246
TRINITY_DN197402_c1_g1	4.03548431703331	3.56270477701886	4.36682946973907	4.23995515204893	-1.152192	6.199954	8.772747	0.126468631694	1848	0.472402597403
TRINITY_DN193487_c1_g2	5.34625135152004	4.84523324664917	5.28127386573791	5.43236411255733	-0.988075	22.455990	29.557848	0.0326551364204	4002	0.698650674663
TRINITY_DN188562_c0_g2	4.9331660439435	4.49572778168581	5.07529638653817	5.19284501997177	-0.688870	15.860293	19.093946	0.0469685743106	4580	0.614410480349
TRINITY_DN200056_c1_g1	5.37333605608228	4.94134351796463	4.94089585784724	5.18426255012602	-0.747876	10.345774	12.720056	0.0267320579531	2378	0.500841042893
TRINITY_DN199992_c1_g1	4.03577220505807	4.30096988019797	4.41684844267475	4.49040661429456	-0.977561	33.468472	43.815304	-0.0232554563626	6178	0.434282939463
TRINITY_DN198753_c0_g1	6.51516213632969	7.30277101246757	6.95799573854161	6.84977879869134	-0.939960	3.817234	5.088110	-0.0396623037098	1923	0.485699427977
TRINITY_DN194156_c1_g1	4.86257229161666	3.36950528695742	4.16266815808197	4.14157645843592	-0.894525	3.532916	4.647964	0.0336817814673	1127	0.43123336291
TRINITY_DN172601_c0_g1	1.03747633524516	1.45955376380247	1.7767166179253	2.04909851290388	-0.659267	2.399210	2.951862	0.0982923725477	603	0.474295190713
TRINITY_DN190565_c2_g1	4.69646198707486	5.33808662416232	4.28492179323025	4.15798830824314	-1.329294	6.761612	10.174618	-0.0246340288666	3306	0.392921960073
TRINITY_DN199637_c7_g1	6.35133271756713	6.07538486660084	6.27067229208663	6.32564596885879	0.037318	47.626219	47.201131	0.00954003662776	6219	0.548319665541
TRINITY_DN185297_c0_g1	2.01271752045024	2.10061189719389	-Inf	-Inf	-1.700819	6.474729	11.297099	-0.00461604885022	1734	0.475778546713
TRINITY_DN197457_c2_g2	4.95576863269686	5.20175039657145	4.25551873090718	4.2402388516977	-0.552516	13.761356	15.939529	-0.0310037557298	2133	0.503984997656
TRINITY_DN181432_c1_g1	4.01353380775728	4.77174545753784	3.85695269705166	3.85524648612188	-0.257299	1.678500	1.823441	-0.07212728056	1358	0.481590574374
TRINITY_DN189999_c1_g2	2.1145964138693	2.05528862193235	0.635860147985725	0.547005017460124	-0.594040	4.784413	5.670436	-0.00337442410659	732	0.653005464481
TRINITY_DN189547_c0_g1	3.76745799445866	3.44449492642321	6.00169690756376	5.98764866329041	-0.371278	15.210386	16.745387	0.0301349117392	4314	0.377375985165
TRINITY_DN197406_c0_g1	4.19121545590818	3.9642358854818	4.60649417494399	4.6699966451105	-0.435232	6.100057	6.874571	0.0245726802219	2036	0.527504911591
TRINITY_DN178797_c0_g3	4.44767716733411	3.2032224687303	6.33271174910265	6.34644950155786	-0.996525	4.512240	6.101339	-0.0704654524207	1806	0.504983388704
TRINITY_DN200584_c2_g2	5.0892529284081	5.09867504109205	5.29233662845128	5.35675899085463	-0.707012	81.948820	98.671185	0.0153086595449	13563	0.467300744673
TRINITY_DN200392_c3_g1	4.23912103222447	3.57685527939043	3.92708873420618	4.04661724505182	-0.620726	9.253247	10.963862	-0.0144092354967	1928	0.606846473029
TRINITY_DN193755_c0_g1	6.15101768869487	6.8835274818991	6.10653162878653	6.08756878977937	-0.633669	17.341905	20.533896	-0.0398309065289	2127	0.602256699577
TRINITY_DN197980_c1_g1	0.0570194004795608	1.1964509279907	0.223479363782823	-0.0322562812230719	-0.201450	1.004532	1.080578	0.0398103220115	329	0.45896656535
TRINITY_DN193010_c1_g3	2.59571900758159	0.562850229091813	4.01621382786258	4.43462866855512	-0.853858	4.082888	5.275732	0.00915356247605	653	0.459418070444
TRINITY_DN197408_c3_g1	4.17663001856561	3.24182756354823	3.57988106185919	3.51888882555426	-0.519967	15.854377	18.182187	-0.0243427951742	3335	0.439580209895
TRINITY_DN200159_c6_g2	3.69510081927376	6.88746882098579	2.96935422850091	2.99075213017222	-0.624289	38.794336	45.679233	-0.0311613646152	4098	0.657881893607
TRINITY_DN200159_c6_g1	4.06793567123314	3.70825127016836	3.6084770965254	3.57684545823179	-0.427142	19.208210	21.453463	-0.0456241240243	2043	0.682329907
TRINITY_DN190348_c5_g1	4.5274513691574	3.77818085483209	4.65918128316688	4.5366962716651	0.412757	4.173825	3.748502	0.0388620293494	1611	0.37181874612
TRINITY_DN177572_c4_g1	-0.60942150155548	-0.332682862363254	2.39619851699465	2.75722567712062	-0.875768	4.489361	5.828779	0.000705568727509	1907	0.4357629785
TRINITY_DN199082_c1_g1	4.49016298576574	4.53124809319727	5.06153722884037	4.98369355042218	-0.607233	43.358285	50.795156	-0.000298230056276	8675	0.443919308357
TRINITY_DN175712_c1_g1	4.3751757362236	4.64282808942908	2.62806763843282	2.79339758833696	-1.573234	7.615611	12.544167	0.00798511550713	1901	0.620725933719
TRINITY_DN181628_c1_g2	4.2909602408633	3.34263785724912	0.370273198798864	0.326095612622539	-0.297551	8.358000	9.041507	-0.0505542877319	1577	0.391249207356
TRINITY_DN191340_c0_g1	3.62412869970615	0.854914028385386	-Inf	-Inf	-0.548210	32.626902	37.620243	-0.0770978293002	2505	0.495409181637
TRINITY_DN197732_c1_g1	5.43327313593757	5.49097008699986	4.93970000973551	4.8483546278248	-0.368956	5.483714	6.069233	-0.0647901248239	1902	0.440063091483
TRINITY_DN182666_c1_g2	2.77203631923977	0.766764045357344	3.05942120598717	2.86333261440738	-0.845857	11.797372	14.928017	-0.00692335746842	3224	0.41935483871
TRINITY_DN184038_c2_g1	3.85970789521891	5.42830954002009	3.3583100232341	3.44542222944919	-0.813372	15.215742	19.019374	-0.0305391383342	3440	0.454941860465
TRINITY_DN196568_c1_g2	4.14109500922254	4.42137729183879	4.29358856935216	4.35050150685071	-0.088507	12.690001	12.976395	-0.0548496524261	2436	0.548440065681
TRINITY_DN156495_c0_g2	2.66293853835812	1.26109148142132	2.10233820774364	1.99120003692783	-1.021392	5.282031	7.172328	0.00370491567994	1312	0.680640243902
TRINITY_DN120811_c0_g1	-Inf	-0.832499401002005	0.225509838075627	-0.126257007072219	-1.629102	1.751696	3.224770	-0.0175987613873	359	0.699164345404
TRINITY_DN199635_c5_g1	4.56656736283662	6.05197898483122	4.51579573836924	4.56497185609096	-0.241951	31.747478	33.726842	-0.0457528060034	4066	0.517215937039
TRINITY_DN166381_c0_g2	3.45146906552244	4.45967632356367	3.12023796834908	3.14889556002038	-0.861751	3.376529	4.399302	0.073695572684	750	0.636
TRINITY_DN183801_c0_g2	4.50359460962308	3.45494272416503	3.48809251525481	3.42967580541305	-0.197248	13.117906	13.794650	0.00893669829883	3285	0.463318112633
TRINITY_DN177439_c2_g2	4.90001019337076	5.06246879634085	5.10631540725962	5.03967887908922	-0.539177	3.125946	3.671551	-0.0439697497904	5416	0.432053175775
TRINITY_DN170883_c0_g2	-Inf	1.90582215165694	0.329884930066142	-0.469216692690604	-1.562939	6.728731	11.078770	-0.0154905087239	1344	0.397321428571
TRINITY_DN195767_c3_g3	6.07005709148216	4.56849390789321	4.62553098139717	4.63582471899963	-1.357616	14.094839	21.124736	-0.0187732137873	3217	0.58159776189
TRINITY_DN176042_c0_g2	3.55290699941339	2.42029315314993	1.98534386439902	1.95269320894299	-1.846789	3.343765	6.436995	-0.00715577831323	2938	0.430905377808
TRINITY_DN195158_c1_g1	4.34365510313945	5.54806638518937	4.20587937383988	4.23724998920935	-1.420653	6.175242	9.642383	0.0186435892901	2251	0.529542425589
TRINITY_DN194497_c1_g1	2.90555545214541	3.61848853691166	3.51254170317295	3.44272972664727	1.355292	5.292493	3.859687	-0.0627271747485	757	0.495376486129
TRINITY_DN181588_c1_g2	-Inf	3.85755760465001	-Inf	-Inf	-1.885714	7.563192	14.227619	-0.0217685791116	1716	0.41958041958
TRINITY_DN199725_c3_g1	1.86978069621893	2.90918312603063	1.30772143597632	1.38465604979452	0.792173	0.574649	0.417508	-0.0880192402174	291	0.539518900344
TRINITY_DN197895_c1_g1	4.47973887011002	6.90887817864759	1.43057565028777	1.30056173716635	-0.137072	38.670312	39.996425	0.00811889246874	4060	0.473891625616
TRINITY_DN180988_c2_g2	3.37891293513901	4.4036629131892	3.94009358537557	3.7134604043817	-1.230462	18.758455	26.791431	-0.0132591463503	3430	0.516034985423
TRINITY_DN199970_c1_g1	4.09638308241641	5.12265418001933	5.21810677342804	5.17732996276309	-1.920600	2.297481	4.728795	-0.0136921505356	4272	0.504213483146
TRINITY_DN187867_c0_g1	5.21069622916736	4.47193119386738	4.0412555290625	4.07305095527952	-0.418449	2.842941	3.220925	-0.0995119342214	1345	0.434200743494
TRINITY_DN191153_c1_g1	4.24893125302364	3.55733719369407	4.70279702447966	4.67168420749218	-0.851225	32.959545	41.499583	-0.0443314485814	4461	0.383322125084
TRINITY_DN199984_c8_g4	1.19233521239485	0.942530062368665	1.47415440257629	1.56624054623525	1.053582	6.924464	5.416965	-0.063390379282	443	0.715575620767
TRINITY_DN191716_c0_g1	2.17405419333435	2.50565108585072	2.86800442223468	3.05557594541024	-1.199777	17.156798	24.268071	-0.010590403883	1977	0.725847243298
TRINITY_DN199984_c8_g1	4.56301757652298	6.54709010565823	5.07170658531641	5.04320463828591	-1.000845	1.416909	2.031970	0.10603759082	691	0.646888567294
TRINITY_DN184118_c2_g3	4.25902983756529	1.94274645759779	1.82062901987233	1.96966022845639	-0.917904	4.271669	5.632381	-0.0420192338387	737	0.611940298507
TRINITY_DN196072_c1_g1	4.49196786987289	4.93283967803856	4.8021027618556	4.84083920700781	-0.026427	26.159057	26.328672	0.0247941213998	4367	0.401877719258
TRINITY_DN182508_c3_g2	3.98553818945147	4.0479326877923	3.95741638510566	4.01084204075887	-1.933883	4.060517	8.040797	-0.0221315877589	1958	0.451991828396
TRINITY_DN186048_c1_g1	3.43350541919319	3.46717880280409	3.48393819175204	3.41864297021663	-0.967507	0.638450	0.978205	0.0935962652352	864	0.319444444444
TRINITY_DN193353_c0_g4	4.39856491263942	2.39268019710438	4.275214943094	3.95605732321017	-0.347236	25.644491	28.012412	-0.0217019059414	3978	0.509803921569
TRINITY_DN160376_c9_g1	1.81888748204155	2.24201570069646	2.12279291054044	2.24596578102502	0.079319	3.167706	3.098405	-0.0539559209029	612	0.41339869281
TRINITY_DN184558_c2_g3	3.73253406255615	3.50809333953417	2.1277615780448	2.13477911295209	0.066869	5.997187	5.893874	0.134685105911	1331	0.440270473328
TRINITY_DN191300_c1_g2	1.30232673433705	1.10922310493211	0.856962450211401	0.625956436227262	0.167010	3.557596	3.399540	-0.0415922950895	326	0.628834355828
TRINITY_DN194686_c2_g1	4.32002773100983	5.71976434375484	4.67169392087575	4.6093532555663	-1.243515	21.227771	30.421503	-0.0597499433299	4222	0.367124585505
TRINITY_DN188682_c0_g1	3.95693955211055	4.5469346161769	4.8377338473057	4.79110362676775	-0.355079	15.208969	16.670676	0.249980084098	4336	0.407749077491
TRINITY_DN172006_c2_g1	2.89063148729334	1.18085861969676	1.69362388208	1.20337792025603	-1.073450	16.381674	22.220405	-0.0496009007208	2937	0.465100442629
TRINITY_DN193441_c1_g1	2.15627825028549	0.506907448531292	5.16989700857287	5.07050737592023	-1.165348	14.158489	19.834467	0.0327700590011	3052	0.463630406291
TRINITY_DN167015_c6_g2	-1.34404772098464	6.16702169330251	1.03842686258968	1.21946871554472	-2.207174	4.780774	10.751614	0.0151927659525	2118	0.430122757318
TRINITY_DN178449_c2_g2	3.89175697128478	3.95540580211778	3.95840311112482	3.91212230122527	-1.523206	11.020573	17.644523	0.0596753652995	2383	0.462442299622
TRINITY_DN200058_c0_g2	3.51858505582649	2.56332648982617	4.16508307543112	4.1318824632245	-1.486364	0.839107	1.590993	-0.0811636183825	1133	0.514563106796
TRINITY_DN200798_c3_g1	2.33123581491256	2.9159226396374	2.72000367278075	3.0411883520759	-0.453439	2.419695	2.781055	0.126670255075	1682	0.504756242568
TRINITY_DN185801_c2_g1	2.94261507332624	0.268915035080025	0.612207363886978	0.695260950722205	-0.443788	6.595719	7.446069	-0.0305380050268	485	0.620618556701
TRINITY_DN200731_c5_g1	5.80123144915123	4.24659805238844	4.71000163689562	4.59143675354211	-0.663605	31.273579	37.261219	-0.0253263180125	4828	0.453603976802
TRINITY_DN190305_c4_g1	3.68347715762533	4.64367866406613	3.2925756902576	3.30644407221064	-0.233954	3.232172	3.456813	-0.0481083556657	1302	0.3955453149
TRINITY_DN200149_c5_g1	4.47829305393772	3.47677866317206	2.76113149802026	2.78901298451375	-0.420852	14.861906	16.585865	0.0245643681062	1765	0.585835694051
TRINITY_DN166974_c0_g1	-0.12623874589527	0.373912187812643	2.54589742305103	2.57289659225994	-0.027331	16.077052	16.186408	0.107957390458	1255	0.404780876494
TRINITY_DN198065_c1_g3	5.27522573567946	4.21503784675811	5.99299043263509	5.70943728417037	-0.262861	28.077925	29.994606	-0.00965711524826	3490	0.434097421203
TRINITY_DN186801_c1_g1	-Inf	4.68374868815932	-Inf	-Inf	-2.149592	5.396736	11.696108	0.0309065934066	2210	0.386877828054
TRINITY_DN200149_c5_g2	5.59638860918109	5.70598644060151	5.3820942909781	5.47329652705048	0.100342	7.060517	6.881780	-0.0166963116032	2729	0.528765115427
TRINITY_DN191187_c1_g1	4.05798028470974	4.07860974560139	4.56878840496356	4.53397301012194	-0.617755	4.309621	5.154719	-0.0396470887678	2202	0.450953678474
TRINITY_DN197661_c1_g1	4.99543628420556	5.50663009979207	4.76354267101559	4.74257680178073	-0.897826	14.777084	18.963750	0.0380568215745	3783	0.47237642083
TRINITY_DN199657_c4_g2	4.07432268705606	3.50889523072361	3.46449638329635	3.55574379895717	-0.276214	13.129956	14.097580	-0.0433673093758	1658	0.512665862485
TRINITY_DN199657_c4_g1	4.78497313152676	4.85182931073254	4.32767558829902	4.34909317146703	-0.624250	34.686403	40.853150	-0.026391192023	5157	0.506302113632
TRINITY_DN162854_c2_g2	1.73082166635321	1.37907169617983	0.524294843138078	0.457451519900353	-1.190713	5.036015	7.266460	-0.0143525045834	1481	0.532748143147
TRINITY_DN192414_c0_g1	3.85594748846144	2.62404508101344	3.36495256665341	3.51847152304673	-0.492525	20.574045	23.390305	-0.00777628784315	3515	0.57667140825
TRINITY_DN164867_c1_g1	2.4619004154477	0.75124192481636	4.79645974703519	4.77267009289347	-1.585586	1.146558	2.177372	0.00454228963905	1819	0.557449147883
TRINITY_DN195368_c1_g1	5.32905317112633	5.22538074793281	4.18393209730455	4.23610475177995	-1.225127	15.061627	21.521239	-0.0323114037103	1817	0.621353880022
TRINITY_DN176416_c4_g3	4.52217540238432	3.67277617479472	4.17770470423948	4.16947749155465	-1.131061	3.514043	5.026634	0.0222569495082	1167	0.551842330763
TRINITY_DN194203_c1_g1	4.54721431366516	4.12471157539241	3.63007664342919	3.65618760291147	-1.222791	2.995037	4.465841	-0.0518677368305	1735	0.591930835735
TRINITY_DN200932_c5_g1	1.79620105100278	2.53956369015641	0.546422357689812	0.287621234093048	-1.740482	0.664545	1.509878	0.0483153619676	441	0.451247165533
TRINITY_DN196819_c4_g2	0.365011203320783	4.14243942500028	0.891950740110668	0.223930487869341	-1.620549	2.026801	3.663543	-0.0154470084928	1563	0.594369801663
TRINITY_DN186863_c1_g1	5.05827231141688	4.63505459581187	4.62142336199696	4.6561628305476	-1.025422	45.167095	59.965820	0.0892032005722	5339	0.442779546732
TRINITY_DN199763_c1_g1	3.62565432832626	3.53483922193969	1.62007510382677	1.68545536818658	-0.269681	2.604845	2.822468	0.0366413319364	535	0.618691588785
TRINITY_DN183841_c3_g1	4.89788198908094	4.91972223422094	4.76986078265807	4.73641076635642	-0.715665	1.293478	1.669411	-0.00747031923462	1887	0.459459459459
TRINITY_DN174073_c1_g1	4.61322408381865	2.44097553417343	3.92524852889821	3.92355981769645	-0.176962	12.937450	13.533581	0.0205009468727	1888	0.638241525424
TRINITY_DN183377_c2_g2	4.56445841379357	4.56389105667197	3.53738135122312	3.1027385324758	-1.152974	5.066358	7.210766	-0.00775690256631	1077	0.66852367688
TRINITY_DN190147_c0_g1	2.38817040084167	3.6096395886928	2.92130444342442	2.97885563895434	-0.715331	1.388593	1.784728	-0.0201003043359	509	0.477406679764
TRINITY_DN200688_c3_g1	4.88398516942359	6.97790181158491	5.10176497192726	5.10685264996293	-0.412655	21.852320	24.301477	0.0586294493913	4904	0.51896411093
TRINITY_DN178443_c0_g1	2.25225269231511	1.64713414182822	2.42929262166963	2.40532272606935	-0.256508	5.260409	5.641202	-0.0327389720922	726	0.567493112948
TRINITY_DN196660_c2_g1	2.40081147239974	2.42663332734279	-Inf	-0.777305700880034	-0.445455	8.690087	9.793273	-0.0307464181209	1645	0.540425531915
TRINITY_DN184935_c0_g3	5.31604042739632	4.63223575281105	4.75645187067026	4.8785831138013	-1.352596	5.868033	8.943430	0.051963559927	3168	0.40404040404
TRINITY_DN184287_c0_g1	1.68245103443305	0.598423670380728	2.47231669185944	2.17982215187615	-1.115254	2.045590	2.991059	-0.0438178913033	406	0.564039408867
TRINITY_DN192782_c1_g1	1.91277732121042	3.70291012190756	1.92482983723783	1.78481573266667	-1.422982	1.303425	2.255761	0.190746891397	1388	0.441642651297
TRINITY_DN194091_c0_g1	-0.229640680219603	0.391999160900873	-Inf	-Inf	-0.055962	1.343906	1.369118	-0.0323984379656	280	0.55
TRINITY_DN198466_c2_g1	3.63786356623224	4.04649026080097	4.58941864941619	4.36394892791182	-0.796537	25.757057	31.932972	0.0202577607177	3421	0.529085062847
TRINITY_DN194457_c2_g2	3.00421744609053	4.26038705121149	2.75937586470488	2.80940476559618	-0.717083	5.989317	7.346226	0.020255459771	1277	0.46828504307
TRINITY_DN188693_c0_g1	4.6605051038071	4.32694476087661	4.24789026341069	4.09644765179425	-0.601709	16.127965	18.928789	-0.00163652312841	3572	0.530515117581
TRINITY_DN192412_c0_g2	2.33359983995702	0.705557803133349	4.806233390019	4.92258422856264	-1.046297	12.808557	17.263578	-0.0170687707223	3182	0.473287240729
TRINITY_DN196036_c1_g1	5.04343041668667	4.87436302987138	4.6940742422109	4.76424692789657	-0.112519	1.808742	1.873513	-0.0130746668493	534	0.571161048689
TRINITY_DN178211_c3_g2	2.18231773804645	2.25991208072209	3.05891751187994	3.18637681234449	-0.252864	1.417759	1.542633	-0.0646505199749	1074	0.502793296089
TRINITY_DN186907_c2_g1	4.21001232093296	4.79186218270184	4.07688971263993	4.02633625032929	-0.851107	14.891153	18.833550	0.123027873955	1749	0.563178959405
TRINITY_DN183287_c0_g1	3.75695483305742	3.77320235405909	4.77434773804132	4.96467494978944	-0.781682	24.963885	30.816734	0.0114616428614	3735	0.546184738956
TRINITY_DN182290_c1_g1	4.01287957587573	1.76753672102674	1.86534104611221	1.54553061292856	-0.946155	11.912540	15.556060	0.0256036081896	1797	0.631608235949
TRINITY_DN164570_c0_g4	3.11167692794355	2.79679385396577	3.2994635536755	3.38667394623344	-2.002978	1.974747	4.308160	-0.0394297100627	4107	0.559775992208
TRINITY_DN196631_c5_g2	4.74253184216867	5.78766105990669	5.41482876690592	5.40216893044542	-0.642783	6.581324	7.879530	-0.046193898534	7606	0.436366026821
TRINITY_DN175322_c4_g2	3.56656394719517	2.93735905457421	3.29508960911444	3.26115279319376	-0.611628	2.720337	3.281805	-0.0326162895971	2513	0.401512136888
TRINITY_DN190476_c2_g3	4.59943526113315	5.01546020603847	4.39911537381203	4.4639546227354	-0.220520	16.991693	17.967652	0.0248535409608	2686	0.451228592703
TRINITY_DN194132_c1_g1	5.36799069268191	3.67432403505035	4.38060992675517	4.07648633993012	-0.005375	10.679471	10.693938	-0.033932124299	1659	0.567811934901
TRINITY_DN198130_c1_g2	3.17567328734822	1.36951420116868	1.83377632661285	1.91697011415439	-0.341663	10.302227	11.268631	-0.005998179933	1261	0.643933386201
TRINITY_DN192507_c2_g1	4.93002551118255	4.6295837070168	5.56131631980664	5.53629168612416	-1.124282	5.127480	7.221373	0.0518698155929	3115	0.428571428571
TRINITY_DN182201_c3_g1	4.27858665389995	4.96840691664481	4.62618432118578	4.59861805085087	-1.771349	1.477412	2.970126	0.024503715516	3572	0.458006718925
TRINITY_DN192299_c0_g2	4.54785683943296	4.05807113018177	4.35665945218595	4.345192445218	-0.872027	24.546293	31.143489	-0.0493554064226	5308	0.429163526752
TRINITY_DN194473_c2_g1	4.96163404240696	6.9505859214074	4.62494897591651	4.51867156580436	-1.500275	4.385271	7.155979	-0.0206510782501	2411	0.424305267524
TRINITY_DN195584_c1_g3	2.77443183602784	3.76204354745637	3.04786157708979	3.08429697598039	-0.965775	12.141149	15.951192	0.0132510550605	3976	0.406187122736
TRINITY_DN141044_c0_g2	-Inf	-Inf	-Inf	-Inf	-2.014115	1.219249	2.865599	0.00803922784819	280	0.342857142857
TRINITY_DN179236_c3_g1	2.96857581933844	2.92824036067306	3.30277662182096	3.47800220867742	-0.898152	5.177999	6.749430	0.0340648249328	2533	0.398736675878
TRINITY_DN198962_c1_g1	4.68198092449986	5.10442692406078	5.05203762644069	4.98230488736693	-0.160742	0.711117	0.758291	-0.0247510191925	1086	0.39226519337
TRINITY_DN200196_c5_g1	3.53626090227207	2.86022318513146	3.61827672950297	3.61952304015792	-1.025418	37.672005	50.047924	-0.0553510326593	4283	0.585570861546
TRINITY_DN177088_c3_g2	4.47150320742339	3.66167991506804	1.94284652759651	2.14455416663759	-1.098473	10.180545	14.004226	0.0460780015545	1904	0.448529411765
TRINITY_DN152213_c0_g1	-1.07969655298818	-0.119399314411318	1.9739956576122	1.95039526851848	-0.375535	6.052369	6.705469	-0.0100062995569	720	0.402777777778
TRINITY_DN191439_c0_g1	2.65932474396462	2.69158076966306	-Inf	-0.00869967409179513	-0.984476	22.539298	29.632892	-0.00809553199771	2965	0.506913996627
TRINITY_DN173117_c6_g1	3.98123875032301	3.61198556988137	4.05463803452379	4.01043866521682	-1.191835	4.089319	5.945399	0.0209316757228	1307	0.479724560061
TRINITY_DN194997_c4_g1	3.8602104873431	3.39637475947536	2.88738903400509	2.89550620169252	0.675440	8.519876	7.256283	0.000128824554638	2255	0.477605321508
TRINITY_DN193904_c1_g1	6.54290314778764	6.89108443261821	8.00298644090899	8.04080810270498	-0.023445	6.440264	6.479773	0.0240675521009	694	0.665706051873
TRINITY_DN199135_c1_g2	4.55727785128347	5.04928810757038	4.19063892172425	4.202998792941	0.436779	1.958915	1.723623	-0.0666575124598	393	0.577608142494
TRINITY_DN199135_c1_g1	2.95858349181544	3.90991952957194	2.32979267336317	2.52730829351667	-0.489117	8.010362	9.146133	-0.0574315514799	1085	0.53732718894
TRINITY_DN181356_c2_g2	5.2087693472476	4.32451925459433	5.38804184425907	5.25157556304948	-1.391584	16.445942	24.905424	-0.0203449731186	8037	0.41420928207
TRINITY_DN191341_c4_g2	4.88893914309343	5.33227868140962	5.2255222563189	5.19482934024608	-0.873841	4.897032	6.340479	0.0344545720787	8006	0.405820634524
TRINITY_DN200712_c1_g1	0.67857013515207	4.06594069737082	-1.13295904741853	-0.398884212267567	-1.170958	13.766912	19.329215	0.011782490962	1493	0.668452779638
TRINITY_DN200337_c2_g1	4.7119084676485	4.22743219948309	5.34190706369729	5.40874549004647	-0.524191	71.540568	81.836672	-0.0149903909228	9042	0.481309444813
TRINITY_DN198970_c0_g1	5.39446582068427	5.99475091555629	-Inf	-Inf	-1.041009	7.071151	9.601640	0.071916488086	1941	0.374034003091
TRINITY_DN160307_c0_g1	1.76830218139346	3.31618122619097	-Inf	-Inf	-1.483633	2.441375	4.093132	-0.0475160690373	1845	0.40054200542
TRINITY_DN197591_c3_g2	4.9268934275501	4.20929229623434	4.7034649178265	4.7767880475556	0.119428	12.963158	12.587778	0.0696563333867	1231	0.662875710804
TRINITY_DN196544_c1_g3	4.69641783234474	4.42448642625822	4.38966323432071	4.26755250467752	-0.525616	4.278775	4.975214	-0.000617306170304	899	0.567296996663
TRINITY_DN184923_c4_g2	3.6478005076697	0.743661467932976	0.693300385508611	-Inf	-1.564658	21.604860	34.808199	0.00332062955891	3239	0.56591540599
TRINITY_DN198499_c0_g2	4.293212240743	3.80581912649914	5.13463905405889	5.09500498519047	-0.789050	1.551628	2.037626	-0.0157821059427	2148	0.40782122905
TRINITY_DN186129_c0_g2	1.32554426255128	0.700979039160179	1.98562432151421	1.99460820867153	-1.128210	6.591102	9.234775	0.141689883686	951	0.281808622503
TRINITY_DN161174_c6_g1	3.8782325834537	1.57486860965358	0.746384192401101	0.83687551687753	-1.598681	11.545282	19.022497	0.0291733975162	2864	0.399441340782
TRINITY_DN191777_c1_g1	3.36424238905071	2.91259494376388	6.40512558341779	6.38364320271397	-0.767462	7.107245	8.831766	0.0406528350447	5480	0.389416058394
TRINITY_DN200858_c5_g1	6.30058874609485	4.87050296952236	5.60444354740087	5.80379059428618	-0.277507	71.211553	76.296037	0.011281233841	12535	0.476665337056
TRINITY_DN199671_c0_g1	4.58682796545309	5.16749620951002	4.80572549842898	4.7862310026156	0.457273	6.355860	5.673493	-0.060060524572	2249	0.445086705202
TRINITY_DN189980_c1_g2	5.35332220914825	6.10281355041602	5.20632289276662	5.12611850155132	-0.367428	10.565720	11.637316	0.0653523094809	1630	0.546012269939
TRINITY_DN164671_c2_g1	1.591268126083	1.65917791382683	3.34878623406345	3.2710896548338	-2.150984	4.121586	9.084934	0.00171096418479	2400	0.409583333333
TRINITY_DN188525_c1_g1	0.99421890350397	1.36742853392148	3.79688845123002	3.81536224056345	0.055293	10.882834	10.733495	-0.0143012271661	1921	0.406038521603
TRINITY_DN200414_c4_g1	5.07629344964839	5.51995750325819	4.51280023058525	4.46034421670012	-0.229484	74.042071	78.359489	-0.0300567619214	6515	0.483806600153
TRINITY_DN196135_c3_g1	4.00818880849698	5.19627619303607	4.15409855911587	4.20275850511358	-1.785362	29.409404	51.630152	0.0462121184028	11671	0.436123725473
TRINITY_DN186454_c0_g1	2.81897676601468	6.36956247203439	3.88536792838272	3.94984724756874	-1.341983	20.636918	30.623127	0.0168567447008	5611	0.387453216895
TRINITY_DN194449_c1_g1	6.18346765984974	7.11672494719388	6.05954941734493	5.97705247424405	-1.298563	3.936669	5.965073	-0.013415924403	5348	0.460919970082
TRINITY_DN173444_c2_g1	3.39126840804399	3.70159801899671	2.07548383330846	1.7894460602213	-0.105544	3.949351	4.066171	-0.0329465531612	640	0.4703125
TRINITY_DN199477_c1_g1	5.59046116747765	5.72081995994576	5.81985584978541	5.70442798427071	-0.901499	3.486055	4.599265	-0.0147749783845	2748	0.470160116448
TRINITY_DN176742_c1_g1	4.20789935243032	3.55326704811005	4.22964057724413	4.0288280889169	-0.698972	2.030466	2.547975	0.0544689878035	545	0.57247706422
TRINITY_DN192725_c0_g2	4.00811345162067	3.56036836163018	3.37312971753497	3.1513363301014	-0.045671	19.100566	19.317386	-0.0611224716643	5581	0.435226661889
TRINITY_DN171101_c2_g1	1.65864118203555	0.704260246237601	-Inf	-Inf	-1.998468	1.877950	4.111889	0.0136374051049	856	0.432242990654
TRINITY_DN199715_c2_g3	2.98595826572751	4.15719613325532	3.02913368814158	3.03350784491433	-0.937914	4.957966	6.555474	0.0313874844313	963	0.61266874351
TRINITY_DN199715_c2_g1	4.40191897090199	3.66220803392912	3.29072803701919	3.48955660915586	-0.537357	6.879542	7.977381	-0.0138602387892	1080	0.636111111111
TRINITY_DN197769_c1_g1	0.231090127816987	5.88821571757413	-0.473791674217669	-0.12062283167888	-1.848601	8.357126	15.412656	-0.00248892304383	2392	0.380434782609
TRINITY_DN183068_c0_g1	4.17497746818866	3.89357469647385	4.1987520954362	4.37510787201642	0.398049	12.386938	11.261703	0.0452406647181	1948	0.531314168378
TRINITY_DN192451_c0_g2	4.97019053834691	4.71363133522417	4.83769808109691	4.85776930945879	0.711786	5.405147	4.536861	0.0993890655758	1091	0.453712190651
TRINITY_DN180960_c1_g1	-0.273439267737183	0.51536792446943	-Inf	-Inf	-1.056269	1.060971	1.596818	0.306319255303	449	0.331848552339
TRINITY_DN174897_c0_g1	2.67528163744373	2.80914156444026	2.47405858805406	2.77437702478081	-1.332241	2.788155	4.355237	0.0475845216228	734	0.472752043597
TRINITY_DN172800_c0_g1	0.294936213854328	2.9843930359371	0.818067461642554	0.687548343775343	-1.493226	13.920070	21.943538	-0.0223345486705	2503	0.665201757891
TRINITY_DN192422_c0_g1	5.24279251123895	5.21403670172274	5.98972947011337	6.02367773830311	-2.121131	7.046685	14.865895	0.011234257603	4801	0.395126015413
TRINITY_DN181228_c1_g1	2.90076480394092	4.82580104667801	2.67075565939931	2.58030046008386	-0.849440	2.744039	3.586133	-0.0592527303142	2121	0.423856671381
TRINITY_DN197800_c4_g2	2.08750207648639	0.544406748118398	3.82058546499496	3.71706597882046	-0.403524	13.441379	14.935613	0.0299248971472	1294	0.699381761978
TRINITY_DN174685_c1_g3	2.42262066494484	4.88608907343257	-0.612421110329658	0.448939597016594	-0.314906	5.627105	6.131542	0.0389045135858	1453	0.528561596696
TRINITY_DN187507_c4_g1	2.8654158091015	4.06976120121913	3.13953619901614	3.15928758909577	-0.113597	1.675769	1.737348	-0.076899907206	1421	0.396199859254
TRINITY_DN160638_c1_g1	4.3065153830297	4.23438527283611	1.7052912692827	2.06301245208995	-1.313553	2.325736	3.647268	-0.00340651972016	2138	0.422825070159
TRINITY_DN200148_c0_g2	5.10002501406776	5.63012678745381	5.89327742031753	5.84108617861165	-1.815284	11.259700	20.304709	-0.0406531045318	7854	0.397377132671
TRINITY_DN195141_c0_g1	4.44085920504773	4.18130098789316	4.39077099311696	4.35285623512071	-1.565150	19.232871	31.032349	0.0333887148928	3312	0.516606280193
TRINITY_DN174829_c0_g1	3.23598931123273	4.8911879435613	3.61501647029267	3.54212506851429	-1.415151	4.413224	6.960666	-0.0528473430545	973	0.423432682425
TRINITY_DN185234_c1_g2	1.01660433218031	3.14919823728366	2.19860245673217	2.28493824013397	-0.664109	1.785650	2.225146	-0.0766122931746	639	0.422535211268
TRINITY_DN170315_c0_g1	0.776945391053635	4.2160941946731	-0.0136453693487245	-Inf	-1.187146	5.076182	7.313205	-0.0226965784472	1274	0.555729984301
TRINITY_DN177562_c0_g1	2.23130692895969	2.19159555417363	2.36930653043218	2.44567465030023	-0.792634	1.522723	2.004491	-0.03236792085	1623	0.473813924831
TRINITY_DN200725_c2_g1	5.09438288066198	6.14391674314646	6.15800528351134	6.2106121717477	-1.020042	51.871118	68.719238	-0.0183458391341	11694	0.406276723106
TRINITY_DN191087_c3_g2	4.87970169079146	4.91821265564051	6.17684612077909	6.12615805796562	-1.284668	11.098420	16.261563	0.0516021772736	4726	0.376428269149
TRINITY_DN194202_c1_g1	3.27390009339082	-Inf	4.53450345815961	4.55155333945736	-0.709625	26.903671	32.501913	-0.00903835434768	3805	0.60814717477
TRINITY_DN199919_c4_g1	4.98728630108304	5.65037617611659	5.34286666064086	5.28913173149869	-0.720535	89.544691	108.227101	0.0136650426705	9482	0.419848133305
TRINITY_DN182702_c3_g1	3.81244288138351	3.24975608619824	-Inf	-Inf	-1.346026	11.139066	16.684512	0.0339954949383	2205	0.589569160998
TRINITY_DN187999_c1_g1	2.16898376140269	2.54579493808725	2.22926527897874	2.28784324051709	-0.427005	0.450725	0.551986	-0.106808293576	844	0.438388625592
TRINITY_DN144240_c0_g1	-0.177524651684806	0.11772541872023	1.22917925712334	1.07864547315862	-0.315382	3.289938	3.603946	0.0797087356843	468	0.472222222222
TRINITY_DN170932_c0_g1	2.76571636812924	1.19927184922701	1.86483939168785	1.36003635441396	-0.553857	9.014315	10.476216	-0.0405680590985	1494	0.619143239625
TRINITY_DN176234_c0_g1	1.0138220961607	0.709323807834458	-Inf	-Inf	-0.694415	2.840600	3.517535	0.012518171159	514	0.686770428016
TRINITY_DN198542_c6_g1	3.39247824350622	4.99154947632979	2.05321456844745	2.13417808063283	-1.529550	6.725494	10.927353	-0.0527055261335	1698	0.426383981154
TRINITY_DN161758_c1_g1	1.90103793316333	0.950929222765254	0.837479804211181	0.428617561734438	-2.142400	1.087282	2.809271	-0.00420531150728	1047	0.476599808978
TRINITY_DN191385_c0_g5	3.60533038450469	2.7201507281968	3.44792845343672	3.42548860983505	-0.723564	4.318958	5.341112	-0.0415227785252	1421	0.431386347643
TRINITY_DN187092_c1_g3	4.09200682243786	4.72469209419129	3.68102426871553	3.64355780249656	-0.860434	5.889548	7.562089	-0.00703329102809	2037	0.59499263623
TRINITY_DN188247_c2_g4	1.40043669661963	2.58524426017964	1.13380071239602	0.683053772604931	-1.457114	0.408838	0.885355	0.0552696840494	273	0.333333333333
TRINITY_DN191385_c0_g3	3.75337423232062	4.30840452121905	4.06811515734701	4.18692776243136	-1.391547	12.258155	18.639592	0.0281142593981	3683	0.382840076025
TRINITY_DN189642_c1_g1	4.61720755575158	5.3285482097277	5.3020627899186	5.29923570691681	-1.315524	11.187994	16.572721	0.00545818382348	7043	0.41417009797
TRINITY_DN174011_c1_g1	2.97305037442946	-0.474147507156394	-Inf	-Inf	-1.777606	8.865651	15.824906	0.0113428068456	1863	0.380032206119
TRINITY_DN194303_c1_g1	4.84307679005237	5.36109281461595	5.01909516734884	4.91660698752912	-1.402898	2.442376	3.959025	-0.0421789093655	1431	0.487770789658
TRINITY_DN192667_c1_g2	4.00986613898996	3.93898849926421	4.72907244290527	4.70344257629583	-0.444236	11.578354	13.020496	0.0299378273253	1487	0.426361802286
TRINITY_DN171170_c0_g3	1.50116979460708	3.13580814677874	1.26970108715374	1.6626081636138	-0.945695	10.176464	13.312320	0.00135651199802	1883	0.665958576739
TRINITY_DN198400_c3_g1	6.316364811523	6.11083503495693	6.15759932445992	6.14085467620297	-1.637384	7.347606	12.434177	0.0726571236464	8622	0.473208072373
TRINITY_DN200928_c5_g2	5.47427547447735	4.93831435714014	6.47395962392307	6.45700510033813	-0.474330	117.282492	132.301361	-0.0472263760464	12431	0.582495374467
TRINITY_DN182352_c6_g8	2.56459533653256	3.45584542459521	1.84339436044812	1.9764050460041	-0.927991	2.336154	3.160972	-0.042579238479	1219	0.420016406891
TRINITY_DN182935_c0_g1	2.88007222852278	2.98341564494967	1.60028058353692	1.46258062620014	-2.070550	0.812233	2.138823	0.00579677624444	839	0.585220500596
TRINITY_DN191319_c0_g1	1.46382145300674	1.94729899138272	1.5437253875286	1.45190739831459	-0.403812	2.749994	3.103284	0.00708229973151	275	0.570909090909
TRINITY_DN190142_c1_g1	3.14667106591759	2.45607448721615	2.59241985900976	2.89686532906868	-0.875040	13.082358	16.688166	-0.0542381468321	2191	0.588772250114
TRINITY_DN175845_c0_g1	3.04575187754348	3.27485098952099	-Inf	-Inf	-1.304449	27.296535	39.880430	-0.00938047321441	4184	0.564531548757
TRINITY_DN198251_c3_g4	1.4002557053073	2.21660964352034	0.0793323363670685	-0.257311712698592	-1.769083	0.811862	1.796811	-0.000721872744148	1068	0.404494382022
TRINITY_DN198740_c4_g1	4.70580660714454	5.05051147542487	4.5684373546237	4.57381280366362	-0.965398	19.309306	25.259423	-0.0239986624508	3058	0.47580117724
TRINITY_DN198371_c2_g1	4.45042296414695	4.53525456132053	4.32509640457562	4.29067654992363	-0.604413	12.945726	15.225632	0.00196531446545	1827	0.652983032293
TRINITY_DN176240_c2_g1	4.13111600487561	3.99359480932626	4.46939006160882	4.53289482081653	-1.838428	8.334141	15.302617	0.0685858508896	4483	0.380994869507
TRINITY_DN195997_c2_g2	0.635523184877177	2.88264847476012	4.43966015218597	4.26605166722352	-0.665408	14.010621	16.764738	-0.021467200529	2560	0.53671875
TRINITY_DN200903_c9_g1	4.06929751156474	3.06401161141989	5.63986114666189	5.51109307002476	-0.080444	84.398036	86.059019	0.0268924006804	8084	0.578550222662
TRINITY_DN171086_c0_g2	3.57478572085879	3.40639210660939	2.7936706487713	2.90856047976316	-0.583018	7.511836	8.820310	0.0486940151096	1529	0.674296926095
TRINITY_DN194996_c1_g1	1.76864218363085	3.42865650158491	1.83876286246825	1.70474283227055	-0.835294	44.041643	55.135254	0.0397865427479	4863	0.587291795188
TRINITY_DN200805_c2_g1	5.11192082952045	3.86326464875975	5.94583825372983	5.95557153132203	-0.340702	79.381092	86.447342	0.00577846915779	9330	0.522722400857
TRINITY_DN195074_c1_g1	3.60921011808341	2.0078550908156	3.68626369124756	3.45240967018709	-0.194103	1.086464	1.163858	0.0544295351469	779	0.481386392811
TRINITY_DN184162_c3_g1	1.5164971433424	3.37188788211382	2.53433592415951	2.91398471833812	-0.446049	11.493624	12.932267	0.0888928781822	1572	0.678117048346
TRINITY_DN200400_c1_g1	2.51243273648372	3.57766901506996	3.96151345528517	3.95518952527552	-0.434787	13.020813	14.595563	-0.0430672728293	1847	0.546291283162
TRINITY_DN190543_c1_g1	3.89789808176411	3.53656823380432	5.21460905737602	5.14245284203926	0.114334	20.416490	19.858945	-0.00649285483466	4278	0.502103786816
TRINITY_DN177513_c1_g1	3.86211676547362	4.36609125491704	4.73482949643682	4.64727669591925	-0.669057	0.770257	1.010842	-0.0156754531992	1466	0.446793997271
TRINITY_DN200090_c1_g1	5.75741638235366	5.37813115226141	5.25618189838516	5.32604573544662	-0.318472	69.090666	74.813228	0.0383053150225	6589	0.597662771285
TRINITY_DN188738_c0_g1	3.62468117968033	0.906300512502412	6.29768203097816	6.15928060831699	-0.509655	15.258669	17.451560	-0.048472961	3993	0.406461307288
TRINITY_DN179127_c1_g1	4.10043670206122	4.30205325492354	4.01099577526407	3.94070576321464	-0.450505	2.045922	2.358733	-0.0565632727122	1691	0.492607924305
TRINITY_DN176503_c0_g1	4.40583755967877	4.74210074779245	4.4806468729509	4.58914009497225	-0.515331	5.218799	6.032020	0.0386884202519	869	0.472957422325
TRINITY_DN199924_c13_g1	4.60162175894625	3.93746815027847	4.36239325007129	4.4631042372032	-0.029484	67.740132	68.223648	0.0249237223936	4342	0.66513127591
TRINITY_DN193690_c2_g1	4.890576313918	5.61649428462521	5.24731795935258	5.16897026277354	-1.369683	6.532145	9.987790	0.00560970522255	6950	0.453525179856
TRINITY_DN175829_c0_g2	3.40617171322577	3.50567993482044	3.08953270131039	3.10616703129742	-0.002778	3.888675	3.891633	-0.0182096723199	667	0.478260869565
TRINITY_DN189697_c0_g1	1.37640955830146	2.41616257936799	1.15777792956666	1.22711295810876	-1.578170	0.501175	1.107967	0.0544419618582	397	0.418136020151
TRINITY_DN194651_c1_g1	3.63774946964784	4.04676021667207	3.4709643577563	3.49561191021853	-0.657407	3.114227	3.799755	-0.0426060731515	792	0.431818181818
TRINITY_DN176917_c2_g5	5.15453856092673	3.62463036375269	3.08796759927657	3.35276881823259	-0.727610	0.799258	1.072402	-0.0781566004443	1791	0.544388609715
TRINITY_DN154729_c0_g3	-0.242905208805818	1.3256587485054	0.184550955546424	0.805105676755767	-0.733812	4.149260	5.152786	0.103161838336	769	0.50455136541
TRINITY_DN176917_c2_g8	6.29475040445933	3.08299788987897	5.24456876352143	5.21159727749576	-1.523708	12.114889	19.366294	-0.0210942997156	3730	0.483646112601
TRINITY_DN197086_c2_g3	1.65135461521441	2.11642065413488	2.62285861395328	2.56923191109358	-0.068741	24.783276	25.206080	0.0443937907119	1917	0.61398017736
TRINITY_DN175195_c0_g1	3.86826109013308	4.50339953041203	3.35172379311024	3.41140525190337	-1.289238	5.885975	8.761244	-0.0112109436057	3150	0.431428571429
TRINITY_DN198008_c4_g2	3.17378030916199	4.03392536694721	1.93557680977425	1.83670048848206	-1.520159	0.756549	1.485726	-0.0459684247223	1391	0.498202731848
TRINITY_DN199160_c3_g1	3.2427866292692	3.42281814779459	-Inf	-0.418953807034423	-0.712153	38.070285	45.974231	0.0338398314684	3302	0.433676559661
TRINITY_DN198556_c4_g1	4.81533877877811	5.40175766846574	4.90596852191814	4.87074876132112	-0.732769	30.441300	37.008964	0.0290572530547	5219	0.533243916459
TRINITY_DN181976_c1_g1	3.20484297634467	2.71010573667978	3.49592000317028	3.51150762313691	-1.290160	0.145008	0.390494	2.87235264831e-05	600	0.435
TRINITY_DN197334_c1_g2	5.14318996101603	5.92421291914332	5.79001130446033	5.82718928208887	-0.405327	16.226179	18.025637	0.0350854847419	4009	0.407832377151
TRINITY_DN167985_c1_g1	4.47113978928329	2.29177623155388	4.25620512606472	4.20671322962936	-1.678440	1.430075	2.758503	0.034021194476	2639	0.500189465707
TRINITY_DN189799_c1_g1	2.0394939099082	0.313891269322575	2.07201408005293	2.0452225361671	-1.298162	3.084380	4.727265	-0.0392346279858	1114	0.498204667864
TRINITY_DN196540_c1_g1	2.96754810803738	1.47625041306593	2.50970537438078	2.48712843239081	1.010185	1.200326	0.873185	-0.0169193024088	290	0.579310344828
TRINITY_DN200958_c1_g1	5.74701347709054	5.93457841514365	6.32848231519574	6.28330256430546	-1.610748	1.897755	3.436497	-0.0401968794439	3800	0.414736842105
TRINITY_DN178229_c0_g1	1.14836832110807	0.404742323778094	2.07089993382431	2.16875566719428	-0.043627	5.236467	5.297643	0.0250806291956	633	0.682464454976
TRINITY_DN193363_c1_g1	0.138112422101194	2.79947827647601	0.860192528233916	0.802004839448574	-0.181682	23.200433	24.277706	0.00213440762797	1479	0.682217714672
TRINITY_DN192233_c0_g1	5.43991316196144	4.25997312393403	4.82859667223349	4.80329057435523	-0.635313	24.365181	28.819820	-0.0429340360315	4806	0.558884727424
TRINITY_DN199787_c3_g8	7.23149838350364	7.11888812335319	8.18953725438412	8.16493093700573	0.149115	8.195145	7.893486	0.0317840981793	1639	0.533862111043
TRINITY_DN194898_c2_g2	2.85644813908818	2.6568655886661	4.59636744089141	4.81511973434657	-0.846394	11.847656	14.993498	-0.0454099780746	4056	0.427268244576
TRINITY_DN200451_c0_g1	5.23401858081708	4.9340506411815	4.7209605511313	4.71619975623563	-0.990135	13.546658	17.916675	0.10174198286	3169	0.405175134112
TRINITY_DN194622_c1_g1	5.75585320595489	4.85286526963079	6.10008167048014	6.17659785593369	0.076638	19.496430	19.135915	-0.0584979266073	3767	0.38837271038
TRINITY_DN179927_c1_g1	2.41952922859741	4.99088534193145	1.45418836627059	1.48100592173142	-1.327326	5.199262	7.880239	-0.0237149621074	678	0.725663716814
TRINITY_DN176169_c4_g1	3.11362235078456	1.51816096255687	3.00236037224631	2.93069940176248	-1.850911	0.465593	1.238705	-0.00496253302594	582	0.345360824742
TRINITY_DN193889_c2_g1	2.77899150696899	0.590802617566845	2.86523011283906	2.76628388105615	0.025211	5.579423	5.542592	-0.0175039360382	784	0.485969387755
TRINITY_DN179586_c3_g1	5.56754681125596	5.79505993866188	5.40130334975449	5.3631628118298	-1.789207	5.355632	9.781744	0.0102815293603	2597	0.452060069311
TRINITY_DN199668_c4_g4	5.00507608596073	5.00280332914515	5.64320600884842	5.63041535587291	-0.974457	13.899535	18.286177	-0.0256373298461	3184	0.527952261307
TRINITY_DN193719_c1_g1	3.08632869010674	2.72284298658055	2.34955015071154	2.21890100950297	-1.456865	14.937548	23.202817	-0.00659729945268	4703	0.483733786945
TRINITY_DN186734_c2_g1	2.78950166551412	4.45947919020006	-0.358718845236957	-Inf	-1.716636	8.300023	14.463403	-0.0261309202648	2572	0.438180404355
TRINITY_DN183975_c0_g2	3.10821468891258	3.07938568666761	3.61033809757824	3.70015926341149	-0.175644	11.110532	11.622158	-0.046927173762	1806	0.591915836102
TRINITY_DN194643_c0_g1	4.36054603572025	4.81359577716731	4.99582380365649	5.0573340777144	-1.564827	11.479693	18.665388	0.0224966465116	2263	0.521431727795
TRINITY_DN195300_c1_g2	4.14515078612169	4.51323099939092	4.68325281808915	4.74821898054733	-1.135814	15.944925	22.086669	0.126471243242	2931	0.393381098601
TRINITY_DN192470_c0_g2	0.544242697603274	-Inf	1.50123365728576	1.71584763540832	-1.156818	7.183714	10.145976	0.0816638019474	928	0.671336206897
TRINITY_DN160260_c3_g4	-0.61133539175871	0.837598408101467	-Inf	-Inf	-1.897831	1.973545	4.080820	-0.0346880760656	710	0.511267605634
TRINITY_DN167898_c1_g1	4.17669138013146	1.86297133963206	4.81609042098107	4.8916177558153	-0.502347	1.868800	2.197903	0.0254949513438	758	0.679419525066
TRINITY_DN197743_c0_g1	3.56128863023678	4.08797974958254	4.8524621473842	4.7204933154086	-1.481426	4.168777	6.766910	7.31991497441e-05	3912	0.418200408998
TRINITY_DN180365_c1_g3	2.87969720651872	2.78907849454861	3.20407224449314	3.31547424245549	-0.716482	8.191455	10.001439	0.034297108829	3056	0.527159685864
TRINITY_DN187268_c2_g2	4.98954838874395	5.02691304779594	3.86089375093198	3.85389743387737	-1.399749	3.310612	5.261195	-0.0396816375803	1956	0.510736196319
TRINITY_DN182748_c1_g1	3.77378311014036	4.20587223727127	5.23282378649286	5.20137360964801	-1.333278	8.049235	12.077766	-0.0498470351235	5809	0.42950593906
TRINITY_DN198674_c1_g1	5.41153705509135	5.52508688536105	5.45310697824088	5.42261451863392	-0.249798	20.669247	22.015770	-0.00826291148099	2391	0.638226683396
TRINITY_DN174163_c0_g1	1.58547865314703	1.56412427140159	1.79551077625149	1.84588286104025	-0.941730	1.919602	2.637260	0.023468215053	344	0.627906976744
TRINITY_DN174163_c0_g2	1.14005370557551	1.43921755241613	1.45463288346268	1.37658956139333	-0.573071	2.934113	3.488788	-0.00108536605254	429	0.629370629371
TRINITY_DN184862_c6_g1	5.3194586894016	5.31817318416738	4.96969817877901	4.9748595887541	-1.147187	3.105816	4.493221	-3.98561458842e-06	1770	0.441242937853
TRINITY_DN182133_c1_g4	5.16405607317214	5.65164963444534	5.57122698852331	5.54638228627336	-1.845741	0.671926	1.617947	0.0364750975472	3843	0.466042154567
TRINITY_DN186833_c0_g1	3.94939714111789	5.00283363910197	3.19642092123414	3.36190039077291	0.292937	4.305825	3.987155	0.150714837976	1081	0.485661424607
TRINITY_DN169672_c4_g1	3.75410396626671	3.30693355946203	3.1532259999826	3.21756718941549	-0.595199	0.748657	0.953930	-0.0720575932731	790	0.430379746835
TRINITY_DN188823_c2_g1	2.95940487795793	3.51313467686529	2.67521434941544	2.73977176729578	0.059222	0.579796	0.565527	-0.0672551679983	600	0.405
TRINITY_DN187288_c0_g1	2.97418694179695	2.70359372206941	1.61938377925319	1.46779630384714	-1.579854	16.039590	26.089201	0.0110637100311	5096	0.544740973312
TRINITY_DN197107_c1_g2	2.2510895389397	2.29567544736011	6.26827948734578	6.27819334619999	-0.479794	24.999433	28.304732	-0.0417220858264	4621	0.458125946765
TRINITY_DN179217_c5_g1	1.35749784177646	2.66787271214287	1.72063379424051	1.5394100165415	-1.368007	0.560869	1.075502	-0.0381340783319	880	0.419318181818
TRINITY_DN196683_c0_g1	5.07978607161884	5.13530961998245	4.9062556586192	5.13944341386832	-0.733427	10.334989	12.651388	-0.0436872971845	4743	0.46110056926
TRINITY_DN157016_c0_g1	4.72408662062664	2.10734517935887	1.95776854515363	2.13460629041023	-1.294097	9.721236	14.324762	0.00714701247401	4287	0.556799626779
TRINITY_DN182960_c1_g1	2.14370966391352	2.34412869367182	2.7200998937623	2.92555561851667	-1.666496	2.880591	5.164145	-0.0284540868533	1255	0.534661354582
TRINITY_DN185996_c0_g1	5.05026238272726	3.94639767547336	4.83339502380427	4.80610543401716	-0.659122	7.557130	9.076751	0.13121866171	3225	0.401550387597
TRINITY_DN166571_c3_g1	1.5589905361843	1.15852675613559	2.90734241381294	3.09287286759268	-1.928563	0.754735	1.857121	-0.000719279206521	2079	0.50937950938
TRINITY_DN181314_c2_g1	2.70868882560449	2.47481201553044	3.4174320441154	3.4114688921225	-0.306605	7.028651	7.629585	0.0081276934105	275	0.636363636364
TRINITY_DN199573_c4_g1	6.67356422475412	5.61294000812516	2.16327089060867	1.76081542458821	-0.317844	60.107641	65.082104	0.0516602359303	7965	0.45725047081
TRINITY_DN169708_c2_g1	2.27309887221603	-Inf	-Inf	-Inf	-1.662944	2.135674	3.916418	-0.0178151023611	575	0.492173913043
TRINITY_DN180885_c3_g2	4.44130809058461	4.74207012282382	4.68276125761548	4.65059073307873	-1.076366	7.803578	10.702832	0.00131966913988	2309	0.520138588133
TRINITY_DN169636_c1_g7	2.4616111575097	2.21313300756189	2.34303159800893	2.37515814812243	-1.083225	3.496708	4.916813	-0.032906263485	921	0.663409337676
TRINITY_DN175814_c1_g1	4.11501535860673	2.88012175899371	3.07420068945312	2.97137866005162	-0.903396	4.386221	5.751099	0.00388316349157	2221	0.402971634399
TRINITY_DN191915_c0_g1	2.33284622451831	2.98893644693001	2.30196035748687	2.34933556122956	1.219930	0.509640	0.308546	-0.0444287271858	350	0.405714285714
TRINITY_DN185936_c2_g2	5.23887478015313	4.39179945338814	5.5388572890738	5.46188018166565	-0.861746	9.153196	11.673995	-0.0385347714627	3182	0.4025769956
TRINITY_DN200975_c7_g1	4.34484838265929	3.86581225140889	4.51852185283428	4.4746590563808	-1.366387	6.696852	10.219841	0.0660803355139	3357	0.443252904379
TRINITY_DN189062_c0_g1	3.22611610570383	4.07078516472981	1.45553991449575	1.49154831890798	-1.106259	3.595050	5.091730	-0.0485162725386	1125	0.526222222222
TRINITY_DN199996_c6_g3	-1.02530980989145	2.00445607705279	2.45660432620116	2.12138535197617	-1.125043	3.521374	5.025652	0.0399923266746	635	0.548031496063
TRINITY_DN199996_c6_g1	3.73651244981473	4.98851037597882	4.76806960950832	4.63161558122877	-0.442831	28.529926	31.966984	-0.0174144017026	2569	0.615414558194
TRINITY_DN195072_c2_g2	3.19899510953766	3.82191790279281	3.72257979485498	3.87099555840165	-2.187147	0.870918	2.424699	1.75638886449e-05	723	0.48132780083
TRINITY_DN200756_c4_g1	7.3930523333203	6.90274420609437	6.02987395744854	5.84426490203574	-0.689806	65.683639	78.720712	0.0180802190762	10092	0.60443915973
TRINITY_DN172625_c2_g1	2.66109909764197	3.32813779778542	3.60704378916657	3.67293083038203	-1.461770	3.139720	5.131206	-0.0445571963437	1808	0.640486725664
TRINITY_DN196845_c2_g2	3.71312122705504	5.22348528341728	3.351132540036	3.49044638313043	-0.936466	6.723640	8.826812	-0.0173184570591	2794	0.468503937008
TRINITY_DN196403_c0_g1	4.20032648869139	3.64406816141256	3.65505062946895	3.77981411841797	-0.301506	1.164021	1.294178	-0.0638258739579	1401	0.455389007852
TRINITY_DN198491_c2_g2	-Inf	5.14640261734966	-Inf	-Inf	-1.138049	6.584590	9.257488	0.0318127660102	567	0.560846560847
TRINITY_DN200241_c0_g3	6.80809829726826	6.54545085183532	6.97302450984141	6.85820369685384	-0.299803	5.242925	5.691608	0.0392473503139	2682	0.48471290082
TRINITY_DN170492_c3_g3	4.16357794872539	5.08471618704795	4.82330940978658	4.76709570996521	-1.482313	3.676662	6.006938	-0.0223972969662	2741	0.369208318132
TRINITY_DN162603_c1_g2	4.41791417784871	3.48495191829283	2.62319472744895	2.54935678302411	-0.646172	6.454797	7.738003	-0.025463052524	3420	0.562573099415
TRINITY_DN193476_c0_g2	4.18906851972708	3.59099802862119	4.13168987046919	4.11878416719435	-0.138484	4.361696	4.530415	0.0162205124793	574	0.517421602787
TRINITY_DN193849_c1_g1	1.69691695081685	0.601799044450316	3.69508188053575	3.55902915544301	-0.586907	31.405568	36.610139	-0.00831702314704	3046	0.640512147078
TRINITY_DN198857_c6_g1	2.94667442687082	-Inf	2.49016893584442	2.58056144405816	-1.551951	2.256284	3.919218	0.00444987844581	868	0.614055299539
TRINITY_DN171761_c0_g1	1.90330180747469	1.62764725175114	2.40442622840789	2.39629533664244	-0.963285	9.722210	12.798332	-0.0544256751883	1520	0.498684210526
TRINITY_DN186999_c0_g1	5.01608759131303	1.7111026042111	3.14287813829407	3.06172649898076	-0.034263	7.675611	7.743699	-0.0150112845173	1029	0.603498542274
TRINITY_DN187680_c2_g1	-Inf	3.96641312499399	-Inf	-Inf	-1.620574	11.491640	19.101931	-0.0125642275813	1775	0.44676056338
TRINITY_DN194164_c0_g1	5.24461519124277	6.02629259173628	5.7587649727245	5.698780878742	-0.125183	8.511658	8.791754	-0.0218886771159	916	0.648471615721
TRINITY_DN187919_c2_g1	3.15001374544986	3.29519701994418	4.12587938021472	4.18074590866555	-0.939341	9.190601	12.014717	0.0607958458209	1746	0.623711340206
TRINITY_DN191483_c0_g1	4.18342912964528	3.43776975832434	4.16062080968766	4.15217395786179	-0.407120	4.599568	5.156708	0.0103968384249	1614	0.533457249071
TRINITY_DN192473_c1_g1	3.64575552785294	3.27831531066572	3.91033080365212	3.8992892587315	-0.809477	12.638481	15.803401	0.0299996309623	2126	0.714016933208
TRINITY_DN192581_c0_g1	4.90214423429129	3.53771220616517	5.25231785356931	5.36966054176766	-1.351951	2.732820	4.307635	-0.0470491376699	3068	0.643415906128
TRINITY_DN163419_c0_g1	3.05221737919913	0.469552267102625	2.25164626738456	2.24116484122458	-1.318593	6.683053	10.019905	-0.017259332016	2149	0.486738017683
TRINITY_DN190246_c5_g1	1.82646262135107	1.0417371784166	-0.520904888480222	0.0180066044331094	-1.119090	3.476378	4.953285	0.0156831318038	760	0.525
TRINITY_DN195416_c5_g2	2.29932060789434	2.00146305660948	2.5419837266903	2.50655197421157	-0.855880	1.565517	2.107270	-0.0053112220066	637	0.411302982732
TRINITY_DN191717_c2_g1	1.7974234225933	-1.00195897307945	4.81808265450172	4.81967254706459	-0.401389	16.269754	18.054493	0.116043603319	2604	0.438172043011
TRINITY_DN180827_c0_g1	5.8883635011488	4.84268697637027	5.42187441001807	5.22175577045536	-0.504491	6.668927	7.661564	-0.0390772370631	2054	0.537974683544
TRINITY_DN189186_c2_g1	3.65273265626457	2.87090053909491	4.19779538737053	4.28950751471787	-0.801659	1.764722	2.312285	-0.0709322815832	1880	0.514361702128
TRINITY_DN198620_c3_g2	1.45529748592075	4.26699236369048	2.69445406987992	2.80936885693393	-0.260612	21.051388	22.485368	-0.0579165055489	2061	0.587578845221
TRINITY_DN200140_c1_g1	3.15889946821146	4.47119617105543	2.67560474199123	2.69367520452752	-1.241858	53.559903	76.320497	-0.0200434069346	7265	0.528423950447
TRINITY_DN200689_c3_g1	1.48093496972784	1.17758879209645	3.22027340579881	3.11814364626138	-0.324205	3.540910	3.885685	-0.0105610038191	1158	0.687392055268
TRINITY_DN199392_c4_g2	-0.551885087065124	6.47310939139224	1.88320528622088	1.97073649109336	-0.766061	56.658163	69.443415	-0.0295381808385	4406	0.663413527009
TRINITY_DN197005_c0_g1	4.18353194675767	5.00706505849952	4.54466359212519	4.47231179572507	-1.703445	21.727126	36.985079	0.00409211070669	6079	0.42852442836
TRINITY_DN185049_c0_g1	2.14256297657286	2.20965511681128	5.5823237664613	5.58569060646477	-0.424389	21.640341	24.143128	-0.0703762328937	8121	0.397980544268
TRINITY_DN199271_c0_g1	4.98903732989165	4.78899706354271	4.67459987316327	4.59170831083224	-1.406830	17.358898	26.418156	-0.00652926664131	5128	0.36251950078
TRINITY_DN200160_c5_g1	5.27941067517783	5.90150879686297	5.49174791727212	5.54352724390614	-1.028600	4.834309	6.596324	-0.0213795330507	2586	0.455529775715
TRINITY_DN197315_c1_g3	4.03903418830874	2.92135087379294	3.83427896773726	3.76141005239014	-0.189276	12.390624	13.004352	-0.0336005390404	1382	0.571635311143
TRINITY_DN197315_c1_g2	4.87110855035802	5.25168086059206	4.95070763881849	4.9116197013102	-0.902505	14.001832	18.003841	0.0308385129949	2141	0.544138253153
TRINITY_DN199449_c2_g2	4.37049109082597	3.70704625034728	5.22720604365487	5.00461361296119	-1.175905	29.322894	40.972746	0.141206193632	5758	0.448593261549
TRINITY_DN189333_c0_g1	4.94882825000859	3.26756754198649	5.30131772796178	5.22112074159624	-1.212366	0.111318	0.312821	2.96518868484e-05	935	0.512299465241
TRINITY_DN198872_c1_g3	4.37107577636918	2.37477766210768	1.88640511539276	1.38286744907056	-0.728615	7.162280	8.792716	-0.056994205102	2312	0.607266435986
TRINITY_DN199927_c1_g2	5.59131972388673	4.85341230438413	5.23569367466618	5.08138229651007	-0.393184	47.382279	52.342613	0.00082038400305	3450	0.486956521739
TRINITY_DN195976_c0_g1	3.58902870214814	4.27118734657336	3.22601329143098	3.24912897390192	-0.728964	0.047944	0.117327	-0.0011091393079	588	0.428571428571
TRINITY_DN199482_c6_g1	2.84730843670372	5.65585503403932	3.32746572419861	3.14694159688603	-0.852246	39.925837	50.253435	-0.0178100484941	5548	0.44881038212
TRINITY_DN196751_c1_g1	5.13178718369853	4.03189212999571	4.82656816417856	4.80038620343932	-0.898760	34.071378	43.521173	-0.0161204738118	5009	0.450988221202
TRINITY_DN163562_c4_g1	3.50953422432129	3.33612662006493	4.15909111273167	4.11770875577214	-0.946892	8.086434	10.617716	-0.0308291061963	4219	0.378525716995
TRINITY_DN200220_c3_g1	3.22736613149645	0.956726730139904	4.73660041232736	4.40951549508662	-0.509294	7.982423	9.167666	-0.0307558675413	2710	0.532472324723
TRINITY_DN188686_c2_g2	0.474094655919491	1.30780248229215	-Inf	-1.29784363796891	-1.229582	0.149732	0.379655	-0.00114506117037	435	0.370114942529
TRINITY_DN164090_c4_g4	3.65661873975349	-Inf	1.1701334015059	0.84669967634452	-1.483556	3.852685	6.282829	0.010247223309	1418	0.444992947814
TRINITY_DN171977_c1_g1	3.96635649119606	4.14661288366279	3.57877699018906	3.64117430373646	-0.655545	11.569982	13.823646	0.0166087289822	3301	0.392305362012
TRINITY_DN192119_c0_g1	4.18177679430808	3.63294928593253	3.98777162373901	3.94012039328973	-1.610824	0.321620	0.821298	-0.00694790797355	1208	0.538907284768
TRINITY_DN194510_c1_g1	5.47523516354941	4.43963918552604	4.82091030482174	4.75825212191225	-0.576963	21.408186	24.917175	0.00796837785973	5363	0.393995897818
TRINITY_DN190863_c1_g1	4.49561697609249	3.50433796379447	4.40302003560067	4.36680666305863	-1.270127	2.730316	4.166878	0.0265186854326	2687	0.447339039821
TRINITY_DN187299_c1_g4	4.56998689650852	3.22014444701545	4.18647802206501	4.15491407131052	-1.448638	1.492274	2.573973	0.0985225271329	1590	0.406289308176
TRINITY_DN190361_c2_g4	5.18412097209157	5.66191758143924	6.43387439554161	6.45460151840841	-1.403310	5.139202	8.020748	0.032342981585	4578	0.377238968982
TRINITY_DN191560_c1_g2	4.13084228333964	3.36091627086522	6.22995092791456	6.17040470262913	-1.945390	7.090593	13.739542	0.0179422255581	6727	0.425301025717
TRINITY_DN196191_c6_g1	3.85469787059343	3.95852835243696	4.29474652668062	4.19966210805629	-0.800074	4.319563	5.475562	0.0109083085238	1903	0.488702049396
TRINITY_DN175768_c0_g1	4.41105482102893	3.73291348472465	4.40187281923981	4.44012633484525	-0.454859	5.604812	6.358082	0.092658043143	1839	0.538336052202
TRINITY_DN187046_c1_g1	5.159575726837	4.55659507541927	4.37803190742749	4.43116654939632	0.406466	8.718919	7.896359	-0.0660544034652	1873	0.536038441004
TRINITY_DN190365_c3_g1	3.68895774111599	3.41839702907002	3.09497542633573	3.18810641275669	-0.098578	9.178243	9.413439	-0.0541791441884	2301	0.470230334637
TRINITY_DN175366_c0_g1	0.117928576180318	4.14931767229247	-Inf	-Inf	-2.144081	25.092618	51.932358	-0.0417911981433	5690	0.408435852373
TRINITY_DN192400_c2_g1	5.1205349772006	4.30063211492513	4.46565568442363	4.39876895314813	0.503517	11.667418	10.353170	0.0550434148688	3368	0.424881235154
TRINITY_DN178534_c1_g1	4.53309885909994	3.14242140288983	3.29717226573002	3.34654956303183	-0.774205	6.275314	7.829740	-0.0176604517447	1422	0.415611814346
TRINITY_DN195138_c3_g1	3.2923167641705	4.70318551170974	3.79336461942774	3.84171068172999	-0.293664	19.984507	21.533759	0.0339857723086	3660	0.386338797814
TRINITY_DN179922_c0_g1	4.49755278643467	3.14559190080432	0.931671228590286	0.663375403336585	-0.747970	7.726681	9.532508	-0.0399776431256	2235	0.582102908277
TRINITY_DN191172_c1_g1	4.38685235068766	4.04930138404966	4.57479605100084	4.66043203344037	-0.210104	12.710643	13.412344	-0.0303038998602	823	0.662211421628
TRINITY_DN185758_c0_g1	2.89811131063708	1.48341638610295	2.1186211667113	2.09903750208652	0.341626	2.237518	2.027914	-0.0736372389794	487	0.521560574949
TRINITY_DN196875_c1_g1	6.55375522112049	5.33757451319341	5.74157593068958	5.66746408832695	-0.105599	29.465652	30.241859	-0.0101153296449	5893	0.516545053453
TRINITY_DN177729_c0_g1	3.20447845721148	2.69783284531129	3.89665812720352	3.81366868488683	-1.232427	2.591691	3.909315	0.0355424447696	1656	0.536835748792
TRINITY_DN189978_c0_g1	4.53409368893518	4.43747737129462	4.91505922783839	4.88480621605384	-1.038749	3.208618	4.455465	0.0389889293521	3649	0.428336530556
TRINITY_DN167094_c0_g1	4.34995147679471	4.23161903579532	5.26534169839627	5.24803570858445	-0.133005	1.372370	1.434467	0.24414457271	1314	0.439117199391
TRINITY_DN186601_c1_g1	5.73164936278069	3.84240805505092	4.3499022353828	4.03779195922868	-0.806850	18.789715	23.406375	0.11183871282	5599	0.536524379353
TRINITY_DN161029_c0_g1	3.90962559633736	3.9180206476025	3.90541404520474	3.89987889655004	-0.797476	1.376452	1.826233	0.118247365186	681	0.587371512482
TRINITY_DN200009_c6_g3	4.61290281028588	5.44283798364039	3.71063603144857	3.71452498269284	-0.107665	36.150883	37.118681	-0.0288052351462	4354	0.48231511254
TRINITY_DN164016_c0_g1	1.74888459147803	1.27106624703015	1.59286907608396	1.44115552093804	-1.359430	0.235360	0.561279	-0.00238707603279	295	0.44406779661
TRINITY_DN196652_c1_g1	4.91583782038222	4.06003323789428	5.01365370960655	4.90723898372528	-0.579068	7.331853	8.601165	-0.0127880573629	2793	0.52918009309
TRINITY_DN198436_c5_g1	4.100989919106	5.56696618803655	4.2711545959372	4.12702394842295	-0.730801	9.732764	11.912007	0.00949292766859	1972	0.49645030426
TRINITY_DN176566_c0_g2	4.88603426028512	4.07428744296417	4.88213074342516	4.86216546046026	-0.421165	14.186740	15.836775	-0.0542341138742	2769	0.377392560491
TRINITY_DN200251_c10_g1	0.997286087301192	2.35048026475028	-Inf	-Inf	-1.753117	3.605536	6.617571	-0.0124702888816	1068	0.624531835206
TRINITY_DN200619_c1_g2	2.87558960856306	4.09067019946069	4.68466916491959	4.65694008921672	-0.836038	1.654770	2.203659	0.0127240268116	1836	0.430283224401
TRINITY_DN176771_c4_g2	4.36586926295968	2.61863189220099	4.14723978487624	4.12188400878573	-0.903672	2.098683	2.829438	-0.0780530404235	591	0.483925549915
TRINITY_DN192638_c1_g2	3.08976828333186	1.74455375434922	2.81608933763795	2.75874439856043	-0.959153	1.031861	1.493892	-0.0400807290845	797	0.534504391468
TRINITY_DN182185_c1_g1	2.11987376490394	2.72270411064756	2.97331774086196	2.74208183869777	0.341512	3.236454	2.950299	-0.0219032842433	1774	0.386696730552
TRINITY_DN189541_c1_g1	3.55893733605066	3.5174484576843	3.2055686721311	3.25569856439602	0.220258	6.093648	5.760386	-0.00833063245192	859	0.598370197905
TRINITY_DN165312_c7_g4	4.16968127879937	3.5795350030928	4.23862234502189	4.15676202765693	-0.906134	2.842266	3.783650	0.00672274004731	2318	0.505608283003
TRINITY_DN151469_c1_g1	1.53359356450237	0.655747918803338	1.10541963514884	0.685338376538026	1.163412	4.945939	3.747414	-0.00871721657926	219	0.584474885845
TRINITY_DN143888_c0_g1	-0.118074346991219	0.694406036436244	2.03538253064167	2.50430245128161	-1.361300	2.525178	4.015261	-0.00495068092722	783	0.578544061303
TRINITY_DN200012_c0_g1	4.20995417889647	4.05787678763379	4.99574139930504	4.98983800353218	-0.561655	30.063825	34.802590	-0.018235277128	5273	0.501422340224
TRINITY_DN187243_c5_g3	3.57165497189088	6.03119835957174	2.18647753236888	2.16092215562387	-0.912129	2.730018	3.647807	0.0423826888793	1871	0.48797434527
TRINITY_DN176435_c0_g3	5.03677660968027	4.60913538219998	3.47912629110543	3.4501073909134	-1.747025	6.515188	11.591068	0.00244042017448	3674	0.6102340773
TRINITY_DN198698_c3_g1	3.58642432252496	2.87734640812575	3.97400315784289	4.08292697259057	-1.012986	8.033314	10.780659	0.00546286258437	3413	0.531790213888
TRINITY_DN180853_c2_g2	4.17566174116542	3.47843506902333	4.39935231238306	4.00261619777597	-0.690523	11.485005	13.865872	0.0517056859201	2266	0.544571932921
TRINITY_DN178771_c0_g2	2.12853880879818	3.87637544386301	-Inf	-Inf	-2.092745	10.948668	22.442156	0.00431041145749	5180	0.470849420849
TRINITY_DN177579_c2_g2	4.53443178469303	3.92927950031712	3.96425540728176	3.99719814875236	-0.772504	5.212672	6.522320	0.0935659869781	2339	0.401881145789
TRINITY_DN199560_c6_g2	-Inf	-Inf	-0.0542335381480625	0.197224209344437	-0.930893	1.810109	2.485106	0.0381392498754	204	0.642156862745
TRINITY_DN175157_c1_g3	5.03301590600138	4.5208169809575	4.82069559483288	4.77852232557158	-1.259505	7.452325	10.905888	0.00726221368593	4388	0.376709206928
TRINITY_DN200187_c5_g1	4.71808666742257	4.8298353978354	4.92891519556399	4.96689833258077	-0.227358	32.871769	34.789303	-0.0198682195888	3616	0.590707964602
TRINITY_DN199369_c4_g1	5.70055626980914	4.69810430995662	5.30416476691696	5.35789404859409	-0.998032	38.580588	50.806283	-0.0188522032117	7332	0.50927441353
TRINITY_DN197231_c2_g1	3.01665579650187	3.09195390822253	5.01860654244946	5.16506000770558	-0.271670	19.995496	21.421445	-0.0607241122175	2244	0.650178253119
TRINITY_DN190630_c1_g2	3.88201506589366	4.44948153776189	3.56230908424887	3.6547369243626	-1.111058	10.969937	15.137659	0.0256232499312	2490	0.587951807229
TRINITY_DN158113_c2_g3	3.62776569178397	3.30552333052261	3.75314280127418	3.77995270871153	-1.327002	0.570822	1.067212	0.00447519883543	2014	0.41956305859
TRINITY_DN184706_c1_g2	5.63049629751687	5.01925684531987	5.99462185092957	6.00885248415189	-0.356120	6.785493	7.469887	-0.0242917399965	1949	0.570548999487
TRINITY_DN197161_c2_g1	4.20893191534311	3.10019512130805	4.75693212934652	4.90906873221356	-1.467963	3.071890	5.039582	-0.0466107944879	2872	0.426880222841
TRINITY_DN183162_c0_g1	5.21585659182655	4.9098420145806	5.72445991427227	5.75685342526933	-0.192588	7.616535	8.011572	-0.0795913123501	4906	0.439258051366
TRINITY_DN199424_c4_g1	5.31931491062677	6.17287117175204	5.60005572952096	5.57493888098735	-0.932424	16.219958	21.026280	0.0317930716361	7855	0.400891152132
TRINITY_DN195354_c0_g1	3.18071608388289	1.55797202352633	4.16394105245808	4.15961132565252	-0.559373	4.635972	5.439338	-0.0441459819763	1009	0.669970267592
TRINITY_DN197156_c0_g1	-0.295698317972711	1.86375576225465	0.030463184574106	-0.397881703902858	-1.404487	0.200590	0.521604	-0.00549301187653	228	0.464912280702
TRINITY_DN194658_c3_g1	5.13793549285789	5.58428718396749	5.56602201582947	5.49824996657695	-1.081608	9.579486	13.115178	-0.00675756588878	2377	0.38956668069
TRINITY_DN200555_c3_g1	3.38854528462536	2.58803242361543	4.97221926542527	5.12497988171984	-0.523611	96.248674	110.052872	-0.0352472604834	13243	0.566034886355
TRINITY_DN200574_c3_g1	5.99520299996809	5.72395911878453	6.27876429314149	6.27257253176604	-0.608961	51.339212	60.155099	0.0875708010043	7407	0.546915080329
TRINITY_DN181352_c0_g1	3.53908219755202	2.20291227429163	4.26298466890192	4.482628116847	-0.758123	3.899055	4.887652	0.0803048896088	1350	0.460740740741
TRINITY_DN191714_c0_g1	3.71038556794056	4.93468282627222	4.11054326255625	4.01206174320082	-0.579920	16.146390	18.832480	-0.00985913204705	3449	0.634096839664
TRINITY_DN185229_c2_g1	4.81887206609756	5.68721377388245	5.40027873916411	5.43114437184467	-1.197119	18.275598	25.811333	-0.0370410341544	6707	0.375726852542
TRINITY_DN170234_c2_g2	3.82385088906229	2.41031320831144	4.0360705964616	4.19407980870702	-1.367141	4.762982	7.351786	0.00137123833156	4924	0.385255889521
TRINITY_DN198286_c4_g2	3.93066141707838	3.64968028838035	3.88035760385916	3.8821833025719	0.202078	11.914934	11.339915	-0.0379428855719	1306	0.459418070444
TRINITY_DN196466_c2_g1	1.53338203619074	0.334023668297829	2.5508205848005	2.60087139095406	-1.695074	9.071199	15.627633	0.0163951154705	2380	0.547058823529
TRINITY_DN172228_c0_g2	3.97334018458489	3.45464662322369	3.25519068648933	3.51190765571958	-1.220544	5.656429	8.221077	0.116376638363	2152	0.388940520446
TRINITY_DN200727_c4_g1	1.15409138144132	2.33379827057141	2.02492826697597	1.95007397503566	-0.600066	0.036699	0.084616	0.0	353	0.379603399433
TRINITY_DN196576_c3_g1	5.71750794599192	5.84850071786909	3.88696662027697	3.79869742218457	-0.735703	8.578875	10.530240	0.00210827552367	2541	0.423848878394
TRINITY_DN197095_c1_g1	6.26790050345765	6.54162174194837	5.62942407697235	5.70943880209053	-0.622040	21.406845	25.237462	-0.0420354022095	9436	0.43376430691
TRINITY_DN197314_c4_g1	5.31974343047448	-Inf	1.7268501198005	1.45217341744138	0.060588	51.100601	50.364780	-0.0394850982493	2588	0.658423493045
TRINITY_DN198286_c4_g1	2.17187218305047	1.54723727295812	1.02587149993573	1.02952098235638	-0.625856	1.983346	2.428549	0.0275477132609	391	0.626598465473
TRINITY_DN196906_c1_g2	2.32364753804521	1.94093135722122	2.56629571514224	2.75610067921025	-1.615382	5.755884	9.733326	-0.0429697031714	1119	0.424486148347
TRINITY_DN195905_c0_g1	4.82465668692649	5.16616484008686	4.88012143839476	4.72177024947351	-1.461592	5.581705	8.884295	0.0182998877923	2160	0.385185185185
TRINITY_DN190456_c1_g1	4.38632352068839	4.6286529767562	4.77673115391442	4.93664970320058	-1.175806	2.501155	3.698647	-0.00369465338033	1258	0.565977742448
TRINITY_DN195234_c3_g2	5.27403112847197	5.54374164826217	4.41492504028265	4.37368625878518	-1.151101	3.479836	5.016404	0.0683576217807	2057	0.503159941663
TRINITY_DN173973_c0_g2	2.05400441703833	2.79721380618521	0.811794764363791	0.867549087257012	-1.883752	0.974159	2.217087	0.0740005832308	1183	0.463229078614
TRINITY_DN186319_c3_g2	4.04727845920921	4.48793132909094	3.22587324749283	3.2347882353116	-1.134274	21.609090	29.837279	0.0496216648312	5278	0.408109132247
TRINITY_DN168450_c2_g1	3.12461158596165	-Inf	3.5356361274859	3.44461897339879	-0.443161	19.992328	22.424311	-0.0105125341619	3163	0.410053746443
TRINITY_DN200069_c1_g1	2.84805691286949	3.91982812307849	3.24264236236253	3.23150012621822	-1.595198	2.174688	3.862015	0.0260706887024	1277	0.377447141738
TRINITY_DN192993_c1_g1	4.95222630683315	6.45395793535329	5.46077465659652	5.49969352536266	-0.825744	27.448064	34.320057	-0.0241101690678	4985	0.47703109328
TRINITY_DN200527_c1_g1	3.30503652663886	3.23864512594646	3.37368202631019	3.2887984101629	-0.702981	18.227095	22.016624	0.0488173549643	3444	0.49506387921
TRINITY_DN183508_c2_g2	4.65822131913234	2.86311100185969	5.29753080604889	5.14151166660909	-1.756901	9.802335	17.297041	0.0977155856357	2778	0.467962562995
TRINITY_DN178982_c1_g1	4.52571820430944	3.7559559106132	4.84872423234102	4.91136381797711	-1.183016	12.868451	18.157730	0.0927093745592	2422	0.414120561519
TRINITY_DN192264_c4_g1	5.28628248664911	6.38165699760652	5.7867701128901	5.76213096653003	0.757116	20.260783	17.071694	-0.0240334240364	7866	0.459318586321
TRINITY_DN168869_c1_g1	3.98197583448692	2.32466779280925	3.1937810774208	3.23682054162575	-0.862621	1.604928	2.162623	0.063221666793	999	0.625625625626
TRINITY_DN200112_c1_g1	4.39839495924371	5.81201881856163	2.82171548567084	2.97445003080856	-0.880929	14.991315	19.135181	-0.00839437752771	4306	0.415931258709
TRINITY_DN168006_c1_g4	3.03809797785852	-Inf	-Inf	-Inf	-1.443543	8.870497	13.838185	0.00535708256585	1355	0.542435424354
TRINITY_DN167766_c1_g1	3.1441606889102	3.34919886564274	4.06208307315948	4.09906240870678	-0.661575	4.729124	5.724428	-0.00456839050772	3062	0.386022207707
TRINITY_DN199327_c3_g1	5.2560864418833	5.17593508539404	6.52760725334332	6.50993117047786	-0.686831	37.255588	44.664126	-0.000996870433716	7339	0.491075078349
TRINITY_DN189436_c0_g1	4.68055542432281	4.26666716622742	3.96009338944605	3.95333730964792	-0.696591	14.068845	16.989319	-0.0691449156005	5085	0.398820058997
TRINITY_DN197582_c3_g2	4.55992606808621	4.38581461860899	5.3551477004241	5.21777320038243	-1.622943	0.716182	1.500730	0.0631682183214	1754	0.403078677309
TRINITY_DN185041_c1_g1	4.08273982211666	2.06929116924283	-Inf	-Inf	-2.133519	2.826680	6.361793	-0.0412160135331	1215	0.539094650206
TRINITY_DN198539_c4_g2	3.6201072185916	4.21165863810922	3.91951700248135	3.91640244091227	-0.417285	35.347774	39.317301	0.0452219178886	2926	0.575529733424
TRINITY_DN192862_c2_g3	3.33317770056864	2.10906085789324	2.8021259731009	2.70697627884317	-0.249662	2.047850	2.212288	-0.0327443946767	501	0.473053892216
TRINITY_DN197228_c0_g1	5.4695553751754	6.12009349939959	3.96441980312805	4.07102834377813	-0.231345	4.069962	4.341314	0.0187249003844	1925	0.648831168831
TRINITY_DN192403_c0_g2	4.72160243596945	3.86267833480172	1.389952036207	1.69635300524339	-1.809538	13.691483	24.529734	0.0156948018344	10711	0.425357109514
TRINITY_DN187914_c1_g1	4.32029896389183	5.31714892619262	3.90527025111422	3.91747313721684	-1.039070	12.433808	16.724554	-0.00960877062872	6273	0.45464689941
TRINITY_DN188515_c2_g1	5.47424572800698	4.74665970465456	5.46247521477206	5.42806642889957	-0.983742	9.903054	13.119947	-0.0301006007323	6471	0.465770360068
TRINITY_DN163978_c0_g1	1.99463421352244	-Inf	-Inf	-Inf	-1.764771	7.475118	13.337623	0.0817921518994	1296	0.459104938272
TRINITY_DN198530_c3_g1	4.31520175332243	3.95203718334688	3.71686735698542	3.74240681733878	-0.533928	10.482193	12.098054	-0.0247639225531	1067	0.623242736645
TRINITY_DN177089_c2_g3	0.51789324343707	0.754978803510122	0.526297673669921	0.628570852540733	1.005088	3.062051	2.363095	-0.0968179373553	235	0.582978723404
TRINITY_DN184343_c0_g1	2.55183071816246	1.30574577989315	3.88783050772417	3.80033734033194	-0.276933	4.582948	4.948083	-0.0579947815545	1196	0.484949832776
TRINITY_DN171097_c1_g1	5.02968848264415	4.87405262751024	4.3355600026413	4.18217618336288	-1.139175	10.655521	14.850812	0.0794362591232	4180	0.416985645933
TRINITY_DN174869_c2_g2	4.47024926551299	3.87989446882138	4.3652857483371	4.45212918392024	-1.929151	3.642861	7.248072	0.069267873863	3305	0.393040847201
TRINITY_DN194591_c2_g1	4.88976730690771	5.62421658115656	5.21828597105808	5.23078155608405	-1.695985	5.759058	10.072049	0.0369580198334	1994	0.506519558676
TRINITY_DN188993_c0_g2	3.52519597245764	4.52280168556967	3.72687404750377	3.67507163050472	-0.960701	13.449177	17.621756	-0.0176701384746	2732	0.409224011713
TRINITY_DN196833_c0_g4	4.84792093124459	4.4432590113685	4.27710639478167	4.14264785023025	-0.362834	18.507536	20.316440	-0.0200817996051	7893	0.462435069049
TRINITY_DN198648_c3_g1	4.69806178497448	4.24061566257908	3.82001453520237	3.8392668403333	-0.096375	4.384222	4.500957	0.0624493894175	1353	0.509977827051
TRINITY_DN190680_c1_g2	5.19665074379173	3.65208669538601	4.49115573312171	4.19629142675139	0.016971	5.166056	5.142887	-0.00845217585375	1172	0.529010238908
TRINITY_DN159121_c0_g1	1.77676459585201	0.2826082720772	-Inf	-Inf	-0.762618	6.707677	8.329942	0.0810093225701	669	0.587443946188
TRINITY_DN136978_c1_g1	-Inf	-Inf	-Inf	-Inf	-1.689147	1.061214	2.146690	-0.0427009933765	224	0.669642857143
TRINITY_DN188743_c1_g4	3.41153629220651	3.89261640853656	2.51613968779327	2.52763404139059	-0.091759	7.530900	7.712562	0.0204987311916	1225	0.444897959184
TRINITY_DN195965_c0_g1	4.84242958214208	3.43796065773884	4.58043291077415	4.55926075577189	-1.293414	51.152013	74.206011	-0.0349914212864	5967	0.538293950059
TRINITY_DN182643_c0_g2	3.42992595935132	4.06433390846951	2.33111438636485	2.32692534269251	-1.262619	5.016091	7.430812	0.0248894981502	2904	0.445936639118
TRINITY_DN200147_c5_g1	5.52585181939451	5.42758175921306	6.24028582945709	6.19840746245084	-0.204192	41.648029	43.808955	0.0220557406309	4583	0.522801658302
TRINITY_DN200915_c5_g2	4.55619586438032	4.37085872598277	4.25513847137525	4.19986431666065	-0.216606	26.419920	27.890753	-0.0319831604055	3233	0.632539437055
TRINITY_DN199726_c1_g1	6.15708137013817	5.57870489130485	5.89538672593915	5.91576521407851	-0.776508	48.611031	59.783800	-0.0171858172583	5226	0.593379257558
TRINITY_DN200007_c1_g1	5.54019916196456	6.57364727802755	6.16062219281781	6.11841841583578	-1.250401	10.200317	14.785860	-0.00291024809882	4016	0.567729083665
TRINITY_DN200566_c2_g1	2.74652594468278	3.47960814980595	5.05061810133917	4.73630595498205	-0.164629	30.547545	31.819542	0.00178552250353	2794	0.532927702219
TRINITY_DN196107_c1_g1	4.12161189287779	3.94209618588936	3.37844386119599	3.30459990745026	-0.605068	8.331862	9.836588	-0.0142914239605	1576	0.466370558376
TRINITY_DN181987_c3_g1	2.69709694885969	0.795480391052949	2.3865220936815	2.15120698633755	-1.075752	26.188168	35.423607	0.0340786408046	3669	0.61215590079
TRINITY_DN168583_c0_g1	4.53019532899911	3.42994591702097	4.33109711658621	4.28583129503088	-1.733946	4.720272	8.464473	-0.0128214008111	1542	0.453307392996
TRINITY_DN175565_c3_g1	1.52583397059417	2.0233872461268	1.67971189694884	1.56471412790007	0.115008	3.546498	3.436627	-0.0535441132135	216	0.62962962963
TRINITY_DN181509_c1_g1	1.78678646057315	1.92647101315289	3.03065103012605	2.9154763946282	-1.552671	1.596318	2.865410	0.00087872912138	1332	0.566816816817
TRINITY_DN200239_c1_g1	5.17814143864238	5.64403397841167	4.95317537582089	4.91553557463292	-0.209362	20.854166	21.980989	-0.0207338852645	4813	0.469977145232
TRINITY_DN189914_c2_g3	0.974227390806105	4.36238333343198	1.91941577109148	1.80009135680432	-1.026231	0.441621	0.736943	-0.0530707395498	799	0.392991239049
TRINITY_DN195524_c4_g1	6.2671228036209	5.61568501078242	5.88889637277037	5.79675361097997	-0.484907	8.845499	10.079509	-0.0306219372042	1647	0.455373406193
TRINITY_DN191193_c1_g1	4.99964074834973	5.16616290230866	5.43453566427081	5.3767375767808	-1.080473	4.171987	5.822990	0.0633025467353	2875	0.400695652174
TRINITY_DN179492_c0_g1	5.29672551125607	5.42041538991483	5.04289127862687	4.9778466178486	-0.987484	6.698277	8.943547	0.0502214779142	1459	0.566826593557
TRINITY_DN194568_c0_g3	1.34376277132331	5.07312452691752	1.48675752232925	1.72699940210543	-0.565990	6.190227	7.247934	0.0802301726343	930	0.51935483871
TRINITY_DN185256_c3_g1	3.6720476938813	2.25211594295111	2.44672972432017	2.44147456196155	0.796117	7.458321	6.174809	-0.00281800340351	1536	0.485026041667
TRINITY_DN167786_c0_g1	0.184367157580686	1.75840852819594	-Inf	-1.21675061634728	-1.323956	0.969456	1.662730	0.321829768458	394	0.418781725888
TRINITY_DN199566_c2_g3	4.34618299277554	4.44301472864695	3.91475004992565	3.90436308052677	-0.612547	4.647689	5.542565	-0.00149195073197	1521	0.502958579882
TRINITY_DN200098_c2_g2	5.84805427483138	4.0008872195662	5.94188745860468	5.84748241845612	-0.289524	18.166267	19.557307	-0.0534729602666	6335	0.555327545383
TRINITY_DN199648_c3_g2	5.32499476804362	4.38447723422877	5.34210170389794	5.50341522614327	-0.643102	24.026734	28.484624	0.0279785856156	3192	0.648182957393
TRINITY_DN183823_c0_g1	0.883889379846721	4.47367906195028	-Inf	-0.858398722501667	-1.990100	15.186661	29.430038	0.073799207629	3530	0.400566572238
TRINITY_DN197162_c1_g1	4.71113188904027	5.21097501497988	5.73628653262674	5.79599425747434	-0.631279	22.279510	26.331602	0.00491614571821	6355	0.501966955153
TRINITY_DN193356_c3_g1	4.37609355369426	5.0357858347183	4.95969853647031	4.74471567133381	-0.074304	5.903431	6.020481	-0.0680168096495	2352	0.518282312925
TRINITY_DN176035_c3_g1	4.54506505541262	5.14087528080131	5.05269161393093	5.07402905713415	-0.318699	2.617316	2.878844	0.0179359627864	515	0.650485436893
TRINITY_DN193214_c2_g1	4.87311627525623	4.72537638816643	4.87263195084797	4.82771668265961	-0.819634	5.874467	7.444716	-0.0140452248278	1431	0.667365478686
TRINITY_DN175086_c1_g3	3.55600361441612	2.60898039810615	3.19484182914025	3.274952811593	-2.052916	2.202963	4.872539	-0.007091873984	1278	0.485915492958
TRINITY_DN196615_c2_g1	4.73884198911396	5.0137712905632	4.35647132575152	4.4182313925508	-1.570186	4.469179	7.496911	0.038518098731	2420	0.456611570248
TRINITY_DN187599_c1_g1	5.40593913794044	5.87581749252707	5.4649324382764	5.41880290840602	0.135946	7.634213	7.376001	-0.0212149224245	1392	0.521551724138
TRINITY_DN198537_c2_g1	4.28593386535655	3.69097365234335	3.67204054516502	3.06970431208962	0.059850	24.194970	23.846245	-0.0603215154141	3313	0.641110775732
TRINITY_DN195717_c0_g1	3.96389073373767	4.66384464100763	4.56253623153876	4.55634657729415	-1.456790	1.504897	2.602924	0.0115055190564	1367	0.515727871251
TRINITY_DN187540_c1_g1	4.05136453070402	5.8670532054241	4.26247742120621	4.280539933353	-0.316794	8.519747	9.264305	-0.0799257797929	3374	0.428275044458
TRINITY_DN197116_c2_g6	-Inf	-Inf	-Inf	-1.21675061634728	-1.369410	1.106624	1.905778	-0.0154211202425	213	0.708920187793
TRINITY_DN179394_c1_g1	3.77127042453382	0.914035232335581	3.67748413844277	3.4226025960075	-0.774964	5.134971	6.432063	0.144295423009	2302	0.518679409209
TRINITY_DN192706_c0_g2	4.16462632652049	4.39581242073642	4.08705913731777	4.08404913762744	-0.057369	14.533584	14.743392	-0.0134070780385	1306	0.621745788668
TRINITY_DN189539_c1_g1	3.6633615593841	4.50788395087815	4.49159377183897	4.65264579991626	-0.636579	21.618092	25.592020	0.070410270104	2182	0.492667277727
TRINITY_DN195322_c0_g2	5.53923917290716	4.80426129996817	4.96239629489759	4.90553670968799	-0.130188	11.108386	11.483292	0.0182442368554	3481	0.457339844872
TRINITY_DN199316_c7_g2	3.4157674667753	3.02914476868221	5.63719474478283	5.60059437508946	-0.285256	12.605219	13.568534	0.0570359341364	2012	0.634691848907
TRINITY_DN200629_c4_g2	5.88524993206931	5.70381258096865	5.09181551311709	5.15495957675075	-0.020447	20.386346	20.489124	-0.05140846866	3504	0.452340182648
TRINITY_DN188133_c1_g2	3.52484966956401	3.78290012176567	2.15698073467507	2.21402198125962	-1.752775	19.180639	33.371403	0.0435813493939	7855	0.454105665181
TRINITY_DN182255_c2_g2	1.63416078573302	-0.358183808105805	1.31981867676285	1.6079484102035	-0.853662	0.848707	1.196061	0.120848589636	609	0.584564860427
TRINITY_DN191220_c1_g1	3.20711411519165	3.32008952264747	3.20964287503538	3.21401353546371	-0.317820	12.551828	13.629752	0.000521945875917	2081	0.480538202787
TRINITY_DN197472_c2_g1	3.3023787575856	4.33535677460528	1.81023873874591	2.30500515481587	-0.360960	19.716352	21.628806	0.0839876856768	3132	0.393358876117
TRINITY_DN182793_c2_g1	4.57212218118887	4.67718693735008	4.86130030643238	4.5793352672417	0.115098	7.962186	7.733735	-0.0125867454945	1949	0.405849153412
TRINITY_DN172830_c0_g2	4.75807385218259	4.36494497612078	3.88494146016761	3.87938668649802	0.169358	7.882638	7.553771	-0.0128558853249	2930	0.405802047782
TRINITY_DN198428_c1_g2	5.1444633031624	4.74701349160377	5.20850553721148	5.26620150300664	0.213988	3.935745	3.716872	-0.050662541478	2180	0.438990825688
TRINITY_DN193187_c3_g2	4.77919205326818	5.18327438638623	5.13412511001536	5.15840152516369	-1.227074	2.138153	3.257353	-0.0559789638698	2014	0.427507447865
TRINITY_DN167764_c5_g2	2.8035634410339	3.68256379999822	2.80684686948139	2.96021795825308	-1.587494	0.783418	1.583513	-0.0381736010488	966	0.571428571429
TRINITY_DN181985_c2_g4	6.07915359065374	6.64777364931451	7.69946300937771	7.75981312732195	-1.096943	3.361583	4.757865	0.0371402370203	668	0.525449101796
TRINITY_DN196148_c2_g2	4.42113165582865	4.3016205481278	4.65611413982072	4.5621680622097	-0.198265	11.910148	12.530624	-0.0629191766894	2489	0.601044596223
TRINITY_DN192528_c0_g1	4.4223535467945	5.68628296051671	2.78428282249339	2.94758547724305	-0.039742	17.979430	18.157110	-0.0383389880323	3521	0.513206475433
TRINITY_DN200743_c4_g1	4.91322947258788	5.10407928222981	4.38176615227234	4.3793605837131	-0.961681	20.534344	26.818902	-0.0508203102422	4491	0.459585838343
TRINITY_DN200849_c3_g1	3.28128130438868	2.66401800626025	4.64280816213688	4.96684499744037	-0.213073	15.451185	16.309995	-0.0357086632093	2238	0.635388739946
TRINITY_DN191270_c0_g2	1.20980667997475	-Inf	-0.390244634077673	0.0390787075646746	-1.131142	1.195525	1.836300	-0.08482019895	482	0.626556016598
TRINITY_DN200637_c2_g3	3.53739224610801	1.76657276489721	3.27367420209224	3.14853713915546	-1.087996	25.161589	34.179719	-0.0487691038107	3534	0.638653084324
TRINITY_DN191006_c1_g1	3.38916126564259	3.70710753119388	3.84725341395163	3.95284357913039	-0.660524	5.510977	6.651125	0.00746873881221	2932	0.487380627558
TRINITY_DN191703_c0_g2	3.01536070496441	2.3304173596496	3.09645169443464	3.12565136346406	-0.144724	1.044427	1.099769	-0.0489652590098	1078	0.419294990724
TRINITY_DN198739_c4_g1	5.16573991836262	4.37530869575169	4.45588588804755	4.44622896245101	-0.577416	38.535773	44.780053	-0.00802003078314	7312	0.402352297593
TRINITY_DN194865_c0_g1	2.92732989852341	3.06735909728898	2.6500451427048	2.73194374843049	-0.633448	14.107030	16.722487	0.0061437751645	2050	0.691219512195
TRINITY_DN180747_c1_g3	6.58434212119563	5.52016849888358	-Inf	-Inf	-1.390400	4.763108	7.417927	0.0615477415799	2363	0.512484130343
TRINITY_DN193116_c2_g1	4.03168052017165	2.93191617406471	5.28993947321312	5.45107636847915	-0.397687	25.791957	28.555371	0.0297866186029	3316	0.514776839566
TRINITY_DN192632_c1_g1	4.05659416919171	4.05127573108835	3.00066094734838	2.90187671370278	-1.171349	14.852857	20.838281	-0.0536253127422	7456	0.421271459227
TRINITY_DN160399_c2_g1	4.56962689539533	3.25812608991609	2.50846163002555	2.20242146127959	-1.613266	3.607559	6.229657	-0.0636585402407	2169	0.585062240664
TRINITY_DN196355_c2_g2	5.31079527933342	3.0167870365178	1.92524946131041	1.99331691723961	0.064164	11.886536	11.698468	-0.0299969627396	1782	0.484287317621
TRINITY_DN190555_c1_g2	3.08468664244905	1.81033590713335	5.57616512667837	5.62246461087797	-0.259773	15.800505	16.883030	0.00708269049909	2643	0.496783957624
TRINITY_DN198389_c5_g1	5.19950371591698	5.02127435843548	6.1416941407418	6.12748290394077	-2.138004	9.422370	19.837175	0.0751454119191	8711	0.399494891516
TRINITY_DN186067_c0_g1	3.828933473917	3.96992174503876	3.02227771364453	3.1155009113898	-1.668524	2.831659	5.087249	-0.0351633641859	638	0.637931034483
TRINITY_DN188495_c1_g1	4.87437212823076	5.79310281019654	4.53842753578831	4.57931379535278	0.917096	0.829950	0.600156	0.0607633566015	411	0.459854014599
TRINITY_DN185895_c2_g1	2.76815053735576	2.93746250072358	3.56077143515115	3.58542126322378	-0.542367	2.205957	2.616549	-0.0133594659912	952	0.469537815126
TRINITY_DN195460_c2_g3	3.4993116678932	3.77709532176256	3.28914704037649	3.29667608444949	-1.497644	11.547330	18.290818	-0.0384355178776	2720	0.545588235294
TRINITY_DN185406_c0_g2	4.28528662745592	1.99580070845597	1.73398573382369	1.34728470740266	-0.474108	18.023728	20.396427	0.0548055542496	1967	0.646670055923
TRINITY_DN200621_c2_g1	4.95965147241237	5.19828542632704	5.01939422908371	5.02536663877412	-0.885213	8.856169	11.384485	-0.0299131514076	4665	0.382422293676
TRINITY_DN198757_c1_g1	4.47621409483587	3.88385709380393	4.80555324177709	4.8729930504348	-1.051680	32.767772	43.927122	-0.0088946606473	5306	0.673765548436
TRINITY_DN199887_c1_g1	4.38780546450088	4.44534353179308	2.01076208383206	1.78452900820103	-0.958236	44.119482	57.351901	0.106952281344	7003	0.402541767814
TRINITY_DN192495_c1_g1	4.87487457621694	3.35723922542426	2.52937206579335	2.47884299132787	-0.818001	22.223419	27.750627	0.0313017652443	2824	0.51947592068
TRINITY_DN198424_c2_g1	4.81639910811785	4.39635000542628	4.59485929858808	4.50733042327507	0.370576	19.831532	18.173306	0.00731999459592	3364	0.502972651605
TRINITY_DN179864_c0_g1	-Inf	3.30006334831266	-Inf	-Inf	-1.838369	13.368151	24.261650	0.025403955603	2519	0.448987693529
TRINITY_DN193853_c0_g1	3.42527659001879	0.544755848458998	3.94654036020139	3.37343176334478	-0.661863	13.041068	15.596143	-0.0571110326745	1447	0.689702833449
TRINITY_DN198968_c3_g1	3.86817946957967	5.11857088429029	4.17200786160924	4.32512594598293	-0.998169	20.479423	27.059693	0.0428824780498	2335	0.584154175589
TRINITY_DN194673_c4_g1	1.81378182611538	4.45627131662488	2.77143037407064	2.68235700470589	0.107376	1.008338	0.970836	-0.0865910880586	1165	0.389699570815
TRINITY_DN173651_c0_g1	3.39128704493871	3.25801127720488	4.83944459568401	4.8766690730937	0.011134	5.407574	5.391710	-0.0138574379803	2290	0.347598253275
TRINITY_DN196804_c1_g1	1.32327528152474	0.420750865312801	4.257582014367	4.10528341287051	-0.252759	10.011422	10.691564	0.035686605185	1307	0.664881407804
TRINITY_DN196160_c3_g1	5.82912993914762	4.78336689891713	4.97294390114919	4.95243836376751	-1.149833	8.782780	12.324760	-0.0316663441171	2283	0.479194042926
TRINITY_DN196889_c1_g1	4.45171666500951	3.10323309836007	4.78388743528714	4.91199092040991	-0.668312	31.160368	37.177086	-0.0219339740011	3660	0.629781420765
TRINITY_DN200788_c2_g1	6.18768960152241	6.55929637732839	6.25172019297896	6.32791664795505	-0.563245	85.619887	98.983800	0.0437305967377	12098	0.546867250785
TRINITY_DN194287_c1_g2	3.70440020726682	3.69353228090218	3.0121100571614	3.07473897246772	-0.437482	15.380611	17.241007	0.0133902717777	1503	0.407850964737
TRINITY_DN165411_c1_g3	3.84392024689642	4.08176390748041	3.87633156519059	3.89740043721957	-0.944751	5.909047	7.798940	0.00309626024327	1529	0.39306736429
TRINITY_DN187277_c2_g2	5.01599018027434	3.14468996831981	3.73200554524757	3.75198832881318	-1.089530	3.384326	4.775881	0.0081026216746	1979	0.464375947448
TRINITY_DN180644_c3_g1	4.44651107198973	3.06603315460281	3.50628251757878	3.40529821790382	-0.225789	2.081540	2.231302	0.0222070685772	1806	0.418604651163
TRINITY_DN176794_c3_g1	5.28684177342303	5.16294330459073	5.3847282053744	5.3148252099448	-1.762151	9.529487	16.865216	-0.0652480947473	2619	0.525773195876
TRINITY_DN161047_c5_g1	1.79116685514076	-Inf	0.0705973236665362	-Inf	-1.647342	6.948778	11.828211	-0.0115312083443	2177	0.431786862655
TRINITY_DN191304_c0_g2	0.548483139133395	-Inf	-Inf	-Inf	-1.229228	2.756636	4.138584	-0.00320308797922	476	0.710084033613
TRINITY_DN199698_c3_g1	4.81641535165574	4.89408772420877	5.51155090242839	5.51921497417397	-0.061738	21.029999	21.353043	-0.0556794884944	3823	0.43316766937
TRINITY_DN191380_c0_g3	2.5327276760452	2.97291084740953	4.84626473664003	4.89202736122305	-0.900583	4.493069	5.881886	-0.0228039628923	1314	0.464231354642
TRINITY_DN179861_c2_g2	4.84902851451009	5.68259867237797	3.96854675620425	4.02318077870745	-1.150356	0.148918	0.355524	-0.000407166123779	1147	0.519616390584
TRINITY_DN190629_c0_g1	4.20924162509306	5.60973252189028	4.96594724371731	4.72161733499808	-0.713343	16.203519	19.645891	-0.0432238125022	4397	0.434841937685
TRINITY_DN197805_c4_g1	3.6711876581784	1.07033818913907	6.75203112461876	6.88399391057461	0.018602	38.975799	38.801134	0.154023854644	5036	0.505162827641
TRINITY_DN187399_c1_g1	4.36096806321207	3.18182502065038	3.45201235504184	3.58080819793254	-0.054615	4.173896	4.236582	-0.0812288637193	1633	0.356399265156
TRINITY_DN177955_c1_g1	3.92186578067726	2.36498500186704	3.20089414752914	3.28918564833063	-0.510784	17.712336	20.250864	0.0202007624296	2741	0.408245165998
TRINITY_DN187752_c5_g2	2.90143257352758	3.25474584592558	3.77450065612244	3.66232969576581	0.277719	19.957610	18.681273	0.067148529977	2150	0.575813953488
TRINITY_DN198614_c1_g1	4.11973827854489	4.16437582814498	4.03521195485917	4.02898788027019	-0.879439	10.072684	12.903005	0.00272537995691	4389	0.498974709501
TRINITY_DN199695_c2_g1	4.86878246059091	3.24454937885471	4.69970676707953	4.69671896822143	-0.320622	4.793133	5.238158	0.0310965171652	2490	0.46265060241
TRINITY_DN187804_c1_g1	4.08064762041802	4.15020140295367	5.19697746044714	5.24474939033281	-2.058686	2.886330	6.235033	0.0259147281011	3075	0.41918699187
TRINITY_DN172350_c3_g1	4.96871962207101	5.54017698036559	5.32376657382001	5.30311717734488	-1.297344	1.932580	3.051317	0.0209180581296	2541	0.362062180244
TRINITY_DN200244_c3_g2	3.74858459251563	5.35884367187695	3.71757671757223	3.77880414939336	1.081894	48.405992	38.360760	-0.0596788645335	9189	0.498313200566
TRINITY_DN200065_c1_g2	5.56287051666528	3.67729940309203	3.82229907310771	3.79380974820584	-1.691680	13.425712	22.901829	-0.0271344765787	4117	0.544328394462
TRINITY_DN184398_c0_g1	2.26254952488921	2.27061114064666	2.72576414501251	2.64184050090257	-1.351241	1.237820	2.086138	0.0119379021803	1112	0.430755395683
TRINITY_DN174789_c0_g1	2.01054151127652	2.75978553367304	2.06207751051104	2.23514462344153	-0.727048	14.078056	17.154916	-0.0400540750291	2306	0.521682567216
TRINITY_DN188691_c1_g1	2.75934008447811	4.00973764334963	3.55801443327309	3.53787149843901	-1.195572	4.185593	6.088398	-0.00649672979185	1321	0.531415594247
TRINITY_DN184065_c1_g1	3.85148125314694	2.24219505190734	4.19359061928295	3.98551407479588	-0.922008	11.720451	15.190673	0.169572981761	2879	0.461271274748
TRINITY_DN200767_c7_g1	4.38459431140704	5.6974980547027	4.38033885752434	4.38647475353844	-0.278375	68.702371	73.625680	-0.0151759333739	7293	0.516522692993
TRINITY_DN180731_c0_g1	-Inf	-Inf	-Inf	-0.698697183258113	-1.888764	0.739259	1.785640	-0.000465415619785	222	0.423423423423
TRINITY_DN187886_c1_g1	3.39332838758451	4.27791431206907	4.4265649679301	4.28714376563447	-1.322411	4.896485	7.423131	0.00729578103718	2282	0.464504820333
TRINITY_DN189002_c1_g2	5.68619488048311	6.87053146346331	3.52424754630766	3.15811763261075	-1.250731	19.386085	27.874009	0.0407740744195	5385	0.467038068709
TRINITY_DN197784_c2_g3	4.34192926614431	4.88039940155373	5.16552695698103	5.07540499574832	-0.507365	8.896024	10.202017	-0.0621089552871	1908	0.428721174004
TRINITY_DN180878_c2_g2	1.35727733458764	2.73950087261955	3.84752212894152	3.8134873449423	-1.721498	3.638865	6.581887	-0.0245038707636	1669	0.394847213901
TRINITY_DN183327_c1_g1	4.10904565897194	3.76232262530215	4.51690120306553	4.62870669162168	-0.962319	2.791826	3.793969	-0.0492724283611	4012	0.436689930209
TRINITY_DN169359_c4_g1	4.24794496614975	4.18677452725794	4.25444213772491	4.0986343850727	-1.225294	2.619414	3.937808	-0.061067645479	1267	0.496448303078
TRINITY_DN157347_c2_g1	-0.0986415973004896	2.16925115802436	0.429469373852159	0.345157648583404	-1.635959	1.871754	3.433331	-0.0821009282591	475	0.467368421053
TRINITY_DN169943_c1_g2	5.36155961934109	3.52435139465948	4.00637877006169	4.07833127613023	-1.448003	1.146605	2.038935	-0.0130488346351	1160	0.527586206897
TRINITY_DN174421_c3_g2	1.74287531835199	2.50328955093271	1.56355138071004	1.28746255374757	-1.207343	3.910315	5.727619	-0.0159234499136	736	0.667119565217
TRINITY_DN190346_c1_g1	3.22031621923153	4.65942888584586	3.99057403080279	3.95962499171419	-1.450700	2.331909	3.868738	-0.0346836598505	1592	0.454773869347
TRINITY_DN179682_c3_g1	0.620058368190268	-Inf	2.98638958062504	2.91170148037947	0.432292	7.997213	7.194841	0.0149363181981	230	0.586956521739
TRINITY_DN179525_c1_g2	2.61476697098196	0.948902178386445	4.2069277315391	4.1164281461229	-2.270067	7.223034	16.446755	-0.0173767939727	4277	0.43535188216
TRINITY_DN193212_c1_g1	4.1976944982275	3.16795404977161	1.41809280017648	1.76180470937528	-1.169882	10.187303	14.358314	0.0147187450181	2233	0.685624720107
TRINITY_DN164360_c0_g1	0.511673541544615	2.55563294001761	-Inf	-Inf	-2.196504	5.952277	13.151497	-0.00575730431564	1925	0.48
TRINITY_DN195984_c3_g3	4.95255614064863	5.23926765642187	4.73404690497459	4.78288009177158	-2.089939	6.687477	13.920772	-0.00733018717517	6019	0.394085396245
TRINITY_DN195984_c3_g2	3.06833327670269	2.3987760116193	3.66621104778201	3.69646331198481	-0.267039	3.485723	3.761743	-0.0401672589537	1746	0.468499427262
TRINITY_DN178820_c0_g2	0.716096050158798	0.272363396366926	-Inf	-Inf	-1.749054	0.626773	1.450272	8.09585492228e-05	391	0.445012787724
TRINITY_DN200669_c1_g1	5.8163526532306	5.12792147057381	6.04988867884597	5.9192174515964	-0.598192	32.612939	38.134882	-0.0211715475991	4284	0.530345471522
TRINITY_DN175982_c4_g1	3.78537711355433	5.38802504109513	4.51784364449594	4.47421169116946	-0.941415	1.061709	1.521719	0.0171090653369	1031	0.544131910766
TRINITY_DN186770_c1_g2	2.88772889896479	3.29419375767027	3.28570912719492	3.33031855074118	0.073424	4.395589	4.310019	-0.0342575711195	1473	0.492871690428
TRINITY_DN163811_c0_g3	-Inf	5.2235747713625	-Inf	-Inf	-2.164318	12.185204	25.807248	0.00823661684465	2586	0.416473317865
TRINITY_DN183772_c0_g1	3.59138853564131	5.21576161597035	3.75553443047947	3.76156888917405	-0.225564	2.035891	2.182835	0.0646631661267	1113	0.477088948787
TRINITY_DN195414_c0_g2	7.94344530450081	6.71685894599582	5.55529609977958	5.58745883662391	0.689212	10.628656	9.044901	-0.0123863924815	4819	0.430172234904
TRINITY_DN185026_c1_g2	4.69592047934934	5.61439181420227	5.29077801882132	5.32994416113799	-1.875562	1.727514	3.587452	0.0338876413028	2058	0.520408163265
TRINITY_DN199889_c1_g1	3.39091183083794	4.2070568862287	4.10191201883109	4.1990961186818	-1.080701	8.511775	11.672743	-0.0255391146437	3540	0.44209039548
TRINITY_DN198609_c1_g3	4.96601760274317	4.92778522379675	5.12915989750472	5.04286843778129	-0.642685	28.512919	33.778548	-0.0449747091621	13636	0.441551774714
TRINITY_DN166878_c2_g3	3.97710927819616	2.36692387779758	6.43773707829455	6.46676330355091	-1.261722	4.592786	6.822311	-0.0797038729024	3029	0.453284912512
TRINITY_DN198159_c1_g2	4.88464827923212	3.90258607291892	4.25563394031976	4.20145411161357	0.144359	5.943639	5.726392	-0.0425347754297	2256	0.433067375887
TRINITY_DN192728_c1_g1	4.7003000856744	4.08254771695087	4.98372429996145	5.20986305320585	-0.689571	7.682218	9.310517	0.032758415356	1280	0.590625
TRINITY_DN199453_c5_g2	5.48693596322658	4.95886824932069	5.2791742806696	5.41773479219804	-0.108459	22.109904	22.712556	0.00415337692573	4020	0.446019900498
TRINITY_DN159170_c1_g1	0.816341831262924	3.57647175277135	0.00375690604920148	-Inf	-1.911934	3.672620	7.243624	-0.00838834722409	2036	0.36394891945
TRINITY_DN200350_c6_g1	4.33524161411865	5.63597428300021	4.0703590915425	4.09845346237721	-0.172862	73.876142	77.075412	-0.0306049115157	7855	0.464926798218
TRINITY_DN186897_c4_g1	4.59649764678803	5.09045564483543	4.59986261097701	4.61587880517545	-0.749063	3.258183	4.091909	-0.0104432623279	1669	0.587777112043
TRINITY_DN198610_c1_g1	6.52821167575465	5.31377493405167	6.73804798055417	6.5427700782191	-1.025288	19.839160	26.449028	0.0443476414326	8546	0.474725017552
TRINITY_DN195485_c0_g1	4.7735163701801	4.57273482985919	4.80591819146297	4.88386413714861	-1.168130	23.573620	32.899729	0.00990484580885	5348	0.529917726253
TRINITY_DN185901_c3_g2	1.70898942683422	3.05857874400922	-0.209440506221205	-0.0681499787853814	-1.731450	10.841580	18.881653	0.0495673800406	3445	0.541654571843
TRINITY_DN185745_c3_g3	4.09986291438535	3.77921008973831	4.45581462452608	4.35970081828896	-1.171529	0.139289	0.346380	0.00847222222222	1354	0.466765140325
TRINITY_DN194954_c0_g2	3.29670863872887	4.05661601999759	3.72907397192909	3.71630952495248	-0.864641	25.696996	32.522378	0.10365910325	5014	0.391104906262
TRINITY_DN200598_c3_g2	1.94430850444463	4.02295324470206	0.6032601851187	0.667045231070224	-0.513355	12.283712	14.079917	0.0137014933138	1856	0.534482758621
TRINITY_DN194481_c2_g1	4.85296992703055	4.4820119586544	2.61851613801101	2.32506382289365	-0.362197	9.120414	10.038611	0.014653387641	2439	0.478884788848
TRINITY_DN200183_c1_g1	3.30452810311427	3.88559410041007	2.79397145490392	2.76566062239152	0.402953	1.965897	1.746546	0.090802060262	1379	0.551849166062
TRINITY_DN191994_c2_g1	3.83819282474706	4.95736441851112	4.29097435234565	4.39836038115811	0.157633	8.530280	8.199856	0.00874053808993	3031	0.482019135599
TRINITY_DN186717_c2_g1	5.12826207807471	6.06998220042494	6.22073598098253	6.33281777805535	-0.818140	4.535347	5.776365	0.00823690138232	3514	0.426294820717
TRINITY_DN200918_c3_g1	4.2423599855597	5.0531686236073	5.5859652963463	5.53618994142541	-0.512056	10.127220	11.618295	-0.0466188384873	5004	0.415667466027
TRINITY_DN198571_c5_g1	3.06379416106731	2.7328039967106	0.859863387451978	0.638615406301725	-1.278450	1.447203	2.324121	-0.0468116315455	1383	0.482284887925
TRINITY_DN174236_c2_g1	3.38199313396391	2.95796242105374	3.02753771843168	2.95071136191591	0.625811	1.431090	1.179135	-0.0782744989841	449	0.536748329621
TRINITY_DN194503_c0_g1	1.44406926841131	0.767218075064252	2.21133608474443	2.26341595752582	-1.363545	0.746379	1.356295	0.0546352942777	436	0.623853211009
TRINITY_DN196783_c1_g2	5.76599785173698	4.97977399748668	5.51227067123536	5.37296256873773	-0.150515	26.049479	27.041054	0.00225707670079	4455	0.351290684624
TRINITY_DN179237_c2_g2	4.17172655758548	5.32511998853762	4.06649347631614	4.10678253885281	-1.271446	8.560838	12.543880	0.00709144098087	3511	0.397322700085
TRINITY_DN175218_c4_g1	3.69754347909813	4.23048396080717	4.04759945467859	4.13028695073206	-1.134962	2.178927	3.197797	0.00932454292203	2218	0.432822362489
TRINITY_DN193834_c1_g1	2.92484487208887	3.55433223664242	3.7927764777019	3.67510720379905	-1.712665	0.555386	1.295134	0.043823420353	1787	0.376049244544
TRINITY_DN176040_c2_g4	4.60601788868793	3.98705529048762	5.40456157965065	5.62932038594649	-0.202400	8.208382	8.654624	0.00939932853176	2473	0.464213505863
TRINITY_DN191755_c1_g2	2.0005995345526	1.99321730962562	0.796191463871925	0.692611905372201	-1.770271	0.671662	1.548459	0.0538513329168	370	0.413513513514
TRINITY_DN195797_c1_g1	5.37024069494117	4.01035388274787	2.67488088714264	2.72008848449742	-0.621041	41.068108	48.305783	-0.040915868271	5298	0.425254813137
TRINITY_DN180433_c0_g3	2.92664929230121	2.26947389126901	3.35599384130677	3.3541698487459	-0.589501	0.025466	0.067112	0.00112697220135	414	0.381642512077
TRINITY_DN197977_c3_g1	3.59732384086749	3.76000472539636	4.77682758956925	4.72731894654156	-0.677788	35.017211	41.878385	0.120566099134	6418	0.429261452166
TRINITY_DN176430_c3_g1	2.94685589689677	4.16025264025405	1.0342500039563	0.882479622556272	-1.973091	1.357856	3.066596	0.0806697440262	2737	0.417975886007
TRINITY_DN197680_c1_g3	7.22147142962935	7.7311712438101	8.60536776119817	8.62201681837591	-0.387160	28.451870	31.404997	0.0458718506116	2684	0.602459016393
TRINITY_DN197680_c1_g1	3.78292849138955	3.15867420340939	2.74228105703715	2.67111132384511	-0.298494	7.055367	7.641234	0.0646226900993	988	0.687246963563
TRINITY_DN198225_c4_g1	5.39345333467419	5.00974146995406	5.75261350275063	5.73589866808332	-0.420369	24.736588	27.557682	0.0342916402236	8134	0.455495451193
TRINITY_DN195634_c1_g1	3.23472833364214	3.59387343370755	3.6064491275406	3.72471756381549	-0.955905	3.949705	5.287894	-0.0566282596872	1929	0.428719543805
TRINITY_DN189373_c1_g1	5.98969051645918	5.1435584984089	3.77730035139968	4.23322853002432	-1.112071	16.846151	23.138155	0.0777527469539	5043	0.528058695221
TRINITY_DN200081_c1_g1	2.11305210383721	2.60889269661672	2.0126147714031	1.90681717936103	-1.633105	0.443958	1.045945	-2.47943310242e-05	336	0.47619047619
TRINITY_DN193503_c3_g3	2.41536588591915	2.92188223361571	2.80209472175706	2.75686843858729	-1.381743	7.305892	11.187435	0.0779423875556	3143	0.412981228126
TRINITY_DN179585_c1_g1	6.11126848075555	4.84338246424674	5.71552042142526	5.61698327074031	-1.428842	1.888211	3.156734	-0.0342839736635	2243	0.373606776638
TRINITY_DN193334_c2_g4	2.35073106459522	-0.000722784330070125	4.80405312651451	4.81121645841497	-0.948000	1.417823	1.990853	-0.0783732986924	422	0.599526066351
TRINITY_DN200524_c4_g1	4.51263384559598	4.42910990594211	4.65021437797216	4.58820828678779	0.249037	6.638234	6.233251	0.0215954603516	1832	0.437772925764
TRINITY_DN197934_c0_g1	3.02444843597973	3.04582707369153	1.7811795784702	1.58966522536856	0.034208	2.824064	2.796673	-0.00836858494871	1574	0.451080050826
TRINITY_DN124344_c0_g1	1.05587917543487	0.734695515342309	0.64339432421113	0.800611105585355	1.330653	6.649579	4.907930	0.0377500701359	348	0.413793103448
TRINITY_DN196609_c1_g2	7.1182805441855	7.41595181232892	8.64128911114104	8.56167361402897	-0.966676	6.944540	9.202177	0.0299085237485	1352	0.609467455621
TRINITY_DN191890_c1_g2	3.51961272263898	3.39727739635108	3.30744770305934	3.35728624614475	-1.733905	2.935554	5.416138	0.0190929858963	2105	0.394299287411
TRINITY_DN169524_c4_g1	4.550262851789	2.63122748715799	5.27703803487789	4.80185814557009	-0.683051	7.165077	8.674233	0.0173025906731	4178	0.416706558162
TRINITY_DN199777_c1_g1	4.63781014126255	5.28525415806762	6.16502679808683	6.14339119926879	-0.560539	9.524563	11.085591	0.0341591910188	2650	0.459245283019
TRINITY_DN185553_c1_g1	3.44133073881433	4.15227125480325	2.79251567170011	2.88200870192902	-0.932964	8.092853	10.578077	-0.0534609700348	2112	0.428503787879
TRINITY_DN200250_c4_g2	5.35576659476723	3.69681018868328	5.12109084360847	5.02769552337402	-0.592755	56.680292	66.101204	0.0146369760025	6955	0.541480948958
TRINITY_DN181626_c3_g2	5.06638991220912	3.4061587921902	-Inf	-Inf	0.186931	17.096384	16.341537	-0.0270007235386	2326	0.404557179708
TRINITY_DN196706_c1_g1	3.88481678422916	3.94240515182928	3.99575454362173	3.99751146624157	-0.167386	0.629495	0.674863	-0.0903682093445	1091	0.462878093492
TRINITY_DN200082_c7_g1	4.23556074290415	5.37912962954846	5.07622888504078	4.95175751374925	-0.499496	11.272100	12.876481	-0.0103761829087	3653	0.476594579797
TRINITY_DN199683_c1_g1	4.61570335542334	5.24618551856442	5.50340074303841	5.55959314058259	-0.535313	10.712900	12.367326	-0.0192214463219	4679	0.477666167985
TRINITY_DN184532_c0_g2	5.68173157284545	3.68188698091651	4.35964762031661	4.27854386833234	-1.920285	2.522854	5.145663	-0.0425399722888	2776	0.536023054755
TRINITY_DN200616_c5_g1	3.13935718713338	5.4699755522755	3.85459745882719	3.91424136368059	-0.522531	66.169544	75.664791	0.00132044440965	7800	0.41358974359
TRINITY_DN166167_c2_g2	2.78011690774237	1.14091717312646	0.0872168192002349	-Inf	-2.214661	12.924057	28.042445	-0.0376444419009	3816	0.477987421384
TRINITY_DN197218_c1_g1	5.27263633544284	5.07643259732134	4.31629734529999	4.19805719659502	-0.942279	42.113914	54.481692	-0.0297447708641	5211	0.432930339666
TRINITY_DN197012_c2_g1	3.24382939121716	6.13135079449174	2.98644236986818	2.8601709407831	-0.500157	6.340994	7.279439	-0.0226210477961	1590	0.496226415094
TRINITY_DN165496_c2_g1	3.02495668693337	2.9205948167954	3.64358842908026	3.6615934645129	-0.727879	5.459627	6.729714	-0.0426147552639	1292	0.551857585139
TRINITY_DN181260_c0_g1	3.59255396241552	2.59757415830644	3.63127084156199	3.64348245507772	-1.438791	5.486358	8.660586	0.0175275973685	1094	0.677330895795
TRINITY_DN190558_c2_g1	4.014878065881	2.97646755545127	4.43744807074502	4.11781095219197	-1.109656	6.208293	8.654878	-0.0300510786625	5605	0.395361284567
TRINITY_DN193550_c1_g1	3.24757968104938	4.30481419597935	3.92288592110991	3.89341370109454	-0.002595	11.204051	11.211355	-0.0379888053636	1729	0.518218623482
TRINITY_DN197283_c2_g1	2.42085706150082	3.06902334814727	5.63825524651598	5.68156256733116	-0.427868	6.530412	7.339346	-0.00856118392677	3273	0.467461044913
TRINITY_DN171636_c4_g2	4.09366611552068	5.95086715889895	4.86014836968869	4.85240658220124	-0.983114	2.614889	3.590546	-0.0225734430588	3457	0.408157361874
TRINITY_DN171931_c2_g1	2.3006960625651	0.591150141546553	1.64182269318543	1.8418078100434	-2.042525	2.324825	5.084815	-0.00988090505511	1785	0.358543417367
TRINITY_DN194800_c3_g1	4.69230781644107	4.69645517510245	4.83408253107171	4.72013271081048	0.643429	0.836674	0.664155	0.103796338285	478	0.529288702929
TRINITY_DN179246_c0_g1	2.93396161434941	2.33109267060534	1.99751269387224	2.15495037799484	-1.550763	4.279181	7.135566	-0.0340760444972	2477	0.391199031086
TRINITY_DN198431_c4_g1	3.72389789271257	4.45373104598256	3.87753055381927	4.16135234073538	-0.862063	29.488248	37.267944	0.111797212253	4981	0.403533427023
TRINITY_DN200917_c6_g1	5.3227904721187	4.7967740036886	2.82425361258828	2.80117920796791	-0.855577	154.892908	194.700946	0.0102623423282	14694	0.52905948006
TRINITY_DN190667_c1_g1	3.57792989190503	3.38973876147521	3.31001450004565	3.20740467070125	-0.319103	10.137449	11.021207	0.00825181993537	1468	0.388283378747
TRINITY_DN167921_c0_g1	3.04937604046562	3.96281383752057	3.49729655431118	3.69051276688319	-1.203159	11.032714	15.710110	-0.0536425172348	3089	0.476853350599
TRINITY_DN194646_c4_g2	2.93935367391865	3.88004480513525	5.51213198500538	5.42671960845468	-0.477024	15.895579	18.011766	-0.0301366489596	2781	0.494786048184
TRINITY_DN194646_c4_g3	4.97718661352732	6.22509766132144	4.93258013923051	4.87355895120245	-0.352795	2.449518	2.725960	0.105145679713	1251	0.43725019984
TRINITY_DN199197_c1_g1	4.53631793655471	4.07957142326027	4.20107329174289	4.19910837895086	-0.972486	44.794078	58.486015	-0.0264067750536	4713	0.511563759813
TRINITY_DN195799_c1_g1	4.8207385768707	5.27343208978453	4.79315058567911	4.78794350713165	-0.406119	19.323355	21.458598	0.0195309623785	8021	0.418152350081
TRINITY_DN197991_c5_g5	3.16954284497046	4.11757158670691	3.32952852666643	3.33647865503788	-0.694115	0.666312	0.895068	0.0403195689086	1304	0.426380368098
TRINITY_DN190577_c4_g1	3.0051915173018	1.50957463566568	4.28644826295814	4.34103679507497	-0.117143	7.480373	7.712282	0.0359847425008	961	0.610822060354
TRINITY_DN169389_c4_g2	3.2484540915927	3.09737613741377	3.82919922906749	3.79547836755182	-1.237540	2.280394	3.473713	-0.0246421804676	2898	0.350586611456
TRINITY_DN199539_c1_g1	3.18872860186873	4.76332236150805	2.5067870455376	2.65385804943305	-1.036447	9.097883	12.279365	0.0251756938866	1465	0.679863481229
TRINITY_DN199038_c5_g1	1.89738581177446	2.16350780572385	0.848987355628157	0.15912054454481	0.491723	6.240480	5.524271	0.00189564118277	554	0.454873646209
TRINITY_DN171447_c0_g1	3.4625141859564	3.73240397739749	2.65926872477546	2.62080781676521	-0.318667	5.016717	5.477279	0.0305049159703	2440	0.438114754098
TRINITY_DN198231_c2_g2	5.56211169429824	4.91005389264153	5.39182714772917	5.39634134175278	-0.631141	51.088648	60.238119	0.0648580244596	6672	0.498351318945
TRINITY_DN189244_c2_g4	3.16924068207021	-1.07689766296773	-Inf	-Inf	-1.133229	3.892631	5.550263	-0.0269041970601	597	0.603015075377
TRINITY_DN195277_c1_g1	3.30041840080356	3.38021711619873	3.31144095876194	3.27264496133377	0.090310	2.393354	2.331251	-0.0874975238908	1130	0.524778761062
TRINITY_DN178242_c3_g1	5.23776477125859	4.47567884142715	5.11135006750175	4.98506841267229	-0.940757	9.597237	12.544464	0.00128507335284	3211	0.468701339147
TRINITY_DN179388_c1_g2	0.17841964644891	5.9452562303262	1.69456845947129	1.82014043980253	-1.348258	7.948887	11.996570	-0.0187664942571	2172	0.470073664825
TRINITY_DN199483_c3_g1	3.4666467258349	4.29811199658744	2.97119778839549	2.78253980707136	-1.820286	0.403877	1.100108	0.000164770194041	1631	0.378908645003
TRINITY_DN187125_c2_g1	6.43243380542895	5.70334341376144	6.79376375022118	6.62948672663067	-0.613489	13.497804	15.912381	-0.0312618518267	3644	0.421789242591
TRINITY_DN166236_c2_g8	1.25544678848932	2.06168009068185	3.25553445479774	3.47146183267265	-1.438953	5.636484	8.889816	0.0630282498786	1992	0.433232931727
TRINITY_DN169031_c2_g2	4.69126481208779	4.35846823473499	4.53967347276873	4.56004578036484	-1.954266	1.905230	4.070162	-0.0428127826495	1901	0.394003156234
TRINITY_DN194195_c2_g1	5.205071272913	3.44792130500034	4.55729024580961	4.5273793369147	-1.511972	18.051057	28.558414	-0.031496584077	6619	0.4366218462
TRINITY_DN200891_c8_g2	5.03797805846571	4.31140332172054	4.93847069286661	4.97095846951645	-0.500303	48.485346	55.129184	-0.0266862715296	4164	0.614313160423
TRINITY_DN198034_c1_g2	1.815940836196	0.763402621694068	0.719519961203375	0.802004839448574	-1.619624	4.097559	7.046181	-0.00910776204987	1503	0.498336660013
TRINITY_DN192742_c1_g1	4.56315296640955	3.69652738937361	5.04072133279223	4.94740127707253	-1.211760	5.409710	7.847904	-0.0397965557895	2132	0.490150093809
TRINITY_DN157552_c0_g1	3.89911153790676	4.30186089235954	4.05879909912791	4.05508213183311	-1.051065	1.611461	2.335264	0.058484101067	561	0.488413547237
TRINITY_DN161482_c5_g1	3.26047928830175	3.7042844212151	3.99814619810601	4.01622465495362	-0.495295	3.129145	3.624765	-0.018080609025	1615	0.356037151703
TRINITY_DN185436_c0_g1	4.55972236498136	5.03289857401488	4.70572873812268	4.69079388770509	-0.614254	14.560882	17.161338	0.0798734936708	1733	0.586843623774
TRINITY_DN180364_c0_g1	3.11645816291225	2.90250777458435	3.24973081740786	3.53442149493756	-1.861965	5.738856	10.795196	-0.0467763319061	2253	0.55304039059
TRINITY_DN189609_c6_g1	0.149426492398873	2.99779147911752	1.22973028004262	1.71797531504933	-1.839604	8.679390	15.925458	-0.0308034275552	2429	0.494030465212
TRINITY_DN179247_c3_g4	2.72454606826287	2.13785766501351	4.39712583557635	4.35330845907118	0.329663	3.721517	3.408793	-0.0837427920361	924	0.561688311688
TRINITY_DN179247_c3_g3	2.25030859614796	2.95779562869593	2.03297019981641	2.21079012348862	0.506959	1.098500	0.927180	0.00960245719152	374	0.561497326203
TRINITY_DN200039_c4_g1	6.4369418944931	5.97261667044184	7.17106195977203	7.08424652054418	-0.492623	46.016457	52.216495	-0.0392451101394	7816	0.40621801433
TRINITY_DN198194_c0_g1	3.24695879016273	3.31583686086011	2.38973546306155	2.27864739123064	-1.633814	1.504677	2.823520	-0.0475666542752	1669	0.4649490713
TRINITY_DN193798_c0_g1	4.47821561737729	3.86694641939667	4.53021343646688	4.52433176189266	-0.633595	13.499336	16.007398	-0.0500594317174	3533	0.530427398811
TRINITY_DN175969_c0_g1	4.843090798646	4.72488181715646	4.55798125649296	4.54396084352884	-1.747104	4.266596	7.734732	-0.0251812730074	2560	0.455859375
TRINITY_DN192674_c1_g1	3.69916543566781	6.50895536038115	3.58147168211872	3.50273376939322	-1.898377	10.280027	19.271711	0.0368625941543	3169	0.429157462922
TRINITY_DN194309_c1_g2	5.51959651821919	5.01622503002214	4.91533240829453	4.86796038486375	-1.281366	16.309285	23.744195	-0.0100395782568	3330	0.415315315315
TRINITY_DN194309_c1_g1	5.24854917021371	5.37146348620021	5.40622676998479	5.30710255175103	-0.464237	3.270307	3.748699	-0.0253290345237	598	0.489966555184
TRINITY_DN190135_c0_g1	4.37110379043557	5.440100631672	5.12260792625314	5.11874364989501	-1.919354	5.206512	10.100632	0.0304841425855	4537	0.400925721843
TRINITY_DN179302_c2_g1	5.59857765339346	5.76920868188835	5.99891685407013	6.04780630174411	0.135075	1.928251	1.851237	-0.083683688162	1907	0.443628736235
TRINITY_DN199032_c3_g1	5.32712164569862	6.26598492490934	5.84657254812683	5.78844044969944	-1.885632	4.187040	8.090306	-0.0393880816005	5655	0.519893899204
TRINITY_DN177220_c0_g1	5.0521219426399	5.28776528834404	4.89236526142875	4.6004184524792	-1.522467	3.213715	5.377849	-0.0438636260886	2396	0.456176961603
TRINITY_DN188964_c1_g1	3.56555699612012	4.15719816821985	3.81748007833369	3.83975058263021	-0.871473	6.092979	7.846102	0.0274824174577	2399	0.45810754481
TRINITY_DN199049_c4_g1	4.72581971830937	4.96147848971019	4.97303195137583	5.0029554782204	-0.863325	13.720858	17.431320	0.0194997433345	2140	0.520093457944
TRINITY_DN199382_c2_g2	5.45415386446759	5.77543738206958	6.08837426505184	6.05972188979649	-0.239703	22.110219	23.486325	-0.0502856402446	8229	0.482926236481
TRINITY_DN178268_c0_g1	4.55741653746404	4.75442566565532	4.26294326491802	4.23822151175693	-0.523535	4.419124	5.132546	-0.0358830871386	1061	0.63807728558
TRINITY_DN197322_c1_g1	4.25967084211028	5.14210225556724	4.21042876599286	4.35781094377091	-0.216602	13.168772	13.918305	0.0285023801573	1313	0.576542269612
TRINITY_DN176342_c3_g1	3.48006609466063	2.66414189964447	3.19244637246609	3.29652696540975	-0.358933	2.316243	2.585241	-0.0185506697582	1484	0.377358490566
TRINITY_DN195749_c2_g1	1.76823347397399	1.57810118524781	1.91514804300523	2.02075082730205	-0.094079	3.051292	3.134306	0.102607786255	279	0.480286738351
TRINITY_DN176411_c8_g1	2.98448192754894	4.33987122820357	-0.141090647476794	0.268559198132183	-1.150562	5.788638	8.200616	-0.0309683588317	1325	0.480754716981
TRINITY_DN125729_c0_g1	0.273864110722763	2.12151182941649	-1.5488473557545	-Inf	0.523735	2.622666	2.270297	0.173230113318	213	0.544600938967
TRINITY_DN197476_c0_g1	4.24893081446104	4.57066212506272	4.65101774803401	4.70540163842561	-1.105878	5.210088	7.287065	-0.0402192767317	2724	0.435389133627
TRINITY_DN172616_c2_g3	4.99214936477212	5.04458868450098	5.04452065689354	5.05978954293287	-1.190566	4.036504	5.868778	0.154627043169	3430	0.378425655977
TRINITY_DN196542_c0_g2	5.27577263415098	4.81199596718206	5.16664266128414	4.9765736032753	-1.737478	4.002739	7.250941	0.00906287796875	3958	0.486862051541
TRINITY_DN190277_c2_g1	3.50053434125511	4.54288917855345	2.50608051092261	2.49633937467146	0.103885	5.393649	5.249182	-0.0210263303305	1371	0.520058351568
TRINITY_DN187647_c0_g2	5.07803560742837	4.52265952739193	2.10806908805783	1.80370816929577	-0.410702	17.074071	18.991985	-0.0222292504548	4170	0.423021582734
TRINITY_DN192531_c0_g1	4.1856153773425	4.04201360779849	4.08419802125249	4.02107140609369	-1.410374	6.308834	9.805937	-0.0271097993546	1746	0.564146620848
TRINITY_DN187364_c0_g2	0.496010286239897	2.91680121537826	2.12302717797245	2.09284791460199	-0.211556	1.483074	1.590041	-0.0657707806695	407	0.58230958231
TRINITY_DN185254_c2_g1	4.16828505375397	3.44621368067297	3.52891731360557	3.61570058528245	-0.968581	8.947720	11.813193	-0.0143199302489	4267	0.4190297633
TRINITY_DN188355_c1_g1	-Inf	-0.577815486444791	1.08319189291102	0.421475500871559	-0.734883	2.535718	3.194923	-0.0194093313792	402	0.644278606965
TRINITY_DN199357_c1_g1	3.03786858354222	3.25805288523805	3.02719606006507	2.99470695464201	0.138913	4.159973	4.008156	0.0107632743363	774	0.524547803618
TRINITY_DN200300_c3_g1	5.11872587881178	4.67409075260217	4.30445466501259	4.56666816888175	-0.200449	32.680339	34.349942	0.0452617283981	4622	0.66681090437
TRINITY_DN194277_c1_g3	6.04415402126697	7.39834500832795	5.2885080217337	5.32517222466506	-1.770544	4.075065	7.483444	0.00794215370735	1534	0.571056062581
TRINITY_DN187009_c0_g1	3.7682591555268	4.22035138371889	3.63055007407922	3.61660069324805	-1.307642	1.248769	2.061983	0.0101253707454	1156	0.456747404844
TRINITY_DN200117_c2_g1	4.66984325307128	4.69734601687523	5.76855911511552	5.75597438941231	-0.337848	20.737232	22.605898	-0.0433272494807	2462	0.44597887896
TRINITY_DN200915_c4_g2	2.2260367823429	0.705557803133349	1.08930353781698	1.27757574383156	-2.191842	4.999419	11.122943	-0.0315283234532	2427	0.474660074166
TRINITY_DN181269_c2_g1	1.91225566820471	2.74612070757051	3.53185365401686	3.62178289443413	-1.617660	10.357500	17.233867	-0.0412044945913	2850	0.550526315789
TRINITY_DN195237_c0_g2	3.79189496365101	2.86619091697761	3.2888373811864	3.27436303414972	0.061608	23.293010	22.947238	-0.0425898534142	4313	0.43542777649
TRINITY_DN167974_c5_g3	3.19634464677873	1.23031351350409	1.35982243990833	1.51046933581198	-1.400007	3.058744	4.882698	-0.0336982384008	1582	0.547408343869
TRINITY_DN188750_c3_g1	4.86926848557757	4.73513050173411	5.35108047530094	5.31478419917779	-0.944612	3.900317	5.203628	-0.0235198248277	8423	0.447821441292
TRINITY_DN199065_c4_g2	3.64923258514061	2.75777928837169	3.34379996140968	3.4527063387025	-1.451259	2.299139	3.819302	0.0966554939784	1489	0.507051712559
TRINITY_DN187216_c0_g2	2.64396353070032	5.90372732986687	1.59507228667865	1.33855131807216	-1.963881	4.957814	9.846273	0.0082841610979	2620	0.390839694656
TRINITY_DN193215_c1_g1	5.60718720125122	7.01912291262471	6.56680338114975	6.59788020005274	-0.603089	23.549446	27.603338	-0.0402208070238	4855	0.460556127703
TRINITY_DN200946_c4_g1	4.21953417159352	2.21394866571616	3.1975674343479	3.02594064287905	-0.325263	5.695932	6.224166	0.00290226892143	574	0.613240418118
TRINITY_DN190484_c1_g2	4.91930438148255	5.95356940283717	3.9123365262855	3.43175806344803	-0.247990	17.421163	18.553311	-0.0461358811506	2951	0.510674347679
TRINITY_DN179066_c1_g3	3.44010349361795	3.53136742662499	4.54338220919838	4.59718901523927	-0.504817	3.394120	3.937223	0.0441256670664	1626	0.367158671587
TRINITY_DN181492_c3_g6	4.01240673382637	5.00419430367695	3.71765554317469	3.5357773076946	-0.734960	4.399305	5.458160	-0.052562077458	2031	0.453963564746
TRINITY_DN164659_c0_g1	1.3802708527986	-0.926500126851152	-Inf	-Inf	-1.279059	5.976157	8.858387	-0.0214492501604	969	0.396284829721
TRINITY_DN181492_c3_g1	4.12518280755775	4.1313421035954	3.34720978528925	3.17918513403166	-1.147127	6.539697	9.225026	-0.0535043558665	6561	0.404663923182
TRINITY_DN188179_c2_g1	4.00076622307119	1.33709043127339	1.95712430899275	2.18527686468371	-1.194385	9.659031	13.741856	0.0179731513469	1987	0.367388022144
TRINITY_DN191339_c2_g1	0.524554683040624	-0.321719496747014	1.64912508413092	0.890546695704681	-0.169471	3.436868	3.605671	-0.00136189142335	210	0.680952380952
TRINITY_DN197613_c2_g3	5.27696630751676	3.3848381264633	2.67369592303145	2.49556648359955	-1.284473	2.928962	4.477577	0.21389616321	2292	0.523996509599
TRINITY_DN173707_c2_g1	1.57433134643422	0.554685830187762	2.8430559428576	2.60590010357659	-0.521666	9.203279	10.594995	-0.0299660487083	2383	0.474192194713
TRINITY_DN196608_c1_g1	3.54258749768063	3.96551071111104	4.53080388355593	4.47585144837442	0.703260	23.031957	19.639344	0.0791358746903	3907	0.503711287433
TRINITY_DN200822_c0_g1	4.84774459786601	3.96694909502019	5.30766228944359	5.15005343578302	-0.014201	15.357426	15.411622	0.00899525840704	3013	0.440756720876
TRINITY_DN198543_c3_g1	4.15185744572702	2.37180807909697	4.75424372521192	4.82857446135578	-0.049025	27.070757	27.397896	0.00467328127524	2926	0.654818865345
TRINITY_DN197396_c0_g4	4.96684194783584	5.7064715912065	5.36732547606061	5.30087470132728	-0.984258	0.415454	0.684901	-0.0486120799788	1199	0.408673894912
TRINITY_DN200387_c4_g5	-0.0638509358758021	0.672243163168186	-0.672442028819726	-Inf	-1.282499	0.136412	0.374037	-5.85874564256e-05	257	0.431906614786
TRINITY_DN197396_c0_g2	5.08745328649952	5.66146154613079	5.85181855651564	5.95175397227571	-0.482031	14.233527	16.159055	-0.021918420064	1876	0.408315565032
TRINITY_DN198330_c3_g1	4.84107525751186	2.70624014928355	2.47352916953609	2.12327748964844	-0.375068	25.311340	27.854989	0.0420069066719	3615	0.609128630705
TRINITY_DN188626_c3_g1	1.20361251460712	2.15602933147067	1.83355625439623	1.96468874886483	-0.744728	1.971428	2.517256	-0.0671197670904	941	0.434643995749
TRINITY_DN170731_c4_g2	1.89327035869578	3.96548996549114	0.983013678797515	0.896621898605203	-1.362923	4.078753	6.325062	0.0109534086215	1861	0.428264373992
TRINITY_DN195631_c0_g2	6.52133600792996	6.1614687253594	7.03017468646249	7.04988120342736	-1.145665	6.204479	8.758912	-0.0296910139169	1527	0.552717747217
TRINITY_DN188332_c0_g2	-2.03719490154458	1.50286628624603	-Inf	-Inf	-1.289292	1.811103	2.864697	-0.0610341622303	389	0.683804627249
TRINITY_DN184493_c0_g1	4.97858018318444	5.84022512853744	5.73735288601783	5.72279122365997	0.284883	0.639469	0.570440	0.073097371298	1025	0.543414634146
TRINITY_DN173573_c0_g1	5.46217330511728	4.94721852301599	5.41334473184543	5.35092955676878	-1.159065	1.418631	2.170097	0.0357098436194	678	0.575221238938
TRINITY_DN186080_c0_g1	4.45431296979533	4.43202173955468	4.93933241984069	4.88545794492075	-1.234767	2.721795	4.097897	0.0229354375806	5821	0.392200652809
TRINITY_DN199463_c1_g1	5.17690518164543	3.48877978204874	4.769122281834	4.52640298247815	-0.226594	40.655239	43.010117	0.0297337781535	5664	0.582450564972
TRINITY_DN186447_c1_g1	2.08066544059666	1.07749986114706	5.37950531024915	5.34654838283547	0.606779	10.144016	8.787036	-0.016923170181	2163	0.458622283865
TRINITY_DN195204_c1_g1	3.7196372130392	3.35651784980818	1.81107180439554	1.72895379144626	-1.901658	9.267133	17.447594	-0.0444063741388	4562	0.505699254713
TRINITY_DN197723_c1_g1	3.16217243949547	2.39950506130006	3.12850694726502	3.03996024289804	-0.589979	11.944067	13.996664	-0.0115762188623	1417	0.505998588567
TRINITY_DN200078_c4_g1	4.8652635418952	4.38267795796705	4.83698610480809	4.8871770175671	-0.189381	79.819558	83.619811	-0.0543848451328	7608	0.555993690852
TRINITY_DN195888_c0_g1	1.67516864655683	4.31624133930287	1.6270048210256	1.85540815876306	-0.637123	2.949460	3.580156	0.100207085788	886	0.474040632054
TRINITY_DN192005_c2_g1	3.88326424365265	4.02178498562767	3.14762403166683	3.28389022497256	-0.689783	9.400616	11.368047	0.0409025767127	4046	0.521502718735
TRINITY_DN192336_c1_g1	4.9753246783653	4.91147550276577	5.00899859829256	5.0400191075224	-0.055438	5.704616	5.788874	-0.0828685774893	3784	0.462209302326
TRINITY_DN188051_c0_g2	0.381116950203698	-0.292803250984793	2.00716096577999	1.9615390774712	-0.014922	13.347402	13.397186	0.126852550504	1233	0.652879156529
TRINITY_DN195334_c2_g1	4.60467248163014	5.95726344316278	5.65634875127953	5.64129436886223	0.298292	31.173237	29.064322	-0.0155835809244	2805	0.593939393939
TRINITY_DN179591_c0_g1	3.22095551564489	2.08117879499518	3.28123271647862	3.39001453595708	-0.457885	2.618580	3.008712	-0.0541000534571	879	0.597269624573
TRINITY_DN198418_c2_g2	3.57743597974734	5.73512246268966	3.16166838167692	3.21656582712371	-0.495791	44.787935	50.868637	-0.0225238257095	8256	0.463299418605
TRINITY_DN184066_c4_g1	2.41141500082277	2.69770816355544	3.43383799722241	3.44166055131264	-1.130256	2.015173	2.966703	-0.0341175828375	1358	0.379234167894
TRINITY_DN195651_c0_g2	5.41868894581636	4.51528241459183	5.44904038793153	5.49241199026029	-0.406522	35.549606	39.427413	-0.0313580149312	3603	0.65140160977
TRINITY_DN176393_c1_g2	1.94118360890696	3.8932585428804	-Inf	0.172548405112336	-1.819486	6.999892	12.819254	-0.0385392691219	1666	0.603241296519
TRINITY_DN194650_c0_g2	3.03849045645091	2.44169747797985	2.66188192401351	2.64628288108113	0.098576	4.318120	4.205707	-0.0725712059038	798	0.563909774436
TRINITY_DN196271_c3_g1	5.04731387244856	4.99665041077903	4.68092371860582	4.72463933189334	-0.428099	3.134966	3.556285	0.0115572850641	630	0.553968253968
TRINITY_DN179618_c2_g1	3.95191660636119	5.06450001591472	1.06725637181278	0.514987934390709	-1.384692	21.227460	31.978695	0.0470181666286	4489	0.479394074404
TRINITY_DN173218_c4_g1	3.01756705454361	3.00708142547604	3.11748633474254	3.15895218424393	-0.643361	4.404108	5.307834	-0.0166932145509	714	0.719887955182
TRINITY_DN181003_c0_g2	4.5189605820725	5.49810750212798	3.19717533875352	3.17031950126974	-0.361784	18.658473	20.475891	0.26196324391	2863	0.396786587496
TRINITY_DN180811_c1_g1	1.0573094773834	0.847857066978977	-Inf	-Inf	-1.043870	1.989114	2.834527	0.103026614222	461	0.483731019523
TRINITY_DN178731_c0_g1	3.9065974396812	2.39607420229118	6.49469508853705	6.45920853172359	-1.737991	2.163350	4.101984	-0.00932993472064	1367	0.578639356255
TRINITY_DN199261_c2_g1	2.59450412657116	3.69006389675711	4.95060016310167	5.05401281318651	-0.913078	20.029296	25.767481	0.0237653526525	3599	0.430953042512
TRINITY_DN183140_c2_g1	1.45118457778493	3.25508306126279	2.43183502878731	1.99622000156524	-1.488897	2.591977	4.336706	-0.0477617698117	1805	0.568421052632
TRINITY_DN161187_c0_g1	2.96099098845219	1.85397545806583	-0.578441302970579	-Inf	-1.690208	6.628398	11.504163	-0.049962399578	2094	0.38729703916
TRINITY_DN200682_c4_g1	5.14475111656491	4.72132800244495	5.18019600614427	5.10407892998287	-1.259454	16.793701	24.254670	-0.00178174518397	5468	0.408010241405
TRINITY_DN187296_c2_g2	4.93492870562573	5.28919597634407	5.16659684264544	5.23304623683308	-0.761395	8.746444	10.818274	0.0892064941781	4488	0.424688057041
TRINITY_DN187305_c2_g1	3.99991253502953	1.65499486202115	5.70972895533185	5.48143998506921	-0.761640	6.642083	8.247223	-0.0639047840738	4411	0.457946043981
TRINITY_DN188143_c1_g1	2.19966837794322	0.884321378337768	2.97113067244349	3.12334371329569	-1.198052	25.464189	35.879801	-0.0238434627886	3217	0.54553932235
TRINITY_DN191074_c0_g1	4.71225271524382	5.62178548331025	4.3520768843806	4.29256295400205	-0.530172	12.234102	14.090485	0.150459814434	2709	0.44407530454
TRINITY_DN200982_c7_g2	3.50852009768691	3.9282964878756	4.02577931709829	4.14159938915931	-0.158306	45.120585	46.912973	0.0336647826162	5355	0.472455648926
TRINITY_DN199729_c4_g2	3.03780515872974	2.50965324737402	3.24989409265797	3.12431047908151	-0.216062	9.799065	10.363551	0.158789362127	1853	0.553157042634
TRINITY_DN199714_c5_g1	2.88947670978663	1.98158836369046	4.1141408339035	4.09797764981079	-0.900553	15.115242	19.410512	-0.0321127186547	1732	0.648383371824
TRINITY_DN167733_c0_g1	2.11017033751287	3.38908223469493	-Inf	-Inf	0.089815	4.208395	4.108079	-0.0213981574589	1462	0.494528043776
TRINITY_DN196253_c3_g1	4.02590914204709	4.23037546645648	4.28277397552099	4.35361126306918	-0.664969	24.572375	29.313108	0.0311626457401	3140	0.687579617834
TRINITY_DN192332_c0_g2	3.84709944072639	5.24465362686207	4.78268398914659	4.89299883197472	0.599156	16.772749	14.601784	0.0124177649284	1519	0.384463462804
TRINITY_DN157774_c0_g1	2.72403790496931	1.14391762825313	2.95622210851467	2.81324224555776	-1.107642	2.945791	4.210069	0.00885875589651	1267	0.464877663773
TRINITY_DN166430_c1_g5	3.43136287746599	1.74770138857472	3.43212386243636	3.46095130548745	-1.966118	12.797004	24.611309	-0.00991747491511	5360	0.354104477612
TRINITY_DN188013_c0_g1	4.68217674235398	6.17032416565722	4.81685761014683	4.76698745683437	-0.786779	4.335332	5.471322	0.0245512296096	2466	0.454176804542
TRINITY_DN194965_c0_g1	6.27220596572905	6.25945139206524	7.24222413159508	7.14340377054302	-0.845574	32.039798	40.276824	-0.0424701771312	6556	0.407870652837
TRINITY_DN197380_c2_g2	4.83368872978834	4.32248648278629	4.2809244490187	4.45140536300302	-0.736999	28.909468	35.196863	-0.0342412692559	4576	0.475087412587
TRINITY_DN176967_c3_g1	4.19237540411311	3.91832236205433	4.88780792318661	4.86323215712942	-0.202395	3.768865	3.989136	-0.0300148443905	1493	0.542531815137
TRINITY_DN192758_c1_g3	2.46630021045932	2.41322338440956	4.51077412481345	4.63472522282382	-0.025704	16.899590	17.007466	-0.0413494874482	1754	0.656784492588
TRINITY_DN200361_c2_g1	6.1174673907568	6.55071640074804	7.0969361752829	7.09906099146067	0.060102	46.113047	45.453456	-0.0190605865242	16570	0.451901025951
TRINITY_DN181414_c4_g1	3.62621105787968	4.65209935320822	4.28446391441148	4.34146286724693	-1.910578	4.482217	8.728073	-0.0422867712733	3798	0.500789889415
TRINITY_DN200470_c6_g1	5.74165389906188	5.89749003218713	4.82547326146463	4.7885199345421	-0.583553	5.406928	6.375795	0.0226991984987	1215	0.503703703704
TRINITY_DN196646_c3_g1	4.47184454941795	3.28325362380582	5.24338740867254	5.21356758759843	-0.417913	14.841502	16.549830	0.011081205915	2631	0.458380843786
TRINITY_DN191100_c1_g1	4.8705927363533	3.19952377069509	4.37327104029716	4.35006992010497	-1.357005	17.727080	26.488108	-0.0352376661304	5775	0.485194805195
TRINITY_DN196656_c3_g1	4.24404969227868	3.01807179853226	4.22601442599024	4.21519021262418	-1.145428	5.933608	8.385353	-0.0264423259537	1061	0.589066918002
TRINITY_DN199946_c1_g1	3.85262926223694	4.99857245889369	3.73253231568368	3.63463404973318	-1.019007	71.322290	94.383120	-0.00615914093061	8974	0.514374860709
TRINITY_DN189057_c2_g1	2.68867929967409	2.01415090072754	3.19914568087823	3.19379701561834	-0.991706	4.557253	6.150278	-0.0411867435863	1119	0.521000893655
TRINITY_DN170746_c4_g1	2.51286080756503	1.57970171588519	1.99208897138584	2.18020859537679	-0.350841	1.829885	2.046763	-0.0500252449167	967	0.451913133402
TRINITY_DN198860_c1_g1	1.59826280143067	1.53713901187572	2.92622196431251	3.05615441798698	-1.568211	0.231296	0.642510	4.93695508358e-06	537	0.513966480447
TRINITY_DN179799_c4_g2	3.43338834747188	2.24838201784259	2.10310710057784	1.93870519524036	-1.310289	7.728347	11.509969	-0.0166446940188	2680	0.514179104478
TRINITY_DN179923_c1_g1	4.64486703551665	2.95766253326941	-Inf	-1.02058476574493	-0.024965	8.525553	8.580152	-0.0434963615815	2331	0.49335049335
TRINITY_DN186097_c3_g1	4.65251866256817	4.01481734919966	4.4374479800338	4.41948089703667	0.435577	9.240925	8.315822	-0.0124070910061	1204	0.429401993355
TRINITY_DN198164_c4_g1	4.1198780292145	4.96615315366043	4.92806279458897	4.71774010157236	-1.368259	6.397352	9.782316	0.000397906369416	4118	0.409422049539
TRINITY_DN200579_c1_g1	6.23763419467166	6.24417553692399	7.43664574648878	7.2135468217596	-1.017436	65.151961	86.191938	-0.00679417027444	10333	0.49937094745
TRINITY_DN158593_c0_g1	1.98175180775199	3.42059292752367	1.35803333523403	0.946258805659598	-1.690888	1.643862	3.136949	-0.0232952138924	1728	0.498263888889
TRINITY_DN185447_c1_g1	6.67155543267222	4.95924615449031	7.5978475485762	7.764181430649	-0.759818	19.752594	24.253527	0.0847924854446	2922	0.564339493498
TRINITY_DN185915_c1_g3	4.71828906861098	5.41330759486352	5.27887571923618	5.39950082047445	-0.479803	15.229191	17.273244	-0.0157231991194	3075	0.46243902439
TRINITY_DN198143_c2_g1	4.79298454351126	3.07238497416523	2.12850586199401	1.93196480756296	-0.474553	41.662233	47.050852	0.0283889769358	6217	0.435258163101
TRINITY_DN168795_c1_g1	4.09213959419242	3.22249582446069	4.95737148766468	5.04134716203583	-1.455834	1.869755	3.165228	-0.0548085564759	810	0.66049382716
TRINITY_DN197286_c0_g1	-0.578591365590028	1.88926576186066	-0.431647467954538	-0.800862308011311	-0.772972	0.047262	0.122622	0.0093062605753	235	0.510638297872
TRINITY_DN188722_c2_g1	4.85601785331713	4.27066164676507	4.57942998968513	4.58398182702292	-0.790161	19.019054	23.571270	0.0155260136627	4404	0.532924613987
TRINITY_DN187469_c0_g1	2.78675432666958	1.90415911662531	-Inf	-Inf	-1.056797	5.075936	6.984258	0.0748358381711	1320	0.406060606061
TRINITY_DN198825_c1_g1	5.44505605074147	4.41019773466746	4.82030003681256	4.93494726468256	-1.430330	17.569689	26.967493	-0.0234440646698	5512	0.54118287373
TRINITY_DN193516_c2_g1	4.97121319034221	4.94653995417429	5.75573521183407	5.60888763487892	-1.307413	1.109099	1.856101	-0.0345350210312	2629	0.387980220616
TRINITY_DN199963_c2_g1	5.1888904498059	5.28419944876461	5.873895148449	5.97859244002991	0.273428	44.511205	41.751585	-0.0453885528069	10569	0.453874538745
TRINITY_DN193923_c3_g1	4.64439990601752	4.5431915328584	4.79996850270137	4.76543756084631	1.073432	14.307703	11.270888	-0.0475657948416	2478	0.475383373688
TRINITY_DN184405_c2_g1	5.00005509634061	5.37518658233903	3.77647279893932	3.71881772719352	-1.253314	5.478417	8.065296	0.00277398398543	3990	0.410275689223
TRINITY_DN131888_c0_g1	1.46910450129104	0.982510444806352	1.90580961446416	1.72764215446947	0.871833	5.828163	4.725241	-0.0509394575731	327	0.596330275229
TRINITY_DN199747_c2_g1	0.673114100881377	1.50962446529258	1.01609499902851	0.937366991696624	-0.225796	1.394249	1.503561	0.023883213515	267	0.453183520599
TRINITY_DN197048_c2_g1	5.42967610758947	4.77480957061664	3.19436084197518	3.03660533739383	-1.101095	20.606401	28.151685	0.0615281385698	5295	0.441737488196
TRINITY_DN200017_c2_g1	5.10098209491068	4.60180273073829	5.86683677614749	5.81835421758819	-0.930691	61.300678	78.938739	0.039128021847	7311	0.609629325674
TRINITY_DN169050_c0_g3	4.65333729242091	4.9101808804778	4.51901854448126	4.43917925265381	-0.676144	10.369257	12.476548	0.0417697962897	8273	0.411217212619
TRINITY_DN197224_c0_g2	4.77932892966432	3.86299431148137	3.62553510828113	3.48732191518297	-0.730482	17.435420	21.237586	0.0569323225582	3832	0.387265135699
TRINITY_DN185255_c0_g1	5.26746510327988	4.54184416286288	4.33508632912685	4.53075860794031	-0.234286	3.362043	3.594792	-0.0441289417518	2200	0.493181818182
TRINITY_DN188021_c2_g1	4.80100135087532	3.69791726498799	4.41929298088955	4.42185058485877	-0.120515	1.653328	1.718084	-0.028784245815	653	0.485451761103
TRINITY_DN199645_c2_g2	4.04362474727878	3.41656446492233	3.97970727221417	4.03382202056021	-0.087624	9.449445	9.663739	0.0855887804475	956	0.466527196653
TRINITY_DN197866_c3_g2	4.96555289783702	5.38660196965697	4.64529039306409	4.55925902577994	-0.769980	15.119955	18.653530	-0.0282718766142	2281	0.642262165717
TRINITY_DN200387_c4_g3	4.23753200671979	5.08622217990369	4.1874546801075	4.09192797463459	-1.032708	49.333513	65.631133	-0.036123133895	7939	0.467061342738
TRINITY_DN189190_c1_g2	4.71941012013254	5.4399681772722	2.60365558880145	2.46199774236606	-0.041665	16.004261	16.170813	0.0358800465814	2816	0.4453125
TRINITY_DN186715_c1_g1	4.67776551609534	5.05807374620208	5.24785750295989	5.25654295111671	-1.401963	11.407760	17.434172	0.0157267371564	3658	0.442044833242
TRINITY_DN174739_c2_g2	-0.011852681414483	2.47130196584688	1.84646172087402	-1.29784363796891	-0.791886	1.656567	2.169948	-0.0317333932793	475	0.503157894737
TRINITY_DN199997_c3_g1	3.85066864684419	4.35063644200092	3.66072196722647	3.59980348934796	-0.934052	19.276790	24.969096	-0.033523495947	5282	0.388867853086
TRINITY_DN199872_c2_g1	5.04694316635728	4.49096500625788	4.29307690661062	4.19599830369377	-1.675328	2.251793	4.133027	0.102985035693	1801	0.450305385897
TRINITY_DN198258_c1_g1	2.84852493664657	3.30618504574858	3.0154831601683	3.17698033470646	-0.375077	5.468767	6.063483	-0.0458124579917	2722	0.422116091109
TRINITY_DN197653_c2_g1	4.92166182776256	5.06079607414481	4.93364613887492	4.86318933157291	-0.363846	3.671852	4.075376	-0.0142937696869	917	0.458015267176
TRINITY_DN193016_c0_g1	4.88292339217026	6.76923154580121	3.88857504413521	3.85864549933878	-0.913241	11.812052	15.265585	-0.0334087355888	1852	0.36717062635
TRINITY_DN158083_c0_g1	3.56723228505136	2.58782097387093	3.51752605419084	3.61239206352852	-0.804923	3.015130	3.867626	0.036648194124	960	0.666666666667
TRINITY_DN198928_c11_g2	4.08244023786527	3.81440026853907	3.92118587597566	3.87939756070237	0.320421	21.701663	20.119262	-0.0695509558382	2310	0.60303030303
TRINITY_DN171478_c0_g1	3.8396030945768	3.43131810944166	1.76150608243683	1.89564616698272	-0.783124	3.441685	4.364618	0.0385683685415	1436	0.610027855153
TRINITY_DN192897_c1_g1	3.98286667909202	4.26511316470216	4.78265236551963	4.75191606420419	-0.169843	2.770363	2.911063	-0.0897764193172	1653	0.418632788869
TRINITY_DN184854_c3_g2	4.21318049732558	4.47982624781902	5.29886941684175	5.38215298305752	-1.701754	5.349653	9.407391	0.0105136303107	1796	0.596881959911
TRINITY_DN200809_c4_g1	5.30032858958606	6.25320403332125	3.7710009124983	3.74409327929534	-0.716700	3.862342	4.778096	-0.0257121365384	953	0.607555089192
TRINITY_DN165524_c2_g1	3.53387937640346	3.34327076330683	4.39910070989978	4.43742025765891	-1.589661	1.923798	3.446059	-0.025778249573	1551	0.335912314636
TRINITY_DN196276_c2_g1	4.72169798120418	1.84933854433531	3.49650206957058	3.51151537512062	-0.506897	12.823347	14.668028	-0.0400237003918	1765	0.621529745042
TRINITY_DN188568_c2_g1	4.51691559246991	4.26995941605921	3.7640620685094	3.74701602245274	-0.568979	20.803345	24.161296	0.0949333236992	2035	0.502211302211
TRINITY_DN190174_c0_g1	3.5966318291628	4.3640174018974	4.53331729070088	4.59159354550235	-0.556106	6.391671	7.458946	0.102369617188	2500	0.4204
TRINITY_DN197884_c2_g1	5.4548869666152	4.20829492882377	2.77870452140299	2.89299851883185	-0.090381	23.027506	23.547697	-0.0276872586964	4783	0.53083838595
TRINITY_DN188860_c1_g1	4.85224705186305	3.464243661605	1.53631522358036	1.29768398967593	-1.311341	29.104982	42.607255	-0.0384197879409	9343	0.435620250455
TRINITY_DN199848_c1_g2	3.79710238132616	3.71367536331868	3.77958069977404	3.71660653831058	-0.774622	4.374143	5.497422	-0.055588252918	938	0.399786780384
TRINITY_DN184406_c2_g1	2.00348297398742	0.583505898982513	4.79147844599663	4.82439219595902	-0.801058	2.240178	2.902032	-0.0244349775127	1347	0.449146250928
TRINITY_DN200318_c1_g1	1.97202403394285	1.66384823193298	1.99520911158114	2.01048364318983	-1.227106	0.757387	1.283953	-0.0453099060221	242	0.50826446281
TRINITY_DN167315_c1_g1	5.14747661683587	4.91030669008233	5.57975399620931	5.58876952865358	-1.726530	1.884396	3.603016	-0.041400800299	1554	0.630630630631
TRINITY_DN186252_c0_g1	4.47323603147372	3.56442037614662	4.84463951688656	4.96425808917213	-1.066890	2.598274	3.680069	0.0485416318723	1559	0.416292495189
TRINITY_DN190351_c2_g1	6.17107285461749	6.26444861866408	6.79697433707732	6.7921537463527	-1.605822	9.526720	15.806345	0.035186350661	2927	0.426375128118
TRINITY_DN199048_c2_g1	5.88024216672658	5.98176033999252	5.9417893625875	5.93304720912781	-0.167701	12.652966	13.204749	-0.0171329955221	1257	0.574383452665
TRINITY_DN186750_c5_g1	3.17310238816435	4.07843328660563	4.57972901464296	4.51901660582565	-1.211734	1.203038	1.912041	-0.0367336955607	1548	0.449612403101
TRINITY_DN191085_c0_g2	3.29890268303469	4.11503787684588	2.05193755035641	1.9322205216817	-1.201766	4.943695	7.165993	0.0696985328566	1763	0.469086783891
TRINITY_DN190785_c0_g1	5.04812205833023	4.88924176763326	4.63249521110265	4.53367188462728	-0.260017	12.220497	13.067517	-0.0238323299994	2130	0.507511737089
TRINITY_DN199703_c2_g1	5.36949773843269	5.78784793269691	6.49890452280961	6.53834743955353	-0.862596	42.854411	54.097339	-0.0474551016453	10873	0.39713050676
TRINITY_DN197256_c2_g1	-0.836417488123277	5.32469605514119	-0.660788247194931	-0.123420080073828	-0.991161	35.048033	46.071588	-0.00375685472806	3115	0.495024077047
TRINITY_DN187148_c1_g1	2.68392243983708	1.21663216105239	2.82846862693017	2.80138354465043	-0.752586	3.002271	3.784240	-0.0532017372789	442	0.638009049774
TRINITY_DN187148_c1_g2	2.95214695843709	1.21448107482482	3.26415757887058	3.25598744071735	-1.190647	2.594146	3.850163	0.00551661372905	743	0.705248990579
TRINITY_DN199139_c1_g1	3.45570495720713	2.6745687990218	4.80546705382342	4.75629006349656	-0.293615	3.768932	4.096023	-0.0604396122009	4026	0.427471435668
TRINITY_DN181956_c1_g3	2.79579952970734	4.46714900102375	3.17316033578789	3.16065667457902	-0.823940	0.236182	0.393772	0.10990059367	315	0.514285714286
TRINITY_DN179468_c1_g1	5.39874645728554	5.86240501742019	5.84734360578187	5.7826311809473	-1.168314	11.592259	16.297885	-0.0340486291655	2382	0.460117548279
TRINITY_DN176389_c4_g1	2.36760643403278	3.08781721396216	3.41660152581376	4.37120465394105	0.418421	12.674245	11.470574	-0.0156950207217	2211	0.383536861149
TRINITY_DN149558_c0_g1	2.03654024210511	-0.38680397683394	3.23929250242502	2.9512950908965	-1.258157	3.735048	5.586264	-0.0231076039631	2715	0.465561694291
TRINITY_DN165297_c0_g2	1.26891078413183	1.35766190836133	1.7182614607429	1.98535893259373	-1.196879	1.468816	2.275635	0.0278669945472	514	0.352140077821
TRINITY_DN194543_c1_g1	4.01291901752531	4.46324317090986	4.24722927217769	3.90028143631782	-0.176789	14.834298	15.513287	0.00542344625782	2089	0.440402106271
TRINITY_DN199624_c3_g4	2.97895606839658	1.73971071099252	2.18785737686094	2.51016808410951	-0.154277	9.114366	9.485092	-0.016573256768	1752	0.508561643836
TRINITY_DN176094_c2_g1	3.22051932110728	1.89170346551738	1.88001209104409	1.8584710166471	-0.674448	2.226562	2.760729	-0.0786385444419	1098	0.543715846995
TRINITY_DN177775_c0_g2	3.8203830800515	3.65075944892148	3.98278014629526	3.88530545766468	-0.190899	6.697054	7.044521	0.0436029668709	1592	0.480527638191
TRINITY_DN199257_c2_g2	4.2293383949843	5.37236045630911	3.99664709699009	4.10016374107854	-0.800796	31.785326	39.423325	-0.0308089214659	5260	0.455133079848
TRINITY_DN186334_c0_g1	2.28542557478709	3.20300182735524	0.352707591419626	0.241398889900371	-0.896559	11.546718	14.847892	-0.0452005060176	3244	0.518803945746
TRINITY_DN196173_c0_g1	5.08074667125711	4.84432801113368	4.34191532720326	4.14453209309522	-0.158133	21.958972	22.842537	-0.0440056782833	9592	0.426605504587
TRINITY_DN196777_c4_g1	5.58090308091181	4.59140133430164	5.32006648031943	5.31946170344426	-0.337407	21.983474	23.958445	0.0859117624677	3381	0.492162082224
TRINITY_DN171565_c0_g2	5.20705361388458	3.46578868290468	3.81910402203909	3.87133446819583	-1.030519	0.982043	1.473111	-0.0288527583679	536	0.481343283582
TRINITY_DN183067_c0_g1	5.4796454559052	5.10498029395888	5.01685809021485	5.0909868781386	-1.657201	13.916353	23.393483	0.0380128967495	4201	0.434658414663
TRINITY_DN171390_c1_g1	3.41825316014274	-0.415720222596161	-Inf	-Inf	-1.877267	7.274530	13.651030	-0.0299531528544	1521	0.43392504931
TRINITY_DN194049_c2_g3	4.25823751329841	4.36774546990263	3.40407475518861	3.47753232345797	-0.351241	15.925517	17.435452	-0.000738157262142	2823	0.417286574566
TRINITY_DN200001_c4_g1	4.78099732656095	4.75239865353636	4.06575712769139	4.0448039316583	-0.677645	6.643708	8.037966	-0.0362626653891	2271	0.532804931748
TRINITY_DN170885_c1_g1	2.23008305538405	2.0278827084119	3.52953350778106	3.37200437461517	-1.444321	0.231355	0.588647	7.50793025133e-05	1368	0.50730994152
TRINITY_DN171946_c1_g1	1.11727485396567	5.35397550628343	-0.192862974260052	-0.201715853300513	-2.232898	25.397866	54.959871	-0.0321735472445	7347	0.355247039608
TRINITY_DN196231_c2_g1	6.05744867488221	5.08439373742011	4.66231811617009	4.63725006608489	0.275223	27.560081	25.826581	-0.0392577967363	2987	0.442919317041
TRINITY_DN189270_c0_g1	4.50006298391809	4.02730702969638	5.09967178522918	4.9630145175443	-1.235327	6.752455	9.819526	0.111492649106	3324	0.388086642599
TRINITY_DN178101_c0_g1	2.93987405093597	2.82399041969189	1.26297450896418	1.30135306093557	-0.716021	6.276297	7.690003	0.0179435030097	1203	0.524522028263
TRINITY_DN166380_c1_g1	3.91591077521046	3.55995467987166	5.04768896502891	5.12842151830394	-1.701316	4.886678	8.626058	-0.0160546031675	5273	0.471458372843
TRINITY_DN163165_c1_g4	3.14309187252805	3.6050525505252	3.55717472759553	3.63515509951068	-1.762071	0.694627	1.582083	-0.00309671711121	944	0.373940677966
TRINITY_DN196097_c4_g1	4.77853421957133	3.55562964171784	6.11526160882246	6.10109183092266	-0.217332	21.941602	23.173054	-0.00444290397929	5861	0.455553659785
TRINITY_DN200636_c2_g1	6.14412729314866	6.21248518283117	6.96339230166133	7.07105826193069	-0.462324	6.968442	7.904993	0.0580659437499	1342	0.53651266766
TRINITY_DN168470_c0_g2	2.78205353853238	3.42388639367317	5.35283586906205	5.15395574795464	-1.491647	7.887669	12.569722	-0.0495194498423	4324	0.589037927845
TRINITY_DN161715_c3_g1	4.21326621908745	4.15495967954089	5.11392227034015	5.12426753452813	-0.950226	1.519010	2.124483	-0.000994280519677	2684	0.436289120715
TRINITY_DN178411_c2_g1	4.08975601596434	5.70403611151189	4.29839848910567	4.35368535602069	-0.963318	4.319756	5.782377	0.0626142836495	2355	0.48067940552
TRINITY_DN184789_c0_g1	1.13040524309421	3.72231717475565	1.51707680233368	1.58864988206432	-0.734284	4.712491	5.836958	-0.058571687817	1376	0.31976744186
TRINITY_DN196187_c3_g2	4.40924730744469	4.7228428905193	4.69045369724948	4.79743903975216	-0.041653	6.938536	7.014048	-0.00990181444148	1080	0.634259259259
TRINITY_DN184862_c5_g2	2.00889198677595	1.55427955092087	2.60478377431381	2.53729599607451	-0.314231	4.427614	4.833277	-0.0230971127347	717	0.34309623431
TRINITY_DN178796_c1_g2	3.78848280079858	3.73785907886224	3.18592174584037	3.28263431431228	-1.032939	4.670269	6.388345	-0.00556652661704	669	0.62331838565
TRINITY_DN197430_c1_g1	3.52327212638225	4.33220305521636	2.89224578836929	3.01552998745471	-1.308457	27.941401	40.873535	0.00988325334984	5331	0.436878634403
TRINITY_DN190835_c1_g1	2.67686081987481	3.04848820196088	3.67117044225818	3.58457221120697	-0.523085	2.797698	3.277318	-0.0707580463293	1273	0.495679497251
TRINITY_DN199863_c2_g1	5.52848919227639	5.04766572501638	4.37907839868195	4.15805568026221	-0.678279	48.935424	58.484952	-0.00982999793106	9319	0.44146367636
TRINITY_DN181202_c1_g1	-0.212849358820669	1.61468222070334	-Inf	-Inf	-1.026958	1.736124	2.479338	0.0338062849574	430	0.520930232558
TRINITY_DN185660_c1_g1	4.77683036720167	3.7389593802465	4.12296750485837	4.12796517467252	-0.405973	2.331105	2.640835	0.027879938902	2007	0.415545590433
TRINITY_DN145950_c0_g1	-Inf	1.81078758565556	-Inf	-Inf	-0.563411	4.536066	5.330552	-0.0634396286696	757	0.527080581242
TRINITY_DN179197_c0_g6	3.94451379281124	3.88965463276721	3.0761466205132	3.14375598685029	0.419367	4.972431	4.467808	-0.0694772647485	1578	0.455640050697
TRINITY_DN183527_c0_g3	3.69632848411108	2.55155877027358	4.0273353858663	3.91689077110894	-0.751224	1.238636	1.624980	0.115826038243	894	0.527964205817
TRINITY_DN196221_c1_g2	5.02966528910662	5.75700092702199	5.32418931734662	5.22709234631787	-1.468547	1.367935	2.403711	0.0462083979212	2348	0.394804088586
TRINITY_DN200273_c2_g1	4.76779402083634	5.11753519427129	4.93991788709814	4.98614826441897	-0.660187	72.358872	85.977407	0.0608282901423	8497	0.562433800165
TRINITY_DN174903_c0_g1	2.38340080572953	1.64398022635773	2.49093851447599	2.23592655857464	-1.166848	2.788317	4.085153	0.0315560953966	1242	0.662640901771
TRINITY_DN196191_c3_g1	3.18635356257931	2.05713688531828	4.02556127629075	4.04133773456132	-1.746498	2.464302	4.636593	-0.00808289354949	1081	0.563367252544
TRINITY_DN197172_c3_g1	2.14323144240959	5.40310559477712	3.04277634699467	2.98109857491756	-1.304756	26.572002	38.833395	0.00644837245302	6787	0.428760866362
TRINITY_DN192341_c2_g1	5.15062555485697	4.76556493244231	5.30834062412507	5.38489785527211	-1.707531	2.587868	4.763784	0.00164405874035	2365	0.4
TRINITY_DN192424_c1_g1	4.59686188134625	4.15290949344409	3.43705158011039	3.40465326439302	-1.637460	1.205778	2.332154	-0.0496051371838	1583	0.356285533797
TRINITY_DN175921_c1_g1	2.86286902176804	0.903465021970887	6.26173660276795	6.18052966333584	0.491694	1.345164	1.150751	-0.0930527585878	343	0.620991253644
TRINITY_DN199772_c1_g1	4.85658666378436	4.63752041327232	5.30372976504066	5.37344509767057	-1.351889	54.743728	81.041259	-0.0133217620695	12120	0.461303630363
TRINITY_DN185997_c1_g2	3.28000387794991	2.5926415306982	-Inf	-Inf	-2.047111	4.249820	8.866975	0.0253812794515	2558	0.417513682565
TRINITY_DN193148_c1_g1	4.34906052641065	5.95310801760484	4.13743655168523	4.11394214052057	-1.806658	25.410290	45.074555	0.0952762249302	9981	0.403767157599
TRINITY_DN191419_c2_g1	2.31192434273795	2.89580229977608	3.13031590842211	3.24479022125921	-0.288758	1.426441	1.571084	-0.0198676778991	427	0.463700234192
TRINITY_DN138358_c0_g1	-Inf	-0.586070664743478	0.368263131628163	0.322491911522004	-1.498119	0.588076	1.198637	-0.0778524638945	368	0.315217391304
TRINITY_DN199088_c2_g1	4.46446370813987	4.47714158661116	4.64731235259136	4.67075389281547	-0.460228	16.553592	18.667156	0.00569767046974	2881	0.518917042694
TRINITY_DN200416_c7_g2	5.33060827292678	4.98670030282004	3.20872368655322	3.26026040597608	-0.973857	35.624729	46.571896	0.00719936265875	4400	0.501363636364
TRINITY_DN190344_c1_g1	4.21571911110929	4.94715955238288	4.68507822701083	4.68295220638801	-0.051236	1.039077	1.058123	-0.0398609714483	1009	0.554013875124
TRINITY_DN194881_c1_g1	2.70655960150656	5.05857890292557	3.55742659239237	3.53404917515862	-1.250468	36.423405	52.138157	0.174896841785	6718	0.489877939863
TRINITY_DN186407_c3_g1	2.30049140433435	-Inf	2.49978670749275	2.45417893832231	-1.976006	0.888278	2.168747	0.00587436533239	1103	0.539437896646
TRINITY_DN177211_c1_g1	4.40434988986689	4.30232307380092	4.483283938991	4.46110696636009	-0.804603	5.436985	6.867439	0.0360208816372	2444	0.433306055646
TRINITY_DN137977_c0_g1	0.492340458506258	-0.298162889615738	1.05034934314998	0.819927271186511	-0.692700	4.427549	5.419030	0.11679106818	276	0.721014492754
TRINITY_DN165738_c0_g2	2.39549352625848	1.52571201432003	2.97063874444077	2.60601476855508	-1.195981	5.821975	8.380557	-0.037733521344	687	0.687045123726
TRINITY_DN191963_c4_g1	4.24012196595156	4.8242683205411	4.15033863510357	4.18090174783297	-1.034410	11.807113	15.867219	-0.0290186561143	3554	0.405177265053
TRINITY_DN190334_c0_g2	0.611809068830725	3.24392706594532	3.89794574264958	4.00475820844227	-0.549373	4.127072	4.836753	-0.0475190520807	926	0.623110151188
TRINITY_DN198767_c4_g1	4.02614133775906	6.00331780564344	5.36735315600288	5.31960141317433	-0.413722	48.151143	53.482964	0.000464599144966	6538	0.400428265525
TRINITY_DN182259_c4_g1	0.118095730389797	-Inf	2.10387801502263	2.10461840350774	-1.010514	0.608267	0.957783	0.303823804747	613	0.608482871126
TRINITY_DN182497_c0_g1	1.5792649091522	2.45246675582543	5.59306420120961	5.68885331289505	-1.103565	4.048210	5.702734	-0.0325228219705	1225	0.604081632653
TRINITY_DN162530_c1_g1	-Inf	-Inf	-0.717070739082568	-Inf	-1.706451	0.563624	1.304871	-0.010708447367	208	0.586538461538
TRINITY_DN199511_c5_g1	5.65305938446735	6.25206324020933	5.94896219288148	5.92254407860196	-0.884264	35.527181	45.172423	-0.0169723195477	6221	0.646680597975
TRINITY_DN198718_c2_g2	3.30657562191127	4.49669222180419	3.38787707535286	3.31663476304908	-1.396149	21.821247	33.001745	0.086313053043	7056	0.457908163265
TRINITY_DN180726_c1_g2	1.17478990207601	2.597413156519	0.901264607262072	0.912904976902304	0.099869	1.197880	1.158203	0.0804071587073	317	0.406940063091
TRINITY_DN190052_c2_g2	3.90898681367738	4.73511732645632	4.95542506097659	4.96430580722414	0.098170	6.479512	6.317881	-0.0372339853656	5324	0.4166040571
TRINITY_DN198954_c2_g1	4.87590990365117	4.55723450094543	4.54889663699489	4.49268989161098	0.016490	12.359848	12.309113	-0.0243994978176	1604	0.587281795511
TRINITY_DN190964_c1_g2	3.9577811742278	3.92471180106531	3.97388119626291	4.04979924446537	0.599930	1.174067	0.965383	-0.0900916339139	1211	0.443435177539
TRINITY_DN174503_c3_g2	2.7260473860893	3.68660382107016	-Inf	-0.0358599823236075	-1.635398	8.694745	14.632300	-0.0270092235486	4662	0.456885456885
TRINITY_DN158977_c0_g1	-Inf	2.08713384267201	-Inf	-Inf	-2.053822	4.604749	9.592906	0.0228753061331	1274	0.427786499215
TRINITY_DN189818_c1_g2	5.73996832319286	5.71869696941916	6.67960968780425	6.80434326289698	-0.567167	4.409540	5.190263	-0.0166231283119	1155	0.570562770563
TRINITY_DN197988_c3_g1	4.75938711181224	5.42600718136104	5.13785684562536	5.22908378559144	-0.891842	35.368789	45.076252	-0.0411151942989	5085	0.65447394297
TRINITY_DN170936_c1_g1	1.69956665732497	-0.0265381927850986	2.92223984259529	2.74071061532081	-0.496256	1.582015	1.866870	-0.0273983254579	748	0.489304812834
TRINITY_DN200630_c10_g1	4.66828031044531	5.04426841000022	4.47439445413393	4.75814249884848	-0.662226	88.834326	105.588655	0.0162551360624	12231	0.48434306271
TRINITY_DN197158_c0_g1	5.15347945333725	5.15322284710506	3.8484525770049	3.70796389686816	-1.285653	20.637270	30.019361	-0.0503660345194	8629	0.399351025611
TRINITY_DN171440_c6_g3	2.44697695247302	2.14690719913819	2.46956841554735	2.49966067569889	-1.071051	0.881046	1.361539	0.196233587181	775	0.481290322581
TRINITY_DN195115_c4_g1	-0.368626940690293	-Inf	3.3031982456449	3.42141103104831	-1.262390	2.351832	3.610806	0.167893402648	1013	0.359328726555
TRINITY_DN194686_c1_g2	2.23745803572534	3.18977761553862	3.23473039771764	3.32776486762576	-1.098450	6.575973	9.119751	-0.0264011161632	2928	0.345628415301
TRINITY_DN185339_c0_g1	2.07073053628918	1.73137259076662	5.47344347607116	5.38995649057628	-0.858226	35.025391	44.184658	-0.0577058946391	5583	0.417517463729
TRINITY_DN195698_c0_g3	4.53143412450936	4.57777915334267	4.69971266752406	4.63654791120939	-0.570134	22.446998	26.071237	-0.0401477333305	4215	0.424673784104
TRINITY_DN171408_c3_g1	4.93478168862977	5.12450242545349	3.8317136544312	3.04062712162531	-1.003670	1.801712	2.543796	-0.0104829119986	2820	0.392553191489
TRINITY_DN144185_c0_g1	-0.582715223030575	-0.70114349372419	1.13120984040303	1.37305128177125	-1.396439	2.632803	4.235122	-0.0330166997862	706	0.420679886686
TRINITY_DN198447_c1_g1	4.32884416688475	3.75523403218543	3.98460685474003	4.00084267479774	-0.570981	13.149401	15.315421	-0.0361914537498	2979	0.556898288016
TRINITY_DN197765_c3_g1	3.79184900606317	3.15523566133151	5.05580576597398	5.10474276199793	-1.683252	0.309814	0.840460	-0.00205738614607	1642	0.417174177832
TRINITY_DN199631_c3_g2	4.14342954081839	4.36691125555908	2.14512361112803	2.02895797145763	-0.780235	17.590711	21.746462	-0.0419723611861	4674	0.556696619598
TRINITY_DN193818_c1_g2	4.32025148355374	4.93868746245262	4.93250854689196	4.96938473106345	0.021443	7.340974	7.300632	0.0200068409704	4130	0.436803874092
TRINITY_DN199113_c1_g1	3.00735977398344	3.93811543943039	4.72375853128133	4.65242840739157	-0.808160	8.033210	10.092317	0.0271350373792	2804	0.445791726106
TRINITY_DN197783_c0_g1	0.534684564836005	0.196333936342151	0.29481435257057	0.164800439449149	-0.855913	0.222641	0.383755	-0.0961224811911	249	0.473895582329
TRINITY_DN196282_c1_g1	4.38413031992497	4.33673643719218	5.28919583542571	5.1806014390365	-1.585126	11.040427	18.109210	-0.00953431398173	6277	0.396527003346
TRINITY_DN192387_c4_g1	4.05248318106372	3.37832313979131	4.45511589056822	4.47671600838602	-1.170320	3.650334	5.288996	-0.0485990853573	2284	0.47591943958
TRINITY_DN198528_c4_g2	4.66180481859997	3.32911228185669	4.66115835108263	4.62116622283219	-0.554264	14.091316	16.327662	-0.0381956233296	1829	0.682886823401
TRINITY_DN192305_c2_g4	3.914142376893	5.09042438086076	3.76032028695196	3.62035997010333	0.542844	9.905137	8.702142	0.0160111421985	929	0.56727664155
TRINITY_DN158111_c0_g1	1.08270306643009	2.0479123187871	1.31548329101067	1.44917691876349	-1.122099	14.087615	19.450176	-0.0113820443284	1398	0.390557939914
TRINITY_DN198298_c1_g1	4.0854971790909	4.82983192216763	4.20807297389962	4.14710627771981	-0.625243	13.162659	15.572899	0.209625641258	5139	0.411753259389
TRINITY_DN169572_c2_g1	1.81050164022786	2.07297843981723	3.01749362513542	2.9185297036104	-1.281119	0.133112	0.368195	-6.75467037209e-05	764	0.431937172775
TRINITY_DN187322_c0_g1	4.21808478900421	3.60820854471685	4.14277035014389	4.04442743185016	-0.871616	9.818264	12.550043	0.0785815519257	4622	0.506057983557
TRINITY_DN192180_c1_g1	-1.2994190107218	-Inf	0.240427609473842	-0.089792695713428	-1.107162	1.398129	2.095843	-0.0456963169426	288	0.506944444444
TRINITY_DN171332_c2_g1	2.7550650995003	2.51882183196027	2.6528308629512	2.59233461377556	-0.172060	0.672759	0.721564	-0.0306377305903	705	0.489361702128
TRINITY_DN169745_c2_g1	4.69467032986898	4.55028562754623	4.93901508113972	4.88335253343603	-1.053509	1.674284	2.422027	-0.0429666097015	3043	0.426881367072
TRINITY_DN161944_c1_g1	2.58457577875462	0.273839417826451	2.22869864691983	1.98378634354212	-0.151570	7.922161	8.241380	0.00816671229571	1331	0.544703230654
TRINITY_DN195230_c1_g2	4.55754078125586	4.28022406160437	4.52306056987853	4.43179226832109	-1.219161	28.741283	40.757024	-0.0568871582589	5145	0.436929057337
TRINITY_DN193960_c1_g2	4.0755381800815	5.13798137649146	5.05060953774067	5.01150074411594	-0.461866	6.857524	7.779278	-0.0311961962882	4068	0.483038348083
TRINITY_DN199724_c6_g1	3.10593474960773	4.57285866968355	3.64790805752979	3.56045862013724	-0.301962	42.215063	45.534831	-0.0229974703291	2889	0.631706472828
TRINITY_DN179859_c2_g1	3.28177965307021	0.951041236209795	0.524177230667767	0.530996475925417	-0.186608	2.509246	2.652126	-0.0662359547815	388	0.548969072165
TRINITY_DN199496_c3_g1	2.55973110963108	2.91622932058193	3.58705775334632	3.69671195467555	-1.658143	4.497475	7.824617	0.0229126985798	1995	0.57694235589
TRINITY_DN198043_c0_g1	5.46352725332319	5.42497013115329	6.53890336911182	6.53590735229852	-0.532495	31.012469	35.607294	-0.0555847084496	5517	0.458945078847
TRINITY_DN182801_c3_g2	4.30578819185611	5.03925022174084	4.06852764135938	3.9903156681263	0.091060	7.997666	7.815156	-0.0419912110146	1925	0.437922077922
TRINITY_DN196385_c1_g1	3.64083729449734	4.18026552413617	5.1044524935112	5.14821396027022	-1.330997	1.229924	2.055572	0.140126543557	827	0.459492140266
TRINITY_DN172566_c4_g2	2.62321725349964	2.59343369428586	-Inf	-Inf	-1.402384	14.083706	21.456188	-0.00167065810988	2183	0.519468621164
TRINITY_DN198903_c1_g1	5.15529388736739	6.00335067495465	4.81647714821815	4.82981142404372	-0.878962	10.126096	12.968638	-0.0550120173898	2929	0.536360532605
TRINITY_DN199035_c1_g1	1.34624498035454	5.51115433655307	2.8221211212126	2.84967939111533	-0.377600	9.198628	10.167486	-0.0338177266604	1879	0.544438531134
TRINITY_DN191013_c2_g2	5.08598428747195	4.53296550316678	5.33505633767545	5.17416781515399	-1.248600	1.889635	2.929585	0.0583299255574	2496	0.433894230769
TRINITY_DN197800_c0_g1	2.25964350496894	1.47234785022121	-Inf	-Inf	-2.216823	2.252237	5.432262	0.00294058349438	1549	0.537120723047
TRINITY_DN197207_c3_g1	-Inf	0.483350841400016	0.173216478126642	-0.0933963968139637	-0.566220	1.559936	1.887876	-0.0044447650893	295	0.484745762712
TRINITY_DN166714_c0_g2	2.58124521178701	-Inf	-0.0368312627501366	-0.500046828656056	-1.736975	5.178292	9.258136	-0.0125411196254	1372	0.572886297376
TRINITY_DN193596_c2_g1	6.25087398418379	6.83541335207525	5.88703026998702	5.87713351142109	0.077245	18.268039	17.926925	0.0575894138229	2293	0.436982119494
TRINITY_DN183236_c0_g1	4.38385348367013	4.51472664555883	3.19815381429193	3.2709830569272	-0.471143	5.951628	6.779320	-0.0504410789823	1384	0.507225433526
TRINITY_DN195743_c0_g1	3.92889783585262	3.21944196150846	4.45007100612541	4.37304294428222	-0.101720	6.193275	6.361819	-0.0336522091331	2398	0.469140950792
TRINITY_DN198541_c3_g2	1.63910819870753	1.9162432740814	0.354835271060638	0.409555525773573	0.738376	2.227707	1.813563	-0.065176812954	326	0.503067484663
TRINITY_DN195743_c0_g3	5.00368241452892	5.24095177107313	4.25226740255808	4.24538371952257	-1.163762	5.521192	7.868546	-0.00129924875726	1024	0.556640625
TRINITY_DN195215_c0_g2	4.49643883226188	5.25218699903024	4.84676277112611	4.7652649215968	-0.627629	13.659815	16.168339	0.00935125073786	6048	0.496693121693
TRINITY_DN196374_c0_g2	4.9534396283779	5.06601080986961	5.50416768846785	5.48120288763958	-1.336770	12.797676	19.062719	0.0688396378849	2487	0.522316043426
TRINITY_DN199641_c1_g1	4.45737984193162	3.87879623519842	2.35131262096215	2.38812778443254	-0.605088	17.385726	20.416871	-0.0470333639913	5452	0.547505502568
TRINITY_DN188037_c2_g1	2.55729700250703	2.2144813725	1.59078339585425	1.69120361504598	-0.626112	10.883019	12.897181	-0.019366217964	1496	0.543449197861
TRINITY_DN190259_c2_g3	3.38439378932363	2.71740495322898	2.74268504435231	2.82572028555432	-1.445981	6.609526	10.399830	-0.0167618038849	3036	0.371212121212
TRINITY_DN174020_c2_g1	4.27310407821515	4.23894633129585	3.0998268260075	2.91004609014124	-1.387038	7.158156	10.988872	-0.0301273938006	3977	0.390243902439
TRINITY_DN182890_c8_g1	5.85241133362584	4.02953262207501	6.12115812528798	6.23479905310778	-0.979356	4.803194	6.445543	-0.0598537431035	1274	0.602040816327
TRINITY_DN166931_c1_g1	5.27535258484928	4.4341637204657	1.27840074113795	1.2535746792791	-0.628990	2.863212	3.469013	0.0914845753692	1732	0.467090069284
TRINITY_DN191895_c0_g1	-Inf	3.5334342955071	-0.855700175194557	-Inf	-1.572700	13.514042	21.977131	-0.0423411558524	1733	0.597230236584
TRINITY_DN184823_c0_g1	4.56800596191123	4.14993469037663	4.26692087063852	4.28124746056752	-0.969387	11.353621	14.945507	-0.0216408677119	1885	0.525198938992
TRINITY_DN196582_c1_g1	4.5299751628156	5.73808287803852	4.12999531435693	4.03460549085604	-0.941387	41.301416	53.419209	0.0648979307234	5143	0.48901419405
TRINITY_DN192112_c1_g1	3.79820845593005	3.3041678823219	4.31250572314044	4.34903481804375	-1.476441	12.382722	19.432464	0.133313680779	5255	0.429115128449
TRINITY_DN178650_c0_g1	0.132594830797428	-Inf	1.98545418113814	2.26717260965848	-1.367394	6.747923	10.299496	-0.0318949121212	758	0.630606860158
TRINITY_DN166170_c0_g2	5.00855894666235	4.92511330998717	4.76146073461309	4.72833675495787	-0.831636	2.424073	3.163820	-0.00387253802764	1433	0.503140265178
TRINITY_DN175165_c0_g1	4.08750442618251	3.94410070186335	3.95388933268066	4.03613231704798	-0.216954	15.850870	16.747975	0.127874576005	1862	0.460257787325
TRINITY_DN161642_c0_g5	4.00628244868152	3.97594357677417	-0.0421086137847756	-Inf	-1.048976	5.043128	6.921623	-0.0307630246709	2266	0.495145631068
TRINITY_DN188759_c2_g1	4.4114534099928	4.87108701461761	4.49166850192672	4.53872502460739	-1.324268	4.040118	6.175268	-0.0454173166927	3406	0.45067527892
TRINITY_DN177036_c5_g1	3.28318173960443	3.47150665682021	3.82020425922149	3.77044728280523	-0.734664	0.058716	0.133857	-0.00176650072266	599	0.355592654424
TRINITY_DN192675_c1_g3	0.883732455554637	4.84790121884584	3.28546877330962	3.41154558883703	-1.774714	44.263589	77.134392	0.0680659378507	12642	0.386884986553
TRINITY_DN164439_c0_g1	6.49183435060196	6.6826109626273	7.95181575617792	7.94132299687078	-1.084827	1.145218	1.731802	-0.0673030657471	500	0.618
TRINITY_DN192352_c2_g1	3.74733508583688	3.25722672357534	2.87765790371552	2.8590009694416	-1.507315	5.899145	9.541497	0.0151372911852	1914	0.595611285266
TRINITY_DN200629_c3_g1	3.50116521760619	4.58111446568665	3.16202267596448	3.25672953857159	-1.718232	13.085949	22.578349	0.042412454009	4101	0.442818824677
TRINITY_DN194025_c2_g1	0.88943275758108	4.71673375609052	1.63111071950237	1.1198842717587	-0.529246	21.245509	24.398937	0.0137252067948	2967	0.430738119312
TRINITY_DN165750_c0_g1	4.72507671647743	4.23154920912534	4.31461646139218	4.33053630692325	-0.837164	6.674378	8.486517	-0.0574977678906	2131	0.454246832473
TRINITY_DN193303_c2_g1	3.7822263408864	5.38042895404615	4.38755413145207	4.35810837358355	-1.089863	1.967039	2.855140	0.0529033752403	1888	0.520127118644
TRINITY_DN199606_c0_g1	5.05793397031045	4.97734658568141	4.5925743086149	4.47860714708598	-0.673788	27.607504	33.003551	-0.0263158759885	4021	0.412086545635
TRINITY_DN192229_c2_g1	5.69957327453577	4.27214924565592	4.8098664135791	4.86409802292226	-1.331232	13.804049	20.498729	0.0283098932893	5303	0.389967942674
TRINITY_DN171670_c0_g1	2.86133842913366	5.93827990848732	3.30801809379119	3.17090851100751	-0.588960	3.740839	4.446524	-0.0137597961577	684	0.663742690058
TRINITY_DN193007_c1_g1	4.43079204709505	1.58870685726798	3.23135338954856	3.21846977293348	-0.845634	13.642227	17.237612	0.0098142513934	3983	0.48229977404
TRINITY_DN186262_c1_g1	4.36181667464303	5.31277592616123	5.87413611599275	5.94894559506649	-1.679605	10.075468	17.202658	0.00147159535859	4749	0.456517161508
TRINITY_DN200518_c6_g1	5.8794249550893	6.80760479295344	5.49567457167234	5.50118887608738	0.311185	66.421904	61.795307	0.03920889125	12896	0.450915012407
TRINITY_DN180614_c1_g1	4.1901705422254	5.56253387007477	3.64951762398992	3.68129632627532	-1.969902	25.494245	48.580725	-0.0130477154901	6140	0.378990228013
TRINITY_DN195011_c1_g1	4.01130661153956	4.16174463689128	3.66245011096424	3.84078384996231	-0.976383	20.638185	27.079425	-0.0205003004668	6006	0.38961038961
TRINITY_DN196237_c2_g2	4.80673782035911	4.72535725132292	5.43533269646619	5.37479960216766	0.024645	14.109578	14.023677	-0.0258100008854	3272	0.511919315403
TRINITY_DN172843_c3_g1	3.00688412433188	4.05001595754802	3.24593730294287	3.24114334400711	-1.449256	3.756045	6.048905	-0.0378982154146	2032	0.45718503937
TRINITY_DN199154_c1_g1	4.42895072527045	3.50337636065267	4.68950941077558	4.50599390811558	-0.730728	10.726069	13.114674	0.0161998134747	2022	0.595944609298
TRINITY_DN171638_c0_g3	5.35932552053224	4.48453244657536	5.22105589115608	5.13925834185527	-1.716124	10.452408	18.102712	-0.0164277878543	3420	0.347660818713
TRINITY_DN199297_c2_g1	1.22584097354954	-0.256018683352607	-Inf	-0.081628296809377	-1.326037	0.885353	1.539010	-0.054962003735	267	0.681647940075
TRINITY_DN195952_c2_g3	3.77460914956586	4.81175579633858	4.59816291756042	4.63697032125661	0.188979	11.798232	11.263913	0.127182136164	2670	0.548314606742
TRINITY_DN191145_c1_g1	3.92489876093459	3.50932969952341	3.10212576497278	3.05004108663338	-0.154948	11.895773	12.374934	0.0285395869546	1365	0.454945054945
TRINITY_DN200759_c2_g1	3.96500909114448	4.04155237790818	3.77808925758621	3.80927371702929	-0.154430	0.690227	0.734570	-0.0744789031379	904	0.413716814159
TRINITY_DN190187_c0_g1	4.82160251008389	4.50266518099639	4.65038083567103	4.6455473579966	-0.539797	25.223781	29.036561	0.006583396964	3246	0.50123228589
TRINITY_DN176817_c0_g2	1.44698590842911	2.1650495962986	3.23083065569705	3.14184263677597	-0.034545	9.444629	9.527993	0.0906608733202	2340	0.471367521368
TRINITY_DN177445_c0_g1	0.230719414087122	0.691305199129051	-1.19049546190889	-Inf	-0.987367	1.819506	2.551348	-0.0331722568091	465	0.679569892473
TRINITY_DN200939_c7_g1	3.21189007838018	2.21423268015429	6.1837524582232	6.21536119317512	-0.418860	128.533905	142.848806	0.0318715089622	11215	0.55247436469
TRINITY_DN176096_c1_g2	3.14189390363641	3.96402003148404	1.23915086725917	1.67084707618399	-1.507079	16.093088	25.450360	-0.0368033448061	3472	0.460253456221
TRINITY_DN173211_c0_g1	4.32095158729842	2.00902204734199	3.5324546665711	3.45575379134467	-0.963343	3.865682	5.192200	-0.0137781582432	2538	0.417257683215
TRINITY_DN199520_c3_g1	3.04117167099829	2.95199130583678	3.54791471099166	3.64837520927339	-0.139672	20.775381	21.511493	-0.0579538157495	1901	0.689110994214
TRINITY_DN188637_c0_g1	4.08723746092214	5.18776351571793	5.03501955281725	5.03458553272001	-1.817289	0.411891	1.112920	-0.000112232006003	328	0.466463414634
TRINITY_DN176925_c1_g2	3.26963483943045	-Inf	-Inf	-Inf	-1.966655	24.742449	47.094616	-0.000283731542672	4784	0.440217391304
TRINITY_DN187428_c0_g1	-0.619179534389366	1.38305864582578	-Inf	-Inf	-0.239703	5.483539	5.851446	0.091056054496	548	0.647810218978
TRINITY_DN191544_c0_g2	2.85879825129479	3.72603901911795	2.570210335259	2.47470799529054	-0.864148	9.305259	11.874385	0.0117596064958	1948	0.54568788501
TRINITY_DN198088_c1_g1	-Inf	0.782072060781811	-Inf	-Inf	-1.906099	0.768106	1.858120	0.00437064833091	479	0.436325678497
TRINITY_DN190045_c3_g2	3.92601049900112	3.27384292098185	3.10400498808622	2.92827608999636	-0.600617	4.878122	5.791337	-0.0148102348227	2239	0.52478785172
TRINITY_DN191772_c3_g7	4.20421453790066	3.78326135581857	1.88354573965042	1.81463701638495	-0.953118	1.717111	2.385013	-0.0561867464307	656	0.466463414634
TRINITY_DN177515_c1_g1	4.0204881668407	4.10365545541706	3.68934640362701	3.68241689591776	-2.030584	5.571403	11.358509	-0.0389486390685	2361	0.44557390936
TRINITY_DN182451_c0_g2	-Inf	4.32486554810278	0.221885729852988	0.295265476657088	-1.690582	19.182865	32.532001	0.0165811035869	3535	0.44243281471
TRINITY_DN190096_c1_g1	5.14462942488006	3.41088353235937	4.01236967102743	3.81386684215655	-0.655442	13.662567	16.303347	-0.0326933404554	4866	0.492190711056
TRINITY_DN175138_c1_g1	5.27275779584892	3.15337386604668	0.61435354544364	1.4094777966639	-1.607219	7.568505	12.640418	0.00548436835633	3904	0.481301229508
TRINITY_DN196300_c3_g2	-Inf	0.15986962498336	2.52143022646651	2.3250266597154	-0.863995	3.479536	4.532617	-0.0543660504185	877	0.415051311288
TRINITY_DN191961_c3_g1	1.00594666330605	1.9349807411469	2.11860323190432	2.01724638518581	-1.147257	0.111557	0.296057	0.00243268182199	454	0.47577092511
TRINITY_DN189525_c0_g2	3.55990755366138	4.48925070748937	3.93950730498691	3.88723607310182	-0.725061	2.673403	3.351126	-0.0365260684315	929	0.500538213132
TRINITY_DN196887_c0_g1	5.123194071214	4.7710726096644	4.2155906721552	4.05696826053964	-1.157644	5.600414	7.960990	0.0303363155259	1172	0.419795221843
TRINITY_DN187666_c0_g1	0.0164312316802228	1.86608539279101	3.08584794500372	2.96929093458856	-1.908433	2.381089	4.854552	-0.00281167608757	724	0.559392265193
TRINITY_DN172850_c1_g1	2.29619016329016	3.27460529148456	2.81061354810069	2.76161357946308	0.187789	2.226232	2.107362	-0.0315151939329	1002	0.479041916168
TRINITY_DN171378_c0_g1	-0.0358417211466588	3.24854704161209	-Inf	-Inf	-1.960490	5.900056	11.600605	-0.0570336477254	1477	0.594448205823
TRINITY_DN188893_c1_g2	4.33994120392607	4.40201780885328	5.16087525583782	5.11257528586521	-1.986337	6.579683	13.034781	0.104991528597	2639	0.391436150057
TRINITY_DN172780_c0_g2	4.73273067838379	4.75777608535047	6.24197911239777	6.20177528393216	-0.681036	1.104388	1.419861	-9.086957354e-19	1209	0.514474772539
TRINITY_DN187417_c1_g1	1.88632213085354	2.25843331321885	3.17939398240057	3.33583674988108	-1.058630	0.617302	0.993140	-0.0736179348017	658	0.521276595745
TRINITY_DN199276_c3_g2	5.62755549392519	5.32537925196246	5.52616899208395	5.4164213457443	-0.547888	30.824400	35.543759	-0.0376797561436	7236	0.513405196241
TRINITY_DN200708_c1_g1	4.33286261646698	3.06456999705798	3.45639112859655	3.38548507187358	0.886535	3.351956	2.669438	0.0740381535475	410	0.526829268293
TRINITY_DN197153_c1_g1	3.56838446927955	4.61437217618861	2.38703305449335	2.3143293365233	-0.661104	33.445447	39.812329	-0.000534266805032	7018	0.419920205187
TRINITY_DN183540_c1_g1	3.7277751805572	1.14982362864836	2.77792618316895	2.38140778309314	-0.387429	16.585445	18.333912	-0.0324331099494	2995	0.493155258765
TRINITY_DN180146_c2_g4	3.45941087430588	2.45439117801277	4.4041698393857	4.381000367421	-1.710708	0.571888	1.322625	0.0435370841683	1067	0.410496719775
TRINITY_DN189834_c1_g2	2.60349269779604	3.63291671881059	1.87673987978638	1.90123346142417	-0.528118	3.663643	4.274634	-0.0687308256441	438	0.479452054795
TRINITY_DN189522_c2_g1	0.367138882961794	6.24164576988655	0.742719743975952	1.39178350535174	-1.494004	13.005252	20.529433	-0.019012569498	3006	0.60878243513
TRINITY_DN192820_c2_g1	4.02282286646558	2.34875713212863	2.88840688583494	2.70393305344085	-0.790669	28.049307	34.701198	-0.0467417644964	4343	0.523370941745
TRINITY_DN194783_c1_g1	4.45461034052484	5.79093598385585	3.68509290547945	3.61391453158626	-0.123866	14.922227	15.394448	-0.0148484854471	1877	0.46084176878
TRINITY_DN190274_c0_g3	2.8458855746513	1.07444860447062	1.11670789732983	0.46524520507454	-1.202498	23.604600	33.327703	0.000879415098958	2939	0.585233072474
TRINITY_DN170739_c1_g4	3.61476529059499	1.40798794194205	2.83958692239011	3.04436116119137	-1.333821	1.177049	1.979618	-0.0108396253059	1847	0.382241472658
TRINITY_DN162823_c4_g1	1.69743815593171	1.41431821723182	-1.41021791964251	-Inf	-1.342686	3.534857	5.474524	-0.0229379519446	1085	0.58801843318
TRINITY_DN196496_c1_g1	3.47225303087459	2.33107603122131	3.35983078232892	3.45947506415488	-0.910372	32.090326	41.147388	-0.0359239806845	6030	0.521724709784
TRINITY_DN197916_c0_g1	4.11159858355895	3.78654399935389	4.02448614377066	3.99452905424273	-0.452139	8.326452	9.404208	0.0297124729598	2035	0.408845208845
TRINITY_DN191326_c1_g4	4.66330202720837	7.26037086683974	4.39973173187454	4.39106540180562	0.103735	8.597355	8.375558	-0.0679015707015	2748	0.38500727802
TRINITY_DN176818_c1_g1	4.47689206831948	4.38690391852952	4.27116868189822	4.26851532217651	-0.855487	4.341454	5.603781	0.0238137817831	1686	0.479240806643
TRINITY_DN188571_c0_g2	3.43109531479635	0.589756407683334	2.44388878220096	2.11311177652713	-0.409305	29.779239	33.062966	-0.0228586860548	3192	0.646303258145
TRINITY_DN198005_c1_g1	4.03160429278831	4.72163427468456	4.10943278973467	4.00390415719607	-0.354822	20.630959	22.592368	0.0384491396375	2085	0.570263788969
TRINITY_DN197886_c1_g1	3.00623913011726	2.36185197471238	2.04992961805297	2.04026660729539	-0.762706	2.672455	3.393082	0.0551339879501	256	0.48046875
TRINITY_DN180750_c0_g2	1.98150057482316	2.09744301093874	1.63805719455783	1.45168020651527	-0.187061	5.753682	6.049665	-0.0704171584552	433	0.431870669746
TRINITY_DN184014_c1_g1	4.53841790474851	5.82266107183824	4.17580600099604	4.02645204710445	0.214951	2.818927	2.654235	-0.0508473577154	970	0.522680412371
TRINITY_DN200739_c1_g1	4.47305598864058	5.24762685115275	4.16711146404241	4.27777908096625	-0.334304	14.375200	15.671785	-0.011087924305	1541	0.704737183647
TRINITY_DN175444_c1_g1	4.30157849961209	6.08349417902646	4.61799930137845	4.54320602482116	-0.810819	1.431639	1.904573	0.0496825086682	2448	0.467320261438
TRINITY_DN143836_c0_g1	-Inf	-Inf	0.954773806014655	1.48445428301832	0.661911	6.707317	5.713274	-0.0391878813084	364	0.684065934066
TRINITY_DN178007_c0_g2	2.66087771894541	3.99642522946316	-Inf	-Inf	-1.290442	0.140949	0.383923	0.000307878715649	634	0.43690851735
TRINITY_DN173183_c2_g1	3.68665593484955	3.70769891572922	3.99881854970652	4.02148986862863	-0.872289	3.362356	4.397194	0.0687614385915	4136	0.358800773694
TRINITY_DN173183_c2_g2	5.65743325612158	5.27254106506008	4.07300937395319	4.07588095150558	-1.938652	5.615159	10.952501	-0.0214386039671	2629	0.394066184861
TRINITY_DN172092_c0_g1	1.65375071812175	0.246680137975376	2.04437654521984	1.63238772225729	-1.247171	7.853709	11.429113	-0.0103596727169	1239	0.546408393866
TRINITY_DN160825_c4_g3	4.35340962522853	2.00025463745833	3.94865533104589	3.87831502741027	-0.654904	3.047665	3.717642	-0.0563738722298	2251	0.547312305642
TRINITY_DN199633_c6_g1	5.91875137841433	5.55249150361924	4.86055867780718	4.77156955824419	-0.415058	37.755872	41.966135	-0.0553065362864	4812	0.549251870324
TRINITY_DN195340_c1_g2	5.57208282781377	5.95054858630767	5.28143142289481	5.28665187210403	-0.887425	19.724628	25.176673	-0.0436530598544	7930	0.453593947037
TRINITY_DN188660_c2_g3	5.78295747160997	6.09132787813843	5.26432455147651	5.37224888264396	-0.657751	6.164061	7.420347	-0.017770748807	1115	0.620627802691
TRINITY_DN192468_c2_g1	6.15440702072947	6.20649617703657	5.9330031088153	5.83248429639338	-1.092758	3.205733	4.539429	0.00170706352246	2544	0.501179245283
TRINITY_DN199505_c0_g1	2.95211904301468	3.8595999201442	2.2966824419617	2.24412505242359	-1.274530	4.189691	6.275078	0.00452068000822	2034	0.430186823992
TRINITY_DN172353_c0_g1	3.79939915146632	2.88772911752799	3.72548602642157	3.14825054046358	-0.881453	2.761212	3.648221	0.0439238579947	820	0.478048780488
TRINITY_DN169815_c1_g1	-Inf	-0.477751208256929	2.26298857928923	2.19860057949252	-0.933455	6.409908	8.414407	-0.00703969965761	1233	0.519870235199
TRINITY_DN199744_c4_g1	5.78010199389493	6.85959897889525	6.19929544331886	6.28770726669403	-0.003327	48.692215	48.731331	-0.0595003000075	6772	0.420112226816
TRINITY_DN158948_c1_g1	4.12844810061403	4.04391839535454	4.49984348118655	4.46686182871289	-1.484888	1.705488	2.949333	-0.0052637234483	2471	0.418049372724
TRINITY_DN176308_c5_g1	-0.281283410367839	-0.496813244217794	1.86093879730832	1.5201170406905	0.278897	5.018432	4.669349	0.037012585562	275	0.589090909091
TRINITY_DN198637_c0_g1	4.15786441406017	5.97297343697874	5.59410336001814	5.77273052053818	-1.406522	43.556711	65.815404	-0.0131644787331	10825	0.427806004619
TRINITY_DN181506_c3_g2	4.73024445425718	4.52850271981664	5.07355426670938	4.97177517266088	-0.509723	2.057568	2.418973	-0.0859449405379	977	0.494370522006
TRINITY_DN197766_c2_g1	3.48563984896409	3.94080827850942	4.45208678502491	4.39815449826662	-1.554541	7.362182	12.048365	-0.0254088803485	1596	0.525689223058
TRINITY_DN190901_c3_g2	5.59151504536454	7.33406322740949	5.64749265739979	5.62155970485443	0.378375	16.409579	15.002444	-0.00277261015415	2971	0.441602154157
TRINITY_DN196158_c0_g1	2.99294688871753	3.71006657696487	3.48856480016327	3.48974623210397	-0.498248	2.920491	3.391001	-0.0194979539836	1622	0.425400739827
TRINITY_DN179360_c2_g1	1.70127378414036	2.81658044138372	2.7822837849473	2.79738328056161	-0.664496	0.476020	0.651984	-0.0844485355413	428	0.376168224299
TRINITY_DN173308_c0_g1	5.94188369917657	5.89006024419437	5.66528479073402	5.61553634530565	-0.260350	3.385313	3.647243	-0.0646377022755	803	0.59900373599
TRINITY_DN193598_c1_g3	0.846197781181457	4.19463037690621	2.47216393467376	2.57246877081298	-1.495025	8.889248	14.142621	-0.0106729882458	2867	0.414370422044
TRINITY_DN191744_c8_g1	5.73390714936873	5.99219135897856	5.97233526662387	5.93614163487676	-0.637636	3.310293	4.006981	-0.039521859605	2238	0.405719392315
TRINITY_DN168675_c2_g3	4.45705776413064	3.75047232742398	3.6582941018077	3.68663952137395	-0.432860	14.117153	15.810270	-0.0594660021744	3221	0.404843216392
TRINITY_DN172957_c0_g1	2.66523018560346	0.0545548288365342	1.26912649770152	1.34582484690633	-1.014034	14.949484	19.905676	-0.0374107039709	1824	0.543859649123
TRINITY_DN200636_c2_g4	2.11798065392285	3.96877038815954	2.56841061739596	2.96492136580972	-0.102489	16.952563	17.392091	0.0392807367526	1073	0.681267474371
TRINITY_DN164861_c0_g4	3.85839879529442	4.85056728872986	4.10161787543116	4.09801960742869	-0.849792	3.580102	4.637193	-0.015859309904	843	0.709371293001
TRINITY_DN195187_c2_g1	2.95813285120072	5.97495991542455	2.00192441858106	2.00028011140819	-0.757786	27.562246	33.769233	0.0136216254128	4660	0.458798283262
TRINITY_DN172647_c0_g1	2.62638763955053	3.21053713882313	3.35590072974481	3.37291487717976	-0.250932	7.235471	7.733518	0.0148633352102	1134	0.70987654321
TRINITY_DN193676_c1_g1	4.62919359338382	4.7309282956224	4.82412870164247	4.8179236905387	0.555073	12.576938	11.037501	-0.00598485789012	2168	0.382380073801
TRINITY_DN190103_c0_g1	4.32945122796844	3.32331829177652	4.35985259854576	4.26084211459126	-1.614220	3.939517	6.772830	0.0251320517611	3386	0.445658594211
TRINITY_DN184260_c0_g1	2.76190385485963	3.65429549352912	-Inf	-Inf	-0.741482	10.167145	12.478396	0.0479859313894	3108	0.532818532819
TRINITY_DN174492_c1_g1	5.72673101497717	4.55634706492819	4.54181931872354	4.43883483673754	-1.545222	1.408183	2.554810	0.00739404059848	1903	0.439306358382
TRINITY_DN193826_c0_g1	4.81372431540078	0.486890756819896	2.41455223387506	2.50083596883593	-0.929731	9.029256	11.770278	0.0332267031803	2958	0.5
TRINITY_DN197176_c3_g4	4.56820207019696	4.05900246421395	3.55748684746505	3.64993737738788	0.973271	17.581556	14.158008	-0.0563775171126	2224	0.56654676259
TRINITY_DN170101_c1_g1	2.16105374610425	2.59159600907498	3.47229497379624	3.56920485441706	-1.598869	0.254749	0.698200	-4.8609997132e-05	480	0.683333333333
TRINITY_DN200876_c5_g1	3.74207387277123	3.65012910675583	4.17777281297374	4.36361651019718	-0.584165	52.940012	61.597681	0.0467568175519	5859	0.588667008022
TRINITY_DN158532_c0_g1	2.80358118723658	-Inf	2.70925693855624	2.61233273137522	-1.675510	3.968969	7.001404	-0.0327588942115	2923	0.46561751625
TRINITY_DN158532_c0_g2	2.11623327881158	-Inf	-Inf	-Inf	-2.006852	6.467981	12.948419	0.0218620929885	2317	0.384980578334
TRINITY_DN196445_c0_g1	4.09033085404775	4.44127042326065	4.34911824446303	4.43990059333682	-0.098260	9.532293	9.775215	-0.0208729390109	1375	0.541090909091
TRINITY_DN199951_c4_g1	5.14477569936984	5.03631364505811	5.51351615809771	5.43032593832681	-0.212178	8.700131	9.195319	0.0768359723219	1820	0.491758241758
TRINITY_DN189245_c0_g3	-0.734252363370079	3.58493045475254	-0.416255259727313	-1.02058476574493	-1.625008	9.419223	15.753340	-0.0229071744238	1418	0.619181946403
TRINITY_DN190772_c0_g2	5.20185168846067	2.88590563338129	-Inf	-Inf	-0.737284	28.702794	34.949104	-0.0327285182176	2935	0.471209540034
TRINITY_DN200472_c1_g1	3.84566473740281	3.29751618987408	3.6737165340216	3.54914975152726	-1.424846	16.811908	25.765653	-0.0364092078644	2720	0.712132352941
TRINITY_DN183616_c6_g2	4.1035179155974	4.0169775409502	4.68380950313898	4.63358223057923	-1.561580	0.473458	1.051176	0.0542790909224	1188	0.478114478114
TRINITY_DN194561_c2_g1	2.17045966543518	2.20393233690944	2.56924519578629	2.42348214535469	-1.280846	0.200042	0.476110	-0.00352895046399	633	0.334913112164
TRINITY_DN189815_c1_g1	4.04715255389632	2.81834316921431	1.0083180719925	1.33793307955822	-0.855683	9.190725	11.698862	-0.0248394865406	1922	0.561394380853
TRINITY_DN191706_c1_g2	4.27182644305728	3.7662268984708	3.36945036398418	3.10871517876723	-1.167911	32.545267	45.327609	0.0026070660377	6549	0.44006718583
TRINITY_DN192848_c0_g1	3.13945343733264	2.65477409619407	-0.342710303702249	-Inf	-0.647579	20.204812	24.002071	0.0249787133311	3820	0.44057591623
TRINITY_DN199081_c5_g1	4.15205698881232	4.75437687436919	4.61840416414252	4.59961233227183	-0.493692	40.790109	46.308781	-0.00385407522586	4707	0.549182069259
TRINITY_DN186396_c0_g2	2.98654309422161	1.31936789960207	1.00942388028833	0.921638366232802	-1.048672	2.746090	3.853070	0.0282932123723	512	0.697265625
TRINITY_DN141971_c0_g1	0.491400754349947	-Inf	-0.269461424711273	-0.536511140014847	-0.498892	3.671500	4.245145	0.0406659302237	217	0.6866359447
TRINITY_DN199103_c3_g3	4.4161330805843	4.44485740002099	4.64917335813392	4.64574999046548	-0.739024	40.770327	49.613177	-0.0204953632761	4879	0.453371592539
TRINITY_DN198785_c4_g2	3.12175157164886	3.3280259603527	3.64952117550285	3.66290854705873	-0.431607	20.213855	22.600558	0.00218629267509	2382	0.682619647355
TRINITY_DN168601_c2_g2	6.57006479612373	7.58277669882887	6.60368270496306	6.55822201826149	0.514792	7.043033	6.208882	-0.0120725274358	314	0.557324840764
TRINITY_DN183520_c1_g3	3.87351584566038	2.94527749987912	4.1900640371371	4.25647349317833	-1.925152	0.498587	1.362904	0.000157330131867	679	0.541973490427
TRINITY_DN200036_c7_g1	5.24278333060395	4.6422942993999	4.65055549309872	4.66148616446281	-0.271337	57.448353	61.460887	0.0053690372225	7567	0.540636976345
TRINITY_DN190928_c1_g1	4.41851762618734	3.91235985776018	3.99169104427971	3.67526264941865	-0.927648	4.716984	6.223316	0.00278433885552	3304	0.441888619855
TRINITY_DN174412_c0_g1	1.99177714100817	-Inf	1.24476463553041	1.4602064501558	-1.737193	0.488384	1.194604	0.0200612036722	635	0.617322834646
TRINITY_DN197055_c1_g1	5.75170430193194	5.36500527184076	5.57060563367233	5.51473156216312	-1.271056	5.234650	7.767850	-0.00126678749754	4608	0.509114583333
TRINITY_DN173739_c2_g2	2.53310440701445	2.30121632906212	0.0621841906094337	-0.201715853300513	-0.979216	3.473861	4.708758	-0.0106211994241	1566	0.510855683269
TRINITY_DN194229_c0_g1	5.14715340916312	1.42470109081365	3.72828838212784	3.93023498832786	-0.879042	11.532121	14.747824	-0.00874816595859	1899	0.63981042654
TRINITY_DN188726_c1_g1	2.71154516150339	2.82876246940114	-Inf	-0.800862308011311	-1.358275	4.454729	6.870522	0.0944775630455	1925	0.463376623377
TRINITY_DN196511_c0_g2	6.27449605964523	6.41182385119025	6.61986728674386	6.5968745001696	-0.794143	0.846071	1.162428	0.0211391640837	2449	0.405879951
TRINITY_DN192624_c0_g1	5.79872677073051	5.31040894341007	5.6241415018795	5.59076599810241	-1.230916	9.513595	13.712753	-0.000257982547059	3964	0.484611503532
TRINITY_DN172176_c2_g2	3.2311485991885	2.57053623297969	3.68743432453633	3.67704334656908	-0.455419	3.468218	3.960753	-0.00436200926162	2381	0.42461150777
TRINITY_DN181238_c0_g1	4.75207447310373	1.31714404299359	-Inf	-Inf	-1.147628	30.094009	41.648471	0.0271073099297	3481	0.676817006607
TRINITY_DN200952_c5_g1	4.52941064827147	5.5583376639658	5.48848181998971	5.45778872943976	-1.059330	10.780183	14.624191	0.110131055689	2921	0.361862375899
TRINITY_DN177304_c1_g1	3.79281082659061	3.23633601976493	4.14665569458973	4.15055771678026	-1.350873	0.625297	1.163960	-0.0722857860192	1144	0.409965034965
TRINITY_DN149522_c0_g1	1.2018164368743	0.936710038428508	0.916115688381749	0.907270801508965	-0.589809	7.236411	8.517482	0.00843832898371	728	0.505494505495
TRINITY_DN198621_c1_g2	4.58941444381929	5.02386501201873	5.06108888135296	4.94496467560452	-1.394583	8.727645	13.371744	0.0785930311879	2002	0.416583416583
TRINITY_DN182790_c0_g2	1.81188199213664	2.2814418121715	1.79421419554702	1.93882627026277	-0.191938	6.475243	6.814028	0.019443536474	800	0.56
TRINITY_DN190954_c2_g1	4.26641540306078	2.41153239436905	4.0649584701878	4.03398327036663	-0.710072	18.249042	22.089054	0.0601032125277	3373	0.588793359028
TRINITY_DN197595_c0_g1	4.95847656498251	3.66591317418899	2.62596538471908	2.47246376225215	-0.624555	9.925596	11.766308	-0.0532967433839	2910	0.429553264605
TRINITY_DN197040_c0_g1	0.568215537975316	2.41627279210035	-Inf	-0.228422131825417	-0.578586	5.491087	6.463896	-0.0390687326515	769	0.525357607282
TRINITY_DN173423_c0_g1	-0.440984949611393	0.508903626330828	1.89212894063498	0.794456773852005	-1.203556	7.333812	10.524436	-0.00832656430097	1096	0.513686131387
TRINITY_DN200921_c3_g1	4.58579723066634	4.67550454405457	4.79900315054309	4.7210185040796	-0.834748	11.507657	14.514989	0.0334391743136	3297	0.413406126782
TRINITY_DN186618_c4_g1	3.79905305555841	4.01137268608481	4.75999570547573	4.71820129018686	-0.976392	2.665588	3.648109	-0.073496785796	785	0.505732484076
TRINITY_DN198736_c4_g1	2.78517809911571	5.31557242649704	3.46658849776359	3.47297479371873	-0.531988	18.323601	21.071556	-0.0169882361975	3847	0.443202495451
TRINITY_DN199943_c6_g1	5.02920649060176	4.77799161977912	6.27853574239386	6.25458812593989	-0.601299	47.085934	55.061226	0.0424147265444	7278	0.489145369607
TRINITY_DN186471_c0_g1	5.67812930053366	6.43827447163142	5.47577349831125	5.38747575661851	0.051294	7.783321	7.682142	0.037950739449	1947	0.485362095532
TRINITY_DN200016_c4_g1	3.83872505396387	1.35563270151886	2.91640207919438	3.31279842285574	-0.362981	2.946050	3.279018	-0.0244848971165	695	0.6
TRINITY_DN200679_c6_g1	3.77664232979425	2.65909731175985	3.71608913839485	3.81564381093279	-0.112334	31.861190	32.754142	0.0492229328892	1929	0.470710212545
TRINITY_DN181738_c3_g1	2.43554392242285	1.29444559896664	2.92833803789853	2.7776909072966	-0.932787	1.174043	1.662412	0.0777208641624	753	0.524568393094
TRINITY_DN161583_c0_g1	4.59233854573894	3.93601406753935	1.70721595145455	1.85603413736484	0.194487	7.801193	7.429312	-0.0199851533572	2005	0.548628428928
TRINITY_DN187157_c0_g1	4.18864643734895	5.04381390611156	-Inf	-Inf	-0.327187	2.559838	2.823985	-0.0663022073991	480	0.645833333333
TRINITY_DN183989_c0_g1	2.12022820038189	3.17396522201133	3.16190200493684	3.13270616682909	-1.770428	1.672438	3.309505	-0.0746131526095	1735	0.456484149856
TRINITY_DN197041_c2_g1	3.86757521949291	1.84783116502614	5.01234113295361	5.16487922590925	-1.135611	46.231525	63.604975	-0.0371762294345	7147	0.520218273401
TRINITY_DN191205_c3_g1	2.69776235384791	2.77420237686089	3.68775498229261	3.71569095139918	0.105082	3.155067	3.064126	-0.0410706463128	1716	0.486013986014
TRINITY_DN183692_c1_g1	3.42720128157573	3.51714490881129	1.43080914274296	1.32094914260762	-0.889683	22.883258	29.202610	0.0571539309524	3446	0.552234474753
TRINITY_DN198953_c1_g1	3.35329875781766	3.57963022057365	3.15872097700989	3.24124267280965	-0.130016	25.557745	26.394243	-0.00407290527968	2457	0.477411477411
TRINITY_DN190389_c2_g2	4.73344248001041	4.31041228997104	4.08808662703038	4.05346219945401	-0.086016	10.027882	10.250284	-0.0795666704521	1405	0.632740213523
TRINITY_DN198059_c0_g2	4.68422081254413	4.80274404860912	4.06852437025016	4.0873772021065	-0.995570	1.416825	2.027572	-0.0504885819364	1237	0.549717057397
TRINITY_DN196963_c2_g1	0.516012772901392	1.01020765157254	0.0888904691343382	-Inf	-1.367886	1.609484	2.659175	0.0818711904755	548	0.405109489051
TRINITY_DN197498_c3_g5	2.50067576236688	3.07897978822421	2.76141707636483	2.81346589887418	-1.584875	1.708310	3.089691	0.036105748595	651	0.52380952381
TRINITY_DN194417_c4_g1	3.74136016055203	4.74593357959065	4.08868158899001	4.12571411292271	-1.034329	3.241541	4.492202	-0.0307619813296	2710	0.460147601476
TRINITY_DN197498_c3_g1	1.23382326327047	2.34479565352814	1.50040119794844	1.36390420293635	-1.135922	0.745263	1.212077	0.0720884883515	384	0.354166666667
TRINITY_DN199303_c2_g1	4.51345213932126	3.73919637960801	5.37462219824365	5.55456342061518	-1.039125	7.208773	9.778555	-0.0384137819901	3767	0.404831430847
TRINITY_DN166196_c1_g1	3.36494098091453	4.57767224676031	2.66682922034983	2.77729995984238	-2.030753	4.725377	9.718256	-0.015155171041	2606	0.593246354566
TRINITY_DN173968_c1_g2	3.76180954439062	4.69928391621935	4.34665642491769	4.41301503231582	-1.803534	2.744161	5.254561	0.105394865216	5000	0.4286
TRINITY_DN198936_c2_g1	6.99207612252216	7.61712870733476	8.45918201042443	8.56096707617277	-0.510408	7.360626	8.462541	-0.0583279807425	1182	0.568527918782
TRINITY_DN197844_c3_g1	4.83870766981405	4.91662533641032	5.63907518060596	5.69861603008669	0.423866	46.635505	42.301982	0.0102870509345	6223	0.556484010927
TRINITY_DN198181_c1_g1	4.20600938667708	0.227164072307603	0.934581367367521	1.48670802037214	-1.646995	18.627302	31.051202	-0.0223593225257	3440	0.58023255814
TRINITY_DN197312_c1_g1	4.35860010332519	5.54716892140622	3.85420712568687	3.85800985314245	-1.428942	18.471955	28.321707	-0.0233724092104	5795	0.4505608283
TRINITY_DN177412_c4_g1	5.09463566965138	5.24074167909144	5.66317695465082	5.72605016841235	1.014822	0.534393	0.352939	-0.0213725923599	888	0.466216216216
TRINITY_DN199682_c7_g1	3.74987103396257	3.93236549869889	3.86284201113638	3.84416584192973	-0.202683	1.480726	1.582845	0.106930896766	864	0.400462962963
TRINITY_DN187795_c3_g1	2.82309261457621	1.47191161727531	2.00720251335836	1.68497743132694	-1.010890	4.792998	6.501837	-0.0483748501925	625	0.6416
TRINITY_DN200275_c3_g1	2.97270924346159	3.32615372632619	3.67816007272398	3.90357275440867	-0.513223	17.565663	20.097561	0.100166158479	1641	0.597806215722
TRINITY_DN188418_c1_g1	3.27823436799427	3.31808217856955	3.21150360909212	3.09862185943767	-0.757877	2.536285	3.220861	0.0988694512773	858	0.402097902098
TRINITY_DN184885_c1_g1	4.24473803415097	5.01777669036858	4.59182069171526	4.5149258644956	-0.959311	5.639335	7.486829	-0.0282518024943	3514	0.46812749004
TRINITY_DN192136_c1_g1	4.86740526072896	4.90540938792957	4.5645801838876	4.59079491351537	-0.295388	29.951301	32.264941	-0.0537737774257	2950	0.568813559322
TRINITY_DN171229_c3_g3	3.85486886124784	4.14953880106745	3.62174115099411	3.68858462033808	-0.925836	2.971342	3.976034	-0.0681011546285	1018	0.481335952849
TRINITY_DN195519_c0_g1	5.09253500888648	6.76938787014892	5.43064975286566	5.40049457821754	-0.745063	2.919169	3.673454	0.0315279572344	1316	0.484042553191
TRINITY_DN197524_c4_g4	3.73640246182414	4.88817173210678	4.26826773616934	4.32483053748765	0.167226	27.729046	26.643227	0.000332946502527	2317	0.584807941303
TRINITY_DN195111_c2_g4	2.65798827002189	1.48784479174867	3.46031290168968	3.39432841433971	0.600594	8.569596	7.422211	0.107218904687	1901	0.375591793793
TRINITY_DN181740_c0_g1	4.5443066342491	2.71058971848288	3.6729264865594	3.42379515023271	-1.958671	8.345505	16.178904	0.0755069490589	7215	0.458489258489
TRINITY_DN181734_c4_g1	4.06172271308767	3.47874560176413	4.78610153169104	4.63154764102162	-1.737553	7.190831	12.697831	-0.0266351388643	2999	0.369123041014
TRINITY_DN200830_c1_g1	7.61481201610611	6.59679911707315	8.53050983571254	8.57431580402144	-1.092399	15.321194	20.926038	0.0471355165806	2288	0.562937062937
TRINITY_DN189243_c2_g1	5.57687275657122	5.54166157737433	5.88334218114608	5.87872254548223	-0.706655	14.046539	17.013232	-0.0464352716045	6373	0.550604111094
TRINITY_DN198658_c1_g1	0.00352352745270855	3.98137243844735	0.759824178663584	-Inf	-0.799963	20.815277	25.860292	0.0192764304639	2246	0.596170970614
TRINITY_DN172114_c4_g2	5.55487872792372	2.65637391997027	1.01752811976946	1.25023119042282	-0.948223	11.055917	14.459522	-0.0386250540167	2696	0.528560830861
TRINITY_DN182886_c1_g1	0.113532794836563	4.86795000321448	-0.175460698862126	-0.303880978053711	-0.403537	6.400567	7.144735	-0.0078516530972	882	0.394557823129
TRINITY_DN178022_c1_g4	4.86817822348706	4.80709370865192	4.87050165913635	4.80853642173186	-1.359806	1.292626	2.176302	-0.0541798842126	2680	0.460447761194
TRINITY_DN172614_c0_g1	4.08971994921198	2.53425987082125	2.45565142135773	2.48063491339697	-0.789844	4.628364	5.838139	-0.0863613583057	804	0.715174129353
TRINITY_DN198551_c1_g1	2.1205735622986	3.59323101608834	3.80504468427418	3.81303402541417	-0.764567	0.691916	0.956014	0.0402150067472	770	0.409090909091
TRINITY_DN178342_c0_g1	4.3452975801151	4.69248503811829	4.21647485152322	4.00798337054858	-0.723718	9.558889	11.676326	-0.0446862039967	4331	0.415146617409
TRINITY_DN162607_c4_g1	4.02586887188448	4.6437476821564	4.75103250968473	4.56690652647687	-0.488641	1.782106	2.089250	0.147951861447	1941	0.428645028336
TRINITY_DN200849_c4_g1	5.78532519385571	6.63615949082743	5.61453820274477	5.63590990070569	-0.571058	33.875725	39.306595	0.0136282954834	10348	0.436316196366
TRINITY_DN188992_c0_g2	4.10179919625237	1.93861407724837	3.8198906073001	3.78652704945771	-0.884842	8.454578	10.874105	-0.0387374259141	1542	0.680285343709
TRINITY_DN199009_c2_g1	2.9771661938338	3.56303730652955	3.57841470780747	3.70127705562308	-1.020079	3.572313	4.907310	-0.0282069316289	930	0.552688172043
TRINITY_DN184665_c4_g2	4.82617489885614	4.04494277000226	4.66589460239508	4.66093386812349	-0.489902	2.726423	3.161977	-0.0604545613761	1986	0.534239677744
TRINITY_DN198237_c3_g2	4.44553864115299	4.51728929712422	4.1838241166171	4.25719227313615	-0.644828	49.197073	58.237665	-0.0177578239335	4853	0.488563774985
TRINITY_DN196853_c1_g1	3.53243498834508	4.42377207250093	3.27201985015108	3.34309491179029	-0.683018	4.082617	4.990041	-0.0121296959781	900	0.536666666667
TRINITY_DN198992_c6_g4	5.63163359157497	4.45679651306176	5.08638845812815	4.95691779524129	-1.329625	14.289775	21.197924	-0.0307331335553	3094	0.550420168067
TRINITY_DN199803_c3_g1	4.82870774481559	2.87137460064097	3.50831489445627	3.66001774666347	-0.422126	36.015675	40.111086	-0.0232131550986	3779	0.507541677693
TRINITY_DN196754_c3_g1	4.55715644311029	2.52669907727505	-Inf	-Inf	-0.246092	24.126101	25.666745	0.039669121597	2358	0.633163698049
TRINITY_DN197307_c5_g1	3.38764455097031	3.16196822876467	3.65054128035661	3.5590227546457	-1.217921	0.816733	1.363808	0.0366256322684	963	0.428868120457
TRINITY_DN200823_c2_g2	4.5630234511864	3.72818194296489	2.97760005665596	2.87737675023511	-1.063254	20.635364	27.843196	-0.0184073294875	3089	0.513434768534
TRINITY_DN173277_c4_g1	3.397937918302	1.99132639294088	0.743899688401389	0.538626829118292	-1.655129	4.016049	7.018271	0.0215796312889	2267	0.388178209087
TRINITY_DN198941_c5_g2	-1.10076865611974	1.20271189795638	4.7087263282837	4.80242399597343	-0.478725	44.915124	50.775949	-0.0269604313709	3840	0.631510416667
TRINITY_DN199626_c4_g1	3.90732991951839	4.81315517469776	1.70043557424375	1.63207060034498	-0.784506	39.766348	49.047729	-0.00641857757381	4407	0.546176537327
TRINITY_DN185072_c3_g1	4.28592934172703	2.96300495149962	2.80682429910866	2.98073577138636	-0.400989	11.175944	12.420301	-0.0478242251795	2554	0.533281127643
TRINITY_DN198450_c3_g1	3.25020471091882	4.28740588129587	3.63783196204223	3.6254733466936	-1.044382	4.080802	5.627881	0.0338725583703	1809	0.498065229409
TRINITY_DN198450_c3_g3	5.21212220294687	6.88901447762561	4.80004066784596	4.62829396036944	-0.537108	8.585380	9.933524	-0.00267563861992	1586	0.61790668348
TRINITY_DN169039_c2_g1	5.43556351107852	5.0827166896929	5.61274855474903	5.49902726833604	-0.755618	6.141705	7.621166	0.00937382526877	1489	0.466084620551
TRINITY_DN188712_c0_g1	0.888285161190476	-0.115795613310783	0.423685755848673	-0.193551454396462	-1.641046	0.337769	0.866210	-0.000376465526514	269	0.438661710037
TRINITY_DN200225_c1_g1	4.98923001806268	3.56744059154327	5.10608891149067	5.00903161718289	-0.989203	14.082962	18.613047	-0.00379560666825	4750	0.427578947368
TRINITY_DN180023_c0_g4	4.54196274832729	2.62660507976577	3.66761578757734	3.43366384360379	-1.993086	2.813532	5.891916	-0.0266187036245	3321	0.433303221921
TRINITY_DN187878_c0_g1	1.6209122207498	0.387436225347638	2.29042811103271	1.76375941174068	-1.246179	3.734263	5.560028	-0.0228319883473	683	0.666178623719
TRINITY_DN198495_c2_g1	5.76424359529926	3.60174854140356	4.26022319189552	4.27352577439531	-0.221589	20.034988	21.185619	-0.0136620953531	3256	0.586916461916
TRINITY_DN175803_c0_g1	2.91522550902843	1.90301951240238	0.824285579056561	0.845643448679445	-0.959080	1.989649	2.745768	-0.0244335957685	1002	0.538922155689
TRINITY_DN199237_c1_g1	4.4637330320001	3.96228722762651	3.50972361151712	3.42799000365234	-0.777295	12.646219	15.658456	-0.0463623921264	3605	0.424965325936
TRINITY_DN195760_c2_g2	3.48069038392184	3.34220855839733	1.70798762457567	1.86603012382585	-0.291606	13.173329	14.202143	-0.0214061288785	2139	0.478728377747
TRINITY_DN191593_c0_g2	2.36156551463102	1.53582410185249	1.71396932394872	2.18051382906375	-0.868007	29.430664	37.262973	0.0954560676108	3374	0.647006520451
TRINITY_DN199337_c3_g1	4.7169542381361	5.46608878831761	4.75907977702338	4.74150071624283	-1.351158	17.539260	26.155438	-0.0429643674651	11923	0.4369705611
TRINITY_DN164551_c2_g1	3.8167689925399	4.21691207685982	4.22551694367352	4.28071655842634	-1.155349	2.863958	4.172170	-0.0806565213443	2005	0.644887780549
TRINITY_DN185261_c2_g1	6.11728735057495	5.52018591636105	4.54113055580693	4.43921948572324	-1.176702	16.289616	22.872931	0.0942425353053	3587	0.390019514915
TRINITY_DN162358_c1_g2	2.12441411861354	3.19038016136345	2.42147442628605	2.54287975839913	-1.047479	2.182364	3.097267	-0.0086191834474	1524	0.422572178478
TRINITY_DN192267_c2_g1	6.15674227130964	5.77665448822842	6.63656066846987	6.49794025713139	-0.331055	2.985159	3.289694	0.0273048628879	998	0.548096192385
TRINITY_DN184923_c3_g1	4.5839057023803	4.9357884995021	4.73093990000807	4.75566049555475	0.186217	4.009038	3.814208	-0.0197033437779	611	0.567921440262
TRINITY_DN199494_c3_g1	0.0379777716407991	3.95411455599689	0.56937360514945	0.482484148491155	-1.092694	92.026927	124.627912	-0.018062009908	7215	0.538738738739
TRINITY_DN194051_c1_g1	2.34182513554817	2.82789140076784	2.14156681984359	2.12994482701264	-0.147168	9.183232	9.538759	0.0058172367367	1361	0.440852314475
TRINITY_DN198235_c2_g1	4.0827052015545	5.90916079844892	4.2270308362084	4.26678748616438	-0.249143	37.443859	39.845231	-0.0285860546055	5155	0.578273520854
TRINITY_DN191806_c2_g3	4.32394415782489	5.71675196149139	4.71025858938517	4.59935066742822	-0.064747	3.504943	3.568860	-0.0103872837723	2168	0.451568265683
TRINITY_DN179194_c1_g3	-Inf	-Inf	-Inf	-Inf	-1.491085	2.031807	3.467309	0.0579567378884	214	0.64953271028
TRINITY_DN175449_c1_g2	2.81337637275888	2.84774691337756	2.37676827640286	1.83841170373149	-1.607520	4.883333	8.286050	0.0552914805871	2098	0.485224022879
TRINITY_DN192541_c1_g1	3.33264465985795	3.91082560628809	2.07180948500759	2.04700425293042	-0.055332	16.774250	17.006456	-0.0170843188211	1662	0.584837545126
TRINITY_DN199047_c3_g1	4.77414463855481	2.90351777975728	2.66222401726041	2.89439158607585	0.047351	16.959585	16.763614	0.0197222323062	1871	0.632282202031
TRINITY_DN197668_c2_g3	5.98886478223276	4.14540282502485	0.956760683435199	0.941607433226745	-0.938786	4.585495	6.077070	0.0221332224519	2951	0.449678075229
TRINITY_DN197668_c2_g2	4.72872003658154	4.53037382133268	4.2061267421746	4.11553368379112	-0.437838	17.702073	19.834638	-0.0543580154224	3105	0.389371980676
TRINITY_DN161164_c0_g1	3.11991464958376	3.43755504199826	2.54952351631366	2.52292718220773	0.195528	0.697518	0.646057	0.291689490874	335	0.64776119403
TRINITY_DN192678_c2_g1	3.0185932723199	2.53112045346095	6.47930649131953	6.50029452935676	-1.252538	9.179725	13.341880	-0.0557363561702	5220	0.431800766284
TRINITY_DN200826_c6_g1	4.24228622031691	4.08654004889471	4.16600773404821	4.14906566386602	-0.715001	8.290128	10.115898	0.155815369515	1751	0.450599657339
TRINITY_DN166603_c0_g2	4.03629441019813	4.69367438341293	3.46933752616682	3.54507078074995	-0.373016	5.577368	6.179137	-0.0450885976363	780	0.646153846154
TRINITY_DN167757_c6_g2	4.36497848054902	1.65644364885824	2.3854837729207	1.84634609228381	-0.799797	4.760318	6.020176	-0.0180496088025	1664	0.450120192308
TRINITY_DN188142_c1_g1	1.00234519995523	-Inf	0.243528446781035	0.356925748587991	-1.527980	2.351202	4.028651	-0.00592527417898	644	0.619565217391
TRINITY_DN191972_c2_g1	1.71550822336092	2.61063343802091	0.956644694334923	1.10907082750465	-0.528711	3.822027	4.456831	0.012831187581	1051	0.330161750714
TRINITY_DN173435_c0_g3	3.62483333707503	1.80862636510704	3.40964850413763	3.24075871737419	-0.784600	3.131353	3.984347	0.0311927337656	1158	0.568221070812
TRINITY_DN191972_c2_g2	2.31745935603337	3.99262945859849	-Inf	-Inf	-0.762724	7.262580	9.008665	-0.0177890822922	1364	0.343841642229
TRINITY_DN199517_c1_g1	3.71190417874779	2.454680874246	3.70345452207987	3.59291124640504	0.109863	12.583352	12.246964	-0.0158612010558	1641	0.558196221816
TRINITY_DN163010_c6_g1	2.90776869613587	3.0891956016273	3.38175064930372	3.37887195047847	-1.264291	2.173671	3.357303	-0.0284593452469	2192	0.507299270073
TRINITY_DN191161_c1_g1	3.32856843251157	3.23470323237209	3.74589448752136	3.81153657158354	0.048188	5.233808	5.167735	-0.0796522366334	554	0.474729241877
TRINITY_DN199506_c6_g3	4.67212982437932	4.95765006120955	4.08185301708273	4.06444184025323	-0.487301	45.126081	51.133394	0.130924602124	7219	0.455187699127
TRINITY_DN172448_c2_g3	5.74923655521977	5.8526974109074	5.28878865621599	5.16453862105654	-1.851323	1.524407	3.177124	-0.0380395107678	2755	0.434482758621
[truncated: 6,234 more rows]
