# Supplementary material for: Phenotypic sexual dimorphism is associated with genomic signatures of resolved sexual conflict
Source: Mol Ecol. 2019 Jun 5;28(11):2860–71. doi: 10.1111/mec.15115 (PMC6618015; doi:10.1111/mec.15115)
Supplement: Supplementary file 1 [file MEC-28-2860-s001.zip › mec15115-sup-0004-MGA.data]

Gene	female_cpm_norm_gonad_average	male_cpm_norm_gonad_average	female_cpm_norm_spleen_average	male_cpm_norm_spleen_average	TD	Pi	tW	Fst	length	gc
TRINITY_DN100903_c3_g2	3.80050919238787	2.44785241595671	1.77403033632933	1.8477456578573	-1.037235	2.172177	3.009262	-0.0289195218279	1031	0.525703200776
TRINITY_DN107866_c3_g4	1.5187469766936	3.44666137531528	1.96558562287488	1.75443581449696	-1.908007	1.496915	3.058313	0.0218945082783	1085	0.492165898618
TRINITY_DN107866_c3_g1	2.40838927042704	2.63847897182278	3.66052361547671	3.65827958775708	0.444056	2.457508	2.183960	-0.142413751621	973	0.650565262076
TRINITY_DN100124_c2_g1	3.92467300280867	3.0896313631866	3.4011414847529	3.14534362202059	-1.268667	8.958708	12.824362	-0.0278134023192	3113	0.466752328943
TRINITY_DN96091_c2_g1	1.25899384420427	1.6377114036505	2.53037983176428	2.8659265930469	1.004350	1.807017	1.378431	-0.132939209753	228	0.543859649123
TRINITY_DN106604_c0_g1	3.44785395149691	3.58403014257637	3.35647032989422	3.27948660679669	-0.803264	0.721693	0.988996	-0.121565376687	1048	0.437977099237
TRINITY_DN95741_c3_g1	1.69440539126663	2.64003309050538	1.46718056938047	2.02489921425864	-0.221336	0.003668	0.008811	0.0	515	0.359223300971
TRINITY_DN107925_c1_g1	6.38519225074228	5.30774069790501	6.81041755666645	6.91781577048377	-0.796327	0.976261	1.301438	0.0	1314	0.633942161339
TRINITY_DN101905_c7_g1	2.4281673721559	2.87775367610941	1.51831999394068	1.6249229763148	-1.706383	2.229155	3.991446	-0.144800129744	1579	0.619379354022
TRINITY_DN107665_c0_g1	3.82758578659524	3.98413724839987	4.45724623810127	4.28950246704598	1.909141	2.557363	1.629209	-0.142763099848	2464	0.545454545455
TRINITY_DN100393_c7_g2	-Inf	2.41905689601406	3.47433149665476	3.3506521618208	-2.144740	7.801159	15.777729	0.0888888888889	2446	0.378168438267
TRINITY_DN110743_c1_g10	-Inf	1.2168810670837	-1.592968140095	-Inf	-1.860302	1.605975	3.180824	0.0764778834229	723	0.463347164592
TRINITY_DN103594_c5_g1	4.12322649026627	4.5948723469228	3.77765907125801	3.79148072037828	-2.025476	14.908661	28.135620	0.0135800049299	5414	0.400997414112
TRINITY_DN107895_c0_g6	3.09661488750201	4.38828303160863	3.92318065882849	3.98594531282514	-0.190971	2.854084	3.008156	-0.090742061303	3265	0.649004594181
TRINITY_DN107278_c1_g1	2.27556878823415	2.9162530618743	2.44622091171826	2.23640419049407	-1.514887	3.824258	6.129455	0.126820426336	1633	0.621555419473
TRINITY_DN110492_c4_g3	2.77855420092414	3.29350149766488	2.63596572257071	2.52950893631641	0.563423	0.990251	0.825545	-0.0247656618199	703	0.588904694168
TRINITY_DN96887_c1_g1	1.43313386337688	2.90892091181948	1.61417100668038	1.64194732921882	-1.927882	3.003451	5.785859	0.0284459318134	982	0.487780040733
TRINITY_DN95355_c3_g4	2.38361694673892	3.68277633556238	0.775131084102247	0.596569396239139	-0.691638	2.857192	3.492241	-0.0892441784148	1955	0.490025575448
TRINITY_DN109477_c4_g1	5.72720079724156	6.23386153273037	5.79029695948468	5.80915910273216	0.071658	3.571384	3.505373	-0.105067169778	2320	0.481034482759
TRINITY_DN110950_c2_g1	3.64963031962952	4.16273128914235	3.54479873545442	3.32907365522662	-1.942560	0.893946	2.013377	0.0135624660938	1955	0.473657289003
TRINITY_DN98345_c3_g1	2.04470582986468	3.14881403731437	2.4986607271285	2.63618882260127	-0.269538	1.545237	1.679469	-0.0905836527929	728	0.414835164835
TRINITY_DN107827_c4_g2	4.26443794352081	3.71467520010754	3.54372914252679	3.24391048660606	-1.123550	10.352792	14.103320	-0.0577048671852	5184	0.628858024691
TRINITY_DN99353_c0_g3	4.90412015210984	4.40132780760477	2.23187817176076	2.64764120367427	-1.847796	5.991511	10.748586	-0.0486926643095	2468	0.533630470016
TRINITY_DN95703_c3_g2	4.03318620039914	4.03339196797288	4.3221736992921	4.59619503640475	-1.692735	7.999394	13.365788	-0.06858087425	2535	0.54674556213
TRINITY_DN107498_c3_g1	4.03957786471857	3.5500568924278	4.37332979247199	4.47307254370482	-0.016458	2.123919	2.133865	0.0851059242334	2146	0.647250698975
TRINITY_DN106105_c4_g1	4.42897140401804	4.51198829447735	4.36023134001801	4.28421246942817	-1.057640	3.634268	4.961454	-0.0977024862892	3821	0.512169589113
TRINITY_DN99634_c0_g2	3.57646895358375	4.66482518979172	3.2597025826026	3.20527717779743	-2.016961	1.217942	2.703256	0.001650285514	1224	0.578431372549
TRINITY_DN99634_c0_g1	4.12260114898548	3.62860044606374	3.79214727669083	3.67200455335119	0.223184	2.209150	2.077213	0.125257203726	1309	0.527883880825
TRINITY_DN105149_c4_g2	2.05589008323968	-Inf	-Inf	-Inf	-2.072453	5.348278	10.625766	0.163075131043	1105	0.5592760181
TRINITY_DN106434_c2_g1	4.749569791126	3.88358251682068	4.53401306213322	4.41069934750621	-0.335016	1.196727	1.336323	-0.105203262812	1310	0.502290076336
TRINITY_DN105899_c1_g1	4.71729699796929	3.43963414205024	4.2631096054883	3.88677469904728	-0.887972	5.524290	7.065072	0.272111750302	5771	0.469935886328
TRINITY_DN105611_c1_g2	3.97927129707849	3.29475106663274	5.34477934735164	5.08602487876616	-0.778728	3.605167	4.500170	0.18500979121	2741	0.381977380518
TRINITY_DN103344_c1_g1	3.84355948734108	4.09757076165803	3.63355836221402	3.50556606430243	0.007882	8.107839	8.092316	0.0832693266637	5054	0.42560348239
TRINITY_DN103281_c6_g1	-1.00561171212936	3.32343208819371	-Inf	-Inf	-2.203891	12.769292	26.182129	0.120399520798	2406	0.473399833749
TRINITY_DN110713_c1_g1	4.74506176377082	5.36786112273213	4.73574150583177	4.81350549753723	-1.256418	20.497529	28.929041	-0.0102104492814	8033	0.444292294286
TRINITY_DN108444_c2_g1	4.47410799157183	5.14148905889215	4.6336534709685	4.74348438908758	-1.325179	22.865733	32.979445	-0.0254961138819	5458	0.427445950898
TRINITY_DN96924_c6_g2	3.28764106217564	3.78035484911627	4.63594091702157	4.59386956972686	-2.342649	5.407068	12.226197	0.0123708508525	5931	0.547462485247
TRINITY_DN109018_c0_g2	3.41396538897267	3.30585403022846	3.47343784136771	3.41243926036674	-1.462321	12.841357	19.527457	0.00530268707765	6607	0.419100953534
TRINITY_DN109018_c0_g1	2.19968773464132	2.36755508639543	2.01003501129658	1.85784715620547	-1.283906	4.715537	6.892919	0.0310159614981	1961	0.458439571647
TRINITY_DN110826_c1_g2	2.51297002523761	2.1152678516032	-1.592968140095	-0.933504958498599	-2.230259	2.880912	6.425255	0.00286320347076	2237	0.506928922664
TRINITY_DN110462_c2_g1	4.10739505056763	4.14607871802649	4.14990148286796	4.11632957546408	0.640460	1.231927	1.014762	-0.13376103015	2619	0.372279495991
TRINITY_DN95438_c4_g3	4.97546963445656	4.7561818026551	4.32302706816911	4.3167264929864	-0.079036	0.498112	0.514883	0.332772668854	2173	0.462034054303
TRINITY_DN102857_c0_g1	4.61205365336308	4.40402488510165	4.5307495068404	4.48233642205057	-1.975930	2.755915	5.461079	0.138601948226	3133	0.517076284711
TRINITY_DN99392_c10_g3	0.997617562005656	-1.92152529556602	-1.24639454981503	-0.979085347697088	-2.027917	1.455384	3.164514	0.167747514051	433	0.593533487298
TRINITY_DN99392_c10_g2	4.57656989536827	2.60072106090737	2.69697499028233	2.65092087405274	-0.102698	4.446033	4.565604	-0.147051031246	2039	0.581167238843
TRINITY_DN103471_c5_g1	5.13469149840922	4.11723841977334	6.40194458923136	6.21304927691035	-1.081281	2.356194	3.301615	0.579951447217	5445	0.439669421488
TRINITY_DN99337_c2_g1	5.85808056117193	2.92028009788699	3.37932261494054	3.38853722537726	-0.646343	2.342545	2.838746	0.269478202819	1416	0.533192090395
TRINITY_DN100392_c4_g1	-1.5067168995275	-0.0141728410172415	2.87052299540723	3.23010109829973	-1.867339	3.161854	5.909683	0.019158527423	4116	0.49101068999
TRINITY_DN104035_c8_g1	3.94079693953326	4.48113286562461	4.59740814958139	4.44023878735708	-1.748111	2.800859	5.016485	0.285083128759	4573	0.461841242073
TRINITY_DN98312_c6_g1	3.16415294961189	0.34618911999907	1.94788615295779	1.76009938117036	-2.032475	13.389556	25.395519	-0.0384096297647	3154	0.537729866836
TRINITY_DN103552_c1_g1	3.76538747321176	4.16109741973438	4.16474303248941	4.2712850442996	-2.101763	4.073637	8.323552	0.0539404853786	2755	0.588021778584
TRINITY_DN101747_c0_g2	5.4529736582557	5.88815130385372	4.89691652410424	4.97784820970705	0.426522	2.680558	2.396729	-0.091503900811	3136	0.411670918367
TRINITY_DN96513_c4_g1	5.2586467955387	5.15461961179521	5.5038449175675	5.37950530315667	1.513183	7.522541	5.453519	0.0118872855034	4485	0.453734671126
TRINITY_DN107805_c2_g4	1.82300403570517	2.80294679242798	1.09118672908904	0.999642141593265	-2.063753	3.161413	6.455286	0.18213387124	2250	0.354222222222
TRINITY_DN106489_c8_g2	3.87222918744007	3.61264107925588	3.26022044903937	3.35101915581669	-0.944402	1.586641	2.164033	-0.000401815892685	1400	0.535
TRINITY_DN106489_c8_g5	1.99595571002731	2.38625735038803	-0.350514815201001	0.39107438313841	-0.870509	1.123711	1.525612	-0.129077196921	964	0.376556016598
TRINITY_DN100293_c0_g1	1.1318542253257	1.64750922216994	1.2753180086446	1.39491944961579	-2.036197	2.450931	5.044933	0.11383193776	1418	0.459802538787
TRINITY_DN101591_c0_g1	3.84837844947956	3.91319781794987	3.77858306121118	4.23919999952296	-1.862076	9.053752	16.127077	0.103567430973	5006	0.53915301638
TRINITY_DN101679_c4_g1	1.8246266209504	-1.00865565727245	-Inf	-Inf	-2.200339	2.850128	6.267909	-0.00837756419452	885	0.485875706215
TRINITY_DN107358_c1_g10	-0.0865877421024395	-0.511674327314853	0.401523883187137	0.158064610927837	-1.147914	0.900514	1.394855	0.0397727272727	586	0.675767918089
TRINITY_DN98188_c4_g1	4.47287848009231	5.76066868468552	4.01256352437731	4.17637689302836	-1.751658	2.030638	3.737733	0.0216560509554	2571	0.477246207701
TRINITY_DN111211_c0_g2	3.96248653854518	3.596523386192	3.63640665536954	3.54462005656806	-0.915423	0.741047	1.061992	-0.0888207994052	2538	0.429866036249
TRINITY_DN104618_c3_g1	4.49481099854828	4.50995383919976	4.30294396071258	4.21857680339587	-1.753968	0.862349	1.775394	0.0503003003003	1890	0.479365079365
TRINITY_DN109598_c1_g1	4.29057629739425	4.42278832208293	4.64018712764515	4.63327445474743	-1.858240	43.755251	76.202715	-0.0632320945905	14223	0.395275258384
TRINITY_DN98594_c1_g1	1.16500050252327	3.08153159975353	1.23502776531493	0.851211791487782	-1.960831	3.534672	6.833457	-0.120511120125	1798	0.452169076752
TRINITY_DN100028_c1_g1	3.98526064684719	3.45936434704072	2.30010007879654	2.12499260030491	-0.148348	4.671580	4.854092	0.180310227097	2092	0.543499043977
TRINITY_DN104304_c1_g2	1.94331262584182	1.45578965815536	2.4501600685722	1.93734195504516	-1.143227	1.064961	1.617635	-0.0179334040121	950	0.452631578947
TRINITY_DN103509_c3_g1	3.50678244066491	4.33706332655347	2.26134943957748	2.29899851868837	0.418862	2.992925	2.686128	0.444336544425	3026	0.394249834765
TRINITY_DN109148_c2_g1	6.14082523709446	6.58055903827957	6.38959272414523	6.31519554863761	-1.808254	0.817046	1.745767	0.0250325567935	9537	0.423193876481
TRINITY_DN95340_c5_g1	3.47551479688414	3.99558487485975	4.15826231086617	4.21637143128061	-0.827729	4.638518	5.844152	0.0084937797853	3262	0.383813611281
TRINITY_DN105259_c1_g1	5.64577566455976	5.21634489823389	5.13264861618761	5.25647729395305	-2.042229	14.664611	27.884172	0.0135086183815	3814	0.542999475616
TRINITY_DN95698_c2_g2	3.41248512293182	3.77888079411402	2.97286980030125	3.0084478524943	-1.420791	1.548506	2.541698	-0.141903772932	1736	0.408410138249
TRINITY_DN98956_c1_g1	2.62936238233711	2.92373872517692	0.950830027521191	0.847480378933613	-1.648566	3.845657	6.489880	-0.0230148589775	2070	0.473913043478
TRINITY_DN102500_c0_g2	4.43173240463936	4.23175054615052	3.244728995653	3.19120407929455	0.522801	1.696808	1.463176	0.104123407371	1329	0.459744168548
TRINITY_DN109410_c2_g1	2.17918318826684	0.422787570450291	-1.13482277415792	0.0566983339007956	-1.840627	0.942850	1.996128	0.0300902708124	579	0.602763385147
TRINITY_DN100024_c2_g1	4.03687639936178	5.4509201280149	1.98288139863069	1.90743866347933	-0.284333	2.261993	2.455046	0.0517433476868	1826	0.462760131435
TRINITY_DN110028_c0_g1	3.65666630507073	4.15050268463711	3.71355649708708	3.71746814980411	-0.998458	8.050470	10.583404	-0.031343957455	6193	0.408202809624
TRINITY_DN111239_c2_g2	-0.955348826473176	3.58096649011641	1.6825720274267	1.958077533174	-1.774312	10.956381	18.758658	-0.0801073528447	1820	0.404395604396
TRINITY_DN106886_c1_g1	3.50498418651611	4.70265584239996	2.57426763720547	2.53544426331943	0.680721	1.073499	0.867399	-0.147586489434	1174	0.505110732538
TRINITY_DN105584_c2_g1	2.28164442793966	3.6061449208278	3.05437262010997	3.07936130613151	-2.029545	1.813685	3.838553	0.0268223649645	1295	0.562934362934
TRINITY_DN104505_c6_g1	4.6806009212573	4.92614479894394	4.89399254592703	5.17226630369207	-1.846094	1.205542	2.461926	0.0315339975912	1232	0.551136363636
TRINITY_DN110962_c5_g1	5.71262469348463	4.59315013838903	5.95594608250425	5.89218974911977	-0.427743	6.983748	7.797377	0.259871206848	4131	0.515371580731
TRINITY_DN106443_c5_g1	3.81926244078225	4.27380634806537	4.12514045584778	4.16483508542636	-1.718832	12.795986	21.378816	-0.0383681535991	2904	0.521349862259
TRINITY_DN107335_c1_g4	5.15895710517821	0.736520054412052	1.10837055084114	1.3307923396219	-1.864062	19.345243	34.007530	-0.0248731852058	3395	0.616494845361
TRINITY_DN108011_c3_g2	3.87188222147863	4.36212529565559	2.01096179562124	1.32614198313427	-1.191623	0.812488	1.298143	0.110795907388	1933	0.555095706156
TRINITY_DN107335_c1_g1	5.52837164678707	4.38279102990701	5.05130328437284	5.1043799420993	0.193360	18.689773	17.878233	0.00996254402673	5592	0.441344778255
TRINITY_DN108477_c0_g1	4.5115431929037	3.95013394317271	4.15539509381119	4.14393666504263	0.916433	1.045114	0.786245	-0.148084593111	2048	0.5078125
TRINITY_DN98425_c1_g1	1.98850641906835	-0.223766552187112	0.0731341149926013	-0.172374349067743	-1.886177	11.697081	20.917668	-0.0709790554128	1910	0.686387434555
TRINITY_DN108248_c0_g3	1.11827753228697	2.62831684414726	1.83893355563148	1.50647149751593	-1.901612	18.038781	32.225906	-0.0557310950663	3140	0.355095541401
TRINITY_DN105225_c1_g1	2.87386693939939	2.94787055354409	3.06022063999156	3.36449578386633	-1.528546	5.498975	8.732109	-0.0502487123851	1530	0.38954248366
TRINITY_DN99336_c4_g1	2.9808879444878	3.32695001648672	1.20624283940419	1.17624889408945	-1.319538	1.011685	1.664024	-0.108991919336	2135	0.409836065574
TRINITY_DN110560_c2_g2	5.19490968678812	6.10225336412097	5.37978705293273	5.24938739459729	-0.192271	15.709306	16.453971	-0.114548937973	6216	0.523648648649
TRINITY_DN101825_c0_g1	3.350646010419	5.33513130780983	3.17816514827974	3.27271073711598	-1.389502	2.430093	3.806023	-0.0621297894213	1092	0.5
TRINITY_DN99434_c0_g1	4.81823640210708	3.99920285331565	4.14065280140429	3.81135437452669	-1.078275	0.754257	1.157179	-0.139319323347	1635	0.473394495413
TRINITY_DN94448_c1_g2	2.24383207630344	1.82035755712196	4.52449794701036	4.18257848363882	-1.816811	4.115932	7.412244	-0.107970360134	2385	0.480503144654
TRINITY_DN99972_c11_g2	3.73551433299306	4.49156206446346	4.31524400514929	4.21662367396223	-1.820286	19.914801	34.391877	-0.0751723084613	7022	0.367701509541
TRINITY_DN92658_c3_g5	5.24095783344001	4.84115666069454	4.64140704149189	4.68293549118296	-1.507853	3.190373	5.146206	-0.125690018332	6959	0.446041097859
TRINITY_DN105902_c2_g3	4.57552547371443	4.92919649289324	4.04390258517348	4.08914515792929	-0.629133	0.845086	1.066320	-0.104868235894	814	0.461916461916
TRINITY_DN106649_c0_g1	2.18269196071254	2.26029684659653	4.5381969089404	4.43276994510343	-1.913736	5.261731	9.755964	-0.114254934949	2218	0.648782687106
TRINITY_DN103914_c2_g3	1.69551849946184	4.3526663593835	1.76320610122476	1.81113086694847	-1.716789	3.311882	5.792062	0.17404429873	2187	0.416095107453
TRINITY_DN107785_c2_g2	6.57890453025255	5.07421656286661	5.00184423526157	4.83343341634473	-1.206252	10.477614	14.655894	-0.0807317907791	5969	0.433573462892
TRINITY_DN107785_c2_g1	1.83798970448351	2.17207137002409	0.358018194692322	0.388561799175035	-1.689845	4.022044	6.884685	0.144164301127	1911	0.528519099948
TRINITY_DN106373_c3_g1	5.82024056154356	6.86263552129208	5.38906986460563	5.32494421000883	-1.446628	11.034942	16.727895	-0.0654634529481	5507	0.547303431996
TRINITY_DN94111_c2_g1	1.46651568801363	-0.700566649083023	4.42038521818593	4.38035470813093	-2.126054	2.923559	6.186401	0.0923261390887	782	0.434782608696
TRINITY_DN107500_c1_g2	5.05017979235587	4.77574618176845	5.74651658299245	5.71288476116556	-1.753706	14.837203	25.064364	-0.0836538268721	7429	0.41984116301
TRINITY_DN103621_c0_g1	2.4538892826682	2.00638051588156	3.03433009152036	3.0104302721536	-0.971925	2.032521	2.761290	0.0589377084133	993	0.426988922457
TRINITY_DN108636_c8_g1	5.11981133741849	4.74651335126667	5.37966222379199	5.15692921678966	-1.957257	0.738004	1.741113	2.00192184497e-05	3226	0.52510849349
TRINITY_DN103043_c6_g2	1.73667649693824	3.25647614384511	0.107630550736077	0.249308047616194	-1.878391	18.284926	32.353179	-0.0366853438541	6027	0.41662518666
TRINITY_DN81232_c0_g1	2.22861733473264	0.479158868886573	0.768508470727237	1.56083439177705	-0.770562	3.262534	4.072695	0.178700972445	1024	0.4892578125
TRINITY_DN100580_c4_g1	4.54780144128845	2.30860052613672	2.7909299877183	2.80309871550761	-2.090165	3.033485	6.291287	0.029315162508	3357	0.475424486148
TRINITY_DN106214_c3_g3	3.96508319333057	2.94501304365665	4.28661203365892	4.19660581819334	-1.609306	5.241659	8.595532	-0.120899502746	2376	0.48063973064
TRINITY_DN110940_c1_g1	6.3067372447736	6.4581794403091	5.50392144559698	5.66981068096171	-2.138340	31.918145	62.681770	-0.0693743320749	13598	0.531033975585
TRINITY_DN100744_c0_g3	3.81077948368585	4.14998674424668	3.556772080144	3.53936643111398	-0.501000	0.807398	0.972031	0.110646433979	2164	0.476432532348
TRINITY_DN99264_c1_g1	3.26278679788015	0.931481635607173	3.00535538232709	2.73963538562661	-2.357647	11.232251	24.885549	0.12423580786	3976	0.589285714286
TRINITY_DN94074_c2_g1	2.71964805132999	2.34581653191883	2.30175914294834	2.1241009755999	-1.773944	1.202506	2.373355	0.0204095016372	825	0.48
TRINITY_DN111089_c1_g1	-1.76605334001355	2.37225297882054	-0.273439475287371	-Inf	-2.094326	5.583460	11.181801	-0.0545356058115	1046	0.386233269598
TRINITY_DN99332_c4_g1	4.71409016663001	4.72242736105203	4.20116427066302	4.16207846361063	0.464833	4.019526	3.583030	-0.102209109597	2758	0.370195794054
TRINITY_DN109655_c2_g1	4.89208244533956	4.59969546928693	5.19792296367599	4.92720950528736	-0.810339	16.265833	20.071128	-0.0753396202921	6154	0.499837504062
TRINITY_DN100145_c1_g1	1.58634684345149	5.69990027185887	-1.93954173037497	-Inf	-1.720838	15.256760	25.438803	-0.0102404087575	3718	0.519365250134
TRINITY_DN96142_c3_g1	-0.62370321115247	3.91146451001181	0.275866669046683	-0.648646387701508	-1.918527	17.248072	31.046982	0.1694616425	3015	0.55223880597
TRINITY_DN107890_c2_g3	4.68186318694859	5.26361190050135	3.20899951366193	3.1850184642137	-1.380307	5.206235	7.847570	-0.0833165704137	3233	0.431797092484
TRINITY_DN102077_c3_g1	2.26487689202511	1.64729698134121	-Inf	-Inf	-2.279832	4.251873	9.443685	0.00634403772737	2703	0.445061043285
TRINITY_DN105733_c4_g1	2.34615607199553	-0.33156585233365	4.61762387247856	4.63800473121429	-2.276492	7.511519	16.193409	0.0954570027776	2329	0.490339201374
TRINITY_DN102220_c0_g2	3.91083490137461	3.45902965065194	3.48300581582206	3.7476956815631	1.427903	7.211568	5.306969	-0.047404147541	1764	0.483560090703
TRINITY_DN107128_c0_g1	4.07600539339414	4.57252131261859	4.63878849505051	4.7897738411593	-0.686397	6.376082	7.660251	0.0599529715727	2244	0.688057040998
TRINITY_DN98036_c3_g1	3.18750824522993	4.23461417112655	1.61580633111444	1.91030712846037	-0.008554	7.046470	7.061306	0.0796560478097	2321	0.504523912107
TRINITY_DN101322_c1_g1	0.803812311105527	5.34906659789029	-Inf	-Inf	-2.188176	10.091918	20.661137	0.0469472110794	3621	0.379177022922
TRINITY_DN108519_c2_g1	3.5126935201095	3.86959723431578	3.54248415640838	3.46515781725714	-1.980036	5.790973	11.003356	0.0346020845038	5211	0.453655728267
TRINITY_DN100920_c1_g1	0.844657329255236	1.4186430756905	2.18183644248227	1.51789480443065	-1.668922	0.570648	1.219239	0.0162575709276	541	0.524953789279
TRINITY_DN105472_c4_g3	1.9636843648884	4.32838224845273	1.76954868098842	1.55754661339411	-1.820002	5.316278	9.473142	-0.0122380490631	2711	0.437845813353
TRINITY_DN95845_c2_g3	4.24627981149291	3.72542316592761	4.63132553916682	4.75922101577407	-1.201805	0.138189	0.331351	5.06626676934e-05	646	0.540247678019
TRINITY_DN107663_c11_g1	4.46492268770498	4.88528382086454	4.24684468033561	4.26447451190561	-0.927570	1.274544	1.752387	-0.0824150776527	4390	0.399316628702
TRINITY_DN93467_c5_g2	4.62277444229015	4.60403644686523	4.72536163111106	4.61029083705909	0.510762	3.937237	3.470784	0.235148644351	4325	0.454566473988
TRINITY_DN108617_c2_g1	3.99684032062605	2.98304817303117	0.531279480929679	0.456665449255283	-0.881292	1.249561	1.690802	0.110815618785	1011	0.515331355094
TRINITY_DN96749_c5_g2	2.19025751966189	1.41845057122683	1.50167700512395	1.33737024766171	-1.259023	0.547515	0.956410	0.110429934726	606	0.618811881188
TRINITY_DN97923_c1_g1	2.07904827032521	2.15608313654386	3.31892925171844	3.23759165268254	-1.292894	0.265240	0.552619	0.0206037374221	739	0.507442489851
TRINITY_DN100203_c3_g1	2.75364523649775	1.53309519456514	4.64779195006181	4.64106012592236	-2.024491	16.514140	31.099271	-0.0429291666595	5617	0.502225387217
TRINITY_DN103778_c2_g1	3.43971008563745	3.00098799710372	2.05523849429196	2.08822727123355	-1.033412	0.146564	0.304303	0.012893982808	565	0.607079646018
TRINITY_DN108432_c1_g1	2.82527607484236	3.64998020567739	2.62382894367496	2.2469291779855	-1.807095	1.124383	2.276458	0.108671445305	2536	0.414826498423
TRINITY_DN108991_c2_g1	2.61205241953805	2.5978131752126	6.29226580840273	5.607256074992	-1.778344	34.250096	57.901322	0.00701563825197	7599	0.438083958416
TRINITY_DN111032_c2_g1	5.57597037806817	6.43896576765743	5.29657727908671	5.4502048949299	-1.194642	59.980571	82.570623	0.222708052285	15935	0.405647944776
TRINITY_DN103814_c3_g4	3.68592555850495	4.73694700204746	4.37602544294453	4.34358568547185	-1.160953	10.892423	15.006390	0.0823084982946	3858	0.376620010368
TRINITY_DN103814_c3_g1	3.81038638414283	2.83572189294277	2.42304951710441	2.42612733145888	-1.769843	0.963237	1.961829	0.0260767366127	1294	0.476816074189
TRINITY_DN100902_c1_g1	4.95745687923193	5.04029958908098	5.33759971930027	5.34051921930632	-0.474072	5.802559	6.571811	0.0260220132615	2094	0.427889207259
TRINITY_DN109250_c5_g1	2.89724444168329	2.50482012185704	3.99786914659083	4.06456077616879	-1.110715	6.821937	9.320069	-0.0510589263259	1324	0.614803625378
TRINITY_DN106869_c0_g1	4.48001867694579	3.68539789265547	1.83526285220229	2.0109105198971	-1.075155	35.250266	46.846448	-0.0974848968145	10746	0.571747627024
TRINITY_DN108323_c1_g1	1.44062004849475	1.35518652602668	-Inf	-Inf	-2.166091	2.574839	5.617992	0.00171429541327	1379	0.486584481508
TRINITY_DN108812_c2_g1	4.22492709133126	4.05322094278529	2.96614440143919	3.12458324433863	-0.021467	14.069233	14.141077	-0.110387434144	3964	0.435923309788
TRINITY_DN104381_c5_g2	5.23333298549554	4.55071073857749	5.28215401261888	5.2462480593644	-0.194701	4.536255	4.772146	-0.0907136483606	4630	0.434557235421
TRINITY_DN108188_c1_g2	4.0780901390146	4.85992995440002	4.42998380659368	4.19202142249248	-1.899257	30.683713	54.454198	0.229300639206	9034	0.493247730795
TRINITY_DN94792_c2_g1	3.85831714139719	2.53065856358712	6.2523675195405	5.98364504341977	-0.696221	5.055276	6.111926	0.231200942463	2586	0.64849187935
TRINITY_DN108926_c1_g1	3.7140765332545	4.01149943029522	5.86966149614328	5.73794637843925	-2.041404	13.629410	25.941736	-0.049755775218	8249	0.646623833192
TRINITY_DN103388_c0_g1	3.15365417771344	2.71153356657612	4.06075681555971	4.24649260414293	-1.197543	2.071625	3.049072	0.111097296721	1841	0.686040195546
TRINITY_DN105856_c0_g1	5.29148390818812	5.27528983037143	-Inf	-1.45336534391856	-1.823925	7.653828	13.486054	-0.082708001098	6635	0.429841748304
TRINITY_DN106132_c4_g2	1.93364865589189	1.29747777201682	4.03966317636391	3.87653951871321	-1.209204	1.188147	1.834327	-0.0939821342072	821	0.510353227771
TRINITY_DN100488_c0_g1	6.34290518872304	4.04312374651673	3.37374917435704	3.25547546635898	-0.043469	10.662741	10.774911	-0.147270315227	4338	0.557399723375
TRINITY_DN110286_c2_g1	4.72693580389054	5.07015517969582	4.82504496911376	4.82214136055681	0.583461	15.485502	13.604133	0.0116550939715	5255	0.426450999049
TRINITY_DN109493_c2_g1	4.70422892531695	5.54644987320752	4.80745621811305	4.69803793189108	-1.385164	22.086106	32.509606	-0.0307101530817	14027	0.460540386398
TRINITY_DN98750_c3_g1	4.33473920813229	3.47623747016245	3.82364557877214	3.68553298635497	-2.148128	5.035797	10.391297	0.0193440240232	3180	0.526729559748
TRINITY_DN81273_c0_g1	-Inf	-Inf	-Inf	0.750835614764765	-1.736929	3.381919	5.956356	-0.0577777506778	507	0.439842209073
TRINITY_DN108883_c0_g2	5.48606101242076	4.64016704061416	6.04438900119949	6.04949713387419	0.482741	9.996346	8.951172	-0.0909898633049	4099	0.441083191022
TRINITY_DN110574_c1_g2	4.26239194869482	4.5233802758566	4.76610110985107	4.7267602658183	0.725059	4.479084	3.767515	0.368037888606	3973	0.398942864334
TRINITY_DN106831_c1_g2	3.59591632522833	4.03422762873271	4.77500790335128	4.72860488932483	1.800551	2.712286	1.775111	-0.117623701723	2418	0.487179487179
TRINITY_DN110660_c1_g1	6.44748532805474	4.94194169782144	6.64522892552919	6.39241211722785	-0.988671	20.562634	26.694999	0.114346310897	10218	0.514777843022
TRINITY_DN97781_c0_g1	3.34095406610147	3.28084047374641	4.11277714356244	4.19353249863109	-1.554275	3.315080	5.433003	0.0557606058731	3130	0.398083067093
TRINITY_DN104608_c0_g1	1.05367835617934	1.67314207105374	2.94919362560135	3.25791580874602	-2.049393	4.109824	8.192750	0.0235223990096	1904	0.335609243697
TRINITY_DN110453_c2_g1	4.39182356745208	4.21671272190119	4.63994230193917	4.50231938635301	-1.150432	0.204195	0.417643	0.0299145299145	2010	0.403482587065
TRINITY_DN101487_c2_g2	3.41171737523597	2.35869417507377	4.67091434146764	4.61707380724991	-1.831509	15.835818	27.553704	-0.0854360319998	4739	0.498417387635
TRINITY_DN106198_c1_g1	5.03568757971936	5.28065411110796	6.29440002742569	6.08471573102235	-1.378900	6.712989	10.040598	0.0906712765414	7186	0.409963818536
TRINITY_DN101768_c11_g1	3.68849552245365	1.65455144586324	4.90806412967112	4.85970243727155	-2.350819	14.161603	31.095927	0.417935675452	5424	0.470317109145
TRINITY_DN110282_c0_g8	4.04553727069718	4.6899963326716	5.30795036958658	5.5148492206123	-0.844723	1.347255	1.789850	0.0175844119654	359	0.520891364903
TRINITY_DN108107_c0_g2	3.84952708660874	3.11731946615467	3.47603494084092	3.73801239043416	-0.425098	0.429917	0.520796	1.90655172883e-05	847	0.655253837072
TRINITY_DN110282_c0_g2	6.64328709689607	6.13764771958712	6.8136195912964	6.90786022132658	-2.092906	17.129212	33.213677	0.157964606016	7677	0.515044939429
TRINITY_DN102157_c1_g1	-0.253466633212699	2.19378562331826	0.662461613163424	0.788383184417556	-1.732809	3.149809	5.562129	0.325752059882	1109	0.360685302074
TRINITY_DN110282_c0_g1	6.1600009094615	6.00390704581402	6.9733194762687	6.86948960471403	-1.872149	16.721915	29.549739	0.127307227532	11005	0.506315311222
TRINITY_DN101182_c0_g1	4.74061618142964	4.22963587982397	4.71491127607378	4.78552435323893	1.489134	1.861604	1.266120	1.73064176235e-06	1437	0.566457898399
TRINITY_DN107206_c10_g1	0.822936109527523	3.08234923176244	-1.93954173037497	-Inf	-1.997397	14.825106	27.646492	0.153904776105	3245	0.390755007704
TRINITY_DN108317_c1_g2	4.60199295888421	3.4282200215959	3.63554574925983	3.50246955444206	-1.485332	9.526942	14.680098	-0.11046526945	5039	0.471919031554
TRINITY_DN104455_c3_g4	4.13333218681576	3.14077827331235	3.53111983186934	3.35735792534853	-0.861996	0.812568	1.128747	-0.105052772278	1340	0.515671641791
TRINITY_DN105076_c2_g1	3.58373383175061	4.27026356670646	3.37959846378238	3.40971077957467	-1.823883	16.275071	28.220975	-0.073179907491	5406	0.410839807621
TRINITY_DN107622_c5_g1	5.00018720328491	5.13474691018901	1.6424316117963	1.97483933120412	-1.958534	30.950764	56.273385	-0.0178078850059	9261	0.485800669474
TRINITY_DN108738_c1_g1	1.03031769203347	0.428875775550538	3.79863983721636	3.55002365855127	-2.049718	14.888597	28.394590	0.0237699313745	3877	0.446479236523
TRINITY_DN109936_c0_g2	6.68052915865605	7.12134381594106	7.6052497134272	7.71041858098193	-0.751470	13.897340	16.880758	-0.00121311597864	2519	0.514886859865
TRINITY_DN106145_c1_g1	3.71183633295059	3.59804237690025	3.32485030271898	3.06120020031768	0.861221	2.459555	1.971654	0.04476526411	1952	0.52868852459
TRINITY_DN101852_c3_g1	5.44398590769821	6.68195866218838	5.99267842635382	6.185306908194	-2.028377	2.735779	5.557363	0.0347908594924	1813	0.599007170436
TRINITY_DN110781_c5_g1	5.60448786299458	5.11890065294776	5.84784528911178	5.74394775037243	0.433019	12.967763	11.753864	0.0392142708656	5047	0.563106796117
TRINITY_DN101210_c3_g1	2.5291911096181	1.94622732641223	0.80492713270337	1.25625195179489	-1.446081	0.338468	0.724286	0.00747065101387	942	0.409766454352
TRINITY_DN100438_c2_g2	2.79315097970132	2.81695727615852	2.13569222543703	2.05084718622994	-1.286708	36.072404	51.234227	0.00103105377363	4496	0.436832740214
TRINITY_DN104987_c4_g1	2.77857984699004	1.65263450867166	3.04942448501891	2.49290874737341	-1.586912	20.303827	32.096346	0.0257190795518	4127	0.407802277684
TRINITY_DN101472_c1_g1	4.21151992696913	-0.467045617052011	-Inf	-Inf	-2.185486	7.315313	15.112705	0.116638441998	1688	0.421208530806
TRINITY_DN110578_c2_g1	5.03525861701674	3.02636253103506	2.62643142189911	2.35681412922713	-1.331314	3.508514	5.274356	0.0204298205028	3126	0.428662827895
TRINITY_DN110969_c1_g1	4.06043713121342	3.83575078528937	5.75454864272811	5.577577415507	-1.152105	20.833326	28.435492	-0.0403477532981	7003	0.426817078395
TRINITY_DN104339_c2_g2	4.40260281702349	4.69290986403984	-Inf	-Inf	-0.854918	6.740576	8.504541	-0.0914785181599	3244	0.418618988903
TRINITY_DN94728_c6_g3	3.76848218752443	3.65532913319186	3.59906192647055	3.61781712271328	-2.044913	24.116820	45.586481	-0.00628785225308	6295	0.406671961875
TRINITY_DN103761_c0_g1	5.7245562607485	0.826222204265652	-0.697088405480973	-Inf	-1.184715	3.908078	5.555608	-0.0584514561798	1558	0.414634146341
TRINITY_DN106646_c1_g1	4.32087801173889	4.6806967557179	4.82181397743153	4.76596452257953	-1.184816	31.753847	43.679470	-0.0599718077651	9643	0.40775692212
TRINITY_DN98383_c2_g5	2.09672815132655	0.516005516435211	0.382653719195713	0.31664128106209	-1.527647	13.027146	20.269977	-0.0270003284058	2308	0.642547660312
TRINITY_DN98383_c2_g1	0.23338595018115	-Inf	-Inf	-Inf	-2.062290	2.833154	5.830629	0.110919651114	450	0.671111111111
TRINITY_DN98383_c2_g2	2.38756124223519	1.52392355191024	3.76034225213012	3.82688830620514	-2.062197	2.143259	4.525175	0.0540793998124	810	0.49012345679
TRINITY_DN99386_c4_g1	4.16740440597353	5.01157052411333	4.17107681065	4.01872686061893	0.023475	3.617050	3.594942	0.0663455091022	2195	0.478359908884
TRINITY_DN94192_c2_g1	0.515559624857265	2.89675647034218	-0.840929441706864	-0.352703863449404	-2.089471	5.335519	10.684091	-0.0616223029921	1799	0.488604780434
TRINITY_DN109703_c2_g4	4.04966172244389	3.03098258904495	4.25520506850874	4.21809044846375	-0.484358	1.155998	1.360633	-0.0828656634645	1030	0.652427184466
TRINITY_DN111123_c1_g2	6.75740246853522	6.49627108445093	6.76394299311329	6.71116723027816	-1.610896	20.020917	31.931145	-0.106734016598	10654	0.445935798761
TRINITY_DN109989_c3_g1	2.95007259012191	2.44551339915202	2.18746256490745	2.10637784177497	0.711781	1.612115	1.318549	-0.110468381728	625	0.4016
TRINITY_DN110012_c1_g1	1.04920940287178	4.31554689311021	-0.788249183877951	-Inf	-1.837204	7.405423	13.132107	0.0194795279884	2211	0.382180009046
TRINITY_DN110540_c1_g2	4.25618044668301	2.88325032671495	4.13463766129488	4.05922570464004	-1.246596	3.395552	4.959212	-0.0832492386696	1605	0.598130841121
TRINITY_DN108046_c7_g3	0.727825949884928	3.84039860692921	0.622440259326656	-0.0680494576289514	-1.352987	1.839199	2.895666	-0.0643908723944	978	0.41308793456
TRINITY_DN96858_c3_g2	4.62500959562862	3.99445588425205	2.06497361215989	2.32825045262157	0.903654	5.924715	4.819996	-0.151477207887	2856	0.476890756303
TRINITY_DN107450_c2_g1	4.24090032047411	4.79854295917721	5.108861171118	5.16986584451416	-0.106397	0.000844	0.002027	0.0	838	0.533412887828
TRINITY_DN95781_c7_g3	4.41368449725287	3.84205027807275	4.10442113521401	4.03375764056281	-1.298446	1.772806	2.740031	-0.00955336167971	1069	0.534144059869
TRINITY_DN102104_c3_g3	-0.350048040029027	1.96776445522945	-1.592968140095	-Inf	-1.759849	7.245855	12.463659	-0.0635902187592	1183	0.47506339814
TRINITY_DN102104_c3_g2	3.79597593686304	3.59798610467665	4.31678637166414	3.80802554306973	-0.228232	0.004205	0.009801	0.0	396	0.616161616162
TRINITY_DN97164_c7_g1	3.39804122778715	3.88096446328182	4.44640143443597	4.63070911495584	-1.655166	2.956820	5.077877	0.00023706747533	1435	0.67456445993
TRINITY_DN103126_c0_g1	-1.16127270990941	-1.17399137190935	0.107630550736077	0.0465754935621113	-1.883450	1.229968	2.550350	0.0123784261715	390	0.602564102564
TRINITY_DN100925_c2_g1	2.70629307491312	3.3552700081956	1.21541740873828	-0.398488417624531	-1.340245	10.591915	15.488150	0.10851053762	2896	0.500345303867
TRINITY_DN109625_c3_g1	2.60943021157333	4.1533891024138	2.83024435666741	2.91948166901557	0.782526	5.273138	4.392976	0.333198088532	1731	0.465049104564
TRINITY_DN100572_c0_g2	5.08092042574103	4.73196963702899	3.93558622202252	3.94933139909139	0.066190	4.898908	4.818020	-0.131603222043	2388	0.402847571189
TRINITY_DN94545_c5_g2	4.64811184768148	6.55139372289369	4.33916622024812	4.84445957422992	-1.013652	5.096914	6.792826	0.196372401242	4104	0.468079922027
TRINITY_DN101533_c1_g1	4.30473913051234	4.22296098206982	4.68758022367796	4.6893769137888	0.140101	0.326585	0.305164	2.72679429882e-06	1106	0.469258589512
TRINITY_DN101406_c3_g1	4.0358961567899	4.15576222861313	4.09424720460499	4.17863688226084	-1.875614	2.368939	4.542993	-0.0164212850825	3450	0.556811594203
TRINITY_DN105101_c4_g2	1.71420005825857	3.31424666932854	-0.291623297372809	0.043875010303908	-1.443525	0.319375	0.692981	0.0460112545515	769	0.512353706112
TRINITY_DN95215_c1_g1	5.97472814305542	4.87325669314854	6.11852443207223	6.15648070460534	-2.005584	6.513032	12.455861	0.158637212416	3583	0.449623220765
TRINITY_DN109510_c2_g1	4.49793821199744	5.00126106336015	4.06538981735305	4.08773750956483	0.492535	3.180045	2.805682	0.00806106049657	4114	0.527467185221
TRINITY_DN106734_c0_g1	5.40322147249387	5.02025992570343	5.38184679846493	5.380513705865	-0.878502	20.108060	25.272932	0.388320258779	8557	0.468505317284
TRINITY_DN106100_c2_g1	-0.243642473745709	4.80911767339717	-1.24639454981503	-Inf	-2.106314	3.378324	7.003609	0.241803890885	1121	0.455842997324
TRINITY_DN103493_c5_g1	1.84862866450508	5.03662958470486	-Inf	-Inf	-0.489619	1.709179	1.988484	-0.0500443555642	607	0.60626029654
TRINITY_DN103493_c5_g3	1.00006306216337	0.148109379193494	-Inf	-Inf	-1.989096	2.071586	4.238466	0.0168303958394	675	0.708148148148
TRINITY_DN108308_c5_g2	3.5138741794979	2.89218159002251	4.70206122088561	5.09425966003213	-1.151634	24.201912	32.995283	0.00581494741182	5355	0.617366946779
TRINITY_DN107572_c1_g2	5.1766857445857	6.23038912560095	4.89542659904563	4.69380998473108	0.512717	6.899247	6.120138	-0.0184533104297	4314	0.433704218822
TRINITY_DN103469_c0_g2	4.69323621919589	3.86177610274657	3.76632528182841	3.73838944473592	-1.443125	0.612918	1.149496	0.110029143844	1633	0.522351500306
TRINITY_DN94749_c6_g1	-0.705250262481011	5.05568123472582	-1.39023558604092	-1.38144482580561	-2.171163	14.291432	28.795743	-0.100189285384	6559	0.418051532246
TRINITY_DN111142_c4_g2	7.29194430533308	8.75756551590583	7.28575471538857	7.24200961361784	-1.580949	3.643771	6.004336	0.000220263165083	3026	0.619299405155
TRINITY_DN109835_c1_g1	2.8335026861015	3.50584501692833	3.97628224960928	3.79255400051919	-0.749580	1.577352	2.008448	0.0333349141361	2554	0.45771339076
TRINITY_DN109835_c1_g5	2.40516608870004	2.3546926971462	2.7910856297429	2.67456095690977	-0.133591	0.767478	0.805873	-0.133164036979	653	0.369065849923
TRINITY_DN101681_c3_g1	5.26521666674936	3.6983052538707	4.26863315879376	4.19254180652809	-1.474364	11.647087	17.813280	-0.0855681138174	4283	0.42843801074
TRINITY_DN95610_c8_g1	-Inf	5.48702987826261	0.0164697723390998	0.31664128106209	-1.942636	5.869349	10.967356	-0.0616522378346	1703	0.527304756312
TRINITY_DN107724_c0_g1	2.80418637815255	4.39840738785902	4.00225430339288	3.94867012773755	-2.028214	43.817588	81.827106	0.0749411978411	9714	0.462425365452
TRINITY_DN107351_c7_g3	4.93553806682875	5.16025479136445	4.90769551308553	4.92549099746172	-1.608217	4.671248	7.691486	-0.0301178046046	4604	0.415508253692
TRINITY_DN108422_c1_g10	4.11551784188074	3.40102409291963	3.88433068171731	3.8278979457899	-1.576645	16.182853	25.552490	-0.0132357939667	4967	0.624924501711
TRINITY_DN94040_c1_g5	0.485268492062787	0.366158186993013	0.372944676267162	0.919761472016405	-0.348674	3.366597	3.703675	-0.108227387337	553	0.408679927667
TRINITY_DN107656_c4_g1	2.99119642106873	2.26508003742486	3.80633471949374	4.15733106756588	-2.250055	15.092188	31.515214	0.00307172002651	5312	0.572477409639
TRINITY_DN108584_c1_g2	1.9969493760817	0.753410165637643	3.20823998138767	2.9457441251597	-2.208104	21.170768	43.110417	0.108400468038	4395	0.498521046644
TRINITY_DN102795_c1_g1	3.25343680223804	3.03709565040886	4.49747594090056	4.22445569214041	-1.880783	13.561427	24.129906	0.00815612796804	4409	0.367430256294
TRINITY_DN99310_c0_g1	3.99535313132233	3.33638939231149	5.01901779140121	4.7300738713946	-0.373975	1.482148	1.667320	0.0117358136886	1436	0.594707520891
TRINITY_DN95807_c0_g1	1.06181299539284	2.76515230484357	2.05811157977044	1.90450810134694	-2.147749	1.941783	4.323170	0.0353236376038	1385	0.464981949458
TRINITY_DN97511_c6_g1	0.75268250705386	0.113238701764539	0.622440259326656	0.87221256871019	-1.842081	0.767474	1.688959	0.0372583479789	484	0.415289256198
TRINITY_DN99720_c4_g1	3.29866605293751	3.36052544929925	2.52775170481986	2.6873545955784	0.149085	1.668159	1.596818	-0.0183221765569	984	0.505081300813
TRINITY_DN108973_c1_g1	6.44053497812253	4.75176693138383	5.84459707361403	5.68431560430456	-1.555155	0.912849	1.691864	0.0010174045319	1869	0.434456928839
TRINITY_DN99013_c1_g1	1.34396276541744	2.86571180343749	-0.788249183877951	-0.34566114420773	-1.764874	1.556751	2.961727	0.101113028106	794	0.584382871537
TRINITY_DN99164_c2_g3	-0.133379076721563	2.05092857308384	-1.592968140095	-Inf	-1.754614	3.203827	5.702937	0.0693496071235	879	0.414106939704
TRINITY_DN105977_c0_g1	3.67356311516266	4.62652171697124	4.19534805511897	4.26922347128543	-0.939103	12.130453	15.581080	-0.0453180481066	2438	0.538556193601
TRINITY_DN101805_c1_g1	4.15754661354265	2.74889914790325	3.06411171021259	3.53541158422493	-1.302248	11.222821	16.187465	-0.0856874128567	3948	0.607902735562
TRINITY_DN103292_c1_g1	3.04769811679277	2.91892277864991	2.77423143493685	2.6773658619737	-0.377275	3.547657	3.932163	0.244421097491	2759	0.406306632838
TRINITY_DN111134_c0_g2	3.9082555694766	3.52697581422081	4.74876412950969	4.62696888849151	-2.030007	2.388992	4.914612	0.0262962570247	2144	0.452891791045
TRINITY_DN111096_c2_g2	5.61096037658934	5.58660017963434	4.73346766847066	4.95193207314309	-0.155722	34.983272	36.288947	-0.0440404426285	9128	0.423093777388
TRINITY_DN98012_c7_g1	4.91649068435654	2.06096128363372	0.578934570831841	0.530978330122266	-1.732984	1.948242	3.570656	0.115085295579	1846	0.514084507042
TRINITY_DN101376_c1_g1	3.68389538574038	-0.595917020330114	-Inf	-Inf	-2.277893	5.191639	11.387189	0.458314330019	1555	0.381993569132
TRINITY_DN109283_c1_g1	4.63369795479079	3.416238793824	4.56361119572411	4.60103151234508	-0.646416	3.124551	3.757447	-0.0748510710616	1647	0.553126897389
TRINITY_DN93277_c5_g1	3.88959198640975	3.72686117709774	4.62059887522503	4.8985418236414	-0.818925	0.344454	0.519171	0.110908773418	691	0.638205499276
TRINITY_DN107380_c1_g1	4.18702580923493	3.84333941865502	3.88184706833021	4.25759892610262	-0.156597	0.001840	0.004409	0.0666666666667	297	0.602693602694
TRINITY_DN109305_c2_g1	4.62880860414364	4.33046583178646	5.36296672632269	5.28516576081943	-1.440333	0.393255	0.807973	0.0443686006826	1596	0.546365914787
TRINITY_DN104177_c0_g1	4.75679143529602	4.42780512054458	4.32054443594108	4.16868845112784	-0.928570	4.564509	5.936632	0.133634404902	3322	0.467188440698
TRINITY_DN103319_c8_g1	0.908148175412326	1.82052471133144	2.49226614907034	2.80765126101489	-2.246539	10.894115	22.878244	-0.017718362277	2774	0.583273251622
TRINITY_DN98892_c0_g2	4.88017050665839	3.37037697099904	6.18611022156444	5.50365150652032	-2.115661	12.929928	25.456728	0.00709141017624	4744	0.49957841484
TRINITY_DN105277_c2_g7	4.24442325809083	1.76790933454908	5.89517128206182	5.63152361766369	-0.156206	1.907394	1.996806	-0.131253767219	1104	0.652173913043
TRINITY_DN95780_c2_g2	3.03480878754568	2.16846776929817	4.32627245483005	4.24375931661138	-1.167736	8.705324	12.060358	-0.071067386193	2924	0.393980848153
TRINITY_DN99982_c0_g1	4.47345365507844	2.35833342197677	2.81734464688462	2.90946823365633	-0.333379	3.918248	4.284976	0.0309040844257	1203	0.581047381546
TRINITY_DN103964_c4_g7	0.308275805982998	7.98812266496824	-Inf	-Inf	-1.933130	4.820168	9.048347	0.260958657014	1197	0.542188805347
TRINITY_DN108136_c2_g1	3.19073936809288	3.22956466056147	3.15860497883016	2.79541978948587	-1.503681	8.485051	13.192944	0.026536736912	2772	0.51443001443
TRINITY_DN98396_c2_g1	4.63764162816502	4.01926553270856	5.00351640036077	5.06340737829679	-0.286976	0.008895	0.018632	0.0	947	0.581837381204
TRINITY_DN108285_c2_g1	4.77983970676972	6.05853572048697	4.4358921289584	4.44975894372167	-0.460748	1.705216	1.965587	0.0487625003472	2012	0.57902584493
TRINITY_DN109539_c0_g1	5.17363979844525	4.75116792595436	5.07942832756795	5.00297883955102	-0.422162	36.280834	40.195574	-0.0915474591757	7961	0.419670895616
TRINITY_DN92733_c7_g1	3.84940915133714	3.96279320551183	3.52214889787144	3.38474746107431	-1.308506	0.665864	1.153725	0.0	740	0.439189189189
TRINITY_DN107856_c3_g1	2.10731452146199	6.2585966300807	0.969013849606629	1.20429367602946	-2.297781	40.378880	85.205438	-0.00458955182415	11118	0.406457996042
TRINITY_DN101569_c3_g4	4.55660372638944	4.09561387537973	4.59750671275215	4.46425778443784	-1.955850	35.650571	64.675519	0.0229564170109	6980	0.366618911175
TRINITY_DN110744_c2_g3	2.24491385639392	2.36838029741198	1.81485185494217	1.7535656121777	0.411500	2.002422	1.787083	-0.11733576825	1137	0.564643799472
TRINITY_DN110744_c2_g2	3.55129671093129	4.23616321841449	3.60976897372246	3.68016419485195	-1.735650	1.152067	2.246516	0.0304259634888	1352	0.488905325444
TRINITY_DN108215_c3_g1	4.57310400167942	4.56867156360412	5.17354865096975	5.24272053646193	-0.998948	8.576570	11.266007	-0.0354673625829	3045	0.618390804598
TRINITY_DN103188_c1_g3	3.79956674058836	4.76710112913167	4.3510800101274	4.36752703644662	-0.308767	2.088459	2.285991	0.628471754215	1106	0.404159132007
TRINITY_DN108022_c1_g1	3.73248096468668	4.29967005412252	4.25562663349139	4.0141955125176	-1.514899	4.150630	6.628305	-0.078026229884	2482	0.435535858179
TRINITY_DN95593_c0_g2	4.29662059550962	5.08445083499841	4.88979891659065	4.89692466119784	-1.140138	0.623271	1.007973	-0.0260751854254	1048	0.50858778626
TRINITY_DN99907_c10_g3	-0.539460518137209	5.524620744685	-Inf	-Inf	-2.138919	8.068746	16.256851	-0.0919614573005	1592	0.560929648241
TRINITY_DN110011_c1_g1	5.05755331190793	6.69956336441757	5.17535790131993	5.1594412948119	-0.329625	5.799638	6.315202	0.242417819163	5770	0.495147313692
TRINITY_DN109752_c1_g1	3.81852786763325	4.29249709357821	2.94541463482359	2.940302449905	-0.833866	15.755400	19.577544	0.000261231153503	7870	0.426048284625
TRINITY_DN108985_c3_g3	3.44710827748854	2.66557974430276	2.66171316605552	1.75430163827852	-1.226593	5.072090	7.253010	0.199495406369	3514	0.423733636881
TRINITY_DN106099_c4_g1	1.88752612803038	2.30846807716303	0.820568343838083	0.933715876839885	-1.429641	0.256613	0.587581	0.00040755332156	1177	0.495327102804
TRINITY_DN105954_c0_g4	2.56639460433361	0.677671403338465	2.70076448210578	2.93661845965159	-0.934939	1.173688	1.627941	0.11111066676	327	0.596330275229
TRINITY_DN106101_c2_g2	4.14977617335041	3.27809812054591	2.53617832009995	2.85602638485855	-1.628455	14.009399	22.589355	0.0732397912854	3492	0.470504009164
TRINITY_DN105696_c3_g1	4.60612835003337	3.6694668585281	3.58853127443569	3.38339035796132	-2.032596	1.230334	2.748332	-0.00278780668328	1725	0.495072463768
TRINITY_DN109468_c1_g1	3.89400826553091	4.20503803452135	4.72896333611063	4.80558902998823	0.190627	0.689472	0.642606	-0.0284338848258	333	0.714714714715
TRINITY_DN94996_c1_g1	4.29476879913533	-0.43058130569322	-Inf	-Inf	-2.163590	1.853807	4.183558	0.0877052462956	861	0.628339140534
TRINITY_DN109468_c1_g3	3.28940358777649	3.53587572344762	1.97745842067386	1.96034145550145	0.413544	2.410240	2.157988	-0.124683915698	2003	0.562656015976
TRINITY_DN106672_c5_g1	2.17466396209965	2.9997059188133	5.89607433574206	6.04802144952412	-2.202188	14.675997	29.981448	-0.0664289746302	4867	0.58516539963
TRINITY_DN110310_c1_g1	4.53534063595989	3.96056732642163	4.75184883625899	4.88491426356915	-1.936103	4.824761	9.068198	0.0321333980648	3124	0.542893725992
TRINITY_DN107193_c0_g2	4.17669801000558	4.85649770210822	1.56380588304355	1.9003988740012	-1.862741	38.098830	66.525826	-0.0421864133936	9120	0.489144736842
TRINITY_DN101542_c3_g5	5.61140768864465	4.41025345445676	5.58450694432624	5.41089755273921	-0.197789	0.531389	0.576608	0.332291666667	1976	0.515182186235
TRINITY_DN92961_c0_g1	2.0744712753122	1.7443958845211	2.52045230510929	2.72910721849828	-1.946999	17.274413	31.461792	-0.0126315789474	3925	0.501656050955
TRINITY_DN107673_c0_g1	5.88137357215836	4.73914804083156	6.01948780238354	5.98165435897682	-0.431350	3.688186	4.149274	-0.0614452875589	2951	0.515418502203
TRINITY_DN106715_c0_g1	2.87450742907334	4.11864785029333	1.37486240852627	1.27583141129399	-1.757987	0.841554	1.743536	0.0194819570511	1081	0.526364477336
TRINITY_DN101138_c1_g1	0.831392800669021	1.16602568777154	1.50829961849896	1.5229362218293	-2.038208	3.058125	6.185932	0.0181398923905	980	0.822448979592
TRINITY_DN105046_c4_g1	4.66469438755461	5.82278590141072	5.0173333631763	4.99522005321505	-1.050853	14.114717	18.728473	0.256860460872	7490	0.453137516689
TRINITY_DN99329_c0_g1	5.05279062535931	4.45773001083122	4.88436503932036	4.97047158475278	1.647028	4.507351	3.131686	-0.113802147225	1871	0.617851416355
TRINITY_DN92070_c2_g1	2.03663411569997	1.38710408290224	2.4800966149177	2.54036181852145	-1.732922	0.807559	1.664427	0.0216356555604	826	0.612590799031
TRINITY_DN107506_c2_g2	4.72008325802588	5.31911640246726	4.34569113355646	4.3178300687605	-1.440964	13.987168	21.086755	0.0498927778129	4520	0.437831858407
TRINITY_DN95290_c9_g1	2.68167420798148	3.79001660862234	2.77851849193079	2.87701351167888	-2.129976	6.169182	12.503884	0.136721877382	2217	0.446549391069
TRINITY_DN104264_c2_g1	5.69228705999412	5.39889441896346	4.76948740030801	4.59669292935327	-0.507063	2.139450	2.487549	0.157815833659	2520	0.380158730159
TRINITY_DN96643_c1_g2	1.77397675220212	4.6369633172729	1.65315177741524	1.80043496603141	-2.078845	5.569310	11.076360	0.00251134781039	2780	0.582014388489
TRINITY_DN97774_c9_g1	2.01609362694682	-Inf	-1.24639454981503	-Inf	-1.865875	6.917937	12.440091	-0.0102404087575	1368	0.413011695906
TRINITY_DN100813_c2_g1	4.10316483079352	4.44564845752119	4.21356203529312	4.21537187688627	-0.463584	0.723438	0.863326	-0.153188144662	1243	0.583266291231
TRINITY_DN96476_c4_g1	2.82187819152493	3.67651826431521	4.08831855721268	3.45229278792912	1.011049	1.961525	1.500704	-0.113106631372	529	0.59168241966
TRINITY_DN110740_c0_g1	2.25927432476528	2.73388673457143	5.30830606547667	5.18005690596398	0.121094	1.972522	1.905784	0.0744381942426	892	0.587443946188
TRINITY_DN96966_c2_g2	2.17114367649169	3.43579867628664	2.78944896707042	3.15297658182634	-1.096557	5.319017	7.273971	0.0435997263601	1607	0.3982576229
TRINITY_DN108417_c1_g2	0.650165128586994	3.47383649996873	1.19500641147816	0.892708075856347	-1.852545	10.248036	18.128914	-0.0475062995733	1832	0.359716157205
TRINITY_DN102000_c1_g1	5.47501325838002	2.16872871894153	2.58881971128032	2.31579710010598	-1.595912	4.432685	7.280135	-0.0970711238893	2483	0.505839710028
TRINITY_DN97377_c3_g1	4.40783878826852	5.01213483761173	5.13189397548354	5.3617048120747	0.782683	0.850977	0.655871	0.140841362846	1819	0.552501374382
TRINITY_DN106885_c2_g1	3.59794366881683	3.20677283414788	3.72956570521383	3.90406003619597	-1.332876	0.250148	0.543010	0.0571761960327	1892	0.489429175476
TRINITY_DN105305_c1_g1	-0.946044823346198	1.58887201154809	5.14685143031244	5.62264572412172	-1.983828	11.263250	20.997012	0.0188027772565	3530	0.387535410765
TRINITY_DN105996_c0_g1	0.553599882733867	3.20382497154959	0.252096196662183	1.07303759023801	-1.666736	16.531486	26.976260	-0.0478698159437	2673	0.50430228208
TRINITY_DN109393_c2_g1	4.10816975193833	4.5360799030299	4.02530153603515	4.17739874287657	0.400929	32.607271	29.834197	-0.0237363134987	5477	0.382691254336
TRINITY_DN109537_c1_g1	2.81994277025487	3.3245057501191	3.53403364448464	3.63191295344566	0.054737	8.273762	8.165057	0.251653737399	2305	0.517570498915
TRINITY_DN107627_c3_g1	3.59595988701281	-1.02156336149997	1.17174640366071	1.30464638547449	-1.687856	13.172480	21.738877	0.226545185915	1890	0.619047619048
TRINITY_DN101804_c1_g2	3.7284322520329	4.39482777066154	3.981403641289	3.74557267634759	-1.830884	3.072567	5.664047	0.159364914986	3788	0.422914466737
TRINITY_DN96609_c5_g3	4.98249198801553	3.45930559078925	4.05730932281304	4.15892855531055	-0.831477	0.998487	1.347088	0.110232947169	1277	0.47454972592
TRINITY_DN94735_c8_g2	2.47643481141798	0.794501198230324	2.72171210404849	2.41448291324169	-1.759265	4.827424	8.425760	0.150401745083	1130	0.611504424779
TRINITY_DN108924_c2_g2	3.53797553903653	3.70822477524942	3.2655506024842	3.50517840878117	-1.038962	3.060659	4.178116	-0.0147697133267	1942	0.442842430484
TRINITY_DN99900_c0_g1	2.84791959760238	4.30771567415129	3.24975981645905	3.42941404549872	-1.883956	5.633106	10.283937	0.0440907343329	2186	0.462488563586
TRINITY_DN97911_c5_g1	5.08781123853598	5.45375384399777	4.23976929162026	4.44626440732184	-2.156861	2.490708	5.426572	0.000476845334483	5627	0.46365736627
TRINITY_DN107740_c3_g1	3.5709206612002	3.60342844588325	3.43827704503074	3.42000107056872	-0.912087	5.690883	7.328249	-0.0522904484186	2466	0.454582319546
TRINITY_DN102640_c2_g1	1.50199317034043	2.0062685934495	1.25389792930635	0.904605316562297	-1.346625	0.281372	0.596149	0.0293939393939	418	0.662679425837
TRINITY_DN107874_c1_g1	4.64325359642481	4.99827661888048	4.66812549963314	4.68416222243653	0.190673	1.483158	1.400777	-0.103985849241	959	0.505735140772
TRINITY_DN101053_c3_g1	3.86294565682351	4.66892470907532	3.78045820485281	3.64614209087053	-1.146000	1.195581	1.798305	0.0986567881182	3132	0.443486590038
TRINITY_DN98864_c0_g2	2.11873092388534	2.29384187836061	2.93928437178132	3.14653749399346	-1.290473	1.340464	2.114574	-0.0813424118971	787	0.56289707751
TRINITY_DN107952_c5_g2	5.34508132224201	5.41821148837435	5.26013326881065	5.05303978527963	-1.072065	3.352424	4.612006	0.176360284498	7151	0.453223325409
TRINITY_DN98270_c1_g1	3.65920895259172	3.00246580313923	2.8164209444235	2.55720166789125	-1.290104	1.287159	2.038023	-0.142777753563	2103	0.444602948169
TRINITY_DN110010_c8_g1	4.75144914167621	4.539771641126	4.11957054710352	4.09261191042066	-1.908892	15.358126	27.584456	0.0624522417734	6328	0.403128950695
TRINITY_DN107809_c1_g1	3.79534021326705	3.59790937504764	4.3669366428209	4.32051808492695	-1.752521	17.393011	29.302676	-0.0255583798426	5455	0.43409715857
TRINITY_DN109031_c1_g2	4.12250079944274	4.84562680527146	3.63071479380396	3.80778619355047	-1.474107	5.560505	8.651374	-0.0225240393023	3924	0.496177370031
TRINITY_DN110707_c3_g1	3.99955847239645	3.28733389948766	3.98685423695476	4.00444934102006	-0.147955	3.298130	3.431928	-0.0123573078192	2019	0.521545319465
TRINITY_DN110516_c4_g1	1.81647081520998	0.497514094270827	3.0958172404534	3.05010660073942	-2.107065	10.304509	20.316989	0.0354502865712	2161	0.463211476168
TRINITY_DN103990_c1_g1	4.47420808818712	3.26270486998051	4.46608596716941	4.36453423908978	-1.311942	4.250274	6.296746	-0.00659357670495	3709	0.518468589916
TRINITY_DN110965_c2_g1	3.77501559783029	3.01783735910273	2.29601928333169	2.37817517353486	-1.800078	1.361663	2.675865	0.0826747720365	1831	0.507919169853
TRINITY_DN108803_c4_g4	2.61339620390418	2.34075207362384	3.95147634554331	3.99658007157799	-1.583905	7.070107	11.372985	-0.0707857085407	2382	0.586901763224
TRINITY_DN103943_c3_g2	3.42799672240389	3.9260320068874	-Inf	-Inf	-0.335273	0.628953	0.717855	0.275416831183	2346	0.440323955669
TRINITY_DN108803_c4_g2	5.01409073707012	4.60396060744566	5.33052121055599	5.39566698014492	-1.458793	15.304984	23.190515	-0.0900489261079	4243	0.553853405609
TRINITY_DN103559_c1_g3	4.8286710959849	4.50377891826689	4.66518364537808	4.56445075259302	-1.016876	0.145785	0.299530	0.0243902439024	1629	0.439533456108
TRINITY_DN97826_c2_g1	2.50412083429333	1.7517187818502	-Inf	-1.90130521122557	-2.176751	4.533067	9.535817	0.0413803995894	2844	0.509142053446
TRINITY_DN107730_c1_g1	4.64104073630239	2.69178799703623	1.89356923245639	2.05512322667485	-1.196648	10.430481	14.545410	-0.0270498528599	4755	0.464773922187
TRINITY_DN96882_c3_g3	4.14448225886647	3.91437591065336	4.54727625214567	4.48769672380902	-0.914169	27.069590	34.326564	0.135342408156	8276	0.378564523925
TRINITY_DN109728_c7_g1	1.21804460696937	2.14986279986908	2.73258786439601	2.84983842832461	-2.194386	8.407483	17.357405	-0.038929941727	2791	0.418129702616
TRINITY_DN109970_c2_g1	0.216074472442204	6.56255388668095	1.26882441088119	1.72976357612925	-1.758512	12.746576	21.626703	0.117202048154	2084	0.53886756238
TRINITY_DN108468_c1_g1	4.26090626875777	3.9591611377641	5.63019322469308	5.58572879287408	-2.049171	3.172963	6.433267	0.0072006287873	4149	0.384429983128
TRINITY_DN109906_c2_g2	3.51969218812756	2.82682671654612	2.79826999436727	3.04829449721611	-1.553038	3.359525	5.499280	-0.00723789350382	1788	0.418344519016
TRINITY_DN110268_c2_g1	4.03517697663733	3.73313836745546	3.62667132106493	3.365790756454	0.042351	2.726867	2.695753	-0.109098308211	1256	0.546178343949
TRINITY_DN96941_c3_g1	4.93299066328744	5.30475277213435	4.16569474461235	4.35905405325235	-1.839331	3.916638	7.139348	0.0411806419767	1096	0.510948905109
TRINITY_DN110427_c1_g1	4.74705307227095	4.36119942090078	4.69285306639254	4.60939088938714	-0.269744	12.199742	13.034564	-0.0601949208991	3986	0.472654290015
TRINITY_DN105220_c2_g1	4.03914640759518	6.73705411394165	3.73906755706286	4.01671167794027	-0.492038	5.700887	6.490120	-0.0272829854115	1661	0.577363034317
TRINITY_DN110427_c1_g3	-0.285807087130942	3.30743512645126	0.796593606460764	0.802260564704972	-1.968845	9.452341	17.583795	0.135456060162	2290	0.647161572052
TRINITY_DN105839_c0_g1	2.6270593694177	2.83049063230172	2.134391834587	1.97577369258263	-1.826601	2.731334	5.067924	0.0719322990127	718	0.591922005571
TRINITY_DN104663_c0_g1	3.48249938581401	0.953499973613919	2.04927081901732	2.13658590602901	-1.820461	41.560125	71.331213	0.13504931783	7022	0.528054685275
TRINITY_DN100739_c1_g2	4.0476122648757	5.54854971233977	3.41418841371751	3.3425716898866	0.931976	1.691867	1.309501	0.110982483492	3536	0.419400452489
TRINITY_DN100365_c1_g1	3.82247335350414	4.42195467700062	4.23792868265748	4.21197173429606	-2.122405	15.589203	30.674883	0.0580978684229	4563	0.441814595661
TRINITY_DN109545_c0_g2	-0.593327104893926	1.6042983989012	-Inf	-1.45336534391856	-1.622062	7.184538	11.718764	0.825675457108	1109	0.447249774572
TRINITY_DN100746_c8_g1	2.63853276395781	2.28599362284144	4.10418164701063	4.20753917228068	-1.839058	3.619240	6.626211	0.0277327204819	2037	0.415316642121
TRINITY_DN105124_c2_g1	4.85683841948772	4.42596362051445	3.90514819136809	4.08484524705193	-1.810545	0.536554	1.256303	-0.000381293337869	518	0.420849420849
TRINITY_DN111174_c2_g1	5.39091379224139	5.9107224885124	5.12519530036638	5.11300371215375	-1.957931	33.684413	61.187001	-0.0301932840021	14616	0.420703338807
TRINITY_DN100594_c1_g1	4.05880948165279	4.3928962267892	3.62381027183941	3.64686163045194	-1.348700	0.221437	0.503489	0.000230414746544	2249	0.393952867941
TRINITY_DN109500_c2_g2	2.73022377842971	3.8504550845083	3.67102240479451	3.72786209732044	-0.023547	3.679581	3.702338	-0.000125301411016	1874	0.437033084312
TRINITY_DN107247_c0_g1	4.320252737787	2.30839025101552	1.1260715143666	0.880657550401878	-1.024813	5.246204	7.012032	-0.0256201487812	1621	0.571869216533
TRINITY_DN106481_c6_g1	2.65828643029914	3.78254029301186	-0.899820959535055	-1.28007854877857	-1.901730	10.926830	19.694121	-0.0243103359814	5211	0.457877566686
TRINITY_DN109627_c0_g3	4.7713995608346	5.09988296138401	5.13198767376957	5.19197031407971	-1.319963	4.916971	7.268595	1.70581159673e-05	3036	0.590579710145
TRINITY_DN109627_c0_g1	1.64675890963472	3.1298276095744	3.7445641610966	3.81357271587714	-2.107461	4.063899	8.326982	0.0202011306997	1472	0.389266304348
TRINITY_DN111152_c5_g1	3.13571469015103	2.1171074483643	4.53651144493114	3.90463181557211	0.044276	2.848567	2.814820	0.0209587415354	877	0.494868871152
TRINITY_DN104269_c2_g1	3.51788693212824	4.32651959893283	2.92796313340644	3.12253359723094	-1.811993	9.649614	16.817227	-0.0801317805515	5722	0.414016078294
TRINITY_DN106071_c3_g1	3.96816831157036	3.05505549394923	3.5851169400317	3.62279833847936	-1.366958	2.758785	4.252233	-0.133281614895	2817	0.414625488108
TRINITY_DN106364_c0_g1	2.18884950655713	1.36083063955513	2.17079435477365	2.21728741749336	0.347884	3.828308	3.507655	-0.130548002398	654	0.674311926606
TRINITY_DN93145_c2_g4	-0.758292105800955	2.14859741084245	-Inf	-Inf	-1.683596	2.386361	4.209113	-0.126277999216	873	0.347079037801
TRINITY_DN109302_c2_g1	3.69901000444382	4.1024564279741	3.79739463847829	3.82891889507002	1.967266	14.078659	9.550694	-0.0370377553385	1104	0.531702898551
TRINITY_DN105361_c0_g1	4.60811929292895	4.36915690966668	6.38307850544753	6.25077634696472	-1.726786	1.785633	3.291394	-0.0339234673596	1891	0.687995769434
TRINITY_DN106281_c5_g1	1.85151368462702	-0.185662887387486	3.00199864100426	3.00676231217815	-1.929282	3.632048	6.912576	0.0683217209877	1064	0.658834586466
TRINITY_DN104375_c0_g1	3.78235607803955	2.59707916653705	4.28056007637527	4.47906284818285	0.445938	1.613151	1.418592	0.202865021606	1167	0.639245929734
TRINITY_DN101820_c5_g2	4.98754155225608	5.50673720798902	4.96460556229701	4.84263893757683	-2.095801	1.972685	4.271824	0.00245219368205	4885	0.417195496418
TRINITY_DN99097_c0_g1	5.01613092086875	4.31754675461727	4.56094920713786	4.53463131053372	-1.334286	6.976917	10.265073	-0.0609916347394	4119	0.484826414178
TRINITY_DN101119_c5_g1	1.32872836931896	1.12429061667779	0.578934570831841	1.16040244827501	-1.081368	0.142971	0.309834	0.00952380952381	375	0.509333333333
TRINITY_DN99097_c0_g2	2.42015347267078	1.60511908121812	2.94351838999663	3.18708381580273	-1.609794	7.288560	11.828828	-0.0314550263929	2234	0.607430617726
TRINITY_DN105158_c1_g1	4.47279082466464	4.47769820087296	3.97410734596255	4.02702006008075	-1.855606	8.976981	15.951664	0.068009084525	8415	0.458823529412
TRINITY_DN110610_c2_g8	0.887431312161012	-Inf	2.47463207965161	2.30482732943569	-1.248835	6.557448	9.384579	-0.0633203312455	915	0.502732240437
TRINITY_DN106180_c2_g1	3.88780523333331	4.14073545014294	4.13594960923113	4.20657648274667	-1.172204	4.336458	6.116814	0.00889400079997	5074	0.514781237682
TRINITY_DN108314_c0_g3	3.07759554219838	-1.50563698723005	-Inf	-Inf	-2.039829	11.223979	21.436397	-0.0595447513812	2106	0.449192782526
TRINITY_DN108314_c0_g2	6.40006850020466	4.42990887317112	6.71481467684444	6.89437747102707	-0.748015	0.838370	1.109199	-0.111088336749	1532	0.578328981723
TRINITY_DN110610_c2_g1	0.769417002198683	3.42539493447509	2.6042055406137	2.66173877246688	-2.211556	16.815532	34.417163	0.0421306468035	3383	0.468814661543
TRINITY_DN110945_c4_g1	4.44711882171478	5.13273084932868	4.59216606907502	4.55822154854182	-0.843304	0.068774	0.156291	0.00627943485086	995	0.547738693467
TRINITY_DN98421_c4_g1	1.29492423288153	1.40036954447633	1.05619054317902	1.3090394953745	-1.606451	1.747284	3.064019	-0.14155383667	1114	0.330341113106
TRINITY_DN104151_c0_g1	4.88509918005923	5.35642031502858	4.36570651347957	4.25011233315228	-1.278307	0.523829	0.930980	-0.132924677103	1405	0.56512455516
TRINITY_DN104151_c0_g2	3.10912494135017	-Inf	-Inf	-Inf	-1.326830	10.148124	14.782212	0.0482921083628	1287	0.400155400155
TRINITY_DN105403_c3_g1	3.50021095442617	4.46778207829521	3.4591018929124	3.6765574527511	0.609953	1.242162	1.032672	-0.0856377775227	465	0.561290322581
TRINITY_DN107640_c3_g1	3.58920232707498	3.69427714084505	7.29972436342087	7.03696757838093	-1.196166	1.552197	2.329531	-0.147433237623	2231	0.465710443747
TRINITY_DN107347_c2_g1	3.90597823307395	3.42979634281276	2.66389545579153	2.66778620270511	-1.221860	0.755659	1.235195	0.398413324253	1438	0.388038942976
TRINITY_DN106555_c0_g1	4.53075143089379	3.77281661315013	4.46372399779312	4.46652440588144	-1.585630	5.090584	8.281726	0.000204673375405	2271	0.637164244826
TRINITY_DN111278_c7_g1	3.93377864016416	3.63234588491418	2.48786208593314	2.59673782944333	-0.197375	0.003316	0.007563	0.0	645	0.505426356589
TRINITY_DN99479_c6_g1	3.52612817603613	3.8300237847333	2.86932674309207	2.81371890996291	-0.253792	4.269262	4.564698	-0.0834528928319	1791	0.346733668342
TRINITY_DN97636_c4_g1	-1.38099516764303	0.138255169392138	3.24529396746453	2.95306695204328	-1.556846	3.439919	5.632189	0.0371615643249	1239	0.510088781275
TRINITY_DN111174_c1_g1	2.22816102639642	2.63798992927978	3.366896823946	3.63165428749832	-1.456987	28.153182	42.391571	0.226911459484	5642	0.400567174761
TRINITY_DN103283_c0_g1	2.14100926714934	2.33332530547069	2.80761606087334	2.94063057239775	-1.817055	0.937320	1.963082	0.00134320805925	677	0.660265878877
TRINITY_DN97360_c0_g3	3.56834199643771	2.70327894087381	-Inf	-Inf	-1.564199	4.131214	6.723490	-0.0909754577714	1077	0.572887650882
TRINITY_DN109429_c5_g2	4.15539163717049	4.52647435052416	3.35644207412297	3.24817600901205	-2.039530	2.618163	5.366167	0.0481542506872	2631	0.480045610034
TRINITY_DN106461_c0_g1	4.71646412337402	4.04763964098557	5.08420671113335	4.35089845895015	0.709829	3.652861	3.070059	-0.0673333088927	3240	0.420987654321
TRINITY_DN105566_c4_g1	-0.280172911737603	2.73617431838989	3.26861385910742	3.18382529723049	-2.209310	3.054849	6.708866	0.0452911574407	1769	0.410401356699
TRINITY_DN105566_c4_g3	4.60495618048372	4.79755369764723	3.88468008594977	3.97900201507372	-0.527669	5.914310	6.797727	-0.0547180120311	2712	0.478244837758
TRINITY_DN102215_c1_g1	2.25629484170808	2.57304517391988	4.42150564172652	4.25442306654078	-1.200422	1.765960	2.629493	-0.128427563981	903	0.619047619048
TRINITY_DN96120_c12_g1	1.988707019245	3.67515989903805	-0.0951020033180051	-0.328412926335992	-2.100156	2.129735	4.583561	0.0125655092096	1602	0.469413233458
TRINITY_DN98516_c1_g1	4.61388611405778	3.34439375140353	3.96604651401065	3.93092860950842	-1.249281	3.421686	5.000512	-0.054330891825	1156	0.382352941176
TRINITY_DN107615_c0_g1	3.73864741619085	3.28471381158742	4.77094502981893	4.65534384482653	-0.835028	1.453307	1.915384	-0.036543333191	1676	0.505369928401
TRINITY_DN97979_c5_g1	3.61568192428192	1.70496670839141	1.47481430544587	1.47248667459266	-2.291615	3.751133	8.452043	0.0788918711656	2456	0.472719869707
TRINITY_DN104879_c1_g1	1.90701370404392	2.36736441170482	3.42678353813178	3.36323848559245	-1.432170	0.898212	1.576743	0.108601801529	983	0.696846388606
TRINITY_DN103857_c0_g1	3.21273738263977	3.30087041726146	5.00465054702393	5.13616686731181	-1.932747	9.304703	17.054175	0.0833790777483	3850	0.556883116883
TRINITY_DN107205_c0_g1	1.34135786043398	0.243200875179134	1.21541740873828	1.46467189871099	-1.090590	0.152495	0.326076	0.0323529411765	238	0.449579831933
TRINITY_DN93537_c0_g1	1.62296242353634	1.40837001640977	-Inf	-Inf	-1.437815	2.226122	3.572960	-0.0952536584855	937	0.46318036286
TRINITY_DN93870_c4_g1	3.97306219532911	3.21935757882973	5.71115442074259	5.4780398701054	0.410456	5.518836	5.000143	-0.0365180042951	1521	0.547008547009
TRINITY_DN95619_c6_g3	5.42815818234462	4.46100897027556	4.3560067309918	4.13085402589135	-1.869398	21.665655	38.117080	0.132449236486	4939	0.470338125127
TRINITY_DN95619_c6_g1	5.81870905050647	9.42028850360194	5.50899645844503	5.57235034989884	1.610714	1.009183	0.621862	-0.142773753587	919	0.540805223069
TRINITY_DN110409_c0_g2	5.9655596537111	3.98042180238432	0.198791329133054	0.945535349273149	-1.394796	7.882460	11.810541	-0.0631325865291	2907	0.55830753354
TRINITY_DN99871_c4_g1	-0.772090680098345	5.17958583738052	-Inf	-Inf	-2.081564	24.040851	46.172932	0.0690779957905	5009	0.42084248353
TRINITY_DN108480_c2_g3	-0.479373473014038	1.82719435304856	-1.13482277415792	0.116421310971383	-1.460969	5.134103	7.970844	0.227061149662	1059	0.533522190746
TRINITY_DN93827_c1_g1	0.722659454677974	-0.0203271727505922	5.12561818859964	4.64528577203516	-1.982653	4.853344	9.306392	0.0253547512523	1122	0.541889483066
TRINITY_DN109985_c8_g1	4.62107426692475	2.39039201813474	5.38605639833668	5.4329731949604	-1.287114	2.793518	4.177776	-0.137149652867	2891	0.529920442753
TRINITY_DN97912_c0_g4	4.82883357572493	1.44696097902884	4.97830110207548	4.88011747496605	-1.829646	6.259176	11.127295	0.0740838547946	2461	0.585940674523
TRINITY_DN109011_c5_g1	5.27247307022103	4.97319055967677	5.46085601695394	5.41868402932611	0.484628	4.669701	4.151423	-0.130051051054	2704	0.362795857988
TRINITY_DN108607_c1_g1	2.20629040244222	3.58861030843558	3.19138879618025	3.74374822794622	-1.058567	0.167193	0.340047	0.0372460496614	510	0.505882352941
TRINITY_DN110694_c9_g1	1.18403874127296	2.2350758708944	2.4800966149177	2.51010860887797	-1.818840	4.528676	8.123627	-0.11382704498	1918	0.546923879041
TRINITY_DN100513_c0_g2	2.91949120996935	3.44614057843328	1.9394113738009	1.97328308760736	-1.824996	1.070978	2.203519	0.0495804141966	839	0.485101311085
TRINITY_DN108588_c2_g1	4.70132424224746	5.11936645328443	4.18403197367597	4.22463945597333	-1.408249	11.376316	17.007982	0.102457041273	7064	0.454416761042
TRINITY_DN97153_c0_g1	3.00215953192387	5.32530003665942	2.644748488489	2.66445466357076	-0.066535	2.242141	2.284686	0.0480375839323	1309	0.447669977082
TRINITY_DN107424_c3_g1	3.5629225942711	3.67810340768491	4.83066607013401	4.74969588315609	-1.827711	24.286803	41.974894	-0.00412671115854	6664	0.40606242497
TRINITY_DN105228_c6_g1	5.01745011427325	4.8145136312815	5.28726804263198	5.303339796206	-2.021309	5.149022	10.015242	0.0014933452801	3711	0.502559956885
TRINITY_DN102055_c5_g1	2.57911757026744	2.15016064057937	2.23401645014439	2.00338571900031	-0.816409	5.199932	6.513887	-0.054988277137	1402	0.511412268188
TRINITY_DN104113_c1_g1	1.87040362182733	-0.542421147303262	3.25683635957503	2.90035645960494	-2.012704	15.613717	29.282093	0.0075800457756	2804	0.461126961484
TRINITY_DN107107_c1_g1	2.76391006221645	3.30979224418276	3.17800367564795	3.42727835038175	-1.821396	25.737006	44.346229	-0.010392185567	5245	0.457197330791
TRINITY_DN101344_c5_g1	1.40916931153796	3.82762236992152	2.63084622392016	2.52129467666512	-1.994018	45.342997	83.445532	-0.0618679255648	8829	0.455997281685
TRINITY_DN102225_c1_g1	3.11487537474816	3.60897694217147	-1.592968140095	-Inf	-2.141865	10.509610	21.039483	0.121335267181	4244	0.538407163054
TRINITY_DN107287_c1_g1	5.10679203530338	5.49366840327714	5.51655278112512	5.48618841615547	0.111990	4.024179	3.910596	-0.0909003139862	3452	0.400347624565
TRINITY_DN110170_c2_g3	5.20114044989764	5.26498695012427	5.65408944102839	5.77011887005551	-2.078969	16.981911	32.731081	0.0537089601438	11465	0.482773658962
TRINITY_DN110247_c1_g2	3.93423812259201	3.88393285636788	3.94794926451655	3.88235313296141	-0.004003	9.297810	9.306802	-0.106049024133	2221	0.462404322377
TRINITY_DN98350_c6_g1	5.00108938079559	4.01266903318453	5.61091616002065	5.68627049391843	-0.668468	2.347844	2.865096	0.000108344183318	1945	0.646786632391
TRINITY_DN111079_c3_g1	5.74791065883936	5.64305650623509	5.8425333376881	5.87337731079949	-0.946787	1.284077	1.777377	0.110878819102	4745	0.475237091675
TRINITY_DN98779_c2_g1	5.79823412473185	2.54372629076626	3.14936746593477	3.13977335524196	-1.428618	10.577364	15.944939	0.139444818794	4813	0.430292956576
TRINITY_DN107684_c6_g1	4.71610276126628	5.27868970048397	5.07104945130825	5.03288238350771	-2.052799	5.191363	10.237124	0.00566930033614	5363	0.466157001678
TRINITY_DN110615_c2_g1	2.158038490564	3.38509833546356	2.44029260514	2.41359899953361	-0.185587	4.281430	4.494486	-0.108471325037	876	0.583333333333
TRINITY_DN98463_c0_g2	2.92741131268175	-0.0952658626388744	4.47679524874814	3.97036216670979	-2.114786	3.905369	8.049557	0.0189309042304	1524	0.553805774278
TRINITY_DN109758_c0_g1	5.45072152759613	5.36354816721838	6.41996841963406	6.42334975589162	-1.235640	40.820958	57.001649	-0.0264588903892	10689	0.45233417532
TRINITY_DN92929_c0_g1	2.15457638018534	2.89827528678262	1.36647878704157	1.45645075283475	-2.160205	2.583060	5.617896	-0.0508700084994	2179	0.391922900413
TRINITY_DN101454_c1_g1	2.33740513502833	2.34047389321152	0.83109004220424	1.16247714897869	-1.905646	1.532774	3.118787	3.98327026489e-05	1087	0.613615455382
TRINITY_DN110837_c2_g4	1.52273839307034	2.20374207955838	1.94535876762697	1.84943326385917	-1.041109	1.097789	1.595708	-0.151561623859	701	0.429386590585
TRINITY_DN110837_c2_g2	2.62166028320938	5.19438869383226	2.62529450407939	2.75710469253336	-1.595681	5.331898	8.692707	-0.0472147932108	1021	0.658178256611
TRINITY_DN98491_c0_g9	0.54815534364743	1.63975767119034	0.947734042397231	1.76021119074809	-0.545460	8.496193	9.780162	0.0433963981948	807	0.412639405204
TRINITY_DN106849_c1_g1	1.70758853980255	1.32517456940276	-0.394020503695815	-0.949639588782992	-1.851583	0.884959	1.905114	0.013304173501	671	0.502235469449
TRINITY_DN110837_c2_g1	4.27230541531563	5.25650122270441	3.69368292628981	3.51553538356407	0.361216	0.532684	0.461292	4.14603247725e-05	1031	0.5101842871
TRINITY_DN102239_c4_g1	0.950295675765976	-Inf	-Inf	-Inf	-0.916116	1.923688	2.570118	-0.12607376256	365	0.41095890411
TRINITY_DN98451_c3_g2	3.79815304533291	4.21175659326771	4.74985329422756	4.96416219453468	-1.510480	0.539051	1.072472	0.0157367668097	1239	0.502824858757
TRINITY_DN102211_c4_g1	3.20547353790809	3.71097354963334	-1.04366199576095	-Inf	-1.402588	10.809587	16.142369	0.0473815203446	2688	0.418526785714
TRINITY_DN104779_c2_g1	3.70976224736784	3.34459207468029	2.66452874714053	2.81864100800189	-0.937511	2.599347	3.451340	-0.119921552582	2864	0.413407821229
TRINITY_DN96200_c1_g1	3.79360016204626	2.90704610220068	4.89990146343978	4.6598166666745	-1.890753	10.304207	18.512729	0.0445507248244	5289	0.434486670448
TRINITY_DN110944_c0_g1	3.55721018354064	3.34929102909028	2.34747938165974	2.07613702651003	-0.161077	1.166920	1.229933	-0.114834276642	1845	0.532791327913
TRINITY_DN104284_c2_g2	5.21109111271638	4.70970530524383	5.41011129585147	5.49435941313443	-1.360893	6.934987	10.299326	-0.0896920959737	2547	0.635257165293
TRINITY_DN98189_c4_g1	-0.741260544132894	3.17864932136759	1.43776031936901	0.79985079793408	-1.943710	6.906375	12.832498	0.0115072372087	1523	0.450426789232
TRINITY_DN111115_c1_g1	3.01988300358369	3.13611432380909	3.08567875237117	2.90364685078681	-0.905643	1.113367	1.533092	-0.0739669201369	1529	0.51013734467
TRINITY_DN111152_c3_g1	-1.0461998809287	5.74360225747363	-1.592968140095	-Inf	-2.052583	4.364078	8.682380	-0.0981479658755	931	0.409237379162
TRINITY_DN111115_c1_g3	6.25606341060401	4.99378329227524	4.99575016929621	4.93734903523539	-0.779387	21.545994	26.312425	0.150430562801	7568	0.465248414376
TRINITY_DN105700_c3_g1	1.51604170882469	3.29630680033373	3.46681496296911	3.64263044776991	-2.177317	9.007894	18.409239	0.0850878405636	3344	0.586423444976
TRINITY_DN109350_c3_g1	5.36384597667724	4.53639479765279	4.30863955192109	4.21116577020154	-1.657846	7.498929	12.384389	0.0160749729859	7403	0.415912467918
TRINITY_DN92756_c0_g3	-1.5067168995275	1.11656408651744	-Inf	-Inf	-1.940238	5.500014	10.294417	0.214624319431	1022	0.552837573386
TRINITY_DN109978_c2_g2	5.56713675576833	5.14226620970389	6.70114822992895	6.71550208827837	-0.229385	0.004342	0.010033	0.0	2418	0.382961124897
TRINITY_DN107661_c4_g2	4.533452843176	2.21615421806403	4.95606976379149	4.27929971525744	-0.400465	12.861999	14.208367	0.0666096404758	3155	0.37971473851
TRINITY_DN107746_c4_g1	1.18466567525004	1.18240494303611	2.29445974323776	1.89587470865831	-1.983013	9.879955	18.469517	0.121840982528	2342	0.417591801879
TRINITY_DN102989_c7_g1	4.59569568119287	4.69257659091891	5.39836607935213	5.34552771693792	-2.014814	2.362602	4.830606	-0.135965381136	2821	0.414392059553
TRINITY_DN96408_c3_g1	2.41952047577944	1.64083498449706	2.86756036898371	2.66022328895329	-1.625040	0.821702	1.600870	0.106023930413	1119	0.496872207328
TRINITY_DN98571_c6_g1	3.69153747097272	3.09366758107393	4.65397171499005	4.25592654539165	-1.533403	2.173324	3.629677	0.103060413831	2117	0.588568729334
TRINITY_DN103106_c7_g1	4.89674573401946	4.24137640719741	4.19925941795957	4.07270559900133	1.161733	2.883211	2.171050	0.235996762878	1562	0.389244558259
TRINITY_DN101758_c5_g1	3.94521399051569	2.80588043187008	4.55282664643147	4.5136719304625	-2.219985	2.099477	4.806621	-0.00240577880914	3082	0.630110317975
TRINITY_DN108884_c1_g1	4.19591024744493	5.06856177246679	4.30649742642553	4.50703533201744	-1.600212	10.081177	16.178499	0.323981590192	3472	0.475230414747
TRINITY_DN99621_c1_g1	1.37828703074948	2.23020805723334	1.47481430544587	1.545716781871	-1.553230	4.446578	7.183727	0.00890388498746	1462	0.411764705882
TRINITY_DN101740_c1_g1	4.77529064574243	3.45675838034121	3.63051883917583	3.60508991580907	-1.075037	8.318532	11.195585	-0.0940058335928	5893	0.438316646869
TRINITY_DN108437_c1_g1	0.395171993291083	1.29141874250727	0.45420414101605	0.582861532992915	-1.845316	0.929970	1.978208	0.00953481652702	651	0.648233486943
TRINITY_DN94059_c0_g1	3.80337706964346	3.60376214282595	4.18303763674371	4.12220161597208	-1.599933	0.622154	1.259345	0.0195160922164	2003	0.499750374438
TRINITY_DN106339_c1_g1	3.83966614885625	3.80291486900984	4.94502144350254	4.91563481960523	-0.883012	19.805702	24.927761	-0.0738473641663	6662	0.372861002702
TRINITY_DN102843_c0_g3	4.49297335524471	4.89330173327746	4.5380042678284	4.75395148170172	-1.163093	11.678528	16.085738	0.0627772515288	3550	0.405070422535
TRINITY_DN99343_c10_g2	2.98281695148638	2.79765531036854	3.65567898190262	3.75138077830202	-1.958592	1.991614	4.033066	0.0311825487945	1274	0.576138147567
TRINITY_DN96089_c5_g4	1.88662444017076	1.08578173456847	2.86073819655942	3.19260617100641	-1.253224	0.220294	0.471485	0.0200414651002	518	0.467181467181
TRINITY_DN101299_c2_g1	4.46054627246051	3.61264614306278	4.35208570482461	4.24528060583683	-1.511629	2.628713	4.295042	-0.0297271320821	1487	0.555480833894
TRINITY_DN102261_c2_g2	2.89846507201443	2.88232873555327	2.7861594815214	2.87124488365843	-1.220611	2.881994	4.201312	-0.00815491879744	1917	0.388106416275
TRINITY_DN105901_c1_g1	1.33959202395683	-0.882933925387978	-Inf	-Inf	-2.110285	1.778293	3.926090	0.0489913544669	807	0.402726146221
TRINITY_DN99587_c9_g1	3.64412199507499	4.00508236831133	4.17518681250648	4.31312663708301	-1.682113	12.505057	20.610561	-0.0632198412543	2999	0.429143047683
TRINITY_DN109540_c2_g3	4.69552462940979	2.83699399993662	4.24378812471409	4.17316828608282	-0.692701	4.675983	5.655020	-0.036848060119	2663	0.561772437101
TRINITY_DN100535_c1_g2	0.520494409371994	-0.0351487671813366	1.89613873122035	2.04452863579279	-1.501594	4.740869	7.492875	-0.0317295844833	946	0.548625792812
TRINITY_DN106704_c0_g2	3.70951314892828	2.79607952189458	2.55355642978922	2.53932423296902	-1.319078	2.389580	3.647895	0.203019429735	1642	0.588915956151
TRINITY_DN108024_c2_g1	4.22244199852362	2.6392945927853	3.89247402693066	3.67319387773946	-0.327649	3.601564	3.935764	-0.107643932311	991	0.55297679112
TRINITY_DN109966_c0_g1	3.87857405234202	3.14721193844733	0.531279480929679	0.465327733108577	-2.010103	56.818699	105.149354	0.113610669801	14924	0.522983114447
TRINITY_DN105313_c5_g1	2.14730980318602	3.63440027831834	3.0369537008034	3.25281264140687	-0.660735	1.196459	1.497038	0.295539920926	917	0.374045801527
TRINITY_DN105014_c3_g1	1.44159381672872	-Inf	-Inf	-Inf	-2.086200	13.916722	27.002624	-0.0984748039581	2047	0.592574499267
TRINITY_DN102747_c2_g3	4.39815724881121	4.88788387440165	3.55761809656766	3.58501270294187	-0.910392	3.633663	4.727317	0.0443452484917	2704	0.411982248521
TRINITY_DN110579_c2_g1	3.88680126301401	2.68301980009418	2.4790084752064	2.55020813602256	-0.447290	6.920587	7.768447	-0.0743231704386	2828	0.615983026874
TRINITY_DN103522_c1_g1	5.11552825489296	5.53079630743817	5.6810598999707	5.71462511537242	-0.657069	2.314475	2.815364	0.0734367890596	3166	0.64750473784
TRINITY_DN90678_c0_g1	0.497620534088041	-0.483993862743029	1.73022711732886	1.05301485670174	-2.076334	4.202003	8.469604	0.0499690018599	949	0.334035827187
TRINITY_DN110480_c11_g1	0.284695045720842	1.75729231685862	0.198791329133054	0.0952360038576102	-1.670900	0.464181	1.041758	0.0159147320777	437	0.427917620137
TRINITY_DN98911_c0_g2	4.41132611982331	4.80190534904124	3.59566451031819	3.68934600018796	-1.590526	9.238333	14.799755	0.0541104603398	4156	0.375842155919
TRINITY_DN102284_c9_g1	4.46485912438473	4.46414224985962	4.3232357388284	4.44989651098452	-1.651128	1.078121	2.039786	0.0287226001512	647	0.666151468315
TRINITY_DN103247_c0_g1	2.22496880308015	2.12580827236052	3.6329952747027	3.50537348278179	-1.996948	44.291762	81.622380	0.0320506484767	9926	0.442172073343
TRINITY_DN104464_c4_g1	5.84948008008782	4.36107343269325	2.21738440332413	2.03191151367481	-1.723579	9.404219	15.838124	-0.0321122152416	4133	0.418582143721
TRINITY_DN108860_c1_g1	3.31735642931317	3.73814370919582	3.53554565379469	3.3767232290849	-1.431684	34.215078	51.013278	-0.0373734219513	5453	0.489455345681
TRINITY_DN96930_c1_g2	1.12037603633729	4.42178730726116	-Inf	-1.5547316209456	-2.227573	17.099572	35.251232	-0.0388102119104	5288	0.410363086233
TRINITY_DN104451_c3_g2	1.03875197356354	0.932048294057316	4.31319073179772	4.34140929314136	-2.243671	6.319001	13.501100	0.00498077887347	1835	0.537329700272
TRINITY_DN96498_c5_g1	5.10227948864371	4.50300017503528	4.82303205048115	5.03447689227649	-0.303302	1.457393	1.602970	0.169199776664	1584	0.448863636364
TRINITY_DN102837_c1_g2	3.27089269370577	2.49557689100071	2.72104123315756	2.63267667242208	-0.401515	0.666988	0.779750	0.0513116185265	953	0.374606505771
TRINITY_DN103329_c0_g2	3.51597637439603	3.98859632494785	5.38613031776377	5.48254676779245	-0.482783	6.500495	7.371997	-0.0971326545241	3285	0.562861491629
TRINITY_DN92629_c0_g4	4.08337543505554	4.82172200925455	4.94462843511892	5.05752392995633	-1.274794	0.254850	0.530797	0.0	1340	0.639552238806
TRINITY_DN110645_c2_g1	5.05223194632505	5.64164204621575	4.44445835073384	4.44445597094971	-0.071184	1.031955	1.056822	0.333046504919	1898	0.50210748156
TRINITY_DN106137_c2_g5	2.83923263887153	3.68654901330019	2.482265815717	2.37710630878275	-1.873664	17.446678	30.830792	-0.0897577011403	6279	0.391145086797
TRINITY_DN103883_c4_g1	5.51060823280529	4.90757931500526	4.61157125666348	4.55155481381099	-1.760589	19.231998	32.461240	-0.0666397949165	10087	0.433825716268
TRINITY_DN100540_c2_g1	2.79613671923506	1.69126964719722	4.59956055558372	4.66650756360471	-1.910556	1.427611	2.938191	0.103305845649	1660	0.585542168675
TRINITY_DN94028_c7_g1	2.96433438417198	2.14906000827954	2.42902407551578	2.35132441828546	-1.066024	0.151058	0.318242	0.0184971098266	693	0.424242424242
TRINITY_DN96718_c3_g1	5.27847064462464	2.84754852917105	1.1260715143666	1.34162641799365	-2.236436	4.495437	9.738715	0.2014599796	5277	0.474322531742
TRINITY_DN96084_c0_g1	3.50221218198398	1.59656163882346	3.35010081700551	3.26789552940845	-2.182966	36.328911	72.715397	0.0221183442118	7775	0.575562700965
TRINITY_DN99241_c2_g1	4.46473055650703	3.52341910471873	3.87362105777391	3.84725025911067	-1.955526	15.860541	29.027295	0.0431484954646	4949	0.69387755102
TRINITY_DN111090_c1_g2	6.83419875141847	5.88740942585466	7.17133190318912	7.23691205165797	-1.433485	11.804887	17.793738	0.0615352877796	5717	0.579674654539
TRINITY_DN110629_c2_g1	6.18166610241358	6.74656606866659	6.6352211620974	6.56854882780832	-1.795003	19.351120	33.099529	-0.085899607182	12446	0.517113932187
TRINITY_DN110984_c1_g2	3.30472202609844	5.09909256440888	3.26681887602522	3.81426398364729	0.280966	2.443787	2.265386	0.272121897319	255	0.682352941176
TRINITY_DN108879_c5_g2	2.21319805748895	4.73916827742742	1.40897539345827	1.07401606506829	-2.114637	12.067996	23.784322	0.146438485674	4603	0.463176189442
TRINITY_DN108879_c5_g3	4.94574345540039	4.22766643390668	3.94927483730609	3.66817611663833	-0.128691	6.350597	6.559043	0.320765802371	3433	0.445091756481
TRINITY_DN105796_c1_g1	1.62014185288611	3.80236298452856	1.74336468822976	1.88674733410748	0.129518	5.218654	5.053405	-0.00526840216673	1326	0.356711915535
TRINITY_DN103022_c2_g1	3.51236803539091	4.50415899437692	4.67056978552873	4.58399878886475	-1.620805	29.546914	47.134392	-0.0779300332541	7522	0.570061153948
TRINITY_DN104840_c3_g4	3.21164699940211	4.50324175283062	3.73882796051548	3.68966805534205	-0.889024	6.085896	7.771753	0.198170536162	2069	0.466892218463
TRINITY_DN101072_c0_g1	3.63691323284251	2.99793463776031	-Inf	-0.877719070670047	-1.459236	12.774176	19.405780	-0.147843802381	2885	0.389601386482
TRINITY_DN106645_c0_g2	3.2629536613275	2.26956769772733	0.585386273249795	0.851211791487782	-1.995786	23.109415	42.797404	0.119708545034	6137	0.558905002444
TRINITY_DN99402_c9_g1	2.47812178006412	3.67987888398321	2.8070134696585	2.86550383677946	-2.021068	24.492259	45.817974	0.141083538878	8831	0.48375042464
TRINITY_DN102181_c7_g1	2.78966449064604	3.22565483977382	3.58349719874605	3.67421030642498	-1.054603	7.002038	9.391009	-0.00301514254572	2048	0.53564453125
TRINITY_DN111156_c6_g1	2.15077270181767	2.66497157929685	5.78951351063255	5.63127070927557	-1.831816	1.499847	2.955472	-0.00742079112086	1674	0.410991636798
TRINITY_DN94644_c8_g1	3.22141083913502	3.4971376114123	3.53297603991631	3.57087745483001	-1.161381	6.773079	9.408581	0.0950021284807	2782	0.428828181165
TRINITY_DN110817_c3_g2	6.19130938895883	4.79040826231121	6.01209564715847	6.0995561243056	0.885880	10.813728	8.905037	0.0902730582541	2621	0.415490270889
TRINITY_DN95277_c0_g2	2.91936232936756	2.50494947960037	4.51826315665989	4.50155863730699	-1.634724	11.080818	17.979501	0.139022890783	3260	0.553680981595
TRINITY_DN100320_c2_g1	5.15351508235884	5.25833479569989	4.8715661773147	4.72121063277294	-0.728980	3.902669	4.788615	-0.0537282854452	5618	0.387148451406
TRINITY_DN105829_c2_g3	4.05364660065499	3.10948709445852	4.11706674513044	3.90046838480541	-2.047946	4.190279	8.338215	0.00114962985452	4994	0.491990388466
TRINITY_DN105084_c0_g2	0.218604695952916	1.64175933951274	2.0565925912604	1.66955279402585	-1.615193	11.393876	18.344124	-0.0314188633663	1816	0.506607929515
TRINITY_DN105084_c0_g3	4.79496610406522	2.4111536108195	4.00877268360678	4.03502905917736	-1.784238	20.165654	34.331551	0.158122990291	5984	0.419953208556
TRINITY_DN107296_c0_g1	1.99251658686138	3.21952968031869	3.57034628273362	3.5576949516833	-1.374051	21.798489	31.969612	0.081069378023	4263	0.504339666901
TRINITY_DN107350_c2_g2	3.35610283193138	2.42202453256363	5.84606921803299	5.30044947595437	-2.114806	1.371226	3.143214	-0.00419607095175	2507	0.41962504986
TRINITY_DN97708_c2_g1	3.49654469373227	3.7229728687243	3.53887001779233	3.79299583175398	-1.206564	15.475874	21.546865	-0.0189721236093	4312	0.379406307978
TRINITY_DN102509_c1_g3	1.02273163612432	0.424751918109991	4.88211901644946	4.8969681614163	-2.126542	15.504674	30.568120	0.0291619084756	3449	0.392867497825
TRINITY_DN106231_c0_g1	5.09306054935215	4.31259959081128	4.33113035041246	4.36180350599105	-1.569633	18.751817	29.482995	0.00628375184632	7438	0.495159989244
TRINITY_DN97348_c0_g1	0.34157549435394	3.27047699007621	-0.0362104854898133	-0.379611529497495	-1.751171	14.703492	24.817563	0.0496912865645	3242	0.399136335595
TRINITY_DN106225_c11_g4	3.85921342878458	3.17549748893542	4.63792872944146	4.66225878208544	-0.894803	10.841510	13.758169	-0.000417656969068	2808	0.34650997151
TRINITY_DN110232_c1_g1	4.01097693412044	4.52215799577606	5.02486539110441	5.15562067574324	-1.881687	3.919615	7.274558	-0.146090495844	3606	0.610926234054
TRINITY_DN110232_c1_g3	0.697867738316056	2.46339854201357	1.21632567420148	1.32031960419461	-2.103967	8.136635	16.130406	-0.0336531063361	2050	0.54487804878
TRINITY_DN106942_c1_g3	-0.0490680193234798	0.834658527072911	0.382653719195713	0.396942472184696	-1.662019	1.388687	2.556015	0.046755443525	428	0.355140186916
TRINITY_DN99640_c2_g2	1.06755677295075	1.92922004985136	2.16101409184641	2.54466463806908	-2.216686	4.566336	9.788391	0.0764240766717	1876	0.504797441365
TRINITY_DN102477_c2_g3	3.46249353706525	5.54338315977312	1.91757384204957	2.14550691618609	-1.311455	2.121273	3.253399	-0.000826789122574	1866	0.458199356913
TRINITY_DN103217_c1_g2	2.78698173654384	1.63494904192214	3.1937765170502	3.37430487786949	-2.007082	6.958376	13.283945	0.119243088198	3044	0.555190538765
TRINITY_DN93180_c0_g3	2.94949557514588	0.3366309872318	-Inf	-Inf	-2.132461	10.658783	21.239399	0.0152686417112	2626	0.377760853008
TRINITY_DN96299_c2_g2	1.22033421708614	0.0129874672145709	4.24687007329161	4.6353514986852	-2.214934	4.414912	9.474459	-0.0148971255106	1220	0.582786885246
TRINITY_DN109505_c3_g1	5.67087888726119	5.32586128555743	5.70508268274085	5.54801736694332	-2.179312	9.110095	18.629031	0.0350441097626	16430	0.452891052952
TRINITY_DN110908_c1_g2	5.36204419724031	5.92246929991516	2.77398994736876	2.97453838898416	-1.347443	23.493949	34.130231	-0.0712731780876	16163	0.450473303223
TRINITY_DN97137_c3_g2	5.11058602425224	4.96937289241763	5.01971065769864	5.13944825237387	-1.950513	1.246977	2.667021	0.00156610461954	3575	0.462377622378
TRINITY_DN101186_c7_g1	3.76220172476357	2.97526027996819	7.0623719950871	7.0231453607382	-1.720503	6.419299	10.913123	-0.0877506763899	2418	0.59511993383
TRINITY_DN98134_c10_g2	0.0355649177180332	-0.192936416221661	-1.13482277415792	-0.805798552557101	-1.938844	1.098067	2.381352	0.000204676060773	450	0.428888888889
TRINITY_DN104885_c5_g2	4.51315783988081	4.3308318248688	5.44403051720766	5.5203984320217	0.065983	5.885173	5.789882	-0.109026540045	2750	0.388
TRINITY_DN110020_c0_g4	3.39528571845369	3.74538175511643	2.58059004042436	2.79043744611381	-0.747216	1.284266	1.651453	-0.00159233330326	1406	0.348506401138
TRINITY_DN106852_c0_g2	5.26384099030415	5.13657614763178	3.92658915859577	3.76062073079805	1.206337	2.277637	1.677447	-0.0777553603529	2955	0.447715736041
TRINITY_DN106850_c1_g2	4.8320924148053	4.39085935603321	5.67856819972649	5.7595157362135	-1.500608	2.336702	3.831384	-0.0953948408747	4893	0.628653178009
TRINITY_DN110020_c0_g2	2.01841917843513	3.36835119587295	2.95069432044482	2.87755659695563	-0.115832	2.975493	3.070611	-0.0390071435756	1175	0.508085106383
TRINITY_DN105439_c1_g1	4.25794541134764	4.22472388790287	4.92249077088504	4.79047214310412	-1.312067	0.625787	1.096936	-0.00490471266066	2170	0.465898617512
TRINITY_DN106887_c4_g1	3.61297374107988	3.44381067426266	2.18818023852043	2.49989416240787	-0.456349	8.297512	9.324338	0.109670888509	2229	0.538806639749
TRINITY_DN92948_c3_g1	2.28262011765462	1.82520796169111	1.68931210820505	0.898111444961482	-2.276565	3.930907	8.761445	0.0112517222024	2536	0.447949526814
TRINITY_DN103127_c1_g1	5.47904896478198	4.86641664766944	5.45051792567013	5.47095886347775	-1.265240	15.758243	22.357884	-0.0890706251381	8407	0.483406684905
TRINITY_DN110478_c1_g1	6.04071385984376	6.13541903687059	5.91685800891488	5.83999393007465	-1.658565	21.330086	34.599142	0.0133439722656	9274	0.478865645892
TRINITY_DN94097_c3_g3	5.30770850395635	5.74308654816655	3.90266083308466	4.33688253113304	-0.453632	6.389883	7.189929	0.08681071845	3867	0.391000775795
TRINITY_DN103128_c4_g1	3.74005425595648	5.19075224641944	4.07738818106728	4.19408928088769	-1.655381	16.394945	26.643140	0.0504902997969	3886	0.414307771487
TRINITY_DN103773_c0_g2	5.02011354722302	4.44164269498593	5.03250337509346	5.02340611695653	0.252084	5.663117	5.325793	-0.0429280866129	4245	0.410129564193
TRINITY_DN100247_c4_g1	2.35532717023718	2.64236489122099	3.41571891886169	3.24829165630105	-1.254728	1.290859	2.014140	0.299154787023	1106	0.594936708861
TRINITY_DN101643_c4_g1	-1.56425331401786	-0.92756263565082	1.20624283940419	1.49727044680388	-1.854169	4.623769	8.409237	0.00824600254103	589	0.432937181664
TRINITY_DN102244_c1_g1	4.38920483385822	0.470519355770045	-0.899820959535055	-Inf	-1.947552	12.420106	22.754451	-0.0122633853899	2336	0.516695205479
TRINITY_DN105300_c1_g1	4.06456719595025	4.74722282858346	4.65277512119025	4.66881861322356	-1.670881	6.441790	10.740223	-0.000907608540326	6882	0.438244696309
TRINITY_DN96645_c5_g2	1.66666631193986	3.97755938604318	1.09118672908904	1.22018842144018	-2.133625	16.618002	32.828486	0.132420098041	6047	0.342483876302
TRINITY_DN108771_c3_g2	4.52998702812544	2.93025449487405	4.14244443678061	4.15665021068441	-1.190843	5.229734	7.382158	0.0667139570331	1530	0.469934640523
TRINITY_DN102671_c2_g3	1.60598019064398	-Inf	-Inf	-Inf	-1.966555	1.207376	2.615807	0.30288032727	705	0.428368794326
TRINITY_DN109207_c3_g1	2.98603579960575	3.24326035087341	-1.592968140095	-1.15237214283707	-1.829277	1.439088	2.846859	0.111928579209	1097	0.362807657247
TRINITY_DN110285_c0_g1	2.62649343654777	4.13745403916575	2.32777832213501	1.84554740937498	-2.140862	13.556566	26.968938	0.305446765395	3695	0.447361299053
TRINITY_DN104102_c8_g1	4.35082143032199	4.00984549416037	3.69408580916223	3.73951793885889	-0.634371	3.648383	4.356623	0.326530998185	4229	0.372901395129
TRINITY_DN110933_c5_g1	2.61034913366471	2.37630145401098	1.96441658408823	1.64172516373816	-0.978474	0.405250	0.646893	0.108566803817	551	0.46279491833
TRINITY_DN102037_c3_g1	-0.29618145327231	3.27888866389994	-Inf	-0.904059199584503	-2.139303	15.802330	31.323903	0.036069107197	3058	0.605951602354
TRINITY_DN105965_c6_g2	4.40996865332888	4.94005329810052	5.66911922239413	5.59088760789244	-2.134535	1.997219	4.402959	-0.0768787384952	2349	0.554278416347
TRINITY_DN106614_c0_g1	4.99916331102997	3.79419588621776	3.10734690911466	3.16434814390058	-1.931027	12.060339	21.956493	0.120041157469	6434	0.451507615791
TRINITY_DN106614_c0_g2	5.01807344519924	5.800794801495	5.38404598406398	5.37677266153548	-2.195006	11.699903	23.938491	0.051835220842	7075	0.469681978799
TRINITY_DN97404_c3_g1	3.67049502776666	1.40823830748173	3.57883771146957	3.42104039952115	-1.287718	3.240014	4.811853	-0.00970485026518	1601	0.434103685197
TRINITY_DN110743_c1_g1	1.55900165212811	1.69590194791448	1.62989176959779	1.74060374604471	-1.196654	0.224650	0.461097	0.0233009708738	332	0.397590361446
TRINITY_DN109925_c4_g1	3.52216452308774	4.40202848278866	3.33123065301408	3.51910540213621	-1.397943	0.266139	0.591038	0.000207129189434	1081	0.583718778908
TRINITY_DN104024_c3_g2	5.02144504992342	4.38855110051435	3.94218361613785	3.8425671659752	-1.450208	0.359534	0.759344	0.051638530288	2180	0.540366972477
TRINITY_DN102249_c1_g1	2.62876403472319	1.20432099118558	1.6839985619179	1.90037853783883	0.001149	0.709087	0.708785	-0.0634839076002	726	0.471074380165
TRINITY_DN93399_c7_g2	1.92551148016537	1.44351090292918	3.26101144403245	2.65999754368677	-2.034905	2.494679	5.123663	0.0217902826103	1694	0.430342384888
TRINITY_DN92401_c3_g1	-0.593847261233937	1.78485853666805	1.17644705558532	1.50183281867763	-1.175056	6.951725	9.694891	-0.0052925452376	688	0.625
TRINITY_DN99488_c3_g1	5.33674309156788	5.76133885333939	5.10420814157973	4.90919675922189	-1.442090	3.823155	5.962667	0.371718440419	2178	0.394398530762
TRINITY_DN109708_c3_g2	4.07952366653785	4.08312069341991	4.19615432545043	4.32951286854431	-0.940744	1.349795	1.857659	-0.0644224234849	958	0.598121085595
TRINITY_DN111039_c3_g1	5.9215020576469	4.80157718463158	6.0612874992488	5.8035281778964	0.454024	29.994927	27.133502	0.156423953864	13720	0.519460641399
TRINITY_DN110763_c1_g1	4.75438100416677	6.60337726159953	3.06076540125845	2.9351388044158	-0.092284	3.497158	3.583833	0.171374901323	3079	0.449496589802
TRINITY_DN105517_c4_g2	5.77061717762255	5.82651593107299	6.64928169915729	6.9506764099554	-0.634235	0.053323	0.106681	0.0187165775401	505	0.441584158416
TRINITY_DN109748_c3_g2	6.78133065406231	6.74840161295332	7.76960185454108	8.02943999609269	-2.000924	3.759764	7.371555	-0.0749180847691	2095	0.50692124105
TRINITY_DN109748_c3_g1	5.23434437653315	6.41933213914037	5.52310834323628	5.49197456910446	-1.604565	25.058332	39.789360	-0.0311786824064	7292	0.514947888097
TRINITY_DN109304_c2_g1	5.36584305527905	4.19802199469489	5.76164280133273	5.95379069316319	-1.222806	14.049943	19.684644	0.0801809592435	6854	0.493580391013
TRINITY_DN101974_c1_g1	3.18862059535188	3.22258754448357	2.61294819778421	2.63222589817145	-1.460378	4.183619	6.544048	0.145667705685	3115	0.4227929374
TRINITY_DN107893_c1_g3	4.96058072071576	2.2270750869838	2.52178741938723	2.79755046182885	-2.091732	18.498279	35.807772	-0.0896208250969	6938	0.450994522917
TRINITY_DN107314_c2_g1	4.45644803708588	5.99228643717451	4.56273669036093	4.54612156069556	-0.637825	9.225275	10.887504	-0.0108670116177	2545	0.492337917485
TRINITY_DN104632_c2_g1	3.50700359935364	4.51294098112921	3.73265250119847	3.84842497112852	0.290224	3.011999	2.792304	0.000476271255418	1188	0.733164983165
TRINITY_DN107003_c0_g1	5.17411215436497	5.01547275244542	4.64483182947497	4.51643455940883	-2.201170	21.859680	44.351890	-0.0216082222989	10940	0.43281535649
TRINITY_DN101517_c2_g2	5.06482482406185	6.12112848691298	4.67357344757031	4.73924188416841	-1.834602	8.694891	15.331907	0.179003503368	4839	0.473444926638
TRINITY_DN102480_c2_g1	4.75533527970356	3.62101469485441	3.02335198300556	2.75403814154196	0.346033	3.446726	3.155785	-0.0607777859626	1843	0.500271296799
TRINITY_DN95255_c1_g1	1.783559951225	0.955656985646558	-Inf	-Inf	-1.979998	0.935838	2.131273	0.0735336194564	1115	0.539013452915
TRINITY_DN99227_c3_g6	4.67393421648807	3.52001300182518	4.50519955589221	4.89296499140215	-0.845683	1.841930	2.406630	0.0256671950163	1372	0.690233236152
TRINITY_DN99227_c3_g4	5.78878549204623	5.93522436475917	5.66407236289922	5.65031462880143	-2.053480	5.994013	11.747759	0.0592579416255	6863	0.494827334985
TRINITY_DN105740_c6_g1	4.80206284531697	4.87936274876401	4.77606566454188	4.8111640802597	0.381121	1.082137	0.958193	-0.122198882002	1290	0.473643410853
TRINITY_DN107078_c5_g1	4.99466180606435	5.64504858036968	5.23584230833008	4.92761017054622	-1.283873	2.091516	3.177363	0.0310427944049	1476	0.460027100271
TRINITY_DN111011_c7_g1	1.58528858832676	2.05531182282319	5.86220179332774	6.06104148581773	-1.624440	6.504916	10.650800	0.0291561906004	2009	0.641114982578
TRINITY_DN107924_c4_g1	2.57740763598212	2.41791411052534	2.27068927085326	2.34926833192973	-1.491378	9.257576	14.304092	-0.0329465931585	1938	0.459752321981
TRINITY_DN98161_c7_g1	4.73465062974804	4.06694529065136	4.59533941004892	4.54360069609182	-1.950142	1.712063	3.511095	0.059163674412	5631	0.397442727757
TRINITY_DN97232_c0_g2	5.01442723300958	4.78952280918398	4.75241789807954	4.78952220892799	-2.025002	3.987780	7.875844	-0.0740872909666	3707	0.621526841111
TRINITY_DN105545_c1_g1	5.36893225104237	5.53637359423282	5.67260117929918	5.53603938366069	-1.080133	2.326149	3.260299	-0.0804497473533	4858	0.397694524496
TRINITY_DN92661_c13_g1	2.21495317532706	1.81797313326733	3.69865460789353	3.19444602086513	-2.227953	18.472896	38.041409	-0.039211176745	4858	0.396047756278
TRINITY_DN101915_c1_g1	3.47871302965034	3.89095255355063	3.9718384406566	4.00707604341029	-1.749624	0.976407	1.964809	0.00109790443458	1968	0.39837398374
TRINITY_DN97232_c0_g4	3.14653227683865	3.95457367955127	4.00383852391841	4.03845152742105	-1.801244	10.985266	19.008247	0.140969099287	3424	0.645151869159
TRINITY_DN103207_c4_g4	3.20071585629232	2.07837205514966	-0.20667377897511	0.588756260363113	-0.153654	8.376775	8.700680	1.55717878134e-05	1486	0.467025572005
TRINITY_DN111249_c4_g2	3.18645831248841	2.48865022791231	2.49099154138391	2.54036181852145	-1.571057	0.695215	1.357967	0.0300224466891	457	0.582056892779
TRINITY_DN109705_c1_g2	5.0928990753746	4.89552667133018	5.64573264193557	5.59430533586334	-1.000125	5.968850	7.893040	-0.0612166908743	4156	0.519730510106
TRINITY_DN107751_c0_g1	4.96443716001207	4.64676582667687	5.65018740578146	5.48176161581868	-2.035139	9.569927	18.312651	-0.0907706054966	9171	0.496674299422
TRINITY_DN92598_c3_g1	4.80718677777273	5.10610749365087	4.91658218981932	4.85760464755783	-2.084363	38.912974	74.503405	-0.0318307197281	8941	0.438653394475
TRINITY_DN103010_c3_g1	4.85591987629789	4.16777473573037	5.15576636584791	4.88866759735966	-1.806608	23.654002	40.554136	0.284247511344	10124	0.46730541288
TRINITY_DN108281_c3_g1	0.726862092597738	4.2023365351271	-1.592968140095	-0.658851886331572	-1.658469	6.402747	10.626186	0.167905769925	1672	0.50956937799
TRINITY_DN109460_c0_g1	3.21795885549498	3.15551962480027	5.67899289882975	5.77591999159261	-1.788258	29.048195	49.356301	0.0264844707786	6555	0.569794050343
TRINITY_DN104967_c2_g1	3.28894771186206	4.87228157049963	4.07777410954124	4.01580069241379	-0.483771	8.084707	9.154523	-0.0833484323734	4752	0.49537037037
TRINITY_DN107194_c4_g6	1.37043541153733	1.51878544280493	2.85261567612151	3.15352374425356	-1.565125	0.514526	1.064030	0.020085106383	505	0.392079207921
TRINITY_DN107215_c0_g1	3.98342581121916	3.39644280304691	3.9268139624983	3.96224945327766	-1.321599	5.116261	7.558014	0.0341226616091	3216	0.61131840796
TRINITY_DN103583_c4_g1	5.61545717574656	4.11823220116939	6.02488125102014	5.91906865449705	-1.268314	0.917696	1.493657	2.99393863515e-05	2270	0.466079295154
TRINITY_DN108321_c2_g1	5.57795732226422	4.82953162337865	5.48952843432015	5.27601198447586	0.330609	3.371498	3.097929	0.0448697832239	2246	0.445681211042
TRINITY_DN109976_c0_g1	4.3462229512912	4.75046567149681	4.76227071065162	4.7244870169136	0.234766	1.337424	1.244748	-0.104439167151	7083	0.530848510518
TRINITY_DN109009_c0_g1	4.71369545228591	5.72267597865509	4.21205794775548	3.97430352024453	-0.532649	0.247784	0.333776	-0.142732960214	640	0.521875
TRINITY_DN96449_c5_g3	4.40574572758764	4.17437139103437	5.83127423196003	5.75598108667883	-1.998878	23.975436	44.441132	-0.000846030634998	9395	0.439169771155
TRINITY_DN95918_c2_g3	4.32972863042457	3.11131725047147	5.15385841152759	4.74286739906798	-2.050139	24.330902	46.090361	-0.0220546398364	6736	0.515290973872
TRINITY_DN110790_c2_g2	0.408810343265864	-0.267778929142473	4.60864042551288	4.53105032387186	-2.120987	11.290944	22.350887	0.0244889698442	2830	0.359717314488
TRINITY_DN104733_c6_g1	1.14140836005201	0.466113344508894	-Inf	-Inf	-1.766595	2.135769	3.938996	-0.118048197453	960	0.427083333333
TRINITY_DN110175_c0_g1	5.99190209883296	4.5636694698496	5.3096956029195	5.17168804285026	-1.323706	26.001875	37.450264	0.0100459243818	7757	0.423359546216
TRINITY_DN110910_c3_g1	5.29800654867938	5.58209837030801	4.80524417405503	4.67912598202661	-0.518445	2.374725	2.763762	-0.120053574201	3270	0.49755351682
TRINITY_DN104809_c3_g3	5.40608392777003	3.68322430072667	5.80570857235914	5.65475976012528	-1.979041	1.783515	3.690961	0.000224343794401	4036	0.55946481665
TRINITY_DN98228_c2_g5	3.32757551714424	3.19648558752571	4.84396748410584	4.59016925050379	-0.076896	6.501191	6.626934	-0.0390286691709	2995	0.490484140234
TRINITY_DN101998_c2_g1	4.22051942853299	2.97326371942602	4.52585440921849	4.5675930798294	-1.678517	2.361067	4.159074	-0.0824877897293	2609	0.578382522039
TRINITY_DN98228_c2_g3	3.80787935949865	3.13848036433196	4.11341865141489	3.84547933986134	-1.561464	0.866669	1.623805	0.0398384925976	1708	0.583138173302
TRINITY_DN110026_c1_g1	2.23576631781883	1.51373520943226	4.8620867080324	4.5606241511131	-1.909462	1.239507	2.600118	0.0397058823529	1131	0.462422634836
TRINITY_DN100016_c2_g1	2.89998805789937	2.57495284354507	3.79700975501656	3.4524534620378	-1.524642	1.687267	2.868057	0.0518795645858	2027	0.48149975333
TRINITY_DN100190_c0_g2	5.13240990771395	3.09346380482606	2.57246366651737	2.53281563725243	-1.380781	6.107182	9.163464	0.226499044661	2538	0.498423955871
TRINITY_DN101422_c0_g2	3.69624341851626	4.4341312052528	2.57714052037852	2.32145193455055	-1.705546	8.515354	14.275459	-0.0743959699188	4170	0.450599520384
TRINITY_DN99014_c1_g1	3.10631494032461	3.70663657234779	4.23606397522323	4.16990890880295	1.577663	3.069706	2.120969	-0.130863213441	1935	0.496640826873
TRINITY_DN104346_c2_g2	3.89709327518955	5.14687060083389	3.39551702455296	3.51615812946366	-2.105304	17.583857	34.268800	0.120381898845	7647	0.633843337256
TRINITY_DN101906_c3_g1	3.28915279916633	5.21768951144359	2.99789941738792	3.08017990914649	-1.253768	3.258480	4.779639	-0.061965637025	4405	0.474006810443
TRINITY_DN103440_c2_g1	5.758696807787	5.72888994175362	5.56338719724643	5.45431119177174	-0.218613	0.397839	0.439747	0.22209415433	2060	0.40145631068
TRINITY_DN99742_c2_g2	2.96015230251446	3.94038549731696	4.71694104713978	5.00857300796584	-1.638145	12.294943	19.937916	0.0387091031525	4217	0.394593312782
TRINITY_DN107649_c3_g1	5.73772609116334	5.01550913245281	4.79993142818043	4.62755297557396	-1.564721	13.330377	21.013711	-0.113393126285	4383	0.400410677618
TRINITY_DN95445_c3_g2	1.45713121552493	3.37992164546147	1.09118672908904	1.49351523054978	0.443775	4.894335	4.394986	0.249284440556	921	0.595005428882
TRINITY_DN101104_c0_g1	5.53492984085637	4.47742063049744	5.2841185135491	5.16576692771029	0.103897	1.037046	1.002138	0.444412101281	1342	0.419523099851
TRINITY_DN96535_c4_g1	-0.0634851646780706	0.186487580755515	2.19738173601728	2.03363882487483	-1.703270	4.001765	6.888714	0.0841173238139	743	0.409152086137
TRINITY_DN99801_c10_g5	3.12788507032768	2.40745929578782	4.26181223810682	4.02260167269514	-2.064714	3.648538	7.378958	0.273932091737	2277	0.390425999122
TRINITY_DN96648_c3_g3	1.03828614795212	-1.28591452949643	-1.24639454981503	-Inf	-2.091382	4.648802	9.382144	0.0936936936937	988	0.415991902834
TRINITY_DN110562_c1_g6	6.08919369263907	6.79499333383013	6.11221544290533	6.21542599509251	-2.049237	7.217602	14.018708	0.0539190718542	5007	0.538645895746
TRINITY_DN107567_c1_g2	3.37350937767439	4.45272593330979	4.15720520128668	4.45553134250241	-1.704656	43.618635	71.600143	-0.064255536687	6720	0.565625
TRINITY_DN109317_c6_g1	0.880796701468626	5.03572455848785	-Inf	-Inf	-1.312033	0.235349	0.513147	0.0289855072464	548	0.379562043796
TRINITY_DN98648_c4_g1	4.08995539954242	3.82627841026217	4.93307312689518	4.90969891874068	-1.153564	11.425834	15.694155	0.0302937556862	3453	0.351578337677
TRINITY_DN107679_c7_g2	4.76657552270133	3.60109567991897	5.53369723882146	5.39913399720117	-2.053027	1.166894	2.656647	-0.000197749609445	3159	0.401076289965
TRINITY_DN89965_c0_g1	-1.06314812661971	-0.0923649253982981	0.825172813380738	0.971589600512086	-1.659872	3.438463	5.863492	-0.0472628869819	591	0.448392554992
TRINITY_DN99786_c1_g1	2.02478576226673	-Inf	-Inf	-Inf	-1.250768	4.445627	6.436591	0.147126436782	892	0.460762331839
TRINITY_DN110128_c0_g1	3.83250823105186	6.8400401917013	3.2964903768778	3.14214046090675	-0.285824	0.388866	0.443994	-0.147589210032	1746	0.457617411226
TRINITY_DN110132_c0_g1	-0.156365070056359	2.69069806102072	-Inf	-Inf	-2.119038	6.164253	12.431520	0.0268852459016	1598	0.493116395494
TRINITY_DN106397_c0_g3	-1.57716101824538	0.830215121011702	-Inf	-Inf	-2.110331	2.980909	6.250494	0.0641522560127	660	0.409090909091
TRINITY_DN110196_c2_g2	1.06453512680249	-1.42454396560842	3.69718925201949	2.97426370589322	-1.981053	12.116834	22.526005	0.0233545647558	2093	0.493549928333
TRINITY_DN106397_c0_g1	2.08352897640855	0.232255895241285	3.86639097603759	3.89349153817547	-1.386678	15.777606	23.311464	0.0122270086313	2241	0.58009817046
TRINITY_DN101005_c2_g3	5.79616053922049	5.76182737455833	6.91148144699843	7.19650416722517	-1.856025	1.907391	3.700212	1.99852109439e-05	783	0.64367816092
TRINITY_DN103162_c0_g2	4.23144017519353	5.85748013153885	4.30993759661926	4.27926145039458	-0.944327	3.753521	4.932196	-0.0284813040503	2240	0.529910714286
TRINITY_DN106908_c5_g1	0.43523331905787	2.35873133161589	0.494225494852818	0.438729473040573	-0.430893	0.779630	0.915194	-0.0919551657948	543	0.366482504604
TRINITY_DN107930_c0_g1	4.05541592786977	2.24866523797792	5.17455967987348	5.05908064023843	-1.699813	0.711110	1.475837	0.0955631399317	945	0.546031746032
TRINITY_DN100126_c0_g2	5.49342847442421	3.75258162997609	6.67533607660979	6.40100124222261	-1.882014	8.926413	16.036825	-0.124225478893	4758	0.4394703657
TRINITY_DN100126_c0_g3	1.27254064964073	-Inf	-Inf	-Inf	-1.844939	7.326865	13.038249	-0.136905337651	998	0.420841683367
TRINITY_DN108301_c4_g2	4.8463856099181	4.93178185697724	3.78431029164653	4.13696183798666	-1.869503	40.433330	70.766262	0.0971983139762	8017	0.467506548584
TRINITY_DN98234_c2_g3	4.20657112589497	2.35968593136841	5.67847810224723	5.59450886531865	-1.337648	2.027343	3.150352	-0.000350688963356	1614	0.501239157373
TRINITY_DN98234_c2_g1	1.08481857960483	2.45827228307204	0.902248153294368	0.591714874774863	-1.767296	0.712146	1.529855	0.0251120841547	580	0.539655172414
TRINITY_DN109047_c0_g6	5.10486417582522	5.30814349604486	4.89616287662004	4.90543096236162	-2.291788	17.471607	37.121137	0.112916561343	8661	0.379517376746
TRINITY_DN109488_c1_g3	4.85230699604654	5.03562345349527	5.3930889732813	5.47058960730179	-1.140948	1.133092	1.709303	-0.0924665463442	1266	0.591627172196
TRINITY_DN109047_c0_g2	5.84972976033642	5.9655079554912	3.75199192848103	4.10196656001891	-2.358755	4.027165	9.346476	-0.00398665068823	14818	0.472533405318
TRINITY_DN109047_c0_g1	2.84316957191937	0.578318655916582	-Inf	-Inf	-0.930784	10.655866	13.671434	-0.0211659796508	1827	0.551724137931
TRINITY_DN110154_c3_g1	4.70874609055722	3.91485493949987	4.1162623236598	4.0886806267995	0.908349	10.041390	8.225037	0.00246454379122	3260	0.426993865031
TRINITY_DN108989_c1_g1	4.70452238399565	4.92053201942995	5.17322092239964	4.99332837168549	-0.109412	6.714474	6.900208	0.169051505112	6247	0.490955658716
TRINITY_DN101552_c1_g1	4.16060818330736	3.58235060468278	4.20391578631216	4.30759527111913	-1.566257	0.417671	0.907426	0.0224089635854	1822	0.467069154775
TRINITY_DN95390_c2_g4	2.45227763846486	-0.92756263565082	-Inf	-Inf	-2.221861	5.422338	11.545640	0.22641509434	1364	0.443548387097
TRINITY_DN103328_c0_g1	3.61237128246462	3.57659934529242	3.92769213708376	3.85550635986955	-1.307198	3.703194	5.506343	-0.124135908979	1284	0.559968847352
TRINITY_DN99685_c0_g1	1.30426318454687	3.71110179721263	-Inf	-1.45336534391856	-1.969844	29.893327	54.622768	-0.0100279504783	8438	0.489689499881
TRINITY_DN108086_c0_g1	4.66069709702933	4.68119428403241	3.04936137801424	3.00524507630557	-1.055183	9.796025	13.070240	0.0094382523279	4668	0.462510711225
TRINITY_DN99512_c3_g1	3.34465016637094	3.80627074527619	4.07162330941541	3.93606018806872	-1.383077	0.619703	1.126141	-0.14166787194	2046	0.495601173021
TRINITY_DN109751_c0_g1	1.93408102919812	4.96743973799846	0.699515599240285	0.545471422173137	-2.153640	17.328455	34.519027	0.276818153902	5400	0.602962962963
TRINITY_DN108434_c3_g1	5.19539705573024	5.45186578194471	5.01597998974567	5.04129994900361	-2.092562	18.046178	34.958255	-0.0756765664192	6196	0.39832149774
TRINITY_DN103012_c3_g1	4.09183928574128	3.72672293598243	4.18065517128781	4.26369979862908	-1.235968	7.320668	10.406277	-0.0161267082166	1916	0.510960334029
TRINITY_DN97492_c6_g1	1.59653322623353	0.200582232086993	0.107630550736077	0.590263423933151	-2.028262	2.471609	5.064641	-0.0268151084403	839	0.566150178784
TRINITY_DN109703_c1_g1	-1.56425331401786	3.45949857133719	-Inf	-Inf	-2.156065	9.734473	19.655203	0.0796959293771	3359	0.487347424829
TRINITY_DN100801_c3_g1	2.40202209179721	3.36289313947867	2.52444700012603	2.77869584662933	-0.763502	10.189155	12.450607	-0.00682914438799	2462	0.431762794476
TRINITY_DN103153_c0_g1	4.18571554815507	3.81218170215072	3.01459630425899	3.23016479585718	-0.329484	6.956837	7.566199	-0.0609944210776	2775	0.470630630631
TRINITY_DN106552_c4_g1	5.0365087729042	3.50399532277415	3.81931526047604	3.76387123046511	-1.718250	5.321232	9.099409	0.0153017160662	5778	0.404638283143
TRINITY_DN103001_c1_g1	4.97792801290066	4.25997659148319	4.85000415935004	5.07444507738884	-1.390054	15.500051	22.932395	-0.116915836612	3932	0.572736520855
TRINITY_DN108853_c3_g1	2.07267246354019	2.69088066746848	2.36214371345367	2.05743608980556	-0.648824	4.903345	5.849132	0.392700192445	1897	0.415392725356
TRINITY_DN109974_c3_g1	3.39340063762499	2.83009774809135	2.23661754373803	2.00139075039746	-1.216405	0.145457	0.346323	9.99110791396e-06	645	0.431007751938
TRINITY_DN110412_c1_g1	6.14242401958299	6.38898577093176	7.00873850462143	7.20771050364871	-2.180516	30.830871	61.728642	-0.00110208012356	9288	0.433139534884
TRINITY_DN100832_c4_g1	2.70180836722005	3.25724830079854	2.96173908659811	2.92664260336848	-0.348504	3.839381	4.217347	-0.0393979781895	2205	0.618140589569
TRINITY_DN99075_c3_g3	2.51964331105746	2.89689643697062	2.82753901514694	2.96987478973202	-1.531164	2.618731	4.312836	0.15605568071	1774	0.513528748591
TRINITY_DN96346_c1_g2	4.30770309871387	4.8995197367042	4.45682510819742	4.4834501564084	-2.276589	4.308845	9.546684	0.0239986679082	3202	0.38913179263
TRINITY_DN99501_c2_g1	4.6611514212902	4.41940476957031	5.44378373226201	5.33679067950593	-0.166102	1.705208	1.792335	-0.0889962253684	2437	0.372999589659
TRINITY_DN96346_c1_g1	2.98672723120885	1.50528310774441	3.25797757440374	3.15575916321768	-2.035231	26.939265	50.651590	-0.0732665147536	6111	0.464899361807
TRINITY_DN94655_c8_g2	3.53425088967948	3.3387405943555	0.656936695070132	0.933337808230791	-0.964428	2.091606	2.830071	-0.0355519388608	2233	0.390953873712
TRINITY_DN106511_c3_g1	1.13004247310821	1.89068090448192	1.34519897983217	1.99225233205296	-1.755089	4.187664	7.345135	-0.0562960250702	1231	0.612510154346
TRINITY_DN104033_c5_g2	4.75061922212502	6.30789938706933	3.93122927566642	4.19845203010299	-1.964845	5.375195	10.178561	-0.127740939144	3464	0.512413394919
TRINITY_DN104033_c5_g3	2.94616829558112	2.96712348005366	3.05748789498528	3.13348043615661	-1.851884	3.549658	6.542031	-0.0909817657997	1776	0.442567567568
TRINITY_DN97649_c4_g1	5.3344721536239	5.16485686750466	5.30173115418671	5.37252659674084	-0.947256	0.110029	0.233672	0.0159574468085	1681	0.45508625818
TRINITY_DN100496_c3_g5	5.76646009775858	2.10880065925419	-Inf	-Inf	-1.738986	9.581118	16.226020	-0.102534712594	3942	0.497463216641
TRINITY_DN101970_c0_g4	1.90152530882841	1.88530660878957	1.77729153970811	1.69017149718639	-0.551706	3.229894	3.771890	-0.0708563551037	782	0.350383631714
TRINITY_DN100974_c5_g1	4.55187271873036	4.72238996214638	4.38870586234422	4.36851212212709	-0.291632	2.290504	2.490938	0.0751937002942	2019	0.448736998514
TRINITY_DN101970_c0_g1	2.47560846215764	2.90536856649064	2.35335126106595	2.32858610287169	-0.311253	0.942251	1.050505	-0.108340333925	694	0.548991354467
TRINITY_DN95398_c8_g3	3.37040813536025	0.654114796207188	0.107630550736077	-Inf	-2.036742	4.273223	8.450654	-0.0781013102567	1843	0.436787845903
TRINITY_DN108297_c9_g1	0.837288446961941	4.14394857759387	1.46114038587992	1.90744471807449	-2.228658	4.961856	10.648814	0.0449740932642	1886	0.486214209968
TRINITY_DN111285_c11_g5	4.42488683469231	4.1970499514539	3.9958980648287	3.80462076201333	-0.287477	4.832317	5.209352	0.231729457018	1849	0.465657111952
TRINITY_DN106274_c6_g1	3.75797433657931	1.99674793389074	4.17161472149755	4.13213991175529	-2.236467	23.417681	48.256418	0.143706990606	7912	0.555485338726
TRINITY_DN106046_c4_g1	2.5722560237221	2.30497247827486	2.99267568226124	3.09745389076508	-0.964401	0.972264	1.385406	-0.0759930881225	1045	0.358851674641
TRINITY_DN109445_c8_g1	4.24270272880152	3.2768713071237	4.4902115654591	4.67217923566026	-1.914219	0.858167	1.919092	0.0348258706468	3309	0.434270172257
TRINITY_DN94921_c0_g3	3.87533692002356	4.87672523054151	4.16666501552834	4.18249197568345	-0.957487	0.117216	0.246012	0.0294882914137	2230	0.611210762332
TRINITY_DN107085_c2_g1	4.58814670552648	4.7898228780484	4.69813782203325	4.63937998117413	-1.612717	7.295431	11.852713	-0.0206154952472	4892	0.391251022077
TRINITY_DN107309_c0_g1	2.21191755425388	2.86633403214823	2.10642499761497	2.0361441070304	0.915837	1.470828	1.133784	0.0359668714632	721	0.428571428571
TRINITY_DN98969_c0_g2	4.75049073666772	4.99188200450526	4.57613197347897	4.7163937128094	-1.662086	1.662608	3.000685	-0.0370876744774	2995	0.510517529215
TRINITY_DN98969_c0_g3	0.0941875236427151	2.66966129753565	-1.592968140095	-Inf	-2.181516	3.970953	8.440047	0.062943458106	1231	0.432981316003
TRINITY_DN105773_c2_g1	3.18155428362269	3.89940291851137	3.77352621040723	3.58555838340467	-2.025600	31.954690	59.742376	0.260244141414	10431	0.538011695906
TRINITY_DN102177_c4_g1	2.34828917600517	1.51016432832621	3.32546529250212	3.22638207811991	-1.193414	2.939944	4.240611	-0.0412090433901	1461	0.533880903491
TRINITY_DN105382_c4_g1	4.08963434666439	2.77352445641873	3.89835443659005	3.93840285252078	-1.391312	13.788617	20.438347	0.167249528375	3317	0.455230630087
TRINITY_DN105669_c0_g3	4.20514435944922	1.83382936890382	3.57840285180518	3.82309214297218	-1.794854	37.235628	63.316837	0.0193190067772	7150	0.524195804196
TRINITY_DN99813_c4_g1	5.32954643783452	5.953815511188	4.22089277126446	4.29197470092702	-1.988438	3.311233	6.509497	0.216478401111	4443	0.423587665991
TRINITY_DN99813_c4_g3	2.59165816501725	4.24577140571965	2.43294127518208	2.38552782319646	-2.003467	1.733032	3.641070	0.00170242561327	1908	0.447064989518
TRINITY_DN98662_c0_g1	3.93063922812281	3.38720410816423	5.39315587590986	5.37433873069089	-0.036721	6.988966	7.052579	-0.112935971795	3826	0.597490852065
TRINITY_DN110472_c1_g1	6.61919314670436	4.52232915825498	-0.238943039543896	0.217787587998424	0.933550	6.950220	5.635035	0.150108894896	1590	0.659119496855
TRINITY_DN95293_c4_g2	1.71698121506577	5.97712239374976	-Inf	-Inf	-1.935352	3.600386	6.874368	0.905526593967	1774	0.567080045096
TRINITY_DN93507_c4_g4	5.87442064904677	1.75117174384799	4.22197927808413	4.3961676994818	-1.889092	17.286121	30.742509	0.212048503632	7041	0.452776594234
TRINITY_DN105667_c3_g1	2.51301962525395	3.18954940946331	3.37780873657629	3.15827454121972	-1.133571	18.950161	25.733339	-0.00160444388594	7548	0.445151033386
TRINITY_DN106638_c1_g1	5.45660638615748	6.01978283054767	6.28356913287532	6.27352961313668	-1.676623	6.040758	10.115408	0.0309768687219	5232	0.467889908257
TRINITY_DN97023_c2_g1	2.70832746629762	-Inf	-Inf	-Inf	-2.172692	3.314702	7.103960	0.286909742977	847	0.401416765053
TRINITY_DN109987_c1_g2	5.50752603998943	5.61818984468828	5.35087769736714	5.43020106472644	-0.176625	3.895078	4.081121	-0.0773431242313	2178	0.478879706152
TRINITY_DN97637_c4_g3	3.00409958801421	3.52531135148263	2.9963276967358	2.96191920815496	-1.761451	12.097617	20.568612	0.00105350943707	3370	0.56943620178
TRINITY_DN101077_c2_g1	2.5278600360886	2.54360583664523	5.20407306465747	5.07631951478288	-2.208348	14.630325	29.975701	-0.024759450608	6397	0.550257933406
TRINITY_DN101077_c2_g2	-1.76041916462021	-Inf	0.891938509693	0.626564002794093	-1.774626	0.884360	1.831530	0.0159736617486	664	0.579819277108
TRINITY_DN106258_c0_g2	4.24716665023908	4.75797010746889	4.14927942279234	4.00359963156968	-0.607459	3.929282	4.647997	-0.038123119762	3371	0.438445565114
TRINITY_DN103809_c3_g1	4.705290410821	4.66140291307117	5.54202888898707	4.73102205749647	-0.712779	9.247814	11.147589	-0.0373318246418	4850	0.506391752577
TRINITY_DN109570_c2_g3	5.4658529262103	4.70229907650891	5.3952450114292	5.33589920306024	-1.408449	3.189594	4.954876	0.167683448092	4822	0.462256325176
TRINITY_DN96960_c3_g2	4.4745845198147	5.64837544950515	5.20268038963533	5.2150213910112	-0.895952	0.098148	0.207247	0.022869022869	1356	0.469026548673
TRINITY_DN96960_c3_g1	4.92369288357898	4.96295936696549	4.6019315921453	4.58165685649152	-2.092179	7.053145	13.976832	0.0292865325178	3212	0.499066002491
TRINITY_DN109259_c5_g1	4.14656705099757	3.1708642642073	3.7503952482163	3.64478064538273	-0.169889	6.916553	7.217236	-0.0262282474543	2675	0.465794392523
TRINITY_DN101040_c1_g2	5.33166779737577	5.37664842527533	4.42788339163217	4.43374094243692	-1.040121	7.823772	10.424845	0.0370255860849	2930	0.529351535836
TRINITY_DN110483_c0_g3	-1.56425331401786	-0.34536442663104	-1.04366199576095	-0.933504958498599	-1.025749	0.299031	0.517381	0.0247435123718	375	0.365333333333
TRINITY_DN110483_c0_g2	2.6224398915838	2.53964971254602	2.65039885187076	2.72209599230995	0.095716	1.376813	1.336916	-0.0810784642011	521	0.595009596929
TRINITY_DN103290_c2_g3	3.99423021307151	1.28430975502339	3.93363029307112	3.76438650627357	-1.977391	5.150433	9.825446	0.0623722951352	2389	0.466303892842
TRINITY_DN108706_c0_g1	4.6135546550941	4.4592923864858	5.72025169143944	5.74823455424491	-0.841320	24.534739	30.476789	0.169375649596	7074	0.614503816794
TRINITY_DN105235_c7_g2	2.50246932047305	3.80164503532792	3.49923652268985	3.45239533998542	-1.491809	0.311005	0.699652	0.0116421625972	827	0.703748488513
TRINITY_DN109699_c0_g1	3.76655220731651	4.95672616520021	3.75583718512304	3.64529907291486	0.079635	1.276475	1.245032	-0.0428663600345	1785	0.487955182073
TRINITY_DN110655_c1_g1	5.85548343098935	4.83400883631241	5.08583655865808	4.91961992628714	-1.233419	8.553488	12.111636	0.0120907142484	13969	0.452931491159
TRINITY_DN108984_c1_g1	3.46429162773698	2.61084704708105	3.14242171392204	2.87723763890385	-1.654648	5.502634	9.166098	-0.0483564739979	2898	0.358523119393
TRINITY_DN107020_c2_g2	4.26890919968758	4.41161629253198	3.87119185501144	3.83428167567138	-0.580428	4.616893	5.403957	-0.0874649200191	1159	0.502157031924
TRINITY_DN106732_c2_g1	5.12037221556651	2.83001241434897	4.00576623568209	3.8306158529561	-1.650008	14.364918	23.340267	-0.0535300183665	6524	0.492489270386
TRINITY_DN107391_c1_g1	2.86316639265294	3.44906323534778	3.47128652933605	3.46346408132714	-1.834772	30.509832	52.770893	0.200886126606	7282	0.531859379291
TRINITY_DN104448_c6_g1	4.6965047699927	3.96734955140602	3.50309077630338	3.22514668893351	-2.000019	2.289820	4.663013	0.0957935169571	2665	0.423639774859
TRINITY_DN107554_c5_g1	5.01013907986457	4.66104894338511	4.78379929855151	4.87677756811302	-1.507777	1.530683	2.607721	0.110456637765	1245	0.585542168675
TRINITY_DN96528_c0_g4	4.48234053789185	1.95566650130034	4.46137442092538	4.81067618288234	-1.775974	9.160680	15.757645	-0.0122158964707	5474	0.597186700767
TRINITY_DN106877_c3_g2	3.04934075384493	2.42568207718859	3.61304965218403	3.52674627077471	-1.093226	5.237916	7.158025	0.013377912644	2003	0.540189715427
TRINITY_DN96528_c0_g2	4.26808384078973	2.9196377853422	6.31759346307136	6.50786754173532	-1.750351	20.463013	34.378587	-0.0734411405458	4890	0.553374233129
TRINITY_DN96528_c0_g1	2.83483357425059	3.70951562485877	3.84608847394986	3.51539074498146	-1.881666	11.416346	20.388276	-0.0622909027022	4098	0.532698877501
TRINITY_DN108981_c3_g1	4.92855850550297	2.69424711820754	7.35513107185774	7.18852738172424	-1.695797	19.150717	31.536423	0.298195198547	5622	0.415688367129
TRINITY_DN108021_c2_g3	2.61965556302571	2.15685143976975	3.56100794006035	3.41121557767979	-2.203810	6.742107	14.093959	0.251975942602	3538	0.460146975692
TRINITY_DN104454_c4_g1	3.9578374776557	4.56405488455676	4.33761735035325	4.32072518536763	-1.808617	0.663467	1.478126	0.000513354551988	1182	0.602368866328
TRINITY_DN110366_c0_g2	1.64230553911107	0.997808427603366	5.53103893133337	5.5949779429576	-1.481119	5.273921	8.240978	-0.0221308614463	2805	0.552584670232
TRINITY_DN102550_c0_g1	-0.88401383768543	2.60990381667303	1.41814996279237	0.783228362616872	-1.922661	0.952572	2.098879	0.0585026484307	458	0.449781659389
TRINITY_DN97979_c3_g2	2.30706072467127	2.1048358456585	3.02225039674265	2.99774736561612	-1.743912	0.769520	1.609053	-0.00796311818944	1110	0.675675675676
TRINITY_DN99154_c6_g3	4.74903363851305	3.77368031914914	5.30700691982811	5.37837497545977	-1.839821	1.613936	3.164556	6.65475465583e-05	2525	0.574653465347
TRINITY_DN109266_c1_g1	1.91267291425608	1.85223682995725	3.52669915678671	3.45444853290865	-2.283387	19.410600	41.004901	-0.0154755477482	4907	0.514367230487
TRINITY_DN94955_c7_g1	2.35007527664849	3.08472921890159	3.24075621652309	3.13457122377149	-1.913956	2.934390	5.627453	-0.0322971477254	2657	0.493789988709
TRINITY_DN106498_c3_g1	3.93912150864711	3.54512930587418	4.03401206821297	3.89441190843815	0.352736	7.748815	7.131421	-0.133721994734	3553	0.427244582043
TRINITY_DN111067_c3_g1	5.85525899890771	5.41361723819615	4.63612412667166	4.72538922972862	-0.709811	45.267275	54.092687	0.00135913289667	15821	0.419884963024
TRINITY_DN95402_c0_g1	-0.195410062382331	4.23276772677928	-Inf	-Inf	-2.052375	14.439513	27.585185	-0.0519597929376	2471	0.446377984622
TRINITY_DN93016_c1_g1	-1.42562387790587	1.8418661576352	-Inf	-Inf	-2.163080	6.352044	13.058040	0.0693321158362	1722	0.493031358885
TRINITY_DN103294_c4_g2	2.45539710260234	4.90632762983305	3.20278825366265	3.07635328108494	-1.073052	3.129864	4.318498	-0.0626001507926	945	0.414814814815
TRINITY_DN103002_c1_g1	1.11289211442312	-0.243199301877842	3.4418717236051	3.8419392641714	-1.936622	7.181298	13.285479	-0.052134021743	1534	0.477835723598
TRINITY_DN103633_c1_g1	2.56964236398371	0.360187594363077	3.1035502891426	2.88056017944017	-1.112748	1.144183	1.705035	0.0768799288511	631	0.578446909667
TRINITY_DN111105_c3_g1	5.23047738549107	4.81712674241674	5.35842529524933	5.1897378080693	0.604276	3.509345	3.020156	-0.08843318782	5203	0.425523736306
TRINITY_DN111194_c5_g1	3.4706538972939	3.16263728640169	4.73795714366096	4.68944414842077	-1.084041	0.154622	0.327676	0.00188501413761	1058	0.603024574669
TRINITY_DN105849_c1_g2	2.31625858519158	2.73108582323928	2.76497191105323	2.55252902543999	-0.446228	3.131153	3.546426	-0.0448899971393	1157	0.491789109767
TRINITY_DN101677_c1_g2	0.332840481653408	1.0956758210403	0.91068005632037	1.76214391482204	-1.927667	6.579262	12.162474	-0.0389620530324	1428	0.661764705882
TRINITY_DN105787_c2_g1	5.17801219506958	4.11714932503287	4.483520724503	4.47199597400098	-1.238362	2.294963	3.408035	-0.126286840509	1414	0.555162659123
TRINITY_DN111027_c2_g1	5.14748553370196	5.1614633032755	5.45219648528158	5.49610946368224	-1.625036	21.736222	34.817871	-0.0594229191641	8295	0.416033755274
TRINITY_DN110179_c1_g1	4.64005306936508	3.45807469973558	2.0494423161893	2.17957192351835	-2.037250	1.213563	2.723214	-1.9207166578e-06	1590	0.434591194969
TRINITY_DN109874_c9_g1	3.02860469799909	1.82571334464096	4.81555522277537	3.23846677180185	-1.276374	4.337894	6.342094	0.125650301609	1898	0.481559536354
TRINITY_DN108375_c0_g1	4.33954310304153	5.01256849696207	5.26932531752167	5.14749625928307	-0.817058	28.452471	35.078223	-0.10566819142	7780	0.530976863753
TRINITY_DN108375_c0_g2	3.96033786963112	-0.24365333158475	2.35864526427037	2.32056791592039	-1.895826	2.570943	4.941112	-0.0467095130345	771	0.609597924773
TRINITY_DN98551_c1_g1	2.08658670495086	1.14222155585619	2.35344462303056	2.14713838597778	-1.891446	1.759820	3.499792	0.174049993688	1457	0.54632807138
TRINITY_DN107942_c0_g1	4.22222396415825	4.51983347579798	4.10839635847722	4.10881628608235	-1.685849	4.534915	7.706853	0.10790693879	4605	0.464495114007
TRINITY_DN110126_c3_g1	4.36804449427017	1.98628139158569	4.54676078818249	4.2472383535797	-1.915056	3.864501	7.282331	-0.0187121831321	2399	0.481867444769
TRINITY_DN103981_c1_g5	6.04461867886432	5.08477597573453	7.25167044323021	7.29914036567064	-2.181916	8.023030	16.492944	0.0441106794277	2154	0.632776230269
TRINITY_DN103981_c1_g4	2.52730856196389	0.883875202845581	1.66216103016657	1.88330454964001	-2.004261	2.005532	4.146866	0.0007973302637	1402	0.534950071327
TRINITY_DN102600_c0_g1	-0.404434783125756	-Inf	-1.592968140095	-Inf	-1.827896	1.046179	2.163497	0.0306915306915	277	0.389891696751
TRINITY_DN103878_c5_g4	3.80191286531597	4.11495424243092	4.45695434899081	4.29736421297524	-2.282360	3.558369	8.010754	2.96884934821e-05	5021	0.444532961561
TRINITY_DN96527_c2_g4	3.52443507188317	3.492321139836	3.52339153722735	3.70767376531621	-1.869180	2.155616	4.156949	0.0201643017177	3445	0.388679245283
TRINITY_DN105059_c8_g1	3.282303608664	3.74699051499028	4.17216891155742	4.19596920407286	-2.027663	2.065584	4.305714	0.00505072763973	1792	0.662946428571
TRINITY_DN100701_c3_g1	5.32327971382434	3.30903530494529	3.99578619549162	3.93834175050779	-1.085019	6.340418	8.603662	0.0170310125716	2915	0.432933104631
TRINITY_DN109034_c2_g1	4.30374629320711	5.19764362976849	4.94639745389628	4.88764881433766	-0.501649	1.387963	1.632200	0.185103871951	3155	0.452297939778
TRINITY_DN97703_c5_g2	3.07697919561424	5.62167407088461	2.19018736729123	2.3631907096726	-1.790166	1.582577	3.039978	0.0334665334665	1351	0.559585492228
TRINITY_DN106245_c0_g2	4.92044064028085	4.53329869601071	5.02393324947426	4.9738762468741	-0.564702	12.117149	13.987270	-0.107694740473	6437	0.464968152866
TRINITY_DN108030_c1_g4	3.78343815325413	2.51696542600509	4.31533996593853	4.39061932665065	-1.240821	1.741758	2.636307	0.0200794725016	1287	0.781662781663
TRINITY_DN110855_c9_g2	3.46770498077934	3.04776076766828	5.68306166106404	5.72105111508875	-1.848813	2.343877	4.445677	-0.10695532599	3532	0.498867497169
TRINITY_DN109354_c2_g2	3.97681627725263	2.890291009212	4.22887712732989	3.99283009946912	-1.161361	4.021649	5.665982	-0.0509234208357	3391	0.454143320554
TRINITY_DN109590_c1_g1	4.70951718362276	3.95152049440937	2.14555109606485	2.27762407089705	-1.717567	27.700599	45.827632	-0.0290115119623	9951	0.43111245101
TRINITY_DN98574_c1_g3	2.59097920344185	-1.28591452949643	-Inf	-Inf	-2.184916	10.551811	21.544172	0.172473867596	2264	0.554328621908
TRINITY_DN101048_c2_g1	-Inf	3.30280146673635	-0.840929441706864	-0.547280110674467	-2.020122	2.249724	4.632807	0.0765016233766	1205	0.604979253112
TRINITY_DN109354_c2_g4	1.77500318514082	1.61839483377045	2.92296755215386	2.80135319234747	-1.755942	0.985776	1.986748	0.00569832402235	877	0.464082098062
TRINITY_DN100237_c2_g1	2.24022764174826	3.09326493926951	5.28357116811951	4.88876686088462	-1.336371	6.003685	8.873338	0.340274869715	3196	0.417396745932
TRINITY_DN110363_c0_g2	5.67378427502824	4.70807999996624	5.73981804603107	5.78789735041329	0.968737	12.344108	10.012515	-0.0875664135727	6777	0.674044562491
TRINITY_DN100237_c2_g2	2.72367354074064	-Inf	-Inf	-Inf	-2.102033	8.334056	16.494724	0.177850162866	1793	0.334076965979
TRINITY_DN100696_c5_g1	-0.26359537977645	3.84402895060158	-0.620013065567344	-0.00613027316943093	-1.875407	8.449751	15.161784	-0.0903209915558	1446	0.350622406639
TRINITY_DN96065_c0_g1	3.9651396795492	2.93012042393021	4.44186040876789	4.32117818004634	-1.526663	34.011342	52.408252	-0.0875809417331	6007	0.488763109705
TRINITY_DN97075_c9_g1	4.27751520700588	3.560110800912	3.07843933809278	3.18993413223121	-1.038627	1.515512	2.146199	-0.147440032843	2132	0.380393996248
TRINITY_DN101239_c4_g1	4.65334472490608	2.98142219937141	4.99204581571667	4.70519881908692	-1.742122	12.974076	21.866444	-0.000683528305589	7465	0.460817146685
TRINITY_DN105359_c3_g1	4.39874399809901	4.6109160372047	3.65040691500081	3.88759490255212	0.541760	16.095816	14.267164	0.021849823397	3195	0.492957746479
TRINITY_DN101130_c3_g2	2.20299092100251	3.28537440191363	2.99851233648121	3.08653369533516	-1.809787	15.851384	27.343960	0.0285156690065	3139	0.377508760752
TRINITY_DN94660_c3_g1	5.14965364277358	3.21243543991808	5.30251987634371	5.39851618198373	-1.665709	0.622568	1.303625	0.0978886756238	2097	0.428230805913
TRINITY_DN94291_c4_g1	-1.40770144616793	3.25707578582778	1.09467106374708	0.704978392507854	-1.940832	6.957859	12.909000	0.0523198420533	1953	0.600614439324
TRINITY_DN97526_c8_g1	2.77714644041071	4.11061824364903	4.44389499229868	4.58862611981045	-2.027366	6.429611	12.420802	0.113170815827	3736	0.385706638116
TRINITY_DN101550_c6_g1	1.38084698352012	3.43656339161413	1.62909748825522	1.98699722636002	-1.884626	1.978023	3.873353	0.164828824729	1601	0.583385384135
TRINITY_DN97211_c0_g1	2.59785847778118	2.7146776789203	1.90049989833329	2.08466352658652	-0.542580	4.423058	5.124094	0.0592144177226	1177	0.663551401869
TRINITY_DN102582_c2_g1	4.90148001841851	4.09337063571486	5.4806573111731	5.41112039503113	-1.172308	0.212620	0.436196	0.01246105919	1382	0.552098408104
TRINITY_DN106711_c0_g1	5.44193459302286	5.27367249270287	4.61385775218369	4.61297246289058	-1.630875	15.373933	24.778868	-0.0959861256215	5235	0.586246418338
TRINITY_DN108567_c2_g1	3.99818648538692	4.43603070174067	3.35791414443111	3.1568514804663	-1.477865	9.245211	14.216566	0.068003469985	3588	0.465440356745
TRINITY_DN108704_c3_g2	3.83266918035985	3.4908660768081	3.27751617142418	3.35976833150664	-0.478500	8.804918	9.949751	0.425701708634	2814	0.468017057569
TRINITY_DN107770_c4_g1	1.71402629186121	1.55979984109644	2.50827308319327	2.8461962991911	-1.956377	1.531421	3.193158	-0.0663468443108	2152	0.638940520446
TRINITY_DN111020_c6_g1	3.55005126186494	1.73701935010864	0.895398731115287	0.665119076767762	-1.004051	3.224334	4.341921	0.292389304011	1328	0.518072289157
TRINITY_DN98272_c5_g5	2.5074726641487	2.90680251952049	3.62453074365248	3.67854574451405	-1.801116	15.231010	26.199806	-0.0397850178782	3024	0.394510582011
TRINITY_DN100149_c2_g3	4.10518409036191	1.80890397854153	3.48114987370636	3.22137434016366	-1.918122	0.915090	2.026164	0.019846091535	1463	0.537935748462
TRINITY_DN107062_c0_g2	1.12737000710232	3.23202810238025	2.47507144699095	2.50337723707402	-0.903630	0.093654	0.202115	0.0305098913346	421	0.631828978622
TRINITY_DN110751_c1_g1	2.32000595345473	2.19891783028724	4.19839054774182	4.60567230314323	-1.743704	9.171227	15.576420	-0.042021800212	3225	0.618914728682
TRINITY_DN105793_c3_g6	4.88023244120637	1.94591694265248	-Inf	-Inf	-1.342294	20.198366	29.327954	0.114985757086	4514	0.439078422685
TRINITY_DN106542_c4_g1	2.59020038169032	2.83419478372413	2.07680070760884	2.1941019045687	-0.922354	3.433408	4.491691	-0.131627505319	1343	0.542069992554
TRINITY_DN95184_c1_g2	4.22749612762025	3.94244918106206	2.88414264189526	3.03838764699512	-0.721544	4.637570	5.657838	-0.047419234266	1749	0.476843910806
TRINITY_DN106928_c1_g1	3.90263653831277	2.65203439308506	4.66985836714558	4.47722528893989	-0.821751	2.399822	3.075559	-0.116539296748	3062	0.588504245591
TRINITY_DN104884_c0_g1	4.6293946767616	4.06921033779848	5.28138272405107	4.98504876869523	-2.011810	0.871140	2.045611	5.50952968978e-05	2705	0.44584103512
TRINITY_DN103204_c2_g1	3.39728075546009	4.04496663635122	3.80063357914405	3.68033326522394	-1.531447	8.913993	13.984823	-0.0663753502045	5086	0.505112072355
TRINITY_DN96144_c5_g1	3.89247364770951	4.55209183605519	3.84547965305202	3.92010968342492	-2.064789	5.138888	10.193701	0.00517929959667	3295	0.362367223065
TRINITY_DN109826_c0_g1	5.14245315875522	4.64831539940326	4.63126227807373	4.42616412185998	0.418974	3.651950	3.287025	0.24251951069	4789	0.467738567551
TRINITY_DN98927_c4_g3	3.15104047418403	2.66985098892724	3.15109366602936	3.14348176981003	-2.023212	4.780565	9.340362	-0.0228882525141	1379	0.358955765047
TRINITY_DN110582_c2_g1	5.33457753193987	5.70825214465277	4.80104049937933	4.64743803791932	-1.810791	25.857670	44.367163	-0.0722789544333	7700	0.405064935065
TRINITY_DN108133_c2_g1	4.83188595248354	4.55897072598291	4.92799770371936	4.82986120000019	-1.082408	25.815975	34.435246	0.0701579806979	8797	0.409457769694
TRINITY_DN98185_c0_g2	4.31559613103804	3.43195305850731	3.96925066405749	3.98925261945052	0.199138	2.317536	2.194380	-0.140928037937	1635	0.536391437309
TRINITY_DN100219_c1_g1	4.8323770924118	4.31325910964219	4.35398857854062	4.37664160912635	0.877761	1.748819	1.374975	-0.0742268911108	2697	0.362995921394
TRINITY_DN103976_c2_g2	4.08128240291396	3.75943773493551	4.00998059036545	4.09536716507333	-1.816573	0.607865	1.386578	0.00366848843303	1028	0.467898832685
TRINITY_DN104332_c2_g10	5.92578574885441	4.91675403930325	5.76641926615217	5.70766022618546	-1.435411	8.706003	13.203647	-0.00229490416062	3761	0.526189843127
TRINITY_DN106959_c5_g3	4.97936676620862	3.465468733636	3.90951306331386	3.93132659283822	-0.322543	7.408807	8.040181	-0.0396208685575	3314	0.465298732649
TRINITY_DN95292_c0_g1	4.15263042188317	4.35881787042645	5.04651538300133	4.94472913866688	-0.770074	0.766458	1.030541	0.330833093482	1898	0.49894625922
TRINITY_DN105176_c3_g1	-1.12480839855062	-Inf	2.43651186878971	2.57640411486248	-1.902921	3.206098	6.080496	-0.00300869804294	605	0.59173553719
TRINITY_DN98748_c5_g1	4.82593068891198	3.91706532351857	3.65287725856673	3.82771283584462	-1.954088	2.269332	4.527351	0.0370371604677	2689	0.651543324656
TRINITY_DN99391_c4_g1	3.93606707294426	4.35154596895603	4.79984741339363	4.82396956378443	0.731275	8.258018	6.999987	-0.0881955491782	2071	0.430709802028
TRINITY_DN106212_c1_g1	4.07873299801836	3.4919340606801	0.815152437939015	0.978083472112901	-1.638371	5.555673	9.193224	-0.0738134775118	4583	0.43028583897
TRINITY_DN111083_c4_g2	2.8851402912981	2.82899057844492	4.89948514797937	5.01873344377528	-0.290251	2.532829	2.749688	-0.103825446829	1462	0.539671682627
TRINITY_DN103663_c0_g2	5.02966286273427	3.81536701208977	4.65593635406	4.6195606975344	-1.790906	1.588388	3.050899	-0.0343479573147	2731	0.492127425851
TRINITY_DN109581_c1_g1	5.55134327834262	4.12672949414488	4.16155861320743	4.17273552661324	-1.531746	4.440885	7.116794	0.138339093962	2570	0.522568093385
TRINITY_DN111022_c1_g3	6.62232760427122	5.56747033285736	6.64259069144263	6.68278879745344	-0.426813	4.157993	4.664597	0.00758473377468	4732	0.570794590025
TRINITY_DN105841_c4_g2	3.8840619071948	3.40574176775916	4.48211622919747	4.24538173121924	1.257103	5.224845	3.941076	-0.116525044718	2453	0.449653485528
TRINITY_DN100795_c1_g1	3.63729446700217	5.68021598961704	4.39807591775132	4.5444824573059	-2.125299	55.073806	107.132816	0.299623150863	11403	0.539507147242
TRINITY_DN110596_c0_g1	4.91735039558867	5.04607338514939	4.9067380528241	4.80471988994157	-1.405243	12.908675	19.242800	-0.099480693857	5125	0.505756097561
TRINITY_DN101561_c3_g1	5.51349865132796	5.09647638599401	5.52924984739148	5.22280597682721	-0.740576	2.644124	3.289602	-0.0338954333174	2240	0.45625
TRINITY_DN108735_c3_g1	3.77922742236487	5.21568211764952	3.81056071990545	4.03664462382288	-1.573024	4.225294	6.893033	-0.10557657737	2318	0.519844693701
TRINITY_DN95443_c0_g1	-0.307449804058989	0.988714674991957	-Inf	-Inf	-1.699437	3.214892	5.592572	-0.129463402886	752	0.481382978723
TRINITY_DN102776_c4_g1	3.52642952385423	3.36381722428549	3.46914596952201	3.6330210270259	-1.910446	8.069391	14.710743	-0.0970898526761	2860	0.470979020979
TRINITY_DN103884_c3_g2	4.99686289138408	4.83700691041812	4.99412252697126	5.00502185450298	2.073315	3.763564	2.388053	0.199753680061	4562	0.432704953968
TRINITY_DN106925_c4_g1	4.61886328257131	4.96325259376561	4.42086656096006	4.44288255757028	-0.950059	4.730903	6.189659	-0.0447661673763	7472	0.426391862955
TRINITY_DN107143_c2_g1	3.95427525124416	4.77839334416535	2.61294819778421	2.52417068467709	-0.196600	1.722162	1.826879	-0.00804473694199	1598	0.526282853567
TRINITY_DN107143_c2_g5	4.24968227874516	4.84173643306392	4.9816970971866	4.94296515813017	-0.821652	4.425293	5.570774	-0.0099162055102	2330	0.373819742489
TRINITY_DN97917_c2_g2	-1.08017968828777	4.45348777032021	-0.697088405480973	-Inf	-1.984238	8.720389	16.365326	0.0704533611256	1621	0.457125231339
TRINITY_DN99606_c1_g1	3.11772183331333	1.97732816134331	-Inf	-0.45153204761044	-0.813121	3.721486	4.691652	-0.0758392972909	1590	0.441509433962
TRINITY_DN109269_c0_g1	2.85022524466844	1.48790597218687	3.32154854321059	3.28226997076602	-2.258559	23.570741	49.075579	-0.00196981924522	6324	0.639468690702
TRINITY_DN104248_c2_g1	4.99463591128886	6.19364845714253	2.49970697149434	2.01618556290712	-2.013490	12.037442	22.693980	0.0936335452771	6016	0.428025265957
TRINITY_DN108001_c1_g1	2.81092531327598	2.94857990188571	3.33101928120793	3.33120435297105	-1.810687	1.208403	2.425332	0.0347948511665	714	0.574229691877
TRINITY_DN98654_c0_g1	1.80069430783009	1.46049223766486	2.55092187344922	2.48036276786614	1.025774	8.210831	6.551187	-0.103715749222	503	0.536779324056
TRINITY_DN108718_c2_g1	5.14024766718035	4.72938989808611	5.18357785591624	4.9180313063225	-0.724338	17.262549	20.780950	0.0157411381041	4793	0.540162737325
TRINITY_DN109778_c4_g1	3.40158522423703	3.46077966233115	4.06882452766356	4.11195762308603	0.011080	1.331002	1.326412	-0.0951890561372	456	0.565789473684
TRINITY_DN110788_c1_g1	2.07648211769735	2.10381561068131	0.401523883187137	0.576558719320755	0.662647	0.443784	0.336309	0.0	255	0.411764705882
TRINITY_DN101799_c4_g1	2.65510842592648	4.0918845140123	5.07557648775953	5.15200274825173	-1.791964	4.119469	7.341996	0.188027462789	3158	0.53673210893
TRINITY_DN110210_c2_g1	1.04746679704903	5.13943243938284	2.65954155514726	2.83484098654537	-2.010597	29.142570	54.182165	0.047601893487	5143	0.554734590706
TRINITY_DN104969_c4_g1	2.22052464463061	1.081550494575	4.1680735612825	4.20213154355163	-2.254283	5.663012	12.223571	-0.00439051924746	2076	0.554913294798
TRINITY_DN110290_c3_g1	2.8878944735982	3.93768041604997	3.57388934896615	3.87984858665695	0.557223	10.151781	8.946004	0.097830406798	1165	0.618884120172
TRINITY_DN105660_c2_g1	3.35926732600204	3.29078902450692	3.24469758960419	3.50945199336913	-1.208786	1.388504	2.113236	-0.131067223979	2391	0.575073191133
TRINITY_DN95848_c2_g1	5.1341505897312	5.89346071244914	6.20628434796374	6.12343022632385	0.612470	2.317245	1.970441	-0.101913740941	3899	0.34829443447
TRINITY_DN100919_c2_g2	3.71513512541307	3.95289964961434	4.94759782193863	4.9770299503587	0.331024	1.751933	1.593769	-0.12763483454	677	0.350073855244
TRINITY_DN97607_c9_g3	4.70589687977248	5.44570948569678	4.89550120083702	4.90071947861314	-2.064103	4.993887	9.916906	0.0197484194747	2298	0.460400348129
TRINITY_DN111126_c2_g1	4.8436168171921	7.02510306906051	5.35243409464049	5.21729902865955	-0.501246	25.649582	29.024166	0.0777208783493	7563	0.492264974217
TRINITY_DN108912_c1_g3	4.61338149606908	4.23913751023774	5.24907860989833	5.1202337187446	-1.346873	0.198197	0.466218	0.0121608980355	1423	0.434293745608
TRINITY_DN103930_c0_g3	4.610796417321	3.81838993845535	5.04964456142395	4.84909097332359	-0.822039	18.701015	23.133988	-0.0800489932697	7116	0.47203485104
TRINITY_DN108252_c0_g1	4.1350203544985	5.6291856556365	4.10396818239441	3.98904497927059	-1.983830	0.914231	2.095397	0.000188616870461	3118	0.419499679282
TRINITY_DN111197_c0_g1	6.64943326219504	7.25793431708698	7.59583443203607	7.58984897877212	1.264731	0.503012	0.308401	0.555499265076	1216	0.416118421053
TRINITY_DN110934_c2_g1	6.3837364901201	4.95029193947149	5.56646508622448	5.45133749771573	0.365975	2.864872	2.603782	0.231821055554	5052	0.573832145685
TRINITY_DN105754_c1_g1	6.18726405125518	4.93225289073564	5.29988855763234	5.22253101844221	-1.395684	20.380184	30.126333	0.0113943405294	7551	0.434644417958
TRINITY_DN104175_c0_g1	2.93970024453942	3.22867849047306	2.86816096965653	3.02521124326972	-1.673602	2.213313	3.910793	-0.0891631227831	878	0.453302961276
TRINITY_DN97255_c0_g1	4.66953049907726	3.62156772893294	2.72979427928805	3.16114667059999	-0.376575	4.611887	5.096021	-0.0214844182423	2679	0.414706980216
TRINITY_DN105868_c3_g2	3.63888692559258	1.35270202202696	6.54285332330414	6.65569376430778	-0.632249	5.313033	6.299690	-0.0703369921219	1582	0.509481668774
TRINITY_DN110390_c0_g4	5.96268326525286	8.86201574345706	4.22470074441014	4.20683989160078	-0.881063	1.227050	1.662252	-0.142515026396	1233	0.536090835361
TRINITY_DN106422_c5_g1	3.6252948401345	3.78684984664385	3.78841355474637	3.67834271914115	-1.669344	0.448758	1.014818	0.0143077261721	2550	0.436078431373
TRINITY_DN110331_c4_g1	5.0570757713024	5.3337916099397	5.2779858274166	5.06236673637572	-0.359950	8.397661	9.197153	-0.00791118340115	7520	0.523271276596
TRINITY_DN104572_c2_g1	4.88167671962037	4.97067135118698	5.1112975119629	5.12540946790982	1.136970	6.791679	5.281704	-0.040841037441	2673	0.424990647213
TRINITY_DN97346_c0_g4	3.97785547603641	0.0557022872741827	-Inf	-Inf	-2.266938	4.185147	9.244993	0.176416184971	1584	0.446338383838
TRINITY_DN107346_c7_g1	4.38387244571861	6.12285008358055	4.61701463048572	3.88029299162583	-0.717933	2.170838	2.698792	-0.0804416275161	1876	0.540511727079
TRINITY_DN102565_c0_g3	3.46087946568541	2.48374801872547	0.363043362619072	0.953897332790034	-1.418130	18.594022	27.721138	0.0108851992012	5095	0.369381746811
TRINITY_DN105303_c0_g1	4.64823888076972	6.23165122196606	4.41732490260153	4.62742265285311	-2.048192	6.793562	13.217911	0.0357697850153	2580	0.637596899225
TRINITY_DN102565_c0_g1	2.47541898156498	-0.0377294481485182	0.734012034983761	-0.0542232463312949	-2.231369	4.130021	8.971392	0.0877926421405	1394	0.456958393113
TRINITY_DN95282_c1_g5	0.42821881424489	-Inf	0.275866669046683	1.2005478408144	-1.877620	5.106661	9.336816	-0.0278134023192	754	0.628647214854
TRINITY_DN95282_c1_g2	2.51460333708306	3.45777293115905	4.88844831948059	5.03349970413502	-2.119155	21.548638	42.133863	-0.0867847931596	4629	0.620868438108
TRINITY_DN110070_c5_g1	3.7959951153831	4.0245863268115	4.42490172299345	4.28794271339992	-1.280266	2.114308	3.205354	-0.0891494544614	4348	0.407543698252
TRINITY_DN108365_c4_g1	0.158447260292868	0.89057974125331	-Inf	-Inf	-1.791808	0.576840	1.313827	0.0148567385921	579	0.388601036269
TRINITY_DN106811_c2_g1	4.03817256151985	3.5052109444661	4.17465901513165	4.19018728798391	-0.221867	2.348306	2.501326	-0.0501803039075	1689	0.417998815867
TRINITY_DN106741_c3_g1	2.86255043139048	4.8104746299082	2.88688043338469	2.56585305018562	-1.440865	12.963312	19.562939	0.262692638759	5022	0.487056949423
TRINITY_DN99697_c6_g5	3.64704503609272	4.42389716594817	3.19485335503764	3.36829040561069	-1.610347	13.237356	21.220466	0.227939107372	3109	0.404310067546
TRINITY_DN100050_c1_g1	4.67125533179247	5.39251696019921	5.03661406935324	5.04850821402351	-1.634959	17.574138	28.319147	0.169019249033	8392	0.440657769304
TRINITY_DN106583_c4_g3	2.75075688314358	1.88503840437764	3.42868921499301	3.55123320425392	-0.800485	2.592371	3.290170	-0.110455040103	1679	0.546158427635
TRINITY_DN103512_c3_g2	4.57209962147614	3.19718981221775	6.4320683535245	6.4559603299218	-1.302258	10.665630	15.395693	-0.0593869344909	2907	0.368077055384
TRINITY_DN110562_c1_g1	4.21069209824417	4.23258569590417	4.22974502329511	4.30935293023376	-0.758075	1.826446	2.316853	-0.0361825918691	1616	0.554455445545
TRINITY_DN107442_c4_g1	3.31894262166061	2.45373389945233	3.17182875153764	3.05002642801524	-1.003592	7.398656	9.755362	-0.0391633328431	3427	0.565509191713
TRINITY_DN103524_c4_g2	4.70201905969258	3.38871110211522	4.71569816191187	4.65103043305035	-1.359205	6.990831	10.374161	-0.114681147091	2928	0.50443989071
TRINITY_DN97122_c8_g2	2.91340956193642	4.49375965696557	0.147651904572845	0.314103188196085	-1.825330	2.261539	4.258317	0.00769971126083	1260	0.368253968254
TRINITY_DN108972_c2_g1	3.90037576928645	4.39313533475659	3.44497437397119	3.26903557844888	1.274718	4.106662	3.062329	0.0552315315965	1948	0.420431211499
TRINITY_DN105483_c2_g2	4.01050111038029	5.37643157869715	3.06761482343753	2.89241613722773	-0.502776	5.654269	6.456917	0.0558186285406	3584	0.536830357143
TRINITY_DN94148_c7_g3	5.09280954542928	2.12260481957813	4.58446349571259	4.39884374117019	-1.537214	2.655896	4.380525	0.139798621809	1581	0.612903225806
TRINITY_DN96077_c0_g1	3.47810416735834	3.02444573949738	2.09277650751214	2.14350444972669	0.987049	8.473070	6.816366	0.054101334818	2873	0.501566306996
TRINITY_DN107121_c1_g2	4.01994452813991	3.75118490486496	4.25283539582679	4.37105744392581	-0.681265	2.123281	2.610335	-0.102293111157	1911	0.627943485086
TRINITY_DN107121_c1_g1	2.68086019148119	3.10025596620147	2.61511018352423	2.45328612580621	-1.169959	0.170005	0.371876	0.00763358778626	904	0.568584070796
TRINITY_DN107354_c0_g1	1.8152706652348	3.54420918175571	3.05620748455445	1.96872434915739	-1.650639	37.939885	61.089380	0.149097089527	8337	0.406621086722
TRINITY_DN105840_c2_g10	4.80660819890339	4.8338784573387	5.02716950672707	4.92500649496461	-2.223888	28.097905	57.442789	0.0269466715766	10778	0.422063462609
TRINITY_DN97605_c4_g1	4.29241932296739	4.52358586187652	4.59664026082998	4.65229330420253	-1.248817	1.785670	2.706148	0.0672663922848	929	0.527448869752
TRINITY_DN110904_c4_g1	4.8400814789546	5.39723902852812	5.99519925580879	5.88063051185077	-0.730138	15.985522	19.283351	0.211489312041	9060	0.540618101545
TRINITY_DN109822_c0_g1	3.7858351871328	4.57722410901221	3.38206234782286	3.27989731975474	0.506439	1.122349	0.957710	-0.0110966924704	701	0.559201141227
TRINITY_DN99324_c1_g1	3.70023455753403	3.44815024301805	4.21060848040754	4.20390447867959	-1.683795	4.701936	7.971640	0.513322186803	2728	0.535557184751
TRINITY_DN109822_c0_g3	4.54255394135234	5.03269619854279	4.38560507721258	4.4296720041509	-0.344812	2.256213	2.493394	-0.0115030386976	1782	0.510662177329
TRINITY_DN93015_c7_g1	4.61527128472241	4.19043535345523	5.07209407104462	5.15782603741806	-0.002190	0.623060	0.623588	-0.153300606384	1694	0.406729634002
TRINITY_DN94700_c7_g1	4.6000297775593	3.49127966505082	2.6622671827327	2.96401519960835	-1.817382	3.153023	5.768921	0.10776109054	2071	0.603090294544
TRINITY_DN100184_c0_g5	3.43728400813323	2.75127991160526	4.32480257542966	4.36776968274482	-2.106915	10.861706	21.385678	0.349981640803	4958	0.494150867285
TRINITY_DN95673_c4_g1	0.146065609608853	3.5023907782366	-0.0951020033180052	-0.566920691300242	-1.415775	2.561406	4.039003	0.124233298701	1152	0.526041666667
TRINITY_DN98811_c0_g1	3.33094363082388	2.85248475996794	3.93565901655916	3.82152375710232	0.255502	8.654938	8.148489	0.0878292025226	1877	0.645178476292
TRINITY_DN105203_c0_g2	4.69220501787013	4.26366558480013	5.80391514266396	5.81948879665689	1.826542	10.068578	6.947993	0.125940900785	4332	0.578485687904
TRINITY_DN102251_c0_g5	4.04267073792882	5.31580954433253	3.87034270991914	3.97310479235246	-1.491349	0.340123	0.746384	0.0205360409806	1533	0.659491193738
TRINITY_DN110245_c1_g1	5.63702875734801	5.09910923412233	5.11726335904441	5.11493077298772	-0.592946	2.381114	2.835937	0.190404644146	4936	0.392828200972
TRINITY_DN101520_c3_g2	5.21589233386755	4.69792961736739	5.06291178384012	5.0675499975366	-1.488785	1.448090	2.460976	0.134251533693	3736	0.407655246253
TRINITY_DN102315_c0_g2	2.86543425388603	3.16589936433663	3.35928163005686	3.15649747646103	-0.781323	4.147919	5.164669	-0.0557975402783	2379	0.375367801597
TRINITY_DN104096_c1_g2	3.23806786097267	3.18247477749017	2.76538164638715	2.81429533271188	-1.612008	0.339748	0.801128	5.47825134217e-05	952	0.363445378151
TRINITY_DN108664_c1_g3	5.02098703671562	4.74249705857084	3.43361024843242	3.38727757226583	0.366078	6.511594	5.968027	0.0343305375057	10605	0.417067421028
TRINITY_DN95612_c9_g1	3.28267802180744	3.97605309531855	3.85109600122091	3.91712826475203	-1.930008	1.305840	2.746330	3.65504362793e-05	2158	0.456441149212
TRINITY_DN90628_c0_g1	-1.24236573153104	0.155657444790064	2.21615740884335	2.07379627635607	-1.822219	6.540067	11.573570	-0.0329380153803	1246	0.560995184591
TRINITY_DN102916_c3_g1	3.33123305020447	4.3298807702588	2.81427135991036	3.11002400780427	0.614299	3.075528	2.633113	-0.148268947455	766	0.505221932115
TRINITY_DN106104_c2_g1	4.10082928751495	4.46767672841128	3.80247429028265	3.76757973122997	-2.004391	1.313922	2.864719	0.0154097913542	5350	0.416822429907
TRINITY_DN100502_c2_g3	4.07086475127455	4.74669383979542	3.59496354286846	3.55156470288502	-0.436003	4.099657	4.611914	-0.0313887898219	3419	0.408599005557
TRINITY_DN105747_c5_g1	3.2096614806159	2.11094446999193	2.01813235425657	1.89083760071818	-2.104294	1.418554	3.217929	0.0195798319328	2076	0.476396917148
TRINITY_DN110811_c1_g1	5.69500043406893	5.24620972048688	5.61094295640878	5.45652321935548	-0.834519	10.811663	13.478756	-0.0364073500651	6935	0.445277577505
TRINITY_DN99212_c3_g6	2.89808458912648	2.43954329280318	2.71127953481651	2.05177755651337	0.222937	5.668600	5.368121	0.0202485405335	1726	0.500579374276
TRINITY_DN111019_c4_g2	4.5189031018715	3.98271239102391	4.83620994192256	4.82166010326174	-1.222862	1.533558	2.327729	0.358884305437	948	0.591772151899
TRINITY_DN105848_c2_g1	3.20988369969622	3.86176018401034	3.47510470801446	3.68477194664958	-1.379809	3.030886	4.670515	-0.0936430055208	1029	0.481049562682
TRINITY_DN103978_c3_g2	4.41729883800165	3.47304966091352	5.52349353032478	5.33475090861099	-1.262075	1.191918	1.879796	-0.111025038733	1051	0.711703139867
TRINITY_DN99269_c5_g1	3.2469095545593	3.66589917760888	3.60105239338663	3.69087061844375	0.394431	4.334347	3.932339	-0.0984564333241	1885	0.505039787798
TRINITY_DN95364_c3_g2	2.13363147232799	2.96639754877805	1.78258259437338	1.86355343322254	0.656474	1.077439	0.877098	-0.00944377920076	869	0.462600690449
TRINITY_DN109165_c2_g1	4.38236068553323	5.49130298160682	4.39802743714899	4.42300692308628	-2.132150	2.845193	6.051953	0.00215887884665	3156	0.391634980989
TRINITY_DN100018_c9_g2	6.06319519563162	4.93279752886987	5.13991761241833	5.10010682705154	-2.131028	3.418560	7.164651	-0.00300869804294	4040	0.392326732673
TRINITY_DN97235_c1_g2	3.61810012066695	3.21968208143453	3.55759290066955	3.50054385522653	-1.602924	6.878123	11.152033	-0.0396131416492	3833	0.409079050352
TRINITY_DN111000_c1_g2	5.25760711118564	4.95445583055739	5.39270747865931	5.47919680577329	-0.504197	20.191363	22.881349	0.0747554446406	4467	0.603537049474
TRINITY_DN109433_c4_g1	5.13814204401806	5.1999489414265	4.17912036414192	4.10715324518667	-1.524315	7.430436	11.676897	0.238173987216	2879	0.415769364363
TRINITY_DN105173_c2_g1	4.26113781130117	2.07688313235214	3.83267033563983	3.95130865921014	-0.228640	3.854730	4.096360	0.00402920276697	1196	0.57525083612
TRINITY_DN106833_c5_g2	2.35095136230011	2.69644444331933	2.17681127455551	2.2543308348337	-1.271106	1.612795	2.484518	0.0633700818093	966	0.474120082816
TRINITY_DN103370_c0_g2	4.03610471432614	1.67795495193603	2.27605800874966	2.48817659489882	-1.191785	5.502617	7.759189	-0.0400731316909	1857	0.527194399569
TRINITY_DN109079_c3_g1	0.757947819652288	3.99970590297293	-0.899820959535055	-0.586931368218626	-1.082732	0.141016	0.307245	0.0439189189189	334	0.446107784431
TRINITY_DN110324_c0_g1	5.59675438160311	4.86600220533882	4.5685094978767	4.44808732828525	-0.120183	10.748086	11.066183	0.00808547178502	7821	0.510676384094
TRINITY_DN99691_c3_g3	1.16580695522886	1.20333906754889	4.23997958392966	3.83113711673796	-2.177146	8.941305	18.275835	0.087601494581	2491	0.399036531513
TRINITY_DN109004_c0_g3	4.60385610150725	4.22523808052378	4.93733067874146	4.80213866861336	0.360083	1.120161	0.999416	-0.153718973962	2678	0.514189693801
TRINITY_DN100799_c4_g2	1.79063733064876	0.0396937457394754	3.28081409470335	3.32162758164486	-1.462380	0.288460	0.651256	0.0196335078534	470	0.623404255319
TRINITY_DN109129_c0_g1	3.60285923046485	4.18771462408656	3.30068060861113	3.20746742449464	-1.805089	0.550517	1.277096	0.000449817261737	1969	0.44438801422
TRINITY_DN101103_c0_g2	4.80445383080947	3.74960393710029	4.30085949378294	4.2854531554215	-1.554211	6.588024	10.502012	-0.128068251	3269	0.382685836647
TRINITY_DN108108_c2_g1	1.47936106429175	4.75075995887103	-Inf	-Inf	-1.871867	13.475004	23.892155	-0.0611066017382	3987	0.427138199147
TRINITY_DN108376_c8_g1	5.22607588122906	5.04505290144393	5.19142992661739	5.09181027593858	0.319848	2.061824	1.886959	-0.1238818824	3272	0.451100244499
TRINITY_DN108017_c0_g3	3.10364578789106	4.28004981179013	3.32517126132634	2.95824475587708	-1.454808	6.064052	9.344030	-0.00146328353581	5380	0.546468401487
TRINITY_DN98429_c1_g2	4.05455723621104	5.09101055494124	4.31622488929183	4.43875052436682	-1.657761	8.670371	14.265234	-0.0905531125064	1921	0.484643414888
TRINITY_DN108017_c0_g1	-1.45960368526495	7.54595390120551	1.25725364660034	1.27586090486669	-2.023435	11.397293	21.605440	0.08304	4760	0.584243697479
TRINITY_DN102450_c1_g2	4.06534471652026	5.69217875868139	4.93813455463806	4.88429185856652	-2.047663	21.843617	41.386203	0.17448961246	7340	0.483514986376
TRINITY_DN92945_c11_g2	4.52938437378678	4.36256890192449	4.37996338894402	4.47981580249614	-1.833538	3.167947	5.834601	0.040115937878	2862	0.582809224319
TRINITY_DN110050_c1_g4	1.80733685187881	2.8769317549432	2.16796148600581	1.99720298887701	-1.631084	5.754827	9.484379	-0.0669448199912	1606	0.503735990037
TRINITY_DN100054_c1_g2	5.21424906226166	6.03200671897399	5.67713719374363	5.88524989468543	-1.094603	19.593621	26.279627	-0.0513062981045	4815	0.490758047767
TRINITY_DN109676_c3_g3	4.67522123609671	5.92965989692944	4.62245542298293	4.65501881573245	-1.205311	12.933191	18.034907	-0.146855845129	5560	0.46618705036
TRINITY_DN103058_c1_g2	4.41102944625049	3.11469037352419	3.30270697853796	3.38058959036896	-1.738307	9.284476	15.730975	0.0220271986529	4024	0.447813121272
TRINITY_DN103058_c1_g3	5.36347633737296	4.75511288791658	5.55265770066287	5.50483404885856	-0.573856	15.892266	18.364216	-0.0216036754152	4648	0.436316695353
TRINITY_DN106923_c0_g1	2.30530208703205	3.07719098736254	3.60031267989064	3.87616654864524	-1.457151	19.244660	29.069935	0.0178083623439	3757	0.597018898057
TRINITY_DN99428_c5_g1	0.532915251470347	6.53724598864799	-0.966586655847317	-0.37399331553448	-1.945024	9.753864	17.948180	-0.0442195074434	1998	0.591091091091
TRINITY_DN96316_c1_g3	5.40610320232436	4.87495246553932	5.48711008089944	5.58541819445333	-1.707243	0.717325	1.491898	0.00120044504304	909	0.532453245325
TRINITY_DN106955_c2_g1	4.26613019373574	3.62323283500387	4.28815748517733	4.31890347775448	-0.763648	5.471078	6.739410	0.138304459631	1653	0.436176648518
TRINITY_DN101534_c5_g1	4.56774618799947	3.82498800314383	5.39429739747878	5.17121047246082	-0.316059	12.816608	13.853690	-0.109263460324	3484	0.560849598163
TRINITY_DN103814_c3_g3	4.71851835468928	3.86312045569329	5.36240927315779	5.28153050076579	1.179052	2.503751	1.865164	-0.111069254696	2466	0.350364963504
TRINITY_DN96332_c2_g2	2.41932424475243	1.98512733532704	3.15644292220426	3.23232372410025	0.527328	1.327765	1.133709	-0.133323266647	694	0.458213256484
TRINITY_DN103298_c0_g2	3.2938859019095	4.14548303607541	4.87893243264775	4.61230657310431	-2.158346	3.464812	7.350298	0.196363061161	3936	0.419461382114
TRINITY_DN103298_c0_g1	4.28101374734349	4.75534056856183	4.78724200762909	4.61505360760698	-1.690788	13.136990	21.705388	-0.0179805235897	4864	0.427631578947
TRINITY_DN106566_c7_g1	3.56355492677889	3.31999320980615	4.30821859852102	4.15690435207819	-1.473217	4.037096	6.354583	-0.140806039474	3152	0.489847715736
TRINITY_DN92558_c0_g1	1.90223603281385	0.942657727286065	-Inf	-Inf	-2.223217	7.286939	15.327728	0.0393649313408	2102	0.461941008563
TRINITY_DN104128_c9_g1	-0.374907583364543	4.73487574425446	-1.592968140095	-Inf	-2.160738	5.444107	11.256935	0.0391551195319	1637	0.483811850947
TRINITY_DN103660_c4_g1	4.46723074731256	5.51754652634385	4.98529005523545	5.21172796509844	-1.867089	18.463833	32.517017	0.19317212295	5960	0.457382550336
TRINITY_DN109325_c3_g1	5.45709319163334	6.01907877038807	5.72288688610849	5.54585926957665	-1.446918	6.037834	9.278389	-0.0355647155047	10385	0.438805970149
TRINITY_DN100248_c5_g2	-0.378868108823779	3.58901626930249	-0.350514815201	-0.146034220153287	-2.240751	12.685543	26.468828	0.0876195763237	2372	0.484401349073
TRINITY_DN105507_c2_g2	-0.148132306769485	3.56220966550041	1.22442666148962	1.69195583369827	-1.909919	5.326199	9.854204	-0.0291325272953	973	0.638232271326
TRINITY_DN107112_c1_g1	3.96364725428951	2.79663134847373	2.45635328178471	2.92534530433652	-2.283500	10.546658	22.565518	0.00771805893777	5942	0.534500168294
TRINITY_DN105606_c7_g1	3.23888089840647	4.73055166383554	3.33601537852216	3.54405400332655	-2.048596	0.874129	2.092450	4.16127088542e-05	1318	0.378603945372
TRINITY_DN95290_c10_g1	2.14956953216818	3.81425538783313	2.59599742194636	2.0066412171652	-2.216049	3.039714	6.700800	0.0177438092327	3218	0.524238657551
TRINITY_DN104496_c2_g1	4.40317489486451	3.83857366577407	4.77643267474656	4.70107803827584	0.898523	2.560380	2.037527	-0.110530486596	1280	0.5546875
TRINITY_DN103280_c0_g2	4.8835216851881	5.0443229241648	1.06363484942589	1.53237130382501	-1.450525	19.263381	29.031201	-0.0261719045018	5232	0.433103975535
TRINITY_DN97473_c5_g1	3.96129812722464	3.26667849788368	3.39279184136898	3.412744662374	-1.902657	1.543389	3.133255	0.000576686440522	1545	0.501618122977
TRINITY_DN94721_c6_g1	4.90967620986598	4.15217743590303	2.97392348453201	3.15105636274427	-2.230148	6.418541	13.615330	0.0124207110193	5057	0.554083448685
TRINITY_DN108082_c7_g3	5.09670010099574	5.42601538943912	6.09236643155596	6.08852670486372	0.122188	2.221286	2.147065	-0.126021195431	901	0.42397336293
TRINITY_DN97115_c0_g4	5.19685273291244	4.60073463512151	5.98345984981032	6.00866334351995	-2.034863	18.607877	35.135784	0.0596583559037	4383	0.635409536847
TRINITY_DN107613_c1_g2	4.24321167850453	4.45374851938153	4.33417828173838	4.51975002397381	-1.871845	5.291742	9.636789	-0.0832701393084	2343	0.385403329065
TRINITY_DN99619_c1_g1	4.79917568449192	3.23053104645112	3.92407330343364	4.00176799173954	-1.313541	3.930286	5.843268	0.146298491503	1424	0.571629213483
TRINITY_DN105465_c4_g3	1.74738978768194	2.09623989528451	2.3630603039945	2.33174599101959	-1.992084	3.661602	7.162443	0.0825012313803	1914	0.638453500522
TRINITY_DN105465_c4_g2	2.74033440378673	2.77821312235125	3.12417366163548	3.21022500916716	-1.809973	2.027275	3.829188	-0.0932848121478	1276	0.626959247649
TRINITY_DN105465_c4_g1	5.29591582296065	1.34740298607417	3.93168258124927	3.90508911387326	-1.785949	0.800524	1.697533	0.0531914893617	1079	0.677479147359
TRINITY_DN107573_c0_g1	1.47618679477001	1.83111489252448	2.00086044196248	1.94012176136295	-1.755086	2.584792	4.670263	0.106432134358	968	0.682851239669
TRINITY_DN100619_c3_g1	3.02228906138884	1.73220594489211	5.49763029851694	5.46128925205707	-2.029950	10.564283	20.118808	-0.0574292358588	4210	0.614014251781
TRINITY_DN101190_c1_g1	2.3257578283052	2.0952359973612	2.79306583035095	2.64317622354121	-1.448730	0.291110	0.650080	0.0114555256065	1186	0.4586846543
TRINITY_DN101190_c1_g3	1.75452154426817	3.20437012577308	2.82281479946553	3.10758876340347	-1.738799	4.079397	7.117168	0.233880362451	1589	0.352422907489
TRINITY_DN109543_c1_g4	2.58482141772847	2.03725073224049	3.34096204735149	3.12216678171471	-0.967944	1.623921	2.230723	0.104215437528	996	0.467871485944
TRINITY_DN109543_c1_g7	3.477627884881	1.30358823759338	2.77366778240916	2.72215974569441	-1.319123	2.345229	3.584332	0.0322550435866	1379	0.473531544598
TRINITY_DN104366_c1_g1	2.48502772841191	2.09222174184563	4.9282155275593	5.07616310316932	-1.670985	2.067842	3.670543	-0.0769463332017	1686	0.600830367734
TRINITY_DN109042_c5_g1	4.70267058642525	3.34414995260307	4.64767258450285	4.72467639546785	-1.134672	3.160842	4.452570	0.0111060484542	3735	0.415796519411
TRINITY_DN104243_c3_g9	3.43527737016987	4.10738628421497	3.28499326129635	3.17527872799319	-1.497256	1.491746	2.536635	-0.0436739135363	1481	0.441593517893
TRINITY_DN109641_c2_g1	4.67086843286699	4.63998395641898	4.82287025787112	4.8748730719184	-1.664851	2.731429	4.733934	-0.0430111925326	1202	0.425956738769
TRINITY_DN102538_c3_g1	4.70065136855286	3.25196903412234	4.35351353860495	3.93356869019102	-2.276352	2.639395	6.075026	-0.00868094938529	5456	0.451063049853
TRINITY_DN109641_c2_g2	5.68213204629962	5.0654994772846	5.56019938838038	5.46805703158377	-0.924641	4.772684	6.193150	-0.0913320561317	3812	0.454879328437
TRINITY_DN109122_c3_g2	5.32217740035023	6.33426332821044	5.79672144503033	5.78576273281489	-2.126066	14.146571	27.931897	0.0311063672453	6268	0.386885768985
TRINITY_DN111010_c1_g1	3.84513377055013	3.57049878016706	3.546707955339	3.52510289319046	0.216217	1.811002	1.702170	-0.126226218924	1202	0.450083194676
TRINITY_DN98660_c1_g1	4.33527222266053	5.86056103349535	3.52101161062238	3.75279216055279	0.058034	2.958555	2.913007	0.00789626133286	1338	0.493273542601
TRINITY_DN104434_c4_g1	3.55933714438573	3.26568101275078	2.74413033001795	2.58537594123451	-1.714428	0.413579	0.980534	2.09435988882e-05	2271	0.474680757376
TRINITY_DN108665_c1_g1	5.05688865974712	5.22870811846468	5.40172890835383	5.48952268861069	-1.171251	21.291624	29.232411	-0.0200451231017	7748	0.504775425916
TRINITY_DN101163_c1_g1	3.62392265478411	5.12540521372883	3.51767739242281	3.4768307661336	-0.449513	4.992506	5.624720	-0.035480563746	3135	0.451355661882
TRINITY_DN108190_c0_g1	5.27303192003273	5.17651076964634	5.71125013907534	5.87936731366079	-1.753984	27.377168	45.928957	0.0846073256093	10454	0.4311268414
TRINITY_DN106910_c1_g1	2.67093384249607	2.48966429783843	6.00382018971228	5.7521022076968	-2.047290	19.098614	36.242966	0.0986254404371	5706	0.425692253768
TRINITY_DN109799_c1_g1	4.32845656851984	3.6366469949971	5.90760511751157	5.53613060911083	-1.640602	19.562878	31.550829	0.080478844133	5746	0.590497737557
TRINITY_DN94573_c1_g1	3.4335442248125	2.96599646571974	5.36129090425796	5.23127630715379	-0.449936	0.699811	0.832076	0.000140229240325	1219	0.539786710418
TRINITY_DN111242_c10_g1	4.48894314033072	4.68967318778873	4.73892615462337	4.79788458001896	-1.342395	0.686858	1.203452	0.197839679953	1216	0.409539473684
TRINITY_DN93897_c1_g2	2.81053228379094	1.67034211344082	5.63941508751458	3.5217801147887	-1.935290	5.654600	10.548950	0.00405473897618	2798	0.394567548249
TRINITY_DN111141_c0_g1	6.22833348384125	5.43510725558114	6.67486057577694	6.6703797272695	0.706368	2.840683	2.374306	0.0262188678354	830	0.471084337349
TRINITY_DN111141_c0_g2	2.6607170830789	3.5767995997628	1.60047151958632	1.88490341066804	-1.794230	6.388606	11.186803	-0.107131415539	1477	0.380501015572
TRINITY_DN106285_c4_g2	-0.371023966193122	4.40176761472538	-Inf	-Inf	-2.132065	6.128053	12.436047	-0.0381116989575	1552	0.536726804124
TRINITY_DN105538_c3_g1	3.74261152460126	3.28397383353624	4.40290039235668	4.30194291743278	-2.232344	4.898105	10.538281	-0.00104089912378	4204	0.494766888677
TRINITY_DN110577_c2_g2	3.13112577049857	2.75363304277138	3.38073622970203	3.51729359438752	-1.727400	0.437985	1.030238	1.97881676651e-05	740	0.45
TRINITY_DN87079_c0_g1	-0.910720116210334	-0.75810306357338	-0.0362104854898134	-0.55748560930453	-1.141556	2.734120	3.885283	-0.0668782021802	365	0.383561643836
TRINITY_DN95026_c1_g1	3.60898789717506	3.35467575639446	3.72073505578641	3.92843613583167	-1.513610	1.627889	2.763649	0.110568162995	968	0.619834710744
TRINITY_DN104125_c4_g1	4.27772628462928	3.83350115770753	4.00450641984742	3.8376759362155	-1.401663	11.646280	17.365679	-0.0582190124342	2449	0.47570436913
TRINITY_DN110812_c4_g2	3.99517037825542	4.91653842394549	5.36685711210022	5.42901323862869	-0.026161	2.616225	2.635077	0.127053459664	2664	0.406906906907
TRINITY_DN102964_c3_g2	4.85438585735151	4.42065753312138	5.63419361459915	5.5855186795203	-2.099674	8.991518	17.736021	0.190465410322	6220	0.372990353698
TRINITY_DN93603_c1_g1	3.18659022142864	2.456156698686	1.1249833746553	1.18883810480486	-0.545304	9.462126	10.882632	0.179552477957	2326	0.570507308684
TRINITY_DN103821_c2_g1	3.21453964069915	4.6437221180929	3.09121647800555	2.99136217966037	-1.742153	12.204977	20.592724	-0.0797291790324	7047	0.420746416915
TRINITY_DN109819_c0_g1	4.17243857243185	5.53273127913862	4.31651951604509	4.16466034951519	-0.971413	0.125578	0.260821	0.0217519106408	2194	0.467183226983
TRINITY_DN86628_c0_g1	-0.860457230554153	-0.220096724453473	2.01096179562124	1.89924474904748	-1.704539	1.868910	3.396459	0.0205816163162	306	0.581699346405
TRINITY_DN94588_c0_g1	3.28797981764233	3.79502151717868	3.95877308765142	3.97141302146548	-0.621171	0.042468	0.090215	0.0219298245614	606	0.519801980198
TRINITY_DN101531_c0_g1	3.86741041774689	2.71552231476273	4.2376313137173	4.23380972052447	-0.899563	2.014123	2.669567	0.0372711699972	2129	0.499765147957
TRINITY_DN102267_c0_g1	4.14468164850107	4.44929891185102	4.62079224010697	4.78817103974668	0.537835	2.978638	2.595920	-0.00387208046563	529	0.587901701323
TRINITY_DN107875_c1_g2	4.23976216587107	3.63436650537136	4.19480825286884	4.20913112462385	-0.037062	3.188359	3.220068	0.0670338955287	3060	0.467320261438
TRINITY_DN100737_c5_g1	2.41112864256621	0.991467195380917	-Inf	-Inf	-1.374004	0.213488	0.499264	-0.00622088481236	640	0.4328125
TRINITY_DN110870_c1_g1	5.8681615630112	5.83582674466534	5.24891379438063	5.10797035936917	-0.012021	15.735642	15.780356	0.261740881241	6949	0.42711181465
TRINITY_DN107470_c5_g2	4.54426840935442	1.40882169493198	-1.592968140095	-Inf	-0.939076	10.003095	12.875384	0.0735063452977	1891	0.44209413009
TRINITY_DN97944_c4_g1	-2.11877105846582	-0.788933199538831	1.58897676047397	1.3564212305033	-1.423024	5.990724	9.129498	0.033892382949	818	0.577017114914
TRINITY_DN107258_c1_g1	4.06082436170588	2.7417131409114	3.93396274778641	3.84792671925541	-1.699045	2.736450	4.809429	0.199363449569	1472	0.584239130435
TRINITY_DN95502_c6_g1	4.25206630018093	3.94741650208424	5.25509289479043	5.14470180940911	-1.868471	6.752280	12.165195	0.153158462705	7487	0.420862828903
TRINITY_DN104290_c3_g1	4.27702903660644	4.43589859605722	4.43000728022106	4.34342843173989	-0.520986	3.723271	4.297918	-0.0430056908653	1658	0.392038600724
TRINITY_DN94080_c3_g1	4.49558288394409	2.93831845691348	4.51183132035836	4.46668411132062	-0.484690	8.751413	9.906253	-0.0978466933498	3935	0.631003811944
TRINITY_DN104648_c1_g1	0.849069718492649	-Inf	-1.04366199576095	-Inf	-1.675505	7.808376	12.968728	0.199304462627	861	0.529616724739
TRINITY_DN103808_c2_g1	4.66285857271529	4.87892901545723	4.87018968301679	4.82437064709833	0.939192	2.930972	2.322227	-0.122306620659	1498	0.530707610147
TRINITY_DN89910_c0_g1	0.867513410276272	1.10409087907824	2.06993561120289	2.32382852352369	-1.945552	6.047536	11.300981	0.126822577686	1654	0.379685610641
TRINITY_DN106256_c0_g1	3.34313738249013	4.16543561841854	2.97870461148095	3.00197645585554	-1.972415	3.081709	6.045175	0.0648297583415	2478	0.417271993543
TRINITY_DN105946_c1_g2	0.705784826653909	0.901789642415842	3.24336100574356	2.80194089355769	-1.879359	0.869383	1.904627	0.0570004427496	1140	0.405263157895
TRINITY_DN104398_c3_g1	4.31627739630943	3.95674973143846	4.19360686328766	3.96067138691501	-0.270728	0.889284	0.978691	5.98260557429e-05	1677	0.495527728086
TRINITY_DN110072_c0_g1	3.21719647683786	3.85096114460207	4.00067799644994	4.01806330539344	-0.876904	0.954684	1.315771	0.000105656043641	1026	0.474658869396
TRINITY_DN104727_c1_g3	3.66660418345052	4.06105612089586	4.22738107723298	4.28256087948119	-1.555009	5.242373	8.421378	0.0762183360722	1983	0.543116490166
TRINITY_DN107604_c5_g1	3.83661790141613	3.13471996649664	6.28042609073549	6.34726139840095	-1.855869	12.589949	22.206457	-0.0885895713365	5077	0.55741579673
TRINITY_DN104727_c1_g5	4.78568036317849	4.27724115527771	3.86950625091291	3.81028314782542	-1.732617	1.326096	2.534298	0.0375688014678	1380	0.552898550725
TRINITY_DN110321_c1_g1	5.83433874958779	4.67605064425944	6.23330334391026	5.97080729128933	0.726002	11.928067	10.156835	-0.125257242284	4907	0.628286121867
TRINITY_DN102173_c2_g1	1.94439189315482	2.41406357146797	-Inf	-Inf	-1.188488	3.972948	5.651853	0.235976640802	1127	0.44099378882
TRINITY_DN98239_c5_g1	4.8932666436924	1.85361082999934	2.11851748542971	1.81071725778141	-1.728113	7.736931	13.118039	0.10137793969	3014	0.487392169874
TRINITY_DN110418_c2_g2	2.46186005876027	2.78167688595731	4.29290435627345	4.56065332128065	-1.667672	21.672790	35.268617	-0.0401235952153	4185	0.689366786141
TRINITY_DN108371_c2_g1	4.77094904293499	4.19782370854845	4.43059962438948	4.32529144076702	0.434102	2.246963	1.998330	0.214977368869	1698	0.458775029446
TRINITY_DN106154_c6_g1	4.49646331176908	3.16652560932797	-0.494355851426891	0.458740149958957	-1.161157	5.007368	7.006719	0.114763801896	1588	0.489924433249
TRINITY_DN97107_c2_g5	2.69477995115413	1.7382021113345	1.07339125653768	1.28521195042341	-1.750574	3.395202	6.012172	-0.1337564921	1621	0.685379395435
TRINITY_DN97107_c2_g1	4.08543016685074	4.23945866582985	3.71289820154654	3.81204466200974	-0.379356	6.941125	7.649966	-0.114067219069	2958	0.585192697769
TRINITY_DN103917_c1_g3	2.33591794818786	1.03264235307578	0.631284199888941	0.858807825913471	-1.632213	13.645703	22.042378	0.11596536835	3220	0.546583850932
TRINITY_DN109170_c0_g1	-1.98014162235383	0.138981123002254	-1.93954173037497	-Inf	-1.855040	1.163494	2.398832	0.0387559808612	461	0.368763557484
TRINITY_DN96051_c3_g1	1.14952541607502	4.69340535414746	1.94788615295779	1.38083084789428	-2.286848	12.123783	25.889057	0.115601657166	4108	0.504868549172
TRINITY_DN99001_c0_g2	1.54866583243913	3.47921744683516	2.06613582420567	1.59890169470894	-2.065685	2.112479	4.474421	0.0386866654472	1191	0.612930310663
TRINITY_DN108752_c5_g1	3.87243412304981	4.08675825130995	4.56967030640932	4.39634162339657	-1.223523	5.453273	7.774097	-0.0956486303309	3921	0.428207090028
TRINITY_DN111068_c2_g1	4.48853169425191	6.57105864957074	4.72793680671851	4.59072420635033	-1.609363	16.410068	26.217606	-0.0136241024182	8282	0.439628109152
TRINITY_DN100854_c1_g1	3.50809966487752	4.28911501495673	3.81817941717228	3.76117473112344	-1.994995	11.717311	21.928661	-0.0340947317966	3572	0.400055991041
TRINITY_DN98530_c1_g1	3.43114445860243	5.25687560690425	2.96350587288877	2.99609106882568	-1.170280	1.530113	2.276103	0.102798127452	741	0.404858299595
TRINITY_DN109487_c2_g2	3.88439793351796	4.72023896102085	4.66962276626132	4.50937375669545	0.646026	2.603136	2.202399	-0.126221684149	2949	0.442183791116
TRINITY_DN98641_c3_g2	4.01452785078204	-0.453617756484485	0.184705890649706	0.712174396498048	-2.016393	4.674419	9.115612	-0.0269635107015	1834	0.447110141767
TRINITY_DN89868_c0_g1	3.59265591037352	1.73592622381351	0.734012034983761	0.76500166991485	-2.003406	3.025665	6.027701	0.00711262780293	1761	0.586030664395
TRINITY_DN109812_c2_g2	3.64038280434851	3.77755083012241	1.29894445106987	1.14011159649821	-0.652781	1.180375	1.473727	0.268643181521	3334	0.452609478104
TRINITY_DN96175_c5_g2	2.92565485501366	1.66689919481123	4.65856504499042	4.83770705666341	-2.023846	10.358161	19.683570	0.367867227032	4076	0.479882237488
TRINITY_DN104584_c1_g1	4.58626773516019	4.57839647714675	4.33077443968631	4.29749359531262	-1.036575	1.920009	2.677085	0.0738213671851	2625	0.434666666667
TRINITY_DN104655_c1_g1	5.13448402065333	4.30467595305558	4.43502869244148	4.16159403225545	-1.048558	3.464159	4.722678	-0.0758731369109	4036	0.475222993062
TRINITY_DN105565_c3_g2	3.09130858104479	4.1877186981991	3.48432033765537	3.60083974516446	-1.120920	0.150687	0.330600	0.0398796087284	1714	0.525670945158
TRINITY_DN108004_c2_g1	4.83195492995119	6.11510459712343	3.8353424462938	3.69891025331193	-1.065007	3.174614	4.365898	-0.0307294402797	2912	0.458104395604
TRINITY_DN109893_c1_g1	5.19083244958961	4.15181924292058	5.1120698346005	5.0612260304411	-0.924912	1.635070	2.210559	-0.124935713375	1872	0.590811965812
TRINITY_DN106483_c4_g1	2.73757297585202	2.9161146280605	5.36616582910682	5.26596238343081	-1.878494	7.246897	13.080012	0.0982620399953	4028	0.573733862959
TRINITY_DN110031_c1_g1	3.81657483570589	5.79881882232795	2.63845315823808	2.44593999979122	-1.142682	3.770081	5.289741	0.219509305293	1781	0.514317798989
TRINITY_DN110490_c1_g4	2.03376336349528	1.77426256691403	2.26792774831377	2.3342967704414	-1.665519	3.982755	6.754864	0.111085119655	1300	0.366923076923
TRINITY_DN98589_c3_g4	4.32413803756574	4.03880736852458	3.97780330598461	4.03979447093534	-0.962357	7.974462	10.368780	-0.0557511823036	3823	0.442584357834
TRINITY_DN110490_c1_g2	5.53473112790637	5.04973855728129	5.90711611836034	5.95360091290733	-2.086948	9.098685	17.839160	0.0591428605164	5883	0.590345062043
TRINITY_DN106545_c4_g4	4.90432432354971	4.8331482777381	5.91182473092891	6.02187535084114	-1.819799	6.460211	11.425813	0.00136163888353	5362	0.652555016785
TRINITY_DN102383_c3_g2	6.19631919715282	4.79678205443119	5.74565604633465	5.73517782004294	-1.942761	4.722670	8.911222	0.010974561794	3047	0.613062028224
TRINITY_DN107984_c5_g1	2.21486744905724	3.29215470280157	2.7562889838433	2.76389572405786	-2.106877	3.028124	6.331131	0.00172060244656	1637	0.544288332315
TRINITY_DN107984_c5_g2	3.54213345181621	4.10451481684225	4.34367615948799	4.41083931654572	-2.222769	1.477986	3.546705	1.09318789076e-05	2708	0.471935007386
TRINITY_DN93999_c0_g2	2.82935227069765	2.58323630129384	2.41823433257894	2.47912903368687	-1.202310	0.159988	0.365087	0.00154030463803	497	0.434607645875
TRINITY_DN111225_c1_g2	6.32060579872195	6.33116141611893	4.67181595529054	4.68154993221495	-1.205483	24.107446	33.431604	0.289896517612	9713	0.4746216411
TRINITY_DN104613_c2_g3	2.68298688280264	3.61963173180436	2.47733538133422	2.60681699297106	-0.458542	0.812612	0.962184	-0.073929211034	732	0.448087431694
TRINITY_DN110518_c1_g1	5.39359593900074	5.97776127631104	6.45357121091711	6.45364299202312	-1.405062	1.164202	1.954601	-0.00199249030286	6457	0.450673687471
TRINITY_DN101170_c7_g3	0.907126183659709	1.77533838882449	2.90838236350397	2.70480378980655	-1.534901	5.198831	8.291189	-0.0873246713535	2141	0.44932274638
TRINITY_DN101508_c4_g7	3.42387178816428	1.54940007470001	-0.441675593597978	0.767093732332479	-1.810749	1.636045	3.160452	0.029176201373	1719	0.5154159395
TRINITY_DN105768_c2_g4	2.77736675779927	0.912124657843852	6.3237684398435	6.1765764305737	-0.709062	6.053821	7.326425	-0.0434590638052	1351	0.658771280533
TRINITY_DN105768_c2_g1	0.774671051256192	-0.699675779013147	-0.788249183877951	-1.07734599472449	-1.418730	0.274548	0.612093	0.0514705882353	265	0.396226415094
TRINITY_DN109850_c1_g1	4.22771869291625	4.55839199771428	3.52339090768526	3.4823847956326	0.994257	6.126809	4.894406	-0.0478858688558	6295	0.538681493249
TRINITY_DN109030_c5_g3	5.53066411581284	4.38799483295996	5.99038989583099	5.81643346000971	-1.832041	8.081229	14.263596	-0.0727969662758	4374	0.511659807956
TRINITY_DN100687_c10_g1	3.67979914997249	4.21949979361762	4.59869756389583	4.61454490982069	-2.044736	1.705898	3.664010	0.0513181583216	4831	0.422479817843
TRINITY_DN102670_c1_g1	3.41830772211175	1.89279514347743	3.55262982943252	3.58223487414443	-0.919611	10.452344	13.368259	0.0297118827493	3192	0.607142857143
TRINITY_DN104658_c1_g2	2.65339702152897	2.99984792906163	1.88744285986441	1.72456588371198	-0.722477	1.371167	1.741509	0.227065486027	1011	0.53412462908
TRINITY_DN103455_c1_g1	4.75983420540537	5.14003582051629	5.31841171949942	5.23973498833028	-1.972439	19.446191	35.736569	-0.0449327626182	5938	0.510778039744
TRINITY_DN107418_c1_g2	2.75357582101782	3.37470047819751	2.14611670698489	2.41931121806661	-1.169766	3.272361	4.659429	-0.0529075665225	1303	0.68994627782
TRINITY_DN99035_c9_g4	4.24576787917435	4.25339176619237	4.13562723144606	4.11779934961115	-1.682866	2.577707	4.519166	-0.0969165857282	5062	0.389964440932
TRINITY_DN107642_c1_g1	3.34902074711137	1.65942022380965	5.05870971882909	4.93505796247239	-1.163745	12.336869	16.984542	0.110313010221	2104	0.389733840304
TRINITY_DN100181_c4_g1	4.14979006622765	2.86118710037367	3.53659784273517	3.56692801966544	-1.675488	4.187926	7.113802	-0.00520235586182	2075	0.491084337349
TRINITY_DN106165_c4_g1	2.52102754150712	0.984580467102457	0.59804517724194	0.677924996347796	-0.526382	2.098963	2.456543	0.45252532791	631	0.584786053883
TRINITY_DN110858_c2_g2	4.61689418482814	4.8801720499449	5.29558561512066	5.35501210870651	1.703117	10.232597	7.218001	-0.0630704351127	2944	0.380434782609
TRINITY_DN106077_c5_g1	1.98020024150331	2.82169330002113	-0.494355851426891	-0.557485609304531	-2.180514	3.051078	6.606589	0.0177143644886	2512	0.442675159236
TRINITY_DN106077_c5_g3	3.50422705016438	3.96181880795059	3.29576721588132	3.40414508875373	0.217482	1.082726	1.009274	0.28873089527	995	0.374874371859
TRINITY_DN109351_c6_g1	3.97001022565688	4.05194081225612	3.76965026444348	4.09401188925872	-1.092131	2.622308	3.669565	0.00202674895602	1055	0.474881516588
TRINITY_DN92451_c8_g1	-0.802920816063797	-Inf	2.34487648190906	2.37949402385587	-1.843319	1.831062	3.546573	0.0184370416929	2580	0.432945736434
TRINITY_DN103378_c3_g1	4.69401990147993	4.8890547389371	5.07859152492095	5.08083519404605	-1.053230	1.186341	1.721199	-0.147314714558	1625	0.595076923077
TRINITY_DN111135_c7_g1	-Inf	3.62030119755873	-Inf	-Inf	-1.343717	2.300585	3.553171	0.0474640495358	1507	0.566688785667
TRINITY_DN107902_c0_g1	6.07038876640932	6.28148670299529	5.61379821819356	5.59001737265299	-1.553745	10.606922	16.717876	0.224704339613	5151	0.547466511357
TRINITY_DN111273_c5_g2	4.41729290727345	3.89301511634211	3.99057409907746	3.82199631265476	-0.390485	1.055198	1.205678	0.0252957655027	3015	0.441127694859
TRINITY_DN110724_c1_g1	4.68466412972404	4.44258582792749	4.37182898169786	4.22451312436807	-0.595464	17.142538	19.918064	0.0837625192947	8298	0.45733911786
TRINITY_DN94809_c0_g1	3.88019145643478	3.49167679144952	3.60380129844782	3.76050099489894	-1.352578	1.697583	2.689263	0.173225302157	952	0.372899159664
TRINITY_DN110724_c1_g3	2.95874728123792	2.94274075782759	2.25627325384547	1.98004025570434	-1.883424	2.914454	5.517060	-0.0873092567165	3809	0.415594644264
TRINITY_DN105357_c1_g1	0.477019900355977	0.791070582385074	0.613431006575317	0.288533475915981	-0.753915	1.531111	1.955347	-0.108465852064	376	0.587765957447
TRINITY_DN108134_c8_g3	5.52240743030762	4.18152594362291	6.17058972141218	6.16941840233329	-1.564397	1.770949	3.047124	-0.148056699588	1116	0.439964157706
TRINITY_DN105674_c4_g1	4.58724329438719	2.64682736007368	2.7910856297429	2.95086112286349	-2.180229	2.692892	5.892680	0.000317626105358	2632	0.433890577508
TRINITY_DN108671_c3_g1	3.86402116287396	3.03202467790597	4.65284089088367	4.74566692047668	-1.933486	14.027778	25.490994	0.135226352872	5436	0.60651214128
TRINITY_DN103514_c1_g1	3.8885387491636	4.00145567090915	2.78780692946982	2.70973921757922	-1.734402	0.857508	1.750039	0.0364384366735	1933	0.443869632695
TRINITY_DN103119_c0_g1	5.21323764758101	5.80960613385567	5.49815811446377	5.58024109563739	-1.219403	8.393503	11.834206	0.0135894772573	2443	0.591895210806
TRINITY_DN109687_c2_g1	3.84405073440564	-Inf	-Inf	-Inf	-2.196742	7.774923	16.111957	0.169019249033	1618	0.396786155748
TRINITY_DN109617_c0_g1	4.7602755306559	5.0753790491135	3.79022588798037	3.64511203558693	-1.944641	1.984506	3.993998	0.046568627451	2016	0.505952380952
TRINITY_DN99884_c4_g1	4.18050456424147	3.26408302640524	4.8940989334247	4.92510959549521	-1.013497	1.116110	1.602431	-0.0662414620344	1608	0.648631840796
TRINITY_DN92989_c0_g1	2.95382481601643	1.8586897446495	1.13469241758385	0.336846132747517	-1.234925	0.814377	1.325867	0.361315619265	803	0.535491905355
TRINITY_DN104764_c13_g5	-0.744885025533723	-0.12294593658608	0.310085249823298	-0.174116516396767	-1.893094	3.525156	6.616122	0.0687327923159	489	0.443762781186
TRINITY_DN104683_c0_g1	5.49767618409043	5.36591528378769	6.24421909604479	6.35720726977501	-2.067288	7.636245	14.922405	-0.0123593876349	4604	0.554735013032
TRINITY_DN95488_c0_g6	5.23811640987009	2.78009862727302	6.10961872626164	5.80960637338013	-1.567934	0.301171	0.716320	3.99700224831e-05	862	0.502320185615
TRINITY_DN110322_c0_g1	3.90384348148754	4.80861855240347	4.32252141793871	4.65320453498814	-1.549464	41.568182	64.500771	-0.0184401966787	11581	0.455660132976
TRINITY_DN97719_c4_g1	3.91238961514205	3.1090832566383	3.29216705802924	3.08976602899257	-1.351777	0.327660	0.669307	0.0271411338963	1077	0.468895078923
TRINITY_DN109352_c2_g1	4.27653548686398	3.74782881639219	4.23528495662888	4.20168481125235	-1.606344	7.139366	11.578280	0.0627841929481	2476	0.599353796446
TRINITY_DN106426_c3_g1	4.08544281549568	3.27817126757659	4.23696061499337	4.02166154505662	-1.331406	2.764043	4.203909	0.000149446394512	2374	0.628896377422
TRINITY_DN103299_c3_g1	4.12805126041734	4.94150811707841	2.94913690732098	2.88793431405681	-1.576441	14.807150	23.405842	-0.0987258529645	6799	0.394911016326
TRINITY_DN104485_c4_g1	4.23785275851805	1.1063009693452	2.77423143493685	3.09588444931432	-1.713982	9.239579	15.509490	-0.015139474611	2295	0.62440087146
TRINITY_DN98916_c1_g5	5.16144565361087	3.98232823313417	5.44879052741141	5.47589886120318	-1.898350	2.600721	4.999310	0.000430836199853	2645	0.586767485822
TRINITY_DN98932_c2_g3	4.60117765236439	4.43661953296293	4.99864349273555	5.03491684896217	0.296735	0.529153	0.469812	-0.153715963042	991	0.510595358224
TRINITY_DN108097_c1_g1	4.67991993014042	3.36317367740843	4.3618454960431	4.25949850809661	-1.527554	5.062639	8.059552	-0.060270276248	3474	0.597582037997
TRINITY_DN98932_c2_g1	5.43516461114445	6.75444635991762	6.63678890415807	6.74004146288608	-0.148252	0.734676	0.776178	-0.0209064327485	288	0.59375
TRINITY_DN109068_c7_g1	3.49051561798313	3.57837374411622	3.97155959971455	4.12111399453909	-1.960197	3.655804	7.050614	0.0396516089451	3290	0.378723404255
TRINITY_DN102858_c0_g1	2.89387035715369	1.9916749105511	2.41154720243986	2.72610757896687	-0.902316	0.162388	0.298540	0.00571428571429	420	0.645238095238
TRINITY_DN110405_c3_g3	2.01390405461198	3.86613933331786	-Inf	-Inf	-0.554990	5.025615	5.832515	-0.00525976151399	1738	0.414844649022
TRINITY_DN110405_c3_g1	5.3781773462724	4.60784804547768	5.06112168684452	5.13196992476419	-1.762358	0.636656	1.396143	-0.00562673924345	2002	0.396103896104
TRINITY_DN107943_c2_g3	4.48009584450841	4.8977961246445	5.71340880067361	5.67758299764952	-2.065701	24.291197	46.326980	0.151503892953	14205	0.467300246392
TRINITY_DN103100_c0_g1	3.00227961841078	3.84240032770526	4.01937347773494	4.03481518159031	0.041177	2.769777	2.739113	0.186689538539	1037	0.626808100289
TRINITY_DN104038_c1_g2	4.55041925847924	4.16846299777483	4.59757081998007	4.61168190607312	0.347770	1.305836	1.174435	0.018018127505	849	0.567726737338
TRINITY_DN110343_c1_g1	4.03924214738175	4.15295891799427	4.0463923430533	4.22399511776994	-1.653833	19.551273	31.687196	-0.0298264959163	5322	0.591131153702
TRINITY_DN108659_c1_g1	5.53597626761767	4.96471287999304	4.80707678999646	4.8436813347314	-0.882757	0.910291	1.262534	0.441937682435	1776	0.579954954955
TRINITY_DN105941_c1_g5	2.50431908116486	1.39223643579628	1.86712075939535	2.27634279902601	-2.138482	2.865365	6.109971	0.0291611526454	1594	0.360727728984
TRINITY_DN109687_c1_g1	4.12335127102291	5.52743407037469	4.25897003413612	4.37559622500924	-2.017506	5.352027	10.373863	0.0340909090909	2058	0.528182701652
TRINITY_DN101012_c1_g1	3.11172386724199	3.47017688756837	3.6802089017576	3.75966328753323	-1.483999	19.084016	29.100703	-0.0491535155539	3091	0.442898738272
TRINITY_DN100907_c6_g1	4.66860635073948	4.60491754174046	4.8278934197758	4.92738328866884	-1.032531	3.119805	4.246531	0.229474148817	3233	0.498917414166
TRINITY_DN104001_c3_g3	4.47963064617449	5.5633685423774	4.27368847119032	4.09471337708149	-1.589931	0.747083	1.454217	0.0232148104614	3887	0.452534087986
TRINITY_DN100484_c2_g1	4.01780887912892	4.15892175693002	3.49740207465368	3.56333124988908	-1.790693	1.394543	2.720273	0.0390334572491	2574	0.487179487179
TRINITY_DN107471_c5_g1	3.50736843030983	3.47588378180174	3.28741748507227	3.35719573024927	-1.038507	3.155893	4.302441	-0.0846763371947	2934	0.434560327198
TRINITY_DN106961_c2_g2	2.42782358501007	-0.761706764673915	4.75209912413231	4.1548409907568	-2.275452	5.262345	11.520124	0.160820291419	1568	0.404336734694
TRINITY_DN103146_c7_g1	4.78714976819297	5.43673707748541	5.07348945210618	5.11442061900569	-1.757134	8.018660	13.738113	0.113734047823	1861	0.521762493283
TRINITY_DN94378_c3_g2	3.35161312732024	3.55805063736119	3.87056283471998	3.78647455448178	0.654728	2.840528	2.403771	-0.100300882537	2356	0.460526315789
TRINITY_DN102813_c6_g2	1.14265188737418	2.11919875068241	-0.161867699630266	0.16969461483656	-2.150185	5.874938	12.045275	-0.0857125718823	2054	0.518013631938
TRINITY_DN105999_c0_g1	4.41399454368035	2.58670171029621	2.91852494623208	2.85783922666983	-2.075876	4.224972	8.511406	0.0214618343794	2508	0.532695374801
TRINITY_DN105999_c0_g6	-0.596996932627565	0.712659693237731	-0.291623297372809	-0.375106903121825	-1.551002	1.399603	2.451361	-0.0500464258756	474	0.409282700422
TRINITY_DN94276_c13_g2	2.95956211578583	1.80744326291842	-Inf	-1.05100586581003	-2.281825	9.112427	19.564987	0.0829460966543	3658	0.39475123018
TRINITY_DN93600_c3_g1	2.17290899325879	-0.261121733615779	-Inf	-Inf	-2.080826	4.198070	8.479685	-0.0952064397388	1295	0.473359073359
TRINITY_DN104156_c0_g1	4.27811210686748	4.39473643532169	4.14115278857679	4.09709528206594	-2.161790	4.425737	9.256611	0.00945783136777	3567	0.515839641155
TRINITY_DN110886_c4_g1	2.39809547295348	3.02741601860402	2.99366254177238	3.05482800417175	-0.559762	2.708349	3.182425	-0.0553425086095	955	0.604188481675
TRINITY_DN106140_c3_g1	3.8675154436845	2.61859263432366	5.83150552123079	5.73040903276237	-1.814656	28.853196	49.534722	-0.0851781235423	8786	0.444457090826
TRINITY_DN105951_c1_g1	0.0953674680681528	6.41742302317898	1.42715921554371	1.76470984026616	-2.047836	21.959343	41.605908	-0.0466491063601	3412	0.414126611958
TRINITY_DN105951_c1_g2	4.53844017543615	3.48697334151657	2.48176050996404	2.84518619680685	-2.054870	9.541434	18.418319	0.0927279243931	3836	0.45802919708
TRINITY_DN298733_c0_g1	4.77511543825416	-1.16019279761196	-Inf	-Inf	-2.307340	6.519677	14.352839	0.169027688345	1867	0.387252276379
TRINITY_DN110586_c0_g5	4.473947773534	4.48851602976467	3.8172009237394	3.72850718909022	-1.290102	4.011000	5.909299	-0.0714154552795	1865	0.531903485255
TRINITY_DN106627_c1_g1	4.45023355560824	5.18193007714475	5.01858850015724	5.02439151839595	0.506314	3.549829	3.127430	-0.0674362949072	2712	0.458333333333
TRINITY_DN105951_c1_g9	6.08437046013183	2.87731043715063	3.24032868336323	2.94185358134516	-0.959354	1.055413	1.490308	0.138747884941	1528	0.611256544503
TRINITY_DN104697_c1_g3	4.74757753095946	3.96729852286402	6.92948641205216	6.52947199701394	0.158477	6.115251	5.883013	-0.104723548357	2487	0.545637314033
TRINITY_DN103571_c1_g2	4.74360142109654	4.71339565594256	0.613431006575317	0.410314643422442	0.573887	3.485482	3.020808	-0.0907763816529	2705	0.489463955638
TRINITY_DN104697_c1_g1	2.64332575413162	0.966444245926739	6.15161873739625	5.92232714761429	-1.243676	2.793889	4.112955	-0.0463689096918	963	0.431983385254
TRINITY_DN109082_c4_g2	3.09857312063284	3.80435323973794	4.48025289027759	4.37933001380401	0.426305	2.949732	2.641848	-0.0931747014932	2137	0.350023397286
TRINITY_DN106360_c1_g3	-1.35743856051175	1.52194942803666	-0.350514815201001	0.358404802227881	-2.014018	5.286732	10.237208	0.0229164801719	1204	0.424418604651
TRINITY_DN109363_c0_g1	3.32007105762615	3.43963151562402	5.13644430974621	5.14549038072927	-0.126648	4.882749	5.044066	-0.107619131371	1891	0.649391856161
TRINITY_DN106126_c5_g1	5.14035070633768	4.57819045317668	4.41828269417288	4.35691385400973	-1.705857	22.212475	36.659021	-0.0488033631582	7076	0.387507066139
TRINITY_DN98562_c2_g1	2.18326486285164	2.83355490566565	2.61411350545335	2.53787330889966	-1.183429	5.299685	7.459607	0.240632101218	2471	0.353298259814
TRINITY_DN106281_c6_g2	5.18163604480871	5.41845509660341	5.3377551864804	5.18902690822913	-1.927439	6.587874	12.176639	0.0455417446407	5483	0.443917563378
TRINITY_DN100527_c5_g2	2.46727604608598	2.02739489323732	1.78023792419169	1.83080475558122	-1.061560	0.156380	0.325002	0.0272812793979	307	0.71986970684
TRINITY_DN110660_c0_g1	2.18740024348549	5.10714202888532	-0.238943039543896	-0.205757197223874	-2.259665	2.188858	5.091716	0.0200187732193	2694	0.412397921307
TRINITY_DN95723_c5_g2	4.47454466967026	3.14660585424167	-Inf	-0.865521529627688	-2.104136	1.245761	2.882236	0.00304136253041	4013	0.361076501371
TRINITY_DN107597_c2_g1	0.810592621440664	6.02783299401867	0.865194167217507	-Inf	-2.041776	19.297908	36.528838	-0.0524163376938	3643	0.42272852045
TRINITY_DN98970_c2_g2	2.7539512191622	3.540458330758	1.17962058214478	1.3595248312904	-1.175478	1.708383	2.525751	-0.0959402648703	1444	0.572022160665
TRINITY_DN101562_c2_g1	1.82142588827209	3.43250568855348	2.31825422464966	2.89950049967622	-1.532527	3.367990	5.468818	0.128204886875	1551	0.378465506125
TRINITY_DN98417_c2_g1	1.25351800777529	1.86578200669538	2.41395165114947	2.52495542016365	-2.172890	7.728064	15.840230	-0.0434504559218	2028	0.45315581854
TRINITY_DN92301_c1_g1	4.28716210762702	4.15953158212958	4.00799877144641	4.0678605055974	-1.547624	1.084822	1.955880	0.00863930885529	935	0.489839572193
TRINITY_DN110083_c2_g1	4.41687533121436	6.02097260391068	4.57992181224055	4.55984165877378	-1.893031	43.300329	76.470610	0.00571680655082	10677	0.454153788517
TRINITY_DN107001_c1_g1	6.55348986875542	4.11954304809034	5.61577333226111	5.53356751204696	-1.756253	4.765029	8.311454	-0.109953622252	3036	0.607707509881
TRINITY_DN106680_c3_g1	3.33908661762475	4.28723289224081	3.04617153739719	2.87257289759392	-1.849672	50.184616	87.041426	-0.0680189428607	8919	0.402287251934
TRINITY_DN110292_c4_g1	4.76297368286664	4.32900756314411	5.19683893923586	5.10529081525324	-0.973431	5.138610	6.759923	0.04020988915	2390	0.557322175732
TRINITY_DN102462_c4_g2	3.692355879866	3.91437720723985	3.68493822919291	3.63605523961422	-1.413105	2.597483	4.088246	-0.0466986646284	1719	0.636998254799
TRINITY_DN110141_c2_g1	6.23400686109982	5.9068172078711	6.09684929824501	5.85793268719145	0.155896	14.660914	14.139242	-0.0613932927479	15885	0.452628265659
TRINITY_DN99430_c4_g1	4.30773578712954	5.37003632691515	4.60429247342875	4.65953829544753	-1.739671	6.203801	10.639171	0.0688329376529	1676	0.534009546539
TRINITY_DN109737_c0_g1	3.36951499667796	4.12689582529533	4.94455504870262	4.92166788378873	-1.945754	3.504730	6.734008	0.107171704693	1997	0.523785678518
TRINITY_DN109157_c3_g1	4.35586631322351	4.65890200029269	3.75674032377455	3.70137756422559	-1.675192	26.317662	42.871176	-0.0668119228476	6722	0.501338887236
TRINITY_DN110524_c4_g1	3.31516053958716	2.57562905710129	3.20899951366193	3.25037723214866	-0.776907	3.555481	4.437188	0.0758092701025	1742	0.396670493685
TRINITY_DN110524_c4_g2	4.7983272576861	5.61138143017972	3.86602852585862	4.24327442960111	-1.736777	2.876936	5.118841	-0.0171250325131	3634	0.468629609246
TRINITY_DN97731_c1_g1	3.70496932636826	3.21644850948545	1.40897539345827	0.525927653292886	-1.829221	26.322481	45.485621	-0.0423579767052	7975	0.463072100313
TRINITY_DN94732_c5_g1	1.74600261428973	3.04543668268323	-Inf	-Inf	-0.859575	1.870796	2.454266	0.17512608649	1089	0.505050505051
TRINITY_DN104802_c2_g1	0.532327879535685	3.40057615449547	-Inf	-Inf	-2.243799	15.860195	32.990331	-0.0111988660524	3590	0.381058495822
TRINITY_DN108443_c1_g1	3.42732909816463	2.76393111396182	3.17155616798403	3.23747237526391	-1.178267	13.495054	18.646151	-0.103106308672	4099	0.513295925836
TRINITY_DN95068_c3_g1	5.17509218044832	3.71282706156873	4.64520291979973	4.62106637562307	0.256763	1.730994	1.607481	0.13237034024	1631	0.445125689761
TRINITY_DN101071_c7_g1	2.74530646075477	0.600982155228264	-Inf	-Inf	-2.042347	9.145111	17.576954	-0.00280124727356	2532	0.419036334913
TRINITY_DN109575_c2_g5	2.77557238823699	4.74248514289252	3.48493260048006	3.188378487404	-0.832219	2.607585	3.343199	-0.0528211261431	3591	0.399610136452
TRINITY_DN107467_c3_g1	4.65265525106913	5.63320966352369	4.17265516152821	4.32115874804485	-1.729716	7.566691	12.845488	-0.0976361811865	3909	0.554873369148
TRINITY_DN107467_c3_g6	4.68622679183176	4.84667850499073	5.03070319987065	5.13616550177082	-1.959376	2.319577	4.629531	0.0387592012312	2066	0.632139399806
TRINITY_DN107467_c3_g5	3.31189395221357	2.99413543683386	3.191703162742	3.13256739716965	1.628637	3.651740	2.521044	0.1609253674	1508	0.574933687003
TRINITY_DN110935_c1_g1	4.89659814415709	3.61718072212209	2.56137781832445	2.80309011901023	1.135146	4.856198	3.747409	-0.0047716685534	2053	0.467121285923
TRINITY_DN97650_c3_g1	4.2399235057807	2.6949027485321	4.51445690282789	4.38553227576808	-1.970968	30.425917	55.613553	0.0272821782738	6602	0.435777037261
TRINITY_DN99445_c3_g2	2.79939573525396	5.7180058277979	3.91770523918835	3.52241891783749	-2.221176	7.640886	16.028448	0.0533204047801	5423	0.485340217592
TRINITY_DN95696_c1_g1	1.48887112670827	2.53767963666606	3.48631956392142	3.57503560487297	-2.084426	28.132339	54.009584	0.317481175867	6249	0.492878860618
TRINITY_DN107371_c1_g4	6.0318708791222	6.33909972285959	5.16792901814395	5.42717292075561	0.827990	4.865587	4.007435	-0.106670866924	1654	0.510278113664
TRINITY_DN103516_c7_g4	3.16899735395591	2.97205388776023	2.24642635900458	2.29165131356305	-1.492288	5.857988	9.159858	-0.0921783157614	3271	0.344542953225
TRINITY_DN102599_c3_g2	0.539264991133263	0.16350158742072	4.37831322242969	4.57466654369701	-1.838428	17.489191	30.471288	0.0506162268707	2067	0.637639090469
TRINITY_DN108410_c1_g1	-0.194016328519112	1.6476267512263	-Inf	-Inf	-1.885740	0.832663	1.845163	0.0271277697246	628	0.43949044586
TRINITY_DN95510_c4_g2	4.16080279219403	4.56261069235854	4.16287420767205	4.2659329463691	-1.857504	11.597815	20.503026	0.0730361680027	2622	0.423722349352
TRINITY_DN102520_c1_g1	4.80537442848544	5.77027415532308	4.32614967834762	4.40503380644459	-1.558577	2.085743	3.530499	-0.0629523254326	4376	0.522166361974
TRINITY_DN102657_c7_g1	2.26559042088012	0.60812577174868	-0.20667377897511	-Inf	-1.919508	8.056070	14.743026	0.123772785638	2021	0.382483918852
TRINITY_DN102137_c3_g1	2.9121184164466	2.02128260039009	-1.04366199576095	-0.405951658411952	-0.628849	0.529500	0.692116	-0.0640794547039	379	0.493403693931
TRINITY_DN109013_c5_g2	3.37391645142984	4.0646337590318	3.92254035056199	3.7818114370391	-2.034500	10.041037	19.184595	-0.0577728641946	5321	0.403495583537
TRINITY_DN97571_c4_g3	3.41884883252967	3.04137794882109	5.46289789262176	5.21387049084895	-1.951413	1.549813	3.218893	0.0449519479177	1709	0.717963721475
TRINITY_DN97571_c4_g1	3.47070550679967	3.23085377730463	4.59231666861079	4.6322821782409	-0.211913	4.615515	4.877359	-0.0994119281581	1601	0.551530293567
TRINITY_DN97571_c4_g6	2.60960615435569	0.141858870492673	4.49856563279937	4.36962314751014	-2.223681	2.837013	6.314901	0.119589977221	1369	0.656683710738
TRINITY_DN102839_c2_g1	1.26087958323566	0.736964783739968	4.25843273298915	4.3628959089724	-2.211082	15.330426	31.422231	0.0175271419088	3436	0.481664726426
TRINITY_DN108748_c3_g3	3.97275885486632	4.45439256119453	0.907324339026377	-Inf	-0.389116	13.546764	14.917797	-0.0540467447368	6844	0.452220923437
TRINITY_DN99104_c2_g1	3.21554935829507	3.83771782704537	3.37292357075049	3.33535350388439	-1.715914	0.492490	1.117006	0.000447694373974	2862	0.411600279525
TRINITY_DN108331_c2_g1	1.32701947474276	3.82699911082218	0.977863638156329	1.18264085178739	-1.680242	3.891420	6.646493	0.239262166675	1389	0.46724262059
TRINITY_DN111157_c2_g2	0.565402279231721	1.72652725031122	3.57400861910758	3.35466216054167	-1.571817	1.917179	3.285775	0.0252601177473	672	0.526785714286
TRINITY_DN110716_c0_g1	4.4399936703813	4.01814208400059	4.73869357329878	4.66651180664014	-1.368429	23.988343	35.088525	0.12290722486	7695	0.39935022742
TRINITY_DN104595_c0_g1	2.41703452868978	5.2008929119839	2.32856386825103	2.258245505567	-0.372246	1.863305	2.083945	0.0822537872406	1120	0.5125
TRINITY_DN110918_c3_g1	1.04354077516962	1.1475258447318	0.800777731296022	0.303019234741072	-1.405684	0.374147	0.762969	0.0503175378603	226	0.486725663717
TRINITY_DN111132_c4_g1	5.6556172074224	6.85546936759945	4.87684972899003	4.86146618866242	-1.368017	55.627323	81.010448	-0.0468487571797	14337	0.456650624259
TRINITY_DN102839_c2_g4	1.011486324056	0.0607658488710407	2.44715056801335	2.56506069817864	-2.169406	9.669797	19.648707	0.00237328360739	2126	0.368297271872
TRINITY_DN100858_c2_g3	3.57762323186404	3.54846044338183	3.82393162279127	3.80215488282193	-1.579366	1.593659	2.787438	0.00187936256727	1353	0.439024390244
TRINITY_DN97875_c1_g1	4.83075778454575	4.57431145032549	4.20110630300891	4.21384518464963	-1.990349	3.994139	7.765693	-0.0588210968431	4009	0.413569468695
TRINITY_DN103786_c2_g1	4.07547003624436	3.83720150911149	3.74025799213379	3.77327683896028	-1.912340	1.424777	2.935644	0.0370879120879	1496	0.552807486631
TRINITY_DN102319_c4_g1	4.53259883240276	4.66383799571144	5.35843118323784	5.46616824118651	-1.820047	1.420250	2.802122	0.035510824155	1607	0.494710640946
TRINITY_DN100424_c0_g2	4.49123299584864	4.68267862509096	5.03227557323667	5.07345339001985	-0.902351	1.117815	1.536808	0.064546155416	1710	0.579532163743
TRINITY_DN109880_c2_g1	6.15362505789092	6.68379222017505	7.3349575606697	7.36914801405971	-0.511767	4.608143	5.288613	0.0659797856945	3343	0.467843254562
TRINITY_DN104770_c0_g1	4.62968986776936	3.77934077828885	4.16636135831399	4.14571001090803	0.189280	3.246095	3.089826	0.156202588359	2201	0.481144934121
TRINITY_DN97134_c8_g2	2.95801282803729	3.41070810153031	3.6366799109693	3.66175401630173	-0.913352	0.137233	0.265833	0.0127931769723	645	0.448062015504
TRINITY_DN97134_c8_g1	4.21837656126988	4.8593389669327	4.72685145177961	4.79520709639853	-1.377701	3.488925	5.335566	-0.0654281399783	2044	0.384540117417
TRINITY_DN104481_c0_g1	2.83210522148478	4.01890969242005	2.20043362748629	2.52574769151282	-1.746718	2.816479	5.039552	-0.140892196832	1979	0.480040424457
TRINITY_DN104481_c0_g6	-0.724312298441876	2.12191471254218	-1.39023558604092	-1.45336534391856	-2.019540	4.985570	9.704687	0.0102759496594	1068	0.454119850187
TRINITY_DN109875_c1_g1	2.75189648774417	5.02038390908308	4.98859555117062	4.799863094161	-1.810152	25.171702	43.190120	0.38023136205	11345	0.417276333186
TRINITY_DN107761_c0_g1	5.78460620975944	5.03288524678114	5.51919169901811	5.47353166818448	0.045350	8.453922	8.361825	-0.0708265401277	3699	0.585563665856
TRINITY_DN105781_c6_g1	5.90010589998995	5.23479865200402	5.64846987938443	5.56029329163147	0.089812	12.657473	12.392639	0.0345598623784	6400	0.4309375
TRINITY_DN101192_c0_g1	3.15078367703119	3.43497142019149	3.89818446684303	3.90554348769404	-1.793837	39.260052	66.711070	0.0396915959163	8285	0.439710319855
TRINITY_DN107125_c3_g5	-0.772090680098345	4.4720483671701	-Inf	-Inf	-1.873458	1.349211	2.748382	0.0470438652257	846	0.39243498818
TRINITY_DN100336_c1_g1	2.42331444010214	2.96584048183892	-Inf	-Inf	-1.674873	7.589836	12.612399	0.121122794097	3506	0.378779235596
TRINITY_DN101525_c5_g2	4.14587732919403	1.19778822982182	-1.04366199576095	-0.877719070670046	-1.780127	20.387096	34.648779	-0.0120586781842	4393	0.516048258593
TRINITY_DN93757_c1_g2	5.53877544066044	3.49685882035085	4.9924285982841	4.35319701687708	-1.782152	36.610145	61.954771	0.107289898207	7261	0.423908552541
TRINITY_DN108119_c1_g3	1.85028864969269	3.78399847530986	1.55281642968416	1.75451975043144	-1.572269	0.531425	1.095439	0.0333062550772	976	0.460040983607
TRINITY_DN108119_c1_g2	4.4954409164644	2.62645870126818	2.77963429696865	2.57480330195356	-1.508136	1.281501	2.224911	0.202083052134	1556	0.503213367609
TRINITY_DN102163_c2_g1	4.61467477625989	3.77927675512556	4.05831922763238	4.07099948250707	-2.164222	14.365720	28.850739	0.026680902671	7726	0.381827595133
TRINITY_DN110116_c1_g1	0.626014326723685	7.2163779482425	0.97493107843013	1.35481405934003	-1.607141	5.970549	9.738310	0.114029651589	1276	0.629310344828
TRINITY_DN102491_c2_g3	5.0336016562531	5.44427373962298	4.71869090599193	4.70777644942829	-1.405280	2.019422	3.222575	2.07452620127e-05	3810	0.564304461942
TRINITY_DN103425_c1_g1	4.47848463917382	3.95186429179537	4.62972447521906	4.61039750400025	-2.004020	4.304982	8.385581	0.0868485149536	5155	0.496217264791
TRINITY_DN110991_c1_g3	5.34220056803536	5.37829739409317	5.84339053419186	5.66169438440978	-0.974901	23.461683	30.310264	-0.0568623527433	13592	0.418407886992
TRINITY_DN98235_c1_g4	5.52282508726645	4.4428282277431	3.18839241440095	3.40188313033183	-1.038569	0.607999	0.941480	-0.10838471425	1694	0.468713105077
TRINITY_DN97520_c0_g1	0.959647870639642	5.83225255790338	0.545364919413027	0.532402835400925	-1.741757	3.462461	6.101947	-0.130438545061	2061	0.472100921883
TRINITY_DN106803_c3_g2	4.42664865170602	4.14691213299836	4.89325422484615	4.84438576408519	-2.190105	7.844384	16.200210	0.0453763772856	3614	0.44465965689
TRINITY_DN107404_c3_g1	4.41083499542075	4.34493094907786	4.00275622574573	3.8691627930393	-1.516640	5.491121	8.681626	0.138004874144	3441	0.539378087765
TRINITY_DN96720_c1_g3	3.93165079147606	4.09242779601171	4.95052947668827	4.94177663278665	-1.262151	5.692504	8.212808	-0.097039071251	1885	0.656233421751
TRINITY_DN101115_c4_g1	4.26909460369649	2.06263141091948	4.50180868851789	4.33587580189633	-0.954358	2.100406	2.831469	-0.0355780087673	1230	0.546341463415
TRINITY_DN105037_c4_g1	2.98507006837708	3.47964051978724	4.1556051755786	4.1159095413246	-1.461373	0.374585	0.788049	0.0162991371045	1465	0.394539249147
TRINITY_DN100992_c0_g2	5.5425368110605	4.91594351542434	6.25543958030373	6.14938027386788	0.306700	0.435808	0.381998	-0.0908392223982	1879	0.378392762108
TRINITY_DN107304_c1_g2	1.25768974826319	2.25635703828863	1.81485185494217	1.54456659909952	-1.111598	0.190938	0.387809	0.0171232876712	378	0.383597883598
TRINITY_DN96030_c0_g3	4.29682359293574	4.41382189533235	4.29975469745446	4.26155465625844	-2.199621	5.351391	11.280750	0.0345701075551	4861	0.407529314956
TRINITY_DN107135_c3_g4	0.534532075150339	0.978139358714012	0.734012034983761	0.827366884822745	-1.303486	2.101567	3.215421	0.0515538343584	488	0.491803278689
TRINITY_DN94071_c3_g1	1.48329605104615	5.88889439642179	1.30506073528769	1.42030466223866	-1.647280	0.364882	0.861004	0.00396682293545	1127	0.466725820763
TRINITY_DN107135_c3_g1	2.43805112339748	5.44212584795204	1.373154453629	1.70363502599869	-0.035700	0.599912	0.608371	0.0445119703506	720	0.544444444444
TRINITY_DN107858_c1_g1	5.59993124117359	5.07381479574811	7.1341172376262	6.62680843448651	0.206575	4.212453	3.998763	-0.0808410449201	4276	0.464686623012
TRINITY_DN110546_c2_g1	4.97339431591232	6.79535912394908	4.86868554871459	4.92908988456647	-2.066269	23.594098	45.023379	-0.0689423622159	10213	0.595515519436
TRINITY_DN106901_c1_g1	4.27529223539199	4.45147391076087	3.97994663677104	3.95848982232433	-0.867946	15.962190	20.029857	0.074992047105	4676	0.463430282293
TRINITY_DN109688_c1_g1	5.93132739058696	3.65175357875349	4.7265208410418	4.7634929886082	-1.596681	29.898861	47.275983	-0.0549633681208	9391	0.438824406347
TRINITY_DN98476_c0_g1	1.48769729018981	1.64711261212568	3.35866312351491	2.96696391722016	-2.101248	18.351302	35.677092	-0.0387778681744	6001	0.382936177304
TRINITY_DN107685_c6_g3	3.70272481968565	2.29320452316711	5.21254649895763	5.03157483312909	-1.568912	16.922931	26.631745	-0.0305881935696	4459	0.423861852433
TRINITY_DN95729_c3_g1	2.39738076406894	0.836252161002746	-Inf	-Inf	-1.865636	17.585150	30.971712	-0.000377782110169	3455	0.468885672938
TRINITY_DN109217_c3_g1	3.18560253896006	4.16746952613607	2.96040988776481	2.9978542887863	-0.495409	4.419085	5.050884	-0.152932835313	1597	0.494677520351
TRINITY_DN99988_c8_g7	3.94474398294789	-1.24128581923359	-1.39023558604092	-1.45336534391856	-2.206908	3.733508	8.066991	0.269384615385	1274	0.489795918367
TRINITY_DN106030_c5_g1	5.09514131953401	4.80470097330388	5.63036677414377	5.54107621022624	-2.150855	14.000181	27.959975	0.0760476725682	5312	0.451430722892
TRINITY_DN94847_c4_g1	3.62218680413361	5.01935899294859	3.53725433819462	3.51084801738578	-1.588693	0.819042	1.568716	0.0732133924864	2407	0.485251350229
TRINITY_DN95353_c3_g1	4.35323876020317	4.68496517444426	3.0082867563355	3.7824232043791	-0.464716	5.773085	6.521858	-0.00817598638755	2116	0.469754253308
TRINITY_DN102576_c4_g5	1.43026764245791	0.735323525092679	1.05619054317902	0.951384748826659	-2.056720	4.715385	9.359819	-0.0199538402772	1285	0.698054474708
TRINITY_DN104460_c0_g1	3.72242926935959	3.19149127429051	4.39685295152386	4.5796153529827	0.366209	1.828552	1.648822	-0.0666418345533	1857	0.611739364567
TRINITY_DN104818_c5_g1	3.49057499684724	3.04657491495796	2.49578977182804	2.45914518584049	-2.090751	7.095611	14.048827	0.0771094291536	4523	0.442405483086
TRINITY_DN95318_c0_g2	1.9062545106228	1.34789974557746	0.0731341149926013	-0.0246572662078614	-2.153991	3.811247	8.015583	0.104762229574	1809	0.564400221117
TRINITY_DN101742_c5_g2	2.71280441062178	2.13018845209983	0.748097473467109	1.0785323169177	-2.079932	6.573126	12.988357	0.165809189026	3829	0.413423870462
TRINITY_DN99197_c1_g3	3.23816443300227	1.55161060778175	1.68325727193779	1.8930802985708	-1.946921	2.247903	4.473749	0.04720362602	1770	0.450847457627
TRINITY_DN108901_c0_g1	2.79328291220304	1.43299901216933	-0.147782261146918	0.16969461483656	0.302518	1.381040	1.260477	-0.0929668794081	323	0.538699690402
TRINITY_DN110018_c1_g1	2.20526890527066	3.89638008443982	2.24999821426833	2.2830981672799	-2.174486	4.314821	9.093037	0.100171762844	1597	0.528490920476
TRINITY_DN94457_c2_g1	3.06074631376694	5.40890603934697	3.94652757764727	4.11969588462837	-0.959857	0.115160	0.243501	0.0438292964245	825	0.638787878788
TRINITY_DN108967_c0_g1	0.796694984152094	0.180501749449813	1.05619054317902	1.00107848890097	-1.423153	0.285029	0.630411	0.0145875251509	321	0.501557632399
TRINITY_DN107542_c4_g1	2.49625409064144	0.792596608406086	4.32152730581189	4.53683066964628	-1.786489	6.316602	11.030535	0.463219990923	1680	0.513095238095
TRINITY_DN110983_c5_g2	0.731335058496442	1.81173090391161	3.6032496587964	3.31156163154346	-0.055757	8.163844	8.275984	-0.0824846488259	869	0.552359033372
TRINITY_DN110983_c5_g1	3.54979396825302	4.04255010325243	4.05882803936971	4.25339378371428	-1.590412	10.045663	16.064331	-0.0819174188712	6523	0.446113751341
TRINITY_DN110127_c1_g2	5.94967217675542	6.12421937646716	5.60713922982387	5.67042862559146	-1.028226	24.417639	32.046947	0.0317906937032	8424	0.495251661918
TRINITY_DN92835_c5_g1	1.94443650469815	3.32445158129881	2.84229313245694	2.69257462573268	-1.947226	4.353714	8.265290	8.70159195625e-05	2109	0.390232337601
TRINITY_DN110989_c2_g1	2.20628371706774	5.02829865103188	-0.788249183877951	-0.0730001144529963	0.806927	19.079695	16.031950	0.223516217131	536	0.597014925373
TRINITY_DN100372_c7_g3	4.28537853563635	3.31316482192002	5.7395783347443	5.84015677293474	1.504525	3.291433	2.317806	0.0472304612546	2421	0.421726559273
TRINITY_DN110350_c4_g1	5.79011113952042	7.08526296447523	6.01478369060575	5.95033302206031	0.625554	5.090892	4.388001	-0.131680281319	4369	0.421377889677
TRINITY_DN103538_c1_g1	2.73174779917458	5.24368927515736	3.02325399534655	2.97767562918713	-1.947518	1.023381	2.255489	0.024102024102	2519	0.4926558158
TRINITY_DN97822_c0_g2	4.47164304355121	3.57780569405321	4.40931599456472	4.33192687331673	-0.211693	2.740744	2.906575	-0.0495433987921	1328	0.507530120482
TRINITY_DN103538_c1_g3	4.18011611038634	4.44738173225435	5.14171611947403	5.09043234174868	-1.953055	7.927226	14.721467	0.119998526675	3152	0.669416243655
TRINITY_DN106228_c0_g1	2.88297955618544	5.10068546515897	3.00489896969841	3.09402945901571	-1.805167	26.308338	45.034153	-0.0700862147158	8953	0.624483413381
TRINITY_DN102464_c3_g1	2.17853387252243	2.08232430126379	0.275866669046684	0.681886498460315	-1.187400	0.260059	0.510681	0.0186813186813	287	0.487804878049
TRINITY_DN109868_c4_g2	2.49943678637013	2.31080990592202	3.4120355578619	3.19858833171724	-1.199425	6.747672	9.492410	0.0258907917119	2896	0.37638121547
TRINITY_DN103244_c2_g1	4.3109283838263	5.29102142115463	4.29878098731226	4.19101243445603	0.757940	2.082626	1.701276	-0.111050364861	2565	0.547368421053
TRINITY_DN109448_c2_g1	4.35583888752002	6.01313246497534	4.01891300802332	3.60604846255181	-1.839079	17.908497	31.199982	-0.0782884056609	5333	0.378398649916
TRINITY_DN110798_c4_g1	4.00404020531168	4.76418063482578	4.03029941323137	4.02514222447553	-0.102932	0.358276	0.376163	2.72666790276e-06	737	0.647218453189
TRINITY_DN92035_c0_g1	2.29551251493085	1.69474435657858	2.35530821072652	1.79315828784978	-2.279611	8.646931	18.576947	0.057358938824	3394	0.403948143783
TRINITY_DN106860_c1_g2	3.43318003145087	3.7164992694396	2.02789405259762	1.36402945766607	-1.009324	25.642434	33.454636	-0.0909278114182	7482	0.417669072441
TRINITY_DN106451_c1_g1	5.24037909009306	4.10354848788837	4.60705118086442	4.69847158056063	-1.792248	3.888720	6.952599	0.971361657191	1358	0.455817378498
TRINITY_DN95841_c2_g1	4.0778443515008	5.748487929128	4.6493696105793	4.73281711267007	0.537810	0.537085	0.434736	0.027397260274	720	0.501388888889
TRINITY_DN109138_c3_g1	2.9984404016144	4.36063440309627	4.48799034764663	4.30229196885689	0.550781	4.171742	3.646508	-0.0531342855699	1880	0.472340425532
TRINITY_DN109529_c2_g2	5.18328085676767	4.60428268487175	5.23008348595563	5.21327255067638	2.391268	5.924429	3.644937	-0.0194310829704	4068	0.592182890855
TRINITY_DN106979_c2_g3	4.29914146142129	5.5476008832836	4.98090851379887	4.96512932446923	-2.108108	10.352746	20.419204	-0.0490089678414	6942	0.600115240565
TRINITY_DN109811_c2_g1	4.52965587824487	4.86224343523298	5.15031422328606	4.97270138413978	-1.943294	11.167707	20.469308	-0.0309195761564	4280	0.457009345794
TRINITY_DN98418_c2_g5	2.64548822842042	2.09097148935053	1.74431255581221	1.86393018137035	-1.234970	7.702661	10.934248	-0.0601153302143	2913	0.553381393752
TRINITY_DN99548_c6_g1	3.36357447768838	3.32547477016849	-Inf	-Inf	-1.435964	7.159534	10.908726	0.0808358327061	3437	0.528367762584
TRINITY_DN108907_c0_g1	3.9068721137414	3.01697032110185	3.53269363380883	3.58052792559019	-1.954501	23.535349	42.831010	0.0720057186897	4299	0.442428471738
TRINITY_DN108855_c3_g1	4.59223479484418	3.65641934684733	4.38041882364008	4.31053581010732	-1.079361	6.437625	8.716922	-0.0770086498513	4091	0.550476656074
TRINITY_DN107057_c3_g1	3.72241232325637	4.60078244481765	3.19272732437619	3.02519416456472	-1.275883	2.143343	3.241171	0.183321379697	2408	0.524086378738
TRINITY_DN106312_c3_g3	4.2180007362842	5.92482837925911	5.36397986204776	5.49034888516067	-0.606531	5.618408	6.607540	0.174116903433	2888	0.644390581717
TRINITY_DN106993_c0_g1	4.38236398925364	3.15272975869106	4.24582790316773	4.22831453555555	-1.002779	0.935813	1.359110	-0.11097292046	1616	0.634282178218
TRINITY_DN105828_c0_g1	4.96034557693647	4.56458316951797	4.50684415424095	4.40521011869627	-0.790296	10.290670	12.671160	0.00710983722096	5254	0.452607537115
TRINITY_DN109485_c2_g1	-0.802920816063797	4.92091467810251	1.16071285664637	1.29681145739898	-2.082244	6.477724	12.820560	0.07955654102	1538	0.349804941482
TRINITY_DN110992_c2_g2	5.91189083825921	4.86391277502439	3.84364398996295	4.00630371643945	-0.598451	4.530063	5.331682	0.0948423533004	2340	0.463247863248
TRINITY_DN103071_c3_g3	3.6487392736144	3.11224262230808	4.5234877265457	4.48533699888031	-1.215635	3.392999	4.901884	-0.0584990344593	2454	0.4902200489
TRINITY_DN108825_c4_g1	3.9167444205446	4.71450190034362	4.09696883849628	4.08331896782039	-0.840908	0.064564	0.149789	0.0101137800253	1281	0.385636221702
TRINITY_DN109162_c2_g1	4.67815257113176	4.86829499230267	4.50559138059493	4.67934004663154	-0.575536	6.397168	7.445787	-0.00910954547228	5969	0.52018763612
TRINITY_DN110650_c2_g1	4.79842218691317	4.08692147450757	3.36380030409956	3.04694612395149	0.000389	25.497365	25.495060	0.0582675802201	6809	0.410926714642
TRINITY_DN106816_c2_g3	4.56634385476699	5.55678648784277	3.03243701216995	3.10154318569204	-0.206850	3.283425	3.472408	0.148099343807	4564	0.453768624014
TRINITY_DN98624_c1_g2	1.81675656226965	2.76866166941753	1.90856458929823	2.00556423906535	-1.176716	3.686374	5.237151	0.189907901191	1347	0.499628804751
TRINITY_DN94438_c3_g2	5.2611792898112	6.23231224844997	4.20965869144663	4.14664895421793	-1.847385	2.555211	4.808992	0.0248762709511	1715	0.476967930029
TRINITY_DN97775_c5_g1	1.38540991907335	0.635236499349738	4.02695991234815	4.06489764008374	-1.855718	13.370090	23.555094	0.0627978110594	3015	0.392703150912
TRINITY_DN100973_c8_g1	0.337835678867443	0.312779926436472	4.35188850100076	4.38568274394703	-1.987356	23.039811	42.518673	-0.0544978716696	3495	0.497854077253
TRINITY_DN108191_c4_g2	3.93405331796354	4.30571465391179	3.91018331619415	3.60062914857128	-2.121412	1.943157	4.269038	0.0176443455247	3858	0.459564541213
TRINITY_DN102769_c0_g1	3.03007675267069	3.64399593233569	2.23472718231808	2.07646296665831	-2.013223	2.515455	5.110258	0.0810759951023	2076	0.49710982659
TRINITY_DN102985_c0_g3	3.32578262114299	3.99530110912115	3.90260186038895	3.80197720191248	0.282122	3.191745	2.966823	-0.126962205918	2714	0.44436256448
TRINITY_DN103430_c4_g2	4.32156758542524	4.50962109309323	3.74804801420915	3.87727084112166	-1.433302	14.788956	22.220411	0.123439219485	3633	0.468483347096
TRINITY_DN108169_c3_g2	5.25349326162481	4.26706210736583	5.20576603373292	4.71337495990055	-0.006614	3.503945	3.510044	-0.0168784280626	1476	0.496612466125
TRINITY_DN107342_c1_g1	3.68242750290136	3.20175203226826	2.53773051381839	2.58046729926988	-0.397420	6.193419	6.864862	-0.106075702593	2739	0.392844103687
TRINITY_DN97980_c9_g1	3.62887290048665	4.16167465886855	3.75883333151515	3.34370258293598	-1.491227	2.469713	4.019332	0.0298139338745	3827	0.454402926574
TRINITY_DN108723_c3_g1	5.35155662902332	5.18979873227191	5.29488358196085	5.21108336890787	-0.217244	14.813207	15.613025	0.311060253238	4417	0.482001358388
TRINITY_DN104090_c5_g1	3.58365046101154	3.27229553771234	3.38478715020664	3.35908164399564	-1.801626	2.674932	4.917676	-0.0647077779498	1159	0.520276100086
TRINITY_DN108358_c2_g1	4.23181664487018	4.49980306076599	4.29248345970034	4.07362951398785	-1.402610	11.444347	17.074778	0.301216673918	3224	0.507133995037
TRINITY_DN92959_c5_g1	1.67883167145776	1.96672820225451	2.90265740540001	3.24838330402614	-2.198084	4.815489	10.199551	0.0164040242165	1833	0.468085106383
TRINITY_DN95961_c10_g1	3.93151682252035	4.31716086426841	3.3821816453993	3.37065866771777	-1.489385	2.888781	4.652469	0.0364954906293	976	0.485655737705
TRINITY_DN95732_c3_g1	1.6170082945464	1.42590625779287	-0.585516629823868	-0.760218163358613	-2.173712	3.078789	6.639560	-0.00368696774834	1180	0.39406779661
TRINITY_DN104523_c6_g1	5.2334490157629	1.77239552809329	5.99674460098694	6.47721241098032	-2.175883	27.130324	54.273611	-0.104387636938	6335	0.43046566693
TRINITY_DN104325_c0_g2	3.41023016812743	3.09924352665806	2.43222408643851	0.755728138813289	0.549133	3.972016	3.470550	-0.0532060265412	1672	0.449162679426
TRINITY_DN110959_c3_g1	3.26860740178287	3.76969584543499	3.85837415010802	3.81096624801684	0.722050	0.486399	0.363548	-0.153721447761	859	0.421420256112
TRINITY_DN100930_c5_g1	5.52485602568079	4.63754464472031	3.89375342588222	4.03274978847138	-2.090589	8.029570	15.829257	0.0198644894566	4184	0.410133843212
TRINITY_DN94313_c8_g1	4.35054747762556	6.06173820358524	3.98036999106074	4.09931726296259	-1.186108	1.085877	1.675443	0.119763752818	1382	0.524602026049
TRINITY_DN95803_c0_g1	4.57483168770986	4.1488903855296	4.89927169492547	4.8150140301893	-1.368470	2.983632	4.582095	-0.0285010713486	2118	0.568932955619
TRINITY_DN99663_c2_g1	1.45299540463998	-0.61947362746139	1.7689480803156	1.57491831854917	-2.168201	2.727876	5.927003	0.117436448264	1204	0.416112956811
TRINITY_DN98279_c3_g2	0.277314134333752	7.26187217886357	-1.592968140095	-Inf	-1.966711	33.146739	60.437426	0.0230386287011	4691	0.459603496056
TRINITY_DN102455_c4_g5	4.92010259138699	4.87110035150826	5.87783852497845	5.87538688549579	-1.205647	2.268368	3.330554	0.529316434931	3008	0.378324468085
TRINITY_DN104414_c1_g1	1.86527529456003	4.52007245517132	2.12302518137048	2.36832805004719	-2.328937	9.315393	20.455635	0.115217450646	4725	0.443597883598
TRINITY_DN102085_c5_g4	3.17908087894136	2.36804319086755	3.32698614535163	3.42849303329459	-2.082496	2.819766	5.861100	0.0158223235228	2526	0.395091053048
TRINITY_DN98263_c3_g4	3.45567234126049	0.676212299316142	0.198791329133054	0.899750795098021	-1.825825	3.994954	7.232987	0.103363825222	1469	0.411164057182
TRINITY_DN108268_c0_g2	3.65748272832336	3.35614424384746	3.33072920765236	3.27993864609108	-0.026568	4.046587	4.074532	-0.0756822799989	1896	0.540611814346
TRINITY_DN107316_c1_g1	3.39776377259902	2.52223033360543	4.1152446487773	4.22031255528838	0.505285	7.408611	6.586964	-0.0208295248241	2995	0.449415692821
TRINITY_DN99191_c5_g1	2.66961028085667	0.257451855813397	1.39010522946685	1.48471865326852	-1.019901	1.009464	1.465902	0.0417136414882	656	0.625
TRINITY_DN104517_c5_g1	3.43857837883336	4.00835785905532	4.29519184380033	4.33641939957097	-1.580849	8.775909	14.024642	0.0402594027867	4929	0.355244471495
TRINITY_DN107837_c3_g8	3.71782367267486	3.62351419151976	3.78111929268029	3.71846793013545	-1.016028	10.117292	13.330103	-0.0288877898645	2314	0.673292999136
TRINITY_DN103524_c3_g1	3.28313310845473	3.09664955036535	2.37446764287759	2.09808290366803	-0.562871	2.732386	3.213065	0.2582082756	2363	0.4405416843
TRINITY_DN108461_c3_g2	3.74738655885985	4.2597508966326	3.35480717658432	3.17809833975567	-1.855950	3.087958	5.752344	-0.0624768353227	4956	0.48789346247
TRINITY_DN110468_c1_g12	1.09111948518131	1.72917047774402	0.251471586961967	0.31664128106209	-1.632680	3.833590	6.430041	0.118858305638	831	0.385078219013
TRINITY_DN109180_c1_g1	6.66856023787497	6.19711329612019	7.4128567026018	7.58698912173826	-1.741577	25.841828	43.169463	-0.0773566934598	6416	0.505455112219
TRINITY_DN111107_c6_g1	4.52713173292879	4.74394350767128	5.37347661590034	5.25154785311497	-1.864069	36.490544	63.769330	-0.0223212753776	12110	0.434847233691
TRINITY_DN94168_c3_g1	3.87875553256619	1.70762411729853	-1.93954173037497	-Inf	-1.988374	5.227519	10.013795	0.113524932797	2393	0.44671959883
TRINITY_DN109156_c6_g1	3.74422273822666	5.21322143534261	3.86941622570561	3.75426072213743	-0.751914	3.526321	4.367698	0.323933585557	2519	0.380309646685
TRINITY_DN96878_c4_g3	4.58916824588406	5.05357911624349	2.94919362560135	2.93677132883542	-2.166770	1.313033	3.113967	2.00172148047e-05	3886	0.402727740607
TRINITY_DN106358_c5_g1	2.51914626519655	2.99747600687584	2.2258900762374	1.92603474510066	-0.360595	5.011192	5.508799	-0.0108234404143	1583	0.452305748579
TRINITY_DN108421_c3_g1	4.11376477153712	3.07864844996602	4.48869442576513	4.65834824171676	-0.408256	2.053446	2.317625	0.182941025726	2499	0.624649859944
TRINITY_DN98458_c2_g1	-0.986178962438628	4.43401804259412	-Inf	-1.5547316209456	-2.021207	6.993492	13.431415	-0.0929648838509	1661	0.402167369055
TRINITY_DN103450_c1_g1	3.17284368813107	-0.129149493030484	2.00873462044655	0.993653831337642	-2.106119	1.384585	3.155019	0.138518748063	1048	0.476145038168
TRINITY_DN108255_c1_g1	3.73569481992604	3.71868400981984	3.63479060876806	3.60474865463852	-1.487718	0.760435	1.404540	0.110187017613	2219	0.420009013069
TRINITY_DN107106_c1_g1	5.57951786434773	4.56188844868315	4.67373347202205	4.65143997163733	-0.642208	1.940306	2.362573	0.235237841553	2844	0.54746835443
TRINITY_DN109198_c1_g1	3.72750553546758	4.38047997980354	3.21543435011372	3.43289313729194	-1.387144	3.388677	5.207315	0.0659390257906	2329	0.378273937312
TRINITY_DN104334_c1_g1	3.7033498081367	4.12339695582877	3.62424414963077	3.67600959417647	-1.294813	5.450847	7.962503	-0.0405761315322	3127	0.525743524145
TRINITY_DN107440_c0_g2	4.91982029686625	5.93966104246719	4.75229873983742	4.77485720570928	-0.605842	9.271446	10.844376	-0.0652498622359	3018	0.481776010603
TRINITY_DN101713_c2_g1	4.55488597090808	2.32701783745872	5.10666489011942	4.79533500515327	-2.141079	4.243867	8.811188	-0.0014045768651	2939	0.43109901327
TRINITY_DN95973_c6_g2	3.50635178613018	3.04307011926848	3.41084301853907	3.59825427540547	-1.509991	3.558039	5.711780	0.0984727081922	2274	0.368073878628
TRINITY_DN98556_c1_g2	4.79191452045727	6.15400017156707	4.99993751193493	4.90186647039214	-1.069486	6.099301	8.242002	-0.0476808032986	6000	0.4375
TRINITY_DN109653_c1_g1	4.79984801718071	5.24633954975001	5.68933345730813	5.66603059166653	-0.797826	26.534325	32.544352	0.0816231367409	12219	0.444308044848
TRINITY_DN104430_c3_g1	3.25784948462287	4.16118926403807	3.70484271999085	3.81406025928375	-2.176048	2.710465	5.915409	0.0380759559808	5270	0.351802656546
TRINITY_DN96603_c0_g1	2.00789307984875	2.10964272112816	1.35560879372337	1.50035840208896	-1.580448	0.701363	1.374191	0.0140949554896	634	0.383280757098
TRINITY_DN102105_c7_g1	6.43230983940558	5.75220166384658	6.53894062823762	6.6595520919063	-2.001974	5.598189	10.755207	0.173116246571	2841	0.412882787751
TRINITY_DN103275_c2_g2	4.83167759877972	0.910821721639613	3.09682020451574	2.93973745899266	-1.530216	1.057795	1.898530	0.107875930521	502	0.681274900398
TRINITY_DN101420_c2_g2	2.40625337546295	3.52676622825721	2.80056568251403	2.87215210827583	-0.365581	2.253766	2.506328	-0.136792826688	1547	0.435035552683
TRINITY_DN97838_c2_g1	2.04836755975146	2.05099904644161	3.77999007781091	3.650756422288	-2.091033	5.525312	11.054010	0.354230334657	2241	0.508255243195
TRINITY_DN93532_c5_g2	4.02147492235421	3.11151062662901	3.88388915742722	4.01098603973168	-0.875051	4.633693	5.924260	-0.0598304470168	1800	0.588333333333
TRINITY_DN110786_c2_g1	2.53886887269932	1.89549316091028	5.46126895410575	5.58656083488343	-1.679559	1.954519	3.499434	-0.11110319201	1477	0.691943127962
TRINITY_DN97318_c3_g2	3.35465408835392	3.33650339307435	3.49711779529418	3.25826269480256	-1.218227	7.175628	10.144255	-0.110936077981	3554	0.413055711874
TRINITY_DN106506_c3_g1	0.97601323653305	5.40682670611767	0.238812682969823	0.301905647153727	-2.221308	13.473122	27.818917	0.0683592916578	3430	0.477551020408
TRINITY_DN110021_c1_g1	3.66269939613573	4.27204389018593	3.65266515888739	3.55556106114051	-1.555345	5.831896	9.335530	-0.0479763746284	3265	0.502603369066
TRINITY_DN96130_c4_g1	2.39187664071835	2.77956766612514	3.11203714345737	3.1813401138455	-2.095823	4.946266	9.970537	0.0514341063847	2103	0.454588682834
TRINITY_DN99223_c1_g1	2.80363614442431	3.11362540444143	3.33298423118439	3.31017829629942	-0.304995	10.779681	11.625793	-0.0304687322548	2827	0.495932083481
TRINITY_DN104405_c2_g1	5.7961742710934	5.46833341826532	4.03458827296536	4.04001072517026	-2.119427	4.205608	8.647878	0.0372397405683	5133	0.471848821352
TRINITY_DN105215_c2_g2	4.49733318476562	4.41297517563789	4.10830806364943	3.97873739019622	-1.662820	55.942549	90.313295	-0.056469003591	8677	0.421459029619
TRINITY_DN93513_c2_g3	4.64480589673272	3.9048136598776	4.28423184638958	4.29522525450728	0.917389	1.106674	0.836078	-0.142817814494	1133	0.581641659312
TRINITY_DN98298_c9_g2	0.422917768251104	0.569872103191928	1.52716978249038	2.05084718622994	-1.991491	6.057032	11.545293	0.0300724834118	1461	0.588637919233
TRINITY_DN106174_c1_g1	4.09354967380073	3.64676827866317	3.52787707669756	3.62567514821989	-1.495549	17.061868	26.154270	0.0494229930832	6330	0.443285939968
TRINITY_DN102140_c0_g1	1.1035500687941	3.93200360377072	-Inf	-Inf	-1.603338	4.472351	7.363548	-0.0577118942436	1285	0.547081712062
TRINITY_DN94016_c3_g2	-0.920478149044221	0.793264388659189	-1.13482277415792	-0.548393698261812	-1.790605	4.473283	7.935749	0.101868359161	731	0.435020519836
TRINITY_DN92849_c3_g1	1.84353850837266	0.475699501456476	-Inf	-Inf	-2.057315	7.270546	14.168679	0.040428095744	1803	0.481419855796
TRINITY_DN110435_c1_g2	5.1630455378447	4.72297342941009	4.52533046401334	4.53425635234651	-0.001726	20.730230	20.738596	0.382640659186	8142	0.443380004913
TRINITY_DN107880_c2_g1	5.05559284035167	4.51897250014848	4.57825061993034	4.4018205784831	-1.493768	2.077626	3.426660	0.00022378516624	5688	0.48382559775
TRINITY_DN105028_c0_g1	4.28848587747809	3.47332708946642	4.36536807553051	4.46722503217762	-1.949227	5.613745	10.538866	0.116457402882	2877	0.493917274939
TRINITY_DN109375_c4_g1	4.20873365442298	6.06723425058899	4.09232671649875	4.10700765842801	-1.108070	1.408238	2.058429	0.110537094523	2526	0.433887569279
TRINITY_DN103263_c2_g1	1.09620309589853	1.72179248704885	-1.592968140095	-Inf	-0.632566	2.459149	2.962889	0.00439801333277	965	0.511917098446
TRINITY_DN96962_c2_g1	3.87257104006151	2.58583103858223	6.08030149049142	5.72844011580849	-2.088191	2.373690	5.023874	0.000653059030624	3572	0.369820828667
TRINITY_DN107497_c4_g2	4.47433055766814	4.14926633548091	3.98080052910953	4.17664193658273	-1.117211	11.417288	15.502335	-0.0791012275516	4752	0.537037037037
TRINITY_DN92563_c1_g2	3.02812063779301	-0.118368440063243	2.79757922750631	2.5349851083396	-2.246960	7.816131	16.586230	0.0235823331542	2294	0.51700087184
TRINITY_DN94748_c0_g1	1.14532100733484	0.298706815376687	3.11265101707654	2.89458000694488	-1.478480	0.982646	1.739985	0.397436668511	511	0.518590998043
TRINITY_DN92563_c1_g6	2.85138440654873	2.95702728936822	3.06008435688528	3.18882862326057	-1.306494	1.453257	2.290423	-0.139389985252	2253	0.468708388815
TRINITY_DN105448_c0_g2	3.94153532886319	4.2810522240936	5.15972240184596	5.0383460786286	0.239069	3.026746	2.842978	-0.026713716809	3747	0.467040298906
TRINITY_DN110192_c0_g1	3.76238104279123	4.38273809317276	1.07339125653768	0.710438278409845	-1.669383	0.768070	1.547410	0.0408163265306	1044	0.523946360153
TRINITY_DN102780_c1_g1	4.42536955197962	4.14623484524635	4.60693688138074	4.78635773149448	-2.106884	3.885592	7.981717	0.0274920184463	1703	0.604227833235
TRINITY_DN107763_c5_g1	2.47974720769215	3.79956697273588	3.68919092571476	3.81464193882072	-1.835441	6.937053	12.318214	-0.0498113927674	3114	0.362877328195
TRINITY_DN94905_c1_g1	1.78357407598149	5.47061958827107	0.572398530048165	1.2134079552676	-1.373429	4.008863	6.084805	-0.0323521103489	1950	0.559487179487
TRINITY_DN94905_c1_g3	3.90187176124232	2.69465330433556	3.33166540161144	3.33148213506935	-1.858643	0.671808	1.533296	0.0258992805755	2604	0.434715821813
TRINITY_DN94905_c1_g2	1.83580226862194	1.66662042280435	0.132025632820793	-0.41364457307864	-1.579176	1.373777	2.440759	0.0822428223002	1221	0.497952497952
TRINITY_DN104780_c2_g2	3.42919076211428	4.00660963418637	3.02033553212503	3.19640419642463	-0.834607	0.085486	0.178952	0.0103359173127	1065	0.373708920188
TRINITY_DN101585_c3_g1	0.565402279231721	3.64225935110657	-Inf	-Inf	-1.753752	5.926455	10.237186	-0.019268063835	2195	0.435990888383
TRINITY_DN105069_c4_g1	3.7470737512695	2.90269453783934	3.20205342433545	3.06639344322073	-0.754653	0.840631	1.114908	0.0443715751312	931	0.392051557465
TRINITY_DN110345_c1_g1	5.5092867905716	5.51343356878213	5.66004324220628	5.74584198689392	-2.216454	27.423866	55.885941	0.0468575177991	12174	0.532281912272
TRINITY_DN104228_c6_g3	1.11051424455946	-1.2048215078748	2.73402897635919	2.67113407579149	-2.193842	7.952916	16.445381	0.081679389313	1504	0.617686170213
TRINITY_DN99890_c1_g2	6.53441939734148	4.55769059575103	5.11833028512405	5.19420322760273	-1.956945	1.450538	3.046786	0.0261437908497	1442	0.566574202497
TRINITY_DN98318_c1_g1	4.1376575635663	3.08189446863809	4.49036111674135	4.37626064873935	-1.176505	10.079972	13.972148	-0.0837027282264	3445	0.578809869376
TRINITY_DN97380_c3_g4	2.42501342417699	1.09171297648504	0.382653719195713	-0.0710080720407021	-1.781311	2.248025	4.154124	-0.0040927341018	1243	0.463395012068
TRINITY_DN105934_c2_g1	3.49554230367047	3.31994847869828	2.50882072837398	2.37707516462162	-1.233226	3.432612	4.987470	0.0604803271006	2847	0.460835967685
TRINITY_DN107725_c1_g1	2.43906486934643	2.47494789974778	2.13742083562896	2.38083777139319	-1.931358	13.538726	24.596277	-0.0813784945341	3751	0.400959744068
TRINITY_DN94761_c1_g1	4.11755047339366	3.05412242803987	5.27532289123443	5.37542401229019	-1.835526	25.157776	43.599776	0.0477215089852	5477	0.384151907979
TRINITY_DN94761_c1_g2	4.91206807323238	4.22252596723336	3.77828605769781	3.75397215455962	1.372588	2.754528	1.975646	-0.113185155327	2877	0.563086548488
TRINITY_DN97584_c1_g1	2.91107918579023	1.81798145810239	2.28039831378181	2.17649234375251	-1.589548	0.439891	0.955951	0.0331950207469	846	0.53073286052
TRINITY_DN102617_c1_g2	4.30702171359092	3.64587908879189	4.93356851935727	4.82801659735816	-0.083964	7.633765	7.793399	-0.0994702903278	3750	0.462133333333
TRINITY_DN106033_c7_g1	3.92789755948764	4.11655654081675	4.95880559147834	4.5603050208035	-2.126301	4.835913	9.898235	0.0304134724142	3375	0.528592592593
TRINITY_DN105830_c0_g1	4.61434891525757	2.58194026860436	-1.592968140095	-Inf	-1.942750	23.819148	43.131611	0.0233793052236	6867	0.472113004223
TRINITY_DN108852_c3_g1	4.39139644133875	4.79820266789944	3.26571376118407	3.14715564085486	-0.246042	4.286849	4.573775	-0.110921002649	3994	0.500500751127
TRINITY_DN93452_c1_g1	3.32388886806792	3.80946623623046	3.47280138000646	3.54760120004004	-1.144257	7.973970	10.980145	-0.0175836184756	2423	0.524969046636
TRINITY_DN100046_c2_g6	3.74619391382076	2.97810425809032	2.44217230660195	2.40911701399549	0.079183	0.644105	0.625000	-0.142738148515	1218	0.467980295567
TRINITY_DN106971_c3_g1	4.68609858376238	3.65612616749429	4.89246361709949	4.92123320448337	1.046543	2.528009	1.942300	-0.0857098042039	764	0.523560209424
TRINITY_DN103615_c4_g2	-1.07042165545389	-Inf	0.815152437939015	0.960391204390849	-1.833879	0.990588	2.072824	0.0298972853999	631	0.625990491284
TRINITY_DN94682_c1_g2	3.00687684947333	2.19027257720865	3.4418717236051	3.50975536736143	-0.851020	0.349209	0.534196	0.108447812101	327	0.639143730887
TRINITY_DN103145_c6_g1	4.96961708535881	5.02691008796261	5.25108631561978	5.25373462946104	-2.219593	22.098269	45.213782	0.256196514687	5315	0.558984007526
TRINITY_DN102721_c2_g1	4.38687888676538	4.20835519861477	4.39163377603874	4.5210421269944	-2.002012	1.856109	3.866211	8.72724371202e-05	1100	0.599090909091
TRINITY_DN95153_c2_g1	3.82953212541654	2.69828882059328	1.65692538023293	2.00669130231011	-1.405994	12.004241	17.917982	-0.00738985491623	4091	0.372525054999
TRINITY_DN110686_c6_g1	4.32612941994209	4.80419564887603	3.60465819668669	3.636849796863	-0.772938	4.158483	5.164247	-0.102765704118	2880	0.463541666667
TRINITY_DN110047_c3_g1	4.95222724416223	3.54952959253935	6.57340422919981	6.70930084407562	-1.747006	1.406956	2.686846	0.0316205533597	2784	0.479885057471
TRINITY_DN87443_c0_g1	-Inf	-Inf	0.00636841868034004	0.574166356566717	-1.724347	1.581243	2.948826	0.0198978219952	384	0.5234375
TRINITY_DN104622_c0_g2	2.15854111585394	4.92880784359135	2.38351525536657	2.32681952267218	-2.265856	70.528403	146.116963	0.0827868936984	15091	0.389702471672
TRINITY_DN103848_c2_g1	5.10323217559394	4.36549816889973	5.36547370217592	5.31943313995426	-2.227253	1.603681	3.812474	1.99127027113e-06	3409	0.488119683192
TRINITY_DN99987_c2_g1	2.09324654400057	1.76476769340618	0.891938509693	1.18496205817087	-1.342453	8.218360	12.081987	-0.0107758828208	2224	0.576888489209
TRINITY_DN98146_c7_g1	-0.934276723341611	1.73324393830891	-0.740594093975788	-0.172374349067743	-1.832804	1.250780	2.524826	0.0755788553954	441	0.646258503401
TRINITY_DN108355_c3_g1	3.33098180028567	2.92452893606546	3.76919390702348	3.93401764805664	-1.589737	0.451516	0.975128	0.00107372942019	1096	0.424270072993
TRINITY_DN108355_c3_g4	4.51927484916312	3.57147052115114	4.97909429449792	5.15641002722798	1.310086	3.227964	2.365623	-0.122473410984	1313	0.471439451637
TRINITY_DN109297_c7_g1	3.19675463145926	3.76976806776913	3.73259331909507	3.87082936847177	-0.916363	24.182289	30.701097	-0.0188053315876	4498	0.419075144509
TRINITY_DN94589_c2_g1	4.29669107237638	4.39534307416637	5.1935831771393	5.36998108067047	-1.078745	3.666387	5.039245	-0.0401051552972	1377	0.611474219317
TRINITY_DN94589_c2_g2	2.53580270124366	2.20289182146029	3.28629165104676	3.39405219403209	-1.342025	2.523061	3.872421	-0.00871415286636	2170	0.581105990783
TRINITY_DN110169_c2_g3	3.84265739766098	3.27224330004799	3.80836826815867	3.8302112822549	-1.903270	8.669622	15.725528	0.208863628889	3968	0.594002016129
TRINITY_DN102208_c0_g1	2.98213136122395	2.7154410310914	3.29240977994608	3.06175083337493	0.435580	2.216368	1.969792	-0.0399606344634	1496	0.489973262032
TRINITY_DN101712_c5_g2	2.99725739531204	4.38734604621051	4.53201083157615	4.61672507862085	-0.007357	4.753428	4.762324	0.316780582933	2994	0.47160988644
TRINITY_DN108684_c0_g1	1.4016595777029	1.87248919314727	0.825172813380738	1.29642102642589	-1.404113	0.322517	0.681955	0.01216	667	0.694152923538
TRINITY_DN109334_c1_g1	4.47721574691343	4.14639853981177	3.62179775170634	3.50139025359892	0.526111	6.516712	5.760457	-0.0563721074071	2278	0.546093064091
TRINITY_DN107519_c2_g1	4.42799312928171	4.645941331764	4.56148747680537	4.32310580012083	-1.858649	27.757265	48.504882	-0.0674225235749	6819	0.482035489075
TRINITY_DN109634_c0_g1	4.02386152699883	3.13413352372767	6.04608154150401	5.78287869677422	-1.347850	18.065455	26.306604	-0.061466185709	7518	0.405426975259
TRINITY_DN104544_c9_g1	1.50068665930748	3.0648167018847	3.736090764837	3.81077416166198	-2.256229	28.866271	59.897238	0.0415558752823	6449	0.371840595441
TRINITY_DN108093_c4_g2	4.20784886132481	4.27018083298494	4.40844367443161	4.34683236162182	-1.657612	9.284526	15.250562	-0.0641388099193	5473	0.396309154029
TRINITY_DN108243_c2_g1	3.69390266043831	3.2105193395177	4.73402227664973	4.81375612442643	-1.484938	1.650381	2.765138	-0.0389626889436	1316	0.582066869301
TRINITY_DN97165_c0_g1	-Inf	-0.985099050141176	1.63423790521975	1.7121416708439	-1.958924	1.948537	3.955491	0.0410427341923	527	0.741935483871
TRINITY_DN99288_c5_g1	1.4625451447647	1.31099885095005	0.45420414101605	1.14112992784512	-2.014450	2.332739	4.774393	0.0165952184666	1188	0.481481481481
TRINITY_DN102969_c2_g1	0.208964275589341	0.830262745729156	0.625407627086564	0.79838451807098	-1.109270	1.149983	1.710511	-0.124116493936	333	0.693693693694
TRINITY_DN107624_c3_g1	5.58830028371042	5.78552426801563	5.55091456056747	5.64891443304262	-0.809645	4.453496	5.584839	0.0936432412422	3822	0.618262689691
TRINITY_DN108230_c0_g2	2.41061256294228	2.17179791318245	-Inf	-Inf	-2.075568	12.843683	24.843672	-0.0453400278741	4346	0.427519558214
TRINITY_DN102998_c7_g2	4.35241156483873	5.27523753970673	4.79377582895399	5.18567340079054	-1.672302	1.894632	3.391310	0.140135155155	1357	0.521739130435
TRINITY_DN99859_c8_g1	4.85630598251796	6.40296351936883	5.44757821809309	5.7534346198143	-1.998513	2.585530	5.204368	0.0247718383312	1246	0.418138041734
TRINITY_DN102088_c8_g1	-0.498435508974903	5.85464714552858	-Inf	-Inf	-2.113814	15.646268	30.667179	0.106560725251	3548	0.493235625705
TRINITY_DN109022_c7_g1	5.03184292010686	4.05382341366447	4.0047915148811	4.07747559760086	-1.349991	10.244289	15.037781	0.0606124525745	4491	0.424849699399
TRINITY_DN105855_c3_g4	3.91565981666261	4.19962932158464	4.35091162466744	4.16179754910659	-0.553910	1.028296	1.247296	0.54274133833	2696	0.356454005935
TRINITY_DN104542_c1_g2	1.4460611965083	1.28166070967338	4.13396087495931	4.29459687108203	-2.155278	22.133445	43.969085	0.188288838319	4159	0.381101226256
TRINITY_DN93383_c6_g2	4.0327647975524	2.33000504945826	4.94293360901131	4.34380017685313	-1.728640	7.754075	13.149009	-0.000508567225041	3064	0.602480417755
TRINITY_DN110776_c3_g2	4.44079466125485	4.6243595935066	4.73286704047798	4.66650797285668	-1.011081	1.366572	1.929380	-0.0713800368374	2662	0.39143501127
TRINITY_DN110776_c3_g1	3.60898296623311	3.3754311186139	4.00545381890337	3.93901898227468	-1.147292	0.187564	0.392186	0.0375	623	0.422150882825
TRINITY_DN97812_c4_g2	2.45930806445821	4.34369973634175	3.52522284380973	3.17735434612551	0.142796	1.689350	1.620231	-0.0418789539814	1847	0.446128857607
TRINITY_DN106635_c2_g3	3.26392855441864	4.91003378183439	4.10917275383174	3.86363310767838	-0.747198	18.212869	22.059657	0.011578360674	4186	0.447921643574
TRINITY_DN101326_c2_g1	-1.47499589349218	2.43121375379847	-1.93954173037497	-Inf	-1.082004	3.105984	4.299933	-0.0110912985697	1100	0.497272727273
TRINITY_DN102025_c0_g1	2.90144547944937	2.82829852139212	2.83922855560121	2.87043740636004	-1.049778	7.632974	10.205840	-0.0022129339914	3712	0.585129310345
TRINITY_DN100900_c5_g4	2.59374957667736	1.79546558703274	2.81723389264782	2.97480103095333	-1.631282	8.508736	13.866035	0.0757223189608	1606	0.425902864259
TRINITY_DN98549_c2_g2	4.51064874751758	4.63893726841656	1.67247067376794	1.24447935855359	-0.960364	1.296587	1.802659	0.110981885035	1912	0.489539748954
TRINITY_DN103515_c1_g2	3.91254538784014	4.983528828484	3.73140288794122	3.74213131431806	-0.405828	2.922662	3.275016	0.00612302067583	4375	0.428571428571
TRINITY_DN101406_c3_g2	3.17835633920793	4.01266177287547	3.55638200199497	3.2907601916534	-0.678474	3.482853	4.218932	-0.0439246160712	2398	0.464970809008
TRINITY_DN109765_c2_g3	4.90745168925275	5.09773047968917	5.48844023585445	5.45650795538708	0.871640	2.242277	1.786304	-0.079322747576	1630	0.574846625767
TRINITY_DN104822_c1_g2	5.77327148880809	4.59035377261	4.21239734252245	4.11249024415733	1.027901	0.957859	0.692064	6.92119755174e-06	855	0.553216374269
TRINITY_DN109765_c2_g1	0.994401326222905	4.67956019357818	-0.840929441706864	-0.620314216374757	-1.856583	6.453283	11.587666	-0.104861735767	2117	0.585262163439
TRINITY_DN89955_c0_g1	-0.773045335848877	2.34498987844253	-Inf	-Inf	-2.205567	6.220867	13.059130	0.0691096715878	1476	0.60027100271
TRINITY_DN111028_c4_g1	3.93690442029679	2.66170581021303	4.26543825974437	4.09565488253359	-1.348024	0.365944	0.726285	0.0	1362	0.606461086637
TRINITY_DN105928_c3_g1	5.23535340112128	4.84671257408473	5.13556531386977	5.14077718333686	-1.886683	5.821341	10.625767	0.0646976763766	3959	0.477393281132
TRINITY_DN105559_c0_g1	4.05259600150218	2.99147712384882	4.14276578581529	4.2046921071164	-0.011435	2.163871	2.170881	0.0652697287588	1577	0.523145212429
TRINITY_DN98196_c3_g1	2.90312277545139	3.40273308666944	2.72014533612518	2.4545169998828	-1.181004	0.272797	0.527354	0.0294985250737	636	0.433962264151
TRINITY_DN105642_c2_g1	2.49488811746462	4.57888467930659	3.00031178156039	3.09391410578211	-1.272939	3.097194	4.584884	0.0736685009478	1491	0.370221327968
TRINITY_DN109621_c0_g1	1.46968414652994	1.72075606769008	1.1314769724187	1.2046659390528	-1.312148	1.856574	2.874851	-0.0611048769172	609	0.6026272578
TRINITY_DN105642_c2_g5	-0.299785154372846	0.0551316734777014	1.01449973870949	0.889749461444597	-1.707066	5.273155	8.980493	0.118514049988	840	0.420238095238
TRINITY_DN107790_c1_g1	5.51793365994047	5.04660673622014	5.31657095310653	5.35262163608106	-1.071260	7.147300	9.633069	-0.0266410326172	4513	0.501440283625
TRINITY_DN97957_c4_g3	-0.255860300204996	4.80450578591775	-0.683552458642929	-1.05712183633116	-1.949917	3.947403	7.543622	0.0396741538566	877	0.444697833523
TRINITY_DN110742_c1_g2	5.45120362461175	4.20815669704319	4.80877920250567	4.4325988326527	-1.566662	24.210221	37.931236	0.024202076133	12588	0.5
TRINITY_DN99664_c0_g2	4.18278178065491	3.45915518789809	3.79860975638189	3.6765771313101	-1.166897	33.228932	45.441888	0.00243406865798	5948	0.520511096167
TRINITY_DN110581_c1_g1	5.48535994106527	6.46675998258362	5.32186678016609	5.13664321909312	-1.789542	30.395650	51.653024	-0.00172317904868	14018	0.44086174918
TRINITY_DN95525_c5_g1	4.15708585691529	2.57105605344041	0.107630550736077	1.13523563696849	-0.284943	3.109785	3.362945	0.0149006325667	1784	0.643497757848
TRINITY_DN106644_c0_g1	4.14293225461673	4.11330032345374	3.87599551044872	3.85701834597979	-1.339535	4.674749	6.970034	-0.0567242881609	4633	0.454996762357
TRINITY_DN94535_c3_g1	0.711528333994659	1.19402646919757	0.800777731296022	0.393716620975719	-0.285668	0.818673	0.908043	-0.04682532447	238	0.663865546218
TRINITY_DN111101_c4_g1	5.46399575254323	4.26907755438531	4.74309579243269	4.62138539997779	-1.287224	4.353200	6.387890	-0.0957021161778	5752	0.413942976356
TRINITY_DN80432_c1_g1	2.38243171618125	1.73329433518457	3.20442491633514	2.99488179094566	-1.002521	0.863982	1.264483	0.110533558069	376	0.510638297872
TRINITY_DN99437_c1_g3	2.78683109273805	3.23288642726741	1.10384563308118	1.03168593994926	-1.330867	0.590925	1.055382	0.110221817948	1673	0.547519426181
TRINITY_DN94184_c7_g1	0.911869488983172	1.15387971853003	3.005608764991	2.1256060975453	-2.136221	22.131811	43.590424	-0.00150789220703	4330	0.416166281755
TRINITY_DN98674_c0_g1	4.85482325143755	3.8466794344024	4.24103400259015	4.33818930654842	-1.657367	2.698070	4.665694	-0.0907332838207	3602	0.507218212104
TRINITY_DN109480_c1_g1	4.06409861234021	3.81111016286058	4.1568650096332	4.22061188503075	-1.288399	19.673292	28.066735	0.232964606725	3940	0.405329949239
TRINITY_DN109475_c1_g3	2.60503183092693	0.122542704891517	-Inf	-Inf	-2.254832	5.801347	12.511069	0.0605737941466	1900	0.443157894737
TRINITY_DN109475_c1_g2	5.39873707335677	3.32045349751125	7.36919972233838	7.39013489197316	-1.150191	9.298095	12.795084	-0.0710221922848	3673	0.552681731555
TRINITY_DN97114_c4_g1	1.38235606872749	3.60181303580848	0.944618767521913	0.447110146050234	-1.539400	1.474925	2.556197	-0.105597821833	1305	0.541762452107
TRINITY_DN97395_c0_g1	4.88076313041088	4.5377365355454	4.66441035643498	4.51643337291671	0.552261	2.333074	2.014659	-0.111056074103	1445	0.526643598616
TRINITY_DN102662_c2_g1	2.02513851430263	3.87288109822684	1.19595248555418	1.4447720619629	-2.034969	2.175371	4.526412	-0.110007063967	2344	0.419795221843
TRINITY_DN111275_c4_g2	3.31003917459261	4.55413526950676	3.31007946316874	3.33863721587121	-0.780835	1.013771	1.339778	0.0347512873975	1377	0.59186637618
TRINITY_DN97253_c2_g1	4.97368219317446	5.28003905129098	4.17044604497461	4.09977920715395	-1.476082	3.541050	5.613185	-0.0101532947707	2464	0.532873376623
TRINITY_DN98226_c6_g1	4.7399536529457	5.46216538950543	5.00181852345353	5.15307697758094	-1.599364	1.382572	2.476409	-0.147292299016	904	0.587389380531
TRINITY_DN105797_c3_g3	3.16744070496688	4.52352722913917	3.56204956370276	3.76281665024267	1.285089	10.991824	8.377487	-0.0951472646517	1377	0.59767610748
TRINITY_DN103556_c3_g1	3.79277652907669	3.96350991565871	3.92534287669298	3.59289471582939	-1.397683	0.445625	0.869540	0.0271881492187	1640	0.501219512195
TRINITY_DN105597_c0_g1	3.27070623334055	3.24960089399656	3.69884459915622	3.76596619325409	-1.639138	21.919821	35.291584	0.095971848521	7189	0.443037974684
TRINITY_DN107937_c0_g1	2.75379962830699	2.39948618056693	4.62621892721957	4.37781040198766	-1.231754	4.929777	7.067863	-0.0168735756818	2466	0.428223844282
TRINITY_DN105317_c6_g2	4.46448384714031	4.07621479995227	2.88161705693726	2.77816420841168	-1.659908	1.904604	3.389499	0.000395800829341	3224	0.413461538462
TRINITY_DN90526_c0_g1	2.37302822296091	1.72822390937575	1.69001633367358	1.86843456104576	-1.087903	3.417960	4.724042	-0.0712876241052	1798	0.591212458287
TRINITY_DN107749_c2_g1	2.03639161866979	4.05848889099725	2.58201049592516	2.31933504810407	-0.721200	4.243400	5.185315	0.0856478293036	1180	0.570338983051
TRINITY_DN97569_c7_g1	0.0465241027057838	3.49234441147483	0.766281295552547	1.25074450186763	-1.716578	0.669751	1.418740	0.0360531309298	374	0.524064171123
TRINITY_DN104217_c2_g1	4.58651399668725	4.49490106086725	4.66903316147484	4.71461440169475	-1.671476	11.986393	19.690979	0.120538633305	4924	0.45938261576
TRINITY_DN107630_c4_g1	3.83333802158582	1.01273271675252	3.75777692050423	3.86052849279188	-1.437203	11.073326	16.729822	-0.0560736097108	2538	0.431836091411
TRINITY_DN98970_c1_g3	4.08663747561702	2.43329315986422	-1.04366199576095	-0.273740626094784	-1.257564	3.137282	4.615942	0.0126286565393	2095	0.661575178998
TRINITY_DN99381_c4_g1	4.79094228904229	5.29247940825351	3.83094740933116	3.7644872933321	-2.020262	3.506953	6.967484	0.0247860725878	1420	0.577464788732
TRINITY_DN97167_c3_g2	2.21249907654464	4.18294146746964	3.1892879527534	2.64914441386343	-1.384401	3.286072	5.051939	-0.140255655445	1694	0.606257378985
TRINITY_DN106107_c2_g1	4.88354423335535	3.58765218874429	0.419707705272574	1.06175748141789	-1.403212	11.292393	16.855104	-0.00628051384794	4470	0.437360178971
TRINITY_DN99514_c0_g3	4.10444215703507	3.01345559994115	2.66582841562378	2.99696635740882	-2.169640	30.206952	60.192877	0.24816740066	7927	0.575879904125
TRINITY_DN95312_c2_g3	-1.84151218624184	-Inf	2.0677914548575	2.1462271822139	-1.267960	0.431647	0.791484	-0.024308466052	835	0.415568862275
TRINITY_DN99514_c0_g1	4.85994867463703	4.47092616574211	4.52893279107509	4.71493362597438	-2.131363	1.548659	3.518492	4.2121925238e-05	1812	0.576710816777
TRINITY_DN109935_c0_g2	3.60470244542167	3.83291249221121	2.91468098529142	2.78073345071435	0.101661	2.325831	2.261376	0.22691433955	2520	0.431746031746
TRINITY_DN106847_c5_g1	2.88445140323685	3.93002334816536	2.7289007262756	2.518829097359	-1.406464	0.271360	0.602440	0.000265455403492	801	0.370786516854
TRINITY_DN107487_c2_g2	4.56813270331694	3.49674574892038	4.7883260465969	4.49888677744006	-1.828610	3.283507	6.020690	-0.0188860700906	3987	0.505392525709
TRINITY_DN110587_c4_g1	4.4499967280448	2.18806086889991	3.46684517475373	3.94273341933854	-1.663861	16.010139	26.108504	-0.0413734465631	4461	0.445864156019
TRINITY_DN107113_c1_g1	3.10234590517222	2.75324635737382	3.3076900548675	3.16038577770468	1.235184	6.468286	4.927812	-0.125820134304	1269	0.553979511426
TRINITY_DN105658_c3_g1	5.07284332595472	3.58649618146859	5.31580585040882	5.25153261222142	-1.615297	17.062905	27.306755	-0.078948092282	10577	0.384040843339
TRINITY_DN106029_c4_g1	4.25475332037165	1.64411693066315	1.3868897843017	1.66374388358086	-1.409125	10.148901	15.206443	-0.0838595171773	2267	0.582708425232
TRINITY_DN108324_c6_g3	5.88501781803435	5.13384396279415	5.8435345210732	5.80707738491976	-1.768721	3.612863	6.422693	-0.00415902608737	3704	0.599892008639
TRINITY_DN108578_c1_g1	4.37826247263745	3.30182580885143	3.70478640980928	3.83303798421636	-1.576734	4.372419	7.132605	0.0302950474183	1136	0.388204225352
TRINITY_DN108578_c1_g3	-0.319738060403587	0.216294696587613	0.545364919413027	0.32410452184951	-1.511417	0.687619	1.306703	0.00462962962963	658	0.405775075988
TRINITY_DN104685_c3_g5	3.20792695517706	2.6757581978767	3.34872530031956	3.44452626539883	-0.543158	0.688071	0.850196	-0.0744099422126	1453	0.527185134205
TRINITY_DN101991_c1_g2	2.24033167955552	1.88818164176352	-0.697088405480973	-0.487797248877661	-2.143594	9.138568	18.380085	0.0167891087795	3368	0.474762470309
TRINITY_DN105660_c1_g2	5.58667162572977	4.41017907003791	6.25908547107162	6.11562862765751	-0.828136	2.127313	2.745185	0.015518385982	3086	0.419637070642
TRINITY_DN108725_c0_g2	3.95843626686877	3.74632582180012	2.38562052163474	2.48500245438054	-1.173927	4.335507	6.119087	0.190150318035	3006	0.470392548237
TRINITY_DN104111_c0_g2	4.62404342795411	4.55666794916911	5.10990183213278	4.92580145404538	-1.552125	5.320186	8.532651	0.110833303322	4171	0.545912251259
TRINITY_DN96541_c0_g1	3.34172897209694	1.18275176204101	1.78433390964898	1.60402090651027	-2.334083	11.586657	25.350155	-0.0113490831067	3944	0.454107505071
TRINITY_DN100728_c2_g3	4.91643698072594	4.51169435948349	4.35895018828881	4.11252157551866	-2.069947	1.234576	2.809903	0.00130857089245	4168	0.492562380038
TRINITY_DN102645_c3_g5	4.04779619191829	3.96220310956699	3.83146248255597	3.81937533621364	-0.542886	0.041846	0.081328	0.0282258064516	1464	0.398224043716
TRINITY_DN111272_c3_g1	6.56641371111571	7.06178933468703	7.11413413413283	7.3579659122836	-2.024434	9.411375	17.933465	0.0145683188188	5762	0.500867754252
TRINITY_DN104791_c1_g2	2.87405057715582	2.07883118238271	4.00003359949542	3.83784086130574	0.245406	1.377332	1.278471	0.333397630448	732	0.635245901639
TRINITY_DN99112_c2_g2	1.6576464467287	1.51987893924136	4.06029111536667	4.11728451877493	-1.522353	13.122590	20.377582	-0.0491241789884	3048	0.439960629921
TRINITY_DN110181_c3_g1	5.48160980901443	5.84107435468316	5.95206537380157	5.88511006887482	-1.176431	1.563805	2.327857	0.11095859231	4300	0.42976744186
TRINITY_DN110802_c1_g1	2.55622303858958	2.24314616352826	2.53617832009995	2.59694326168513	-0.552070	0.029832	0.065691	0.0132890365449	246	0.528455284553
TRINITY_DN102874_c7_g1	4.89776512328629	4.50966371233786	5.46266006271196	5.37278767115329	-2.096726	7.327380	14.530126	0.300683250532	4579	0.481109412535
TRINITY_DN101638_c0_g1	4.07062272080825	3.77569235832469	4.98303226857027	4.84559620724781	-1.327136	9.454405	13.789841	-0.0541370451971	6025	0.43153526971
TRINITY_DN110264_c8_g2	5.99195284208425	5.45310896026481	5.70140998991737	5.60750656069051	-0.562158	4.213580	4.912745	0.0810634947067	3012	0.444887118194
TRINITY_DN110264_c8_g3	6.02277925087121	5.56525732357901	5.73893524838924	5.6153999493731	-0.516497	0.248675	0.331751	0.111105555778	1211	0.426919900908
TRINITY_DN110035_c4_g4	2.12212608220788	5.71555602540896	2.16470414549522	2.45114201522988	-2.033881	4.954273	9.708812	-0.103112938178	1891	0.644632469593
TRINITY_DN94874_c0_g3	4.83178412117482	3.2592022995311	-1.592968140095	-Inf	-1.024831	5.522112	7.372128	0.307116423122	2644	0.591149773071
TRINITY_DN94874_c0_g1	2.72088173331513	1.86925717803444	3.16905967064239	2.34778179138413	-1.820142	2.656876	4.926230	-0.116610650408	1399	0.609006433167
TRINITY_DN96451_c0_g1	2.23485700754971	3.25744451177968	-Inf	-Inf	-0.846691	13.716248	17.124696	0.267703568091	4161	0.548666186013
TRINITY_DN111186_c2_g1	4.77163910786053	4.20744956362099	4.84461493082578	4.77262128665867	-1.533720	0.470674	0.976262	0.0229204223539	3642	0.390993959363
TRINITY_DN111083_c4_g1	5.66291331390518	6.41349508779312	5.76814283698402	5.77391337920924	-1.051490	18.736958	24.807553	-0.0644444662601	13416	0.502981514609
TRINITY_DN93447_c11_g1	4.72209862486873	3.9016599812086	4.51825085971322	4.42909985042748	-1.228557	6.099023	8.684225	0.0645252251856	2297	0.452329124946
TRINITY_DN106699_c2_g1	0.466025412521279	2.33556851615124	0.54188058475498	-0.0112850949701149	-1.691853	2.100900	3.757316	-0.104823010003	750	0.549333333333
TRINITY_DN96070_c2_g5	3.60676092542128	3.56488842089999	3.88927323738187	4.10457180218039	-1.375052	11.988552	17.705755	-0.0855710392745	3427	0.545958564342
TRINITY_DN97976_c2_g3	4.95927909310798	5.94060099131574	5.8830480158801	5.85618163140718	-0.197799	2.684986	2.836746	-0.0582601014356	3080	0.443506493506
TRINITY_DN110095_c1_g1	4.51053429278997	4.845250499361	5.16483288304942	5.16929733382266	-1.734728	21.972278	36.666129	-0.014819255226	5772	0.432259182259
TRINITY_DN105243_c0_g1	5.41068760899879	2.53895768191122	2.00086044196248	2.1171015426539	-0.407768	18.505362	20.455907	0.336361167654	3028	0.425693527081
TRINITY_DN97602_c1_g2	3.22232464507476	4.74089991132398	5.26410842508424	4.97443596130103	-1.232320	8.930726	12.631543	0.0122656200957	5633	0.385407420557
TRINITY_DN109926_c0_g1	3.41417912334748	4.37430332161373	-0.441675593597978	-0.648646387701508	-1.803679	6.430110	11.300103	0.0937289043686	3629	0.408928079361
TRINITY_DN96975_c0_g3	2.58132803622714	1.07580061191781	2.79800147619748	2.70648593773048	-1.711383	3.235673	5.654133	0.207483451111	1133	0.627537511033
TRINITY_DN111093_c2_g1	6.03410620411136	5.02754948875202	6.22314974651004	6.09861852321107	-0.592602	12.504000	14.541223	0.233964095851	6706	0.547271100507
TRINITY_DN109583_c3_g1	5.76970872194871	5.55437515594796	4.11770825589383	4.07647239816534	-0.851742	25.357843	31.588940	0.193537473011	10797	0.504955080115
TRINITY_DN105015_c1_g1	0.465151044681753	4.75275743199063	-0.697088405480973	0.194209918130614	-2.175204	8.604083	17.591742	0.0275020466639	2296	0.334494773519
TRINITY_DN105107_c2_g3	2.87451165901708	1.5299194979027	-0.840929441706864	-0.721680493401798	-2.120205	1.650361	3.696617	-0.0117366764546	1354	0.497784342688
TRINITY_DN110758_c1_g1	4.84106343607257	4.49724461484629	5.45375260601636	5.30610752761388	-0.950054	5.068885	6.621195	-0.133794470463	3055	0.565302782324
TRINITY_DN101425_c0_g2	4.6523780187201	4.62484883699729	6.1892548749057	6.12947628634684	1.425241	7.762975	5.725613	-0.00440575678645	4677	0.562112465256
TRINITY_DN101425_c0_g1	1.36598624097052	-0.686768074785633	1.77373280582368	2.35990369845113	-1.920144	12.760476	23.100555	0.0824704142012	2332	0.509862778731
TRINITY_DN99811_c1_g1	4.2029640947231	0.337538018264878	4.71295737885152	5.35368217895492	-2.349392	8.470934	18.851846	-0.0121656713055	2916	0.403978052126
TRINITY_DN97335_c0_g2	3.79539190174567	0.299550342565528	-1.592968140095	-0.658851886331572	-1.966396	7.053549	13.224111	-0.0679659145943	2133	0.532583216128
TRINITY_DN97250_c2_g1	2.85658656000127	4.60744636283881	3.19332424871989	3.11593730642144	1.157730	1.739255	1.274084	-0.131715278016	939	0.525026624068
TRINITY_DN110013_c6_g1	4.3123402928025	4.9377468617993	4.6710510519763	4.57662869454148	-1.281460	0.169133	0.400823	6.9729449735e-05	1021	0.67972575906
TRINITY_DN102056_c1_g1	3.43452708710856	4.20698338165409	4.3621606548291	4.52738465406693	-1.302025	2.546022	3.847812	0.109454341934	2059	0.381253035454
TRINITY_DN95109_c1_g1	3.20185006435857	4.13797483960688	2.45460249975684	2.32118252795567	0.553406	2.445403	2.113564	-0.119781263772	1586	0.453341740227
TRINITY_DN106900_c1_g3	-0.211322426949568	3.87986187312258	-Inf	-Inf	-1.926771	1.039314	2.260573	0.0311521344981	684	0.37865497076
TRINITY_DN96058_c3_g3	0.42786198988619	3.09459266193107	1.10384563308118	1.82297354632727	-2.258089	7.985364	17.023621	0.0433609350665	2163	0.484049930652
TRINITY_DN105968_c3_g1	1.65480900404683	-0.0450029769826931	-1.24639454981503	-0.776352793643005	-2.025496	3.712048	7.365308	0.0567034249283	1032	0.422480620155
TRINITY_DN103422_c1_g3	3.93684548443055	5.01860884285291	3.96913528407534	3.96145229824645	0.165330	0.685113	0.644391	0.111064915128	868	0.497695852535
TRINITY_DN108573_c5_g2	5.06919827083475	6.24041157665304	4.70455472833435	4.72828048090146	-0.687154	6.159200	7.404757	0.0263145487121	2215	0.526410835214
TRINITY_DN106431_c6_g5	4.35826212582314	4.96063231116619	4.42681947194655	4.70062702325158	-0.982913	14.431546	18.752350	-0.0967577356136	4584	0.487129144852
TRINITY_DN93641_c1_g3	2.21454152947014	-Inf	-0.0474469134158427	-0.384198814164544	-1.853475	1.320097	2.671347	-0.0276006834269	450	0.486666666667
TRINITY_DN102425_c3_g1	2.01167090898313	3.04731038412655	0.54188058475498	0.844169072246108	-2.145416	1.569889	3.585963	0.00164049279455	1579	0.411652944902
TRINITY_DN101835_c0_g1	1.92970372861857	3.17419441928171	1.17174640366071	1.2322725580805	-1.178233	2.245750	3.266395	-0.0833789094546	1087	0.448022079117
TRINITY_DN109464_c1_g1	5.38794291718536	5.6849551034172	6.43534938731135	6.45312878082992	-0.270569	2.057372	2.226741	-0.101771908399	1151	0.590790616855
TRINITY_DN111002_c3_g1	6.33387463771204	6.90530998975074	7.27452472336373	7.42458556784814	-1.234828	18.061838	25.340630	-0.0817013674516	5022	0.582835523696
TRINITY_DN95828_c2_g1	4.96341422819019	1.82819776416467	4.74164161404968	4.9138963446977	-2.092144	5.021857	10.098083	-0.082228742146	2960	0.426689189189
TRINITY_DN101166_c3_g1	3.82714341616351	3.90273703637757	4.55224335245408	4.47497207862321	-1.727813	3.899994	6.789399	-0.0733243572088	1243	0.428801287208
TRINITY_DN105082_c2_g3	1.01304653831829	2.35406630333349	0.779497924086624	0.547558990855034	-1.640911	1.989609	3.498695	0.017851014301	843	0.540925266904
TRINITY_DN110438_c8_g1	-Inf	3.24398220851733	-Inf	-Inf	-1.955947	3.741620	7.192252	0.0666564667483	914	0.505470459519
TRINITY_DN97240_c0_g2	3.04067199655814	2.86581271366698	3.32477003086479	3.28947483763891	-1.275150	0.278693	0.566976	0.000988467874794	1093	0.567246111619
TRINITY_DN109994_c0_g2	2.69203251437567	2.25657676005518	2.00462551999435	2.06183638456135	0.057377	1.510034	1.484109	-0.0357018834304	420	0.540476190476
TRINITY_DN109054_c6_g2	2.36562315509811	3.10807773599741	3.17324379547765	3.4757365090514	0.492028	2.936966	2.587771	-0.0996173729125	1852	0.537796976242
TRINITY_DN106058_c3_g2	3.02564658883471	4.44179879128071	4.60126026102486	3.95723368527363	-1.479154	5.138028	8.030033	0.0156205956311	3551	0.405801182765
TRINITY_DN104329_c0_g2	4.6010685627793	4.90203989133515	4.67391401363029	4.73253282307985	-0.294190	11.703126	12.583393	-0.0155822358848	4916	0.4188364524
TRINITY_DN100091_c4_g3	4.43128306689164	3.41923590942191	4.10236840072609	4.22485289147455	-1.690432	8.129097	13.564734	-0.0950600611799	3674	0.434948285248
TRINITY_DN104322_c2_g1	0.38772785079376	0.836960753418015	1.87738504946591	1.75487461209499	-1.808793	0.811910	1.737315	0.0149772666488	541	0.506469500924
TRINITY_DN103987_c0_g1	4.13893129847763	3.07167330515146	4.34341455743106	4.11425300866642	-0.318056	4.286966	4.664474	-0.0612038974656	2563	0.375341396801
TRINITY_DN103987_c0_g2	2.83469641797565	1.60590645622646	2.2855093105559	1.96458319115179	-0.541357	0.974752	1.180027	0.10206294412	534	0.430711610487
TRINITY_DN101478_c0_g1	3.50504665786408	4.9803159457414	3.90224787807328	3.93856445698005	-1.015303	6.105744	8.109147	0.0815545971473	5310	0.470809792844
TRINITY_DN104942_c0_g1	3.67308667355331	4.95270585944803	3.1115455013332	2.86412070738702	-0.937243	0.574514	0.855507	-0.146370567662	2140	0.46214953271
TRINITY_DN109511_c0_g1	0.194307222508889	3.03359848931519	1.25725364660034	1.52171167246335	-2.227455	21.988751	45.157760	0.0640088593577	4401	0.371279254715
TRINITY_DN99553_c6_g1	4.7560766968764	4.53600385910942	4.61084526703062	4.82069222257292	-1.998932	5.680183	10.891320	-0.0172249612269	2346	0.611253196931
TRINITY_DN101347_c2_g3	4.33501414820741	3.39340794345545	4.50182561454015	4.46647317806653	-1.869368	8.229583	14.741008	-0.0846609801937	3003	0.435897435897
TRINITY_DN105671_c1_g1	4.14940180598404	3.1981723634675	4.47354514535606	3.96444464683216	-1.432464	6.306664	9.629371	0.0502463004102	3953	0.482924361245
TRINITY_DN106710_c4_g2	6.42540559402879	4.35908452861201	5.86526100192542	5.68009813438624	-0.834326	3.608656	4.583466	-0.0136301604078	2987	0.47807164379
TRINITY_DN85041_c0_g1	1.696639217922	0.88553496340852	1.5138356589493	1.50781169392916	-1.294287	3.270851	4.867050	0.00016218090441	633	0.52448657188
TRINITY_DN108678_c1_g1	2.70757037786198	1.50073138881808	0.238812682969823	0.196602280884651	-1.510443	0.447382	0.926981	0.195488721805	385	0.45974025974
TRINITY_DN108652_c5_g1	4.44478552590552	3.79369169017049	4.0729434421955	4.03552501034024	-1.347762	0.669122	1.180246	0.110157756787	2062	0.611057225994
TRINITY_DN106102_c4_g2	4.39199911834292	5.26808512972271	4.19915546450167	4.25727096010787	-0.455360	20.232185	22.636226	-0.0825809170177	9441	0.358118843343
TRINITY_DN110744_c1_g1	3.33408265673677	2.95665245024221	4.14452682271859	4.11829618568878	-1.123243	0.151399	0.332224	0.0199161425577	1436	0.611420612813
TRINITY_DN105123_c3_g1	3.7106811562509	1.62498847742537	5.27383383372313	5.25089105850829	-2.176479	4.775717	10.015757	0.0288213816838	2460	0.389430894309
TRINITY_DN105090_c1_g2	3.65277975239871	4.31768015351959	2.11356472093501	2.14323599488049	-1.590662	46.056967	72.488711	0.0425283479073	7350	0.569523809524
TRINITY_DN110500_c6_g1	5.00660917474854	4.43340558052624	3.97804970065588	4.06685735992658	-2.137364	4.651071	9.589371	0.147033391122	3997	0.579684763573
TRINITY_DN105241_c2_g2	3.79067995748995	4.49701550142974	2.49614077219345	2.81466939154435	-1.760767	16.343790	27.646060	0.263454960145	3477	0.469082542422
TRINITY_DN102053_c0_g1	4.19891394353945	3.95018822320308	4.00319451430686	3.73189762016493	-0.793128	3.187568	4.010069	0.181076210113	3789	0.404328318818
TRINITY_DN103673_c3_g1	2.68099049832907	3.56806354856164	3.68194753189569	3.70043905422634	-0.631696	1.936390	2.349885	-0.151171877325	1059	0.369216241737
TRINITY_DN109320_c1_g1	4.38606470416621	3.2682207108453	4.09340357709018	4.0831913006137	-0.058033	0.510436	0.522875	-0.12606206276	628	0.53821656051
TRINITY_DN110952_c2_g1	3.93101412692528	2.07986176097835	2.73315607110955	2.98671808326714	-0.015150	1.573831	1.581024	-0.132333179691	540	0.625925925926
TRINITY_DN94203_c4_g1	4.13745899412041	2.48140808960277	4.19580525749452	3.84140136341315	-0.802897	4.492221	5.620715	-0.0247377509824	2177	0.638493339458
TRINITY_DN107403_c1_g1	4.8250768808078	2.80226617531177	4.3864032938385	4.21235264903725	-0.598369	3.603029	4.257487	-0.0622297384535	2675	0.644859813084
TRINITY_DN102242_c0_g2	3.24399431914289	3.60449491210844	2.19763677300317	2.82158753378595	-1.873260	5.160224	9.413114	0.0460990144588	3843	0.646370023419
TRINITY_DN107944_c1_g1	3.63558730861265	1.82176290043473	3.60257460499641	3.67089940572032	-0.094624	3.441792	3.529484	-0.0279597231311	1747	0.476817401259
TRINITY_DN108194_c0_g3	4.78851359938419	4.36440648022768	5.06254756953357	5.19438696686621	0.271285	10.595999	9.947100	-0.0415664465079	5046	0.561632976615
TRINITY_DN91701_c4_g4	4.06366367889383	4.82058881591173	3.82256898198107	4.02205307215214	-1.638644	0.712870	1.433672	0.0536398467433	899	0.499443826474
TRINITY_DN106220_c2_g3	3.59765217114235	3.76150819547733	2.17521382910726	2.01159624902752	-2.143446	5.290397	10.865837	-0.00138334227415	3059	0.442955214122
TRINITY_DN103733_c1_g1	1.14407236805469	2.17860457127752	-0.417280511513262	0.386819631846011	-2.262682	5.906042	12.775117	0.0434635929154	1946	0.435765673176
TRINITY_DN100914_c2_g3	3.66215013206014	3.46366349260618	2.03658992395355	1.94610144775334	-1.233997	0.297491	0.581049	0.0254545454545	775	0.593548387097
TRINITY_DN101025_c5_g1	4.26948019723336	4.2618212800904	4.64553479024512	4.8531064722448	-0.173299	1.424356	1.503457	-0.0868342988735	401	0.406483790524
TRINITY_DN109546_c4_g2	2.53611669325246	2.9821070749286	3.05137652909858	2.81385294089206	-1.578543	3.737327	6.144982	-0.0508998470766	2139	0.349228611501
TRINITY_DN106660_c4_g1	1.12974661125936	1.3038873686221	2.61913202218854	2.41168460043419	-1.870737	2.972943	5.588584	-0.021788691298	1293	0.62026295437
TRINITY_DN109560_c1_g1	4.84887466892986	3.61806171993759	3.95769290751575	3.83305051508721	-1.349376	4.802388	7.178776	0.0840252198005	3840	0.46328125
TRINITY_DN98392_c8_g4	3.44442518314854	4.49384954106356	3.6601406413908	3.6535420839279	-1.378352	4.882302	7.369742	-0.036726865775	3045	0.416091954023
TRINITY_DN97019_c3_g1	3.88051223344632	3.60759720237191	3.88112640449175	4.04842232550286	1.112019	4.226771	3.264078	-0.154140005157	2077	0.398170438132
TRINITY_DN101096_c0_g1	3.9948674718586	2.25185465826134	0.054950292907164	1.08324308886807	-2.162598	1.418788	3.317627	0.0496442687747	2661	0.580984592259
TRINITY_DN101724_c0_g2	4.7009154564429	0.531040900303736	0.281783897870185	0.572054092945085	-1.218194	4.157570	5.965767	0.0300759971522	1093	0.458371454712
TRINITY_DN108763_c7_g1	0.297602749948356	3.00396322861148	4.96222786271655	5.01274090234051	-1.997577	7.666396	14.527220	0.0225842054521	2825	0.544424778761
TRINITY_DN96358_c2_g1	3.84452384230092	5.40768102580812	-0.273439475287371	-0.345661144207729	-1.908715	2.607014	5.033714	0.0706841263451	3081	0.407659850698
TRINITY_DN107461_c4_g1	3.26247359911956	3.24140205566037	6.09079105208738	5.78711923325657	-1.866033	25.919994	45.456377	0.0185946883279	5639	0.426139386416
TRINITY_DN107124_c2_g1	2.63504182221507	1.54267964658846	3.72149810960262	4.35989758562308	-1.820315	3.838790	6.949266	0.0999496789035	1589	0.451856513531
TRINITY_DN105003_c3_g1	4.61780733870099	4.62068749627472	4.77278439424766	4.89005013459428	-0.608122	2.651022	3.163391	-0.0229091757107	2101	0.47881960971
TRINITY_DN106825_c4_g5	0.899753864998878	0.576809214789506	0.132025632820793	0.364734254223954	-1.871404	2.383364	4.559691	0.0916115792174	538	0.682156133829
TRINITY_DN110039_c1_g1	5.11412618763091	4.39262385482609	4.27247968866022	4.16785331576026	0.071291	10.232404	10.060046	-0.0867230824944	5071	0.534805758233
TRINITY_DN108383_c2_g2	3.29367104504686	3.37031515699052	4.44365950172465	4.16132859364095	-0.016482	3.533382	3.548730	-0.0638056716555	3332	0.495798319328
TRINITY_DN96680_c2_g1	1.66136528806386	2.3883553531293	2.5760651226644	2.89872486204376	-1.025689	0.666682	1.014372	-0.145126422583	938	0.540511727079
TRINITY_DN106788_c2_g1	3.85948072756369	3.82925906363011	4.06426912302819	4.13409974618991	-1.883424	25.479502	45.004337	0.0857640725667	5726	0.357492141111
TRINITY_DN108212_c2_g2	5.02077140210364	3.78703825140311	3.98265802820834	3.80254240457278	-0.929181	7.209871	9.294245	0.0636565652981	4177	0.464926981087
TRINITY_DN110862_c0_g1	5.04645559923954	4.31183073188314	4.53776707267012	4.68591828054153	-0.871069	24.404936	30.576934	-0.0429738591014	5422	0.4669863519
TRINITY_DN101397_c6_g1	3.71602386498072	3.30005960332755	4.93262127001182	4.74700731605788	-1.611460	1.127590	2.082027	-0.0311316603976	1672	0.519138755981
TRINITY_DN95840_c2_g4	4.8229904753771	4.25552600998113	4.8417419573308	5.13630337885516	-0.528207	10.091271	11.547158	0.612750769203	1760	0.578977272727
TRINITY_DN110861_c3_g2	3.16722424650189	2.4131973942804	4.06871273336461	3.85206575326934	0.626399	1.768127	1.484961	0.110771437274	1010	0.432673267327
TRINITY_DN107959_c1_g1	3.34479496546038	3.44565990567561	1.17766363248421	1.46772856655033	-1.162837	4.241159	5.967703	0.0823392838143	4424	0.414330922242
TRINITY_DN109815_c0_g2	5.15550921652788	5.68875735648883	4.88901395261328	4.95894742103881	1.193905	6.295517	4.832540	-0.000236613333784	2737	0.420168067227
TRINITY_DN103126_c0_g2	2.75794529146364	3.04267977215449	1.28331817931782	0.60600447823485	-1.009236	3.860311	5.176342	0.156476667217	2319	0.390685640362
TRINITY_DN103785_c1_g1	3.92475894397254	4.27437097655518	3.43710654117975	3.67745025511986	-1.883857	7.050518	12.765376	0.15975455781	2740	0.373722627737
TRINITY_DN102499_c7_g1	3.02601368123378	3.30791745775446	2.86535197350442	2.78950951413451	-1.509507	4.093821	6.528200	0.104496465115	3467	0.515719642342
TRINITY_DN96899_c1_g1	4.47096418444788	4.02375040700466	5.60770104045718	5.51089881520784	-0.408463	1.747870	1.980077	0.023259074394	1206	0.525704809287
TRINITY_DN109528_c2_g1	6.04239728914656	5.28788981229711	4.73349725244798	4.58989598562586	0.540961	5.198734	4.568535	-0.110598996092	4098	0.460956564178
TRINITY_DN98485_c3_g2	2.90075966285806	1.66963334865142	-Inf	-0.307123474250915	-1.617627	10.251157	16.552492	-0.0476415238613	2349	0.500212856535
TRINITY_DN102844_c3_g3	5.12947780550965	4.16473112862564	5.13448975926526	5.07374799494076	-1.862421	1.605272	3.182733	0.00920188270351	2172	0.554788213628
TRINITY_DN106071_c2_g1	5.25432343761428	2.64105500276264	3.82120757478246	3.93547125591362	-0.040755	2.298144	2.324582	0.0765071767276	1423	0.512297962052
TRINITY_DN97102_c0_g1	4.89956327269905	1.39457933517316	-Inf	-Inf	-1.784698	0.703693	1.529160	0.0455657492355	990	0.49898989899
TRINITY_DN105795_c6_g1	1.75506105132982	1.8450466101543	5.39054375199539	5.6643371984147	-2.108992	9.586362	18.954132	0.0904588565146	1775	0.656901408451
TRINITY_DN108561_c2_g2	4.33586719824436	3.28509364816776	5.53690002866766	5.32686858408117	-0.933132	22.061863	28.160847	0.266522293013	4752	0.62015993266
TRINITY_DN110676_c2_g1	4.22102835878148	4.66316924944865	4.44233011288886	4.46168262194304	-1.261364	5.594821	8.073508	0.125961556904	1824	0.578947368421
TRINITY_DN105336_c1_g1	3.27200335375777	2.28699950785586	2.08517179818037	1.99396736612666	-1.139426	1.406826	2.081563	-0.0522655919289	971	0.652935118435
TRINITY_DN98630_c2_g1	3.24034195286812	1.65695913320527	3.6391559594832	3.75796717452629	-1.660541	1.378281	2.537426	-0.0712665069592	1143	0.621172353456
TRINITY_DN101649_c3_g3	4.69353883773891	3.76291417557478	5.1777436854184	5.30320763082227	-0.784944	0.082987	0.167740	0.0279069767442	670	0.540298507463
TRINITY_DN103960_c0_g1	3.88159720983385	3.7497260634552	3.4366146782629	3.68612054849539	-0.958798	10.515540	13.608032	0.183423889254	3842	0.475273295159
TRINITY_DN110572_c2_g1	5.08623157284097	4.73326120290992	5.53192209112507	5.42362989450399	-1.197564	0.750327	1.214318	-0.146203434384	1663	0.564642212868
TRINITY_DN110454_c0_g1	5.08865760950688	5.38771006543196	5.25521910108602	5.35861643240108	-1.430385	62.681897	93.180941	-0.0588080267811	13971	0.515138501181
TRINITY_DN105758_c0_g1	3.67409863636449	2.61363327012971	3.20542813035621	3.28861775862745	-1.464242	1.146279	1.977962	0.0211332312404	818	0.464547677262
TRINITY_DN111024_c0_g1	4.48861913699076	5.87176641012818	4.72067126519492	4.60927065545865	-1.605219	36.009580	57.046151	0.0136161341728	10134	0.416814683245
TRINITY_DN110572_c2_g5	3.60546869153658	1.75040070445575	1.98081149549973	1.9091680498715	-0.804325	0.081619	0.168762	0.0384615384615	1227	0.382233088835
TRINITY_DN106578_c3_g2	3.88635020775001	5.00666449359019	5.16968284150896	5.38473052775198	-2.196507	32.852987	66.221520	0.0540715873329	15248	0.49416316894
TRINITY_DN95930_c5_g1	4.41720997893013	3.9192327115647	4.33592733537973	4.32207275173047	-1.860673	1.523134	3.036402	-0.0540832155398	2429	0.412515438452
TRINITY_DN111151_c3_g1	1.96376133429238	-0.0429929098119929	-0.899820959535055	-Inf	-1.419946	0.761185	1.361331	0.0280186791194	228	0.429824561404
TRINITY_DN110618_c0_g2	5.48276497868763	6.87219401828235	6.05212115834859	6.0094615180562	-1.488514	28.862421	43.929523	0.168594419659	7832	0.40462206333
TRINITY_DN110701_c1_g1	4.57546976533423	4.61239699655589	4.65063786544392	4.67542847470973	-0.407209	12.515835	13.851835	-0.0874671097305	6140	0.402605863192
TRINITY_DN93487_c3_g2	4.04191905139056	3.1126607008448	3.09736870463404	2.995862246374	-0.931137	0.097909	0.213136	0.0127737226277	960	0.486458333333
TRINITY_DN106745_c7_g1	0.981718165164723	1.89920078969714	2.32352109856828	2.27596223379011	-1.017276	5.884971	7.826798	0.0470596447402	1197	0.619883040936
TRINITY_DN110597_c5_g1	3.0393052985043	4.62149773607977	4.16185428421909	4.20566509975787	-1.568676	13.596731	21.458037	0.0356630795129	5284	0.450794852385
TRINITY_DN111034_c0_g1	3.28713467034859	3.30940821457579	3.43063096500621	3.4045393150519	-1.554814	27.536383	42.916333	-0.0577493323408	5256	0.422564687976
TRINITY_DN98670_c2_g1	2.84377941461578	2.15806824619191	5.45163246256964	5.40352199066271	-1.552260	10.878579	17.128833	-0.084381880894	3510	0.44415954416
TRINITY_DN99384_c1_g1	4.35789625468969	3.52447133567343	4.06611327890783	4.33522559372457	-1.899721	22.130654	39.405636	-0.0725832452921	6083	0.593292783166
TRINITY_DN98297_c1_g1	-0.144578186299704	1.39122551963606	-1.592968140095	-0.70443227553006	-1.581621	0.398157	0.883241	0.0282744282744	286	0.671328671329
TRINITY_DN98606_c6_g1	0.276971736146482	2.25592333999593	-0.94599511975681	-0.167178416944738	-1.527897	1.515240	2.606063	0.0639654017417	673	0.634472511144
TRINITY_DN99753_c6_g1	5.69985088227367	4.81090625052382	3.82450322037003	4.0010571138166	0.268360	4.125649	3.856785	0.0951792094549	3002	0.557961359094
TRINITY_DN107369_c0_g1	1.17819292768419	1.45016179134436	1.3894637925604	0.623129208823267	-1.100736	0.171596	0.356689	0.0221893491124	328	0.451219512195
TRINITY_DN94529_c0_g1	3.9659389323955	3.2048791544848	3.91952483240047	3.73914094115978	-1.160692	2.956819	4.215018	0.111005705877	1679	0.533650982728
TRINITY_DN98898_c0_g1	3.66086350262239	4.74724268984701	4.23402297034816	4.33310921652834	-0.966400	5.951134	7.787102	-0.0451986034197	4125	0.448
TRINITY_DN102534_c6_g1	4.69969847907547	1.85710594756933	3.96949286536659	3.95134034906357	-2.090516	1.947991	4.213306	0.00119594761552	1632	0.55637254902
TRINITY_DN104051_c4_g1	4.46086998366732	4.28477223180609	4.05541062360122	4.06283320644706	-1.499807	0.312658	0.705710	0.000198548609663	1570	0.483439490446
TRINITY_DN97533_c5_g4	1.32597157730932	-Inf	-1.13482277415792	-0.485565091191585	-1.929685	1.675884	3.412171	0.00879417804518	461	0.561822125813
TRINITY_DN99348_c5_g1	1.73838644440908	2.00174313110206	1.25473897239784	0.787936356774032	-1.850563	1.100399	2.282997	0.0113202747393	716	0.5
TRINITY_DN99072_c4_g1	4.51944955819858	5.16642313062295	5.0565178497244	5.0489757314704	-0.963763	1.257524	1.754489	-0.0994600772797	2068	0.629593810445
TRINITY_DN91798_c0_g1	3.63324722209183	-Inf	0.748097473467109	1.15989790723595	-1.966220	8.440845	15.733841	0.181724845996	1688	0.624407582938
TRINITY_DN100487_c1_g1	4.2348327992726	4.77417371121	3.89408776223703	4.03145210503358	-0.168020	8.622912	8.988103	0.00805520136184	4350	0.387126436782
TRINITY_DN108339_c2_g1	4.0227796300177	5.20156375838415	5.10735506841013	4.9121882223781	-1.338162	0.299721	0.621311	0.0419187554019	2312	0.437716262976
TRINITY_DN100841_c5_g1	4.92994347112391	5.06145249058905	5.47807635044384	5.54399050042642	-2.274369	23.702617	49.718524	0.0189379263669	11993	0.40898857667
TRINITY_DN105377_c2_g4	3.99925159061693	2.8957409253692	4.03098419743576	3.8032365337242	-2.205975	5.591078	11.796666	0.0489892813467	4632	0.46804835924
TRINITY_DN105470_c6_g3	4.41987439026139	3.11487515067155	1.8668737848287	2.00966759143642	-2.107455	7.856635	15.617886	0.0778011661075	4795	0.482794577685
TRINITY_DN102417_c2_g1	3.50140965858363	-1.7018028378324	-0.20667377897511	-0.00359218030342645	-2.024598	2.198826	4.547796	0.163753449862	657	0.549467275495
TRINITY_DN105503_c0_g1	1.85064956130012	1.15626765493765	3.27992213815805	3.22200410834215	-1.304777	2.672481	4.032198	0.070112510322	1197	0.492898913952
TRINITY_DN99507_c5_g3	2.91117876044396	4.93185699473938	0.796593606460764	0.875647362681016	-2.114227	4.595591	9.379238	0.030887853262	2467	0.490879610863
TRINITY_DN99038_c2_g1	4.43523269180715	4.44771431167045	4.67661394690095	4.90876851361054	-1.741476	0.980649	1.964201	0.0186222005842	801	0.533083645443
TRINITY_DN99604_c1_g1	4.57450565157531	5.87969485073385	4.28926199161114	4.30299995283934	0.589310	0.505963	0.399616	0.0444471972252	1931	0.403417918177
TRINITY_DN111235_c8_g4	3.91558568057247	3.77480741615779	2.29193235790695	2.46186178733016	-1.121816	0.151902	0.332632	0.0224032586558	1355	0.424354243542
TRINITY_DN106980_c1_g3	4.73090970054995	4.60779678389531	5.10229495110987	5.41121266028169	-0.589174	3.514788	4.143849	0.0761430901798	1511	0.604235605559
TRINITY_DN104813_c2_g1	4.25220746407294	2.30295417043256	-0.291623297372809	-Inf	-1.790737	22.225920	37.894427	-0.0125115234944	4833	0.426029381337
TRINITY_DN96851_c7_g1	3.68279014313318	5.07160804785227	3.10899406074929	2.99851378735579	-1.232335	0.302735	0.588240	0.0193585668882	1925	0.483116883117
TRINITY_DN96901_c0_g1	0.980672349053754	1.3917965319048	1.71103217255304	1.61970870915114	-1.263943	0.986961	1.589640	0.293924409558	463	0.663066954644
TRINITY_DN98954_c3_g1	4.3784527200333	4.2495678524856	4.84390593996322	4.79349983344752	0.060249	1.356429	1.331395	-0.100881780683	1219	0.545529122231
TRINITY_DN101978_c1_g1	2.98008576199258	5.86864539808133	-Inf	-0.877719070670047	-2.256747	8.002149	17.047070	0.0330270546197	4148	0.395612343298
TRINITY_DN93162_c1_g1	2.46211242257185	3.39362385766035	3.49821519392037	3.6481791759101	0.201560	3.132227	2.971323	-0.0776773887496	720	0.701388888889
TRINITY_DN110606_c3_g2	5.24443806233007	4.80767534315352	4.90639663513013	4.95699702804977	-1.403721	14.977675	22.272339	0.296615243106	6813	0.515044767357
TRINITY_DN100913_c0_g1	4.32741753707966	3.61130901230138	7.31811553078579	7.12614001820412	-1.961026	4.188286	8.016296	0.0564476885645	3704	0.517278617711
TRINITY_DN103218_c7_g1	1.43459025810818	4.99570479714336	0.275866669046683	0.287195522147994	-2.154504	12.287019	24.646995	0.132156901261	3463	0.521513138897
TRINITY_DN107345_c4_g1	2.4876920354751	1.30064697370684	1.40650014087834	1.27413079415555	-0.862981	0.077321	0.171747	0.0522875816993	390	0.379487179487
TRINITY_DN108524_c4_g2	4.97399146394674	5.74044645419309	6.06719046768761	6.08417083072455	-0.483033	0.018767	0.044313	0.00921658986175	1417	0.43119266055
TRINITY_DN103984_c0_g1	-Inf	-Inf	-Inf	-0.210912019024558	-1.778524	0.951542	1.950196	0.0184656958415	246	0.617886178862
TRINITY_DN101429_c1_g1	1.40096622717373	5.05947411921034	4.85860914730664	4.4681818906665	-0.544152	6.977725	8.043281	-0.0365834401733	1894	0.352692713833
TRINITY_DN108165_c2_g1	3.41522533979957	4.85549333456154	3.61020764322071	3.72616428814476	-0.931723	12.920354	16.549080	0.0892622833394	6409	0.432984865034
TRINITY_DN96407_c7_g1	3.03540057027005	3.37569634667655	3.58645851945387	3.82512091870273	-0.248457	3.153559	3.374991	0.396687310793	2097	0.488793514545
TRINITY_DN96654_c3_g1	2.11810471638264	3.90661346758599	0.97493107843013	1.2885117551901	-2.024102	7.245505	13.915780	-0.048826332124	3730	0.52654155496
TRINITY_DN108530_c2_g1	4.96455360622082	3.8983347445362	5.60840956462767	5.42884760064186	-1.414128	16.833304	25.087614	0.155784529838	9751	0.441595733771
TRINITY_DN101664_c1_g1	1.66023053226701	1.71161382179038	1.04481204961771	0.882502577226284	-2.150475	4.053709	8.477629	-0.00891725398995	1941	0.411643482741
TRINITY_DN101476_c3_g1	4.12949985717716	4.8357158538248	4.66142632846296	4.71762149481444	-1.032710	0.703676	1.066999	0.0215493726132	1160	0.495689655172
TRINITY_DN110673_c2_g1	5.07068977007706	3.56899398275647	5.21072493615294	5.07970234195002	-1.996144	9.466931	17.817075	-0.0143334535551	5617	0.434039522877
TRINITY_DN101664_c1_g5	2.88310698567336	2.49515629110872	3.44501645442905	3.35071556787556	0.029493	5.599297	5.558264	-0.110148359623	952	0.691176470588
TRINITY_DN101187_c7_g4	4.55852695009374	3.82417630270471	5.11941452435667	5.13627223035202	-1.190262	0.191760	0.410065	0.0615058324496	968	0.384297520661
TRINITY_DN106193_c5_g3	5.1831427917607	5.53442935231866	3.28246221544361	3.1408547461058	0.551149	1.955667	1.680993	2.38884258036e-05	3364	0.508026159334
TRINITY_DN108897_c5_g3	0.403456476257583	0.989629004096521	3.51049182744457	3.19633845952795	-2.194618	10.394816	21.328141	0.0872973768043	2105	0.560570071259
TRINITY_DN108070_c0_g1	5.04063717016334	4.66644977769593	5.38522521837236	5.20404175003943	-1.378085	26.650389	39.079791	0.127164744035	9999	0.456545654565
TRINITY_DN110697_c4_g4	6.33121499231379	6.32353988478042	6.22947721218527	6.15315264856181	-0.770731	0.061072	0.134734	0.00978473581213	1589	0.534927627439
TRINITY_DN103763_c0_g1	3.90939372850932	4.28724317108759	4.10649013408418	4.17989135356087	-1.309842	3.203571	4.798378	-0.0330820628063	4326	0.474803513638
TRINITY_DN105623_c0_g1	2.12396525935032	2.0324018622302	1.55281642968416	1.37228862399047	-0.328160	0.411257	0.477578	0.145510234002	398	0.409547738693
TRINITY_DN101806_c3_g1	3.07736917630194	2.59240698235637	3.48971732598813	3.65585423918197	-1.018687	0.648685	0.987234	3.25816033407e-05	1087	0.56853725851
TRINITY_DN97203_c5_g2	4.66238519101962	5.44568329243445	4.00863299072578	4.15656991789468	-1.276781	4.985644	7.256946	0.00132974300904	1241	0.465753424658
TRINITY_DN105020_c4_g1	3.48166796274596	3.56613335278305	2.79773281374619	2.58428311066914	-1.669016	0.558997	1.199828	-0.00977699087394	1366	0.409224011713
TRINITY_DN99076_c2_g1	4.94541440848377	4.97125490329596	5.29111763009108	5.34053105879648	-0.066405	7.047213	7.163934	-0.0729512738805	3209	0.508258024307
TRINITY_DN96709_c6_g2	3.06068787386326	3.39669985796382	1.94047861006522	1.83004289849708	-1.711871	0.578751	1.261344	0.000810349318438	900	0.49
TRINITY_DN101002_c3_g1	2.49322497067392	2.47166456715552	3.60791171502025	3.8354361481332	-2.038862	19.366712	36.611268	0.104433870229	3499	0.404972849386
TRINITY_DN100523_c2_g1	2.51373269580015	2.88083107414355	2.13742083562896	2.1597379710463	-1.908866	1.870273	3.724997	0.0357382175564	1583	0.377763739735
TRINITY_DN105333_c3_g1	6.01458337115575	6.05436817993673	6.11110287492893	6.23476369790345	-1.868403	7.138328	12.836590	0.15828624889	2529	0.519968366943
TRINITY_DN98950_c6_g1	3.76201554154666	4.75497424065472	3.88980165285122	4.14118766818212	0.194523	3.297741	3.135114	-0.112609062741	3064	0.471605744125
TRINITY_DN106120_c0_g1	-1.38099516764303	2.88377427822568	-1.24639454981503	-Inf	-1.773756	3.067139	5.518978	0.020005954153	693	0.378066378066
TRINITY_DN103849_c1_g1	5.95535365055513	0.753410165637643	-1.592968140095	-0.933504958498599	-2.200002	29.152880	58.923241	-0.0435380755847	6318	0.520101297879
TRINITY_DN104433_c1_g1	2.62746148853909	0.772406074965405	3.53488690952929	3.57980236512092	-1.096860	3.248068	4.511565	0.0173281830618	1139	0.581211589113
TRINITY_DN98120_c6_g4	2.60949552536792	3.13285503472708	2.57035077475259	2.74579484057495	-1.221164	1.248871	1.928315	0.0344222971927	1280	0.43984375
TRINITY_DN98774_c0_g1	2.044039922096	3.15671980349764	1.93295967138295	1.8809710851909	-1.859456	4.625478	8.430930	-0.00456692113914	2468	0.420583468395
TRINITY_DN107713_c0_g1	0.0473488461425562	-0.900336200785904	-0.0951020033180052	0.135661571255415	1.047554	2.384638	1.826711	0.38325964559	207	0.661835748792
TRINITY_DN98505_c2_g1	3.0024994760295	0.377589869761003	1.97646535987776	2.16028287798682	-2.025378	0.992867	2.290898	-0.00195834337927	773	0.509702457956
TRINITY_DN93309_c12_g2	2.07318014813929	2.51311338821762	-0.147782261146918	0.140816393056099	-0.650476	0.734389	0.943593	2.24408543233e-05	886	0.454853273138
TRINITY_DN110250_c2_g1	4.26002732666398	3.26184680262617	4.48172427331766	4.2687875176922	-1.011548	1.983704	2.736357	0.0970214907469	1903	0.449290593799
TRINITY_DN107704_c1_g1	0.580580698021166	0.959079919433584	1.69247334107479	2.09795037208838	-2.093391	1.769375	3.875858	0.0213416617867	948	0.429324894515
TRINITY_DN95279_c6_g1	4.30730080798655	4.02297904848176	4.58389010362637	4.51551648699617	-1.357930	1.009998	1.689446	-0.088274445897	3413	0.478171696455
TRINITY_DN99287_c2_g3	2.15515050218812	1.276627135332	3.67261308130421	3.43934369225391	-1.805351	5.313969	9.412384	0.151634740884	2192	0.461222627737
TRINITY_DN105958_c0_g3	2.9152263500411	3.01695789586692	3.53915767219658	3.81856877055158	-0.301217	3.551972	3.853530	-0.122215248772	1866	0.548231511254
TRINITY_DN99287_c2_g5	4.04385668482805	3.25639481519505	3.90951306331386	3.86708956423048	-0.490601	4.425948	5.051707	0.0181205632033	1489	0.386165211551
TRINITY_DN111217_c7_g1	6.63305071255876	5.5561535439156	5.95336365637456	5.73673877219334	-2.124401	37.351871	72.805884	0.0540779588442	21862	0.457826365383
TRINITY_DN96462_c6_g1	4.14964763586012	3.47171901320866	4.0401562122225	4.11978474132425	-1.561008	0.893164	1.665375	0.102148255883	1345	0.47063197026
TRINITY_DN110937_c2_g3	5.13652126351484	6.32893567239827	5.29673411450698	5.01545375224755	-0.153305	27.125458	28.126261	-0.0807810619827	14615	0.454875128293
TRINITY_DN107141_c2_g1	3.75640099295802	3.80013030779572	3.96108096584964	3.85709711550354	-2.066070	15.355599	29.478842	-0.0483612669066	4115	0.388821385176
TRINITY_DN109495_c1_g1	3.8109893794701	1.27595816989722	4.61718416306182	4.3006304608969	-2.379785	7.883451	17.863619	0.130443686007	3662	0.46286182414
TRINITY_DN109083_c1_g1	4.58565239963454	4.09304818811498	4.98190438697777	4.54920844135906	0.656293	10.893313	9.404596	0.14559716888	3280	0.461585365854
TRINITY_DN109083_c1_g2	4.15657752167644	4.29253425522863	3.89511893800122	3.99635651512011	-1.400663	2.594230	4.064122	-0.0275561878988	1991	0.517327975892
TRINITY_DN110076_c1_g1	4.53781143519356	3.52552187028548	2.84669844729801	2.7872540721796	-1.556712	0.301600	0.712105	5.49250273377e-05	518	0.552123552124
TRINITY_DN110076_c1_g4	5.59560088577706	4.82530448960822	4.39930801357622	4.34340726704375	-0.992712	4.996395	6.617586	0.0602418436945	3336	0.476318944844
TRINITY_DN105962_c3_g1	3.79249752516201	4.01809782784117	4.92875687578568	5.17772764477605	-2.163951	8.959796	18.200827	0.0125528541226	3332	0.553121248499
TRINITY_DN103866_c6_g1	2.35878435603997	2.51334816512286	2.05693054328408	1.88104366466593	-0.924931	2.743498	3.619869	0.104545181285	1942	0.437693099897
TRINITY_DN110930_c0_g1	3.56110782924562	2.68889698358063	4.37372892065275	4.19297177052636	-0.558221	0.724195	0.897354	-0.153258741323	1578	0.577313054499
TRINITY_DN103537_c2_g2	3.50322802517544	4.35923128880921	3.44391024530795	3.62194869498394	-2.090407	11.040147	21.568684	-0.101661804171	3720	0.384946236559
TRINITY_DN101404_c7_g1	1.1014343967149	1.26582380472395	2.07636870285265	2.30927527399093	-2.056906	5.572337	10.972741	0.114235366227	1597	0.357545397621
TRINITY_DN93364_c10_g4	-0.523177439840107	1.84094601141801	0.155285640638239	0.319153865025465	-1.818595	9.142145	15.996105	-0.0571215263103	1353	0.535846267554
TRINITY_DN102312_c6_g1	1.21543500406394	3.54333781344922	4.32522970158453	4.65866049986217	-1.837350	26.503456	45.942777	0.0838849958695	6529	0.551539286261
TRINITY_DN108365_c3_g1	2.81089365383994	2.25828946378297	2.67218297060095	2.19751109666235	-1.709011	2.280235	4.079893	-0.0628310441417	1916	0.4624217119
TRINITY_DN101600_c10_g2	3.50804490144662	4.15914492997277	4.505126341133	4.2594897206171	-1.014637	9.980546	13.146578	-0.107226326447	2603	0.528620822128
TRINITY_DN111062_c3_g1	2.98821863219598	3.61705324897083	5.39029547156657	5.32860560552989	-0.704067	32.466952	38.767091	0.13955899874	5723	0.661191682684
TRINITY_DN104699_c4_g2	4.43987817796348	4.90873195525357	5.20481407992119	5.03180602887898	-1.529029	0.702442	1.341430	0.0264830508475	2403	0.48481065335
TRINITY_DN111262_c19_g1	3.53471521843025	4.94792194696201	4.49577843885175	4.68245678663217	0.026976	5.941150	5.901504	-0.0768637051598	264	0.503787878788
TRINITY_DN110748_c10_g1	1.17946675574122	1.67631218878099	5.1217955786638	5.36808417910675	-0.841704	4.239208	5.374993	0.473040862016	1107	0.524841915086
TRINITY_DN105131_c4_g1	2.71143589378865	4.31431606409581	3.97025141763492	3.71919487054775	-1.750500	1.256774	2.438663	0.0516575612191	1263	0.447347585115
TRINITY_DN99238_c2_g3	1.82230149278472	1.16939844898194	-0.697088405480973	-0.429779203363033	-1.854927	12.546961	22.123643	-0.086687173057	2230	0.377130044843
TRINITY_DN103364_c0_g1	4.72622950036917	4.04981631033897	3.3937485115164	3.22947957714515	0.566087	6.522625	5.714808	0.417216261152	2809	0.476326094696
TRINITY_DN108175_c0_g1	-Inf	2.39533328819026	-Inf	-Inf	-1.958414	4.621848	8.790106	-0.0208857965867	790	0.635443037975
TRINITY_DN110559_c3_g1	2.65416736906197	5.29208179963986	2.88688657493762	2.94007392706453	-1.763845	10.313600	17.608170	-0.0908403144367	2885	0.489774696707
TRINITY_DN105110_c2_g6	4.18439418998496	4.78671096166503	3.88184706833021	3.89394348787307	-1.244970	6.036833	8.645620	-0.0550887782656	2971	0.416021541568
TRINITY_DN110559_c3_g3	2.05481111406447	2.59533288212619	1.55500662571365	1.69125685705933	-0.566401	10.955952	12.660687	-0.0502789410221	2769	0.54243409173
TRINITY_DN107425_c3_g1	4.05605296366349	3.87146575199139	3.90685945430921	3.85156198622441	-1.649217	6.672093	11.019769	-0.0128017367974	2971	0.547627061595
TRINITY_DN107769_c3_g1	2.60532141215609	2.39633772065206	3.92199473553964	3.61498277040822	-1.110090	2.508184	3.539502	-0.0310118434838	2124	0.388888888889
TRINITY_DN107425_c3_g4	0.948399926975067	2.62976279062737	-1.24639454981503	-Inf	-1.947176	10.526797	19.352097	0.0598451201137	3558	0.624227093873
TRINITY_DN99338_c3_g1	4.38527962290279	4.26219190797443	4.47432814040083	4.57016757491058	-1.350192	8.369656	12.332575	-0.032599491341	2291	0.469663902226
TRINITY_DN95966_c3_g1	4.23767499279921	3.51366994467842	3.52843828897487	3.30023078562731	-0.933075	1.571123	2.135360	-0.0537092192307	2125	0.472470588235
TRINITY_DN96301_c1_g1	0.882678706458556	0.00322943438068446	0.0549502929071639	0.152446396964822	-1.492846	0.303844	0.688502	0.0101214574899	216	0.462962962963
TRINITY_DN109046_c1_g2	5.00862696708281	5.14989226163519	3.94307796641714	3.79625508686727	-1.162424	3.198688	4.547189	0.246150071224	3052	0.524574049803
TRINITY_DN97950_c1_g2	4.12787310669158	3.32814801228384	4.18028450902171	4.20396556941901	-1.084115	0.209909	0.408165	-0.0151658767773	853	0.429073856975
TRINITY_DN111209_c3_g3	4.37299076222036	4.34639562455728	5.72519490971532	5.03945345845041	0.367769	6.442676	5.902130	-0.0593269654022	1666	0.454981992797
TRINITY_DN111209_c3_g1	2.47407490215641	1.86698945041502	2.72540807314194	2.63150657338987	-1.121707	0.190816	0.390261	0.0152135751902	481	0.511434511435
TRINITY_DN111234_c0_g2	1.00234384298961	1.83376865955131	2.01959061267266	2.24561958882011	-1.228504	8.513604	12.036585	-0.117954779034	2002	0.45004995005
TRINITY_DN102400_c4_g1	4.75186624039564	3.49457105309621	4.1851775703425	4.16482205198856	-1.637613	4.413393	7.368091	0.00859883925389	5400	0.405555555556
TRINITY_DN107248_c0_g1	1.58424318718201	4.52004211594444	0.944618767521913	1.61521930263151	-1.441455	24.198677	36.282695	-0.0445872510937	3939	0.46204620462
TRINITY_DN98617_c0_g4	2.2128855237837	3.15612218192936	2.14470147818837	2.21964513732437	-1.802952	33.474450	57.141362	0.0064127905871	5861	0.425865893192
TRINITY_DN105919_c0_g1	3.51911923936008	3.5597829886684	3.57999549162283	3.73871906689404	-2.052259	11.401356	21.885801	0.0742749985515	6349	0.367459442432
TRINITY_DN98258_c1_g1	2.85709222778419	3.59328221198207	3.66615219273903	3.7521306722242	-1.517610	8.627710	13.477503	-0.109009819326	4906	0.421116999592
TRINITY_DN100311_c3_g2	3.62445336283872	3.74843547945551	4.15030592169045	4.75385738884756	-1.549373	6.474773	10.308195	-0.078553876272	3361	0.502231478727
TRINITY_DN106344_c0_g1	1.55985796028575	3.25815811364935	2.86702589538926	2.88800067986554	-0.424376	2.359848	2.669004	-0.14324637555	735	0.575510204082
TRINITY_DN107086_c1_g1	5.3178899455689	2.16438072161425	3.9479261799578	3.77542885266506	-1.696906	29.752259	48.813461	-0.0405018274709	7346	0.482983936836
TRINITY_DN97328_c3_g2	3.87189878804115	5.40312373535873	3.33567512672271	3.43185308984806	-1.417677	5.010114	7.663461	0.204227124839	876	0.549086757991
TRINITY_DN110858_c2_g1	5.35207945072712	5.75631205736978	5.74087983733609	5.71012381606337	1.814872	2.526760	1.639872	-0.0610057199727	2274	0.407211961302
TRINITY_DN95274_c5_g1	2.85105831432681	2.14051976999506	1.69001633367358	1.86656189311347	-1.837544	1.074015	2.222421	0.0708055009823	983	0.515768056968
TRINITY_DN109687_c2_g2	4.44876389494832	4.27290938675163	4.45514424548785	4.39490089761061	-0.729887	20.924217	25.203894	-0.00949030879926	8281	0.426277019684
TRINITY_DN110778_c1_g1	4.81316623228363	4.8344273219746	4.74883875798194	4.87432944035606	-1.676669	10.050099	16.599272	0.0272576346616	4803	0.461794711639
TRINITY_DN105886_c2_g1	2.26422945856185	-0.720747882144713	0.779497924086624	-0.391241533406218	-2.139186	12.389919	24.676262	-0.099164001846	2477	0.4400484457
TRINITY_DN111179_c6_g1	4.2740670991102	5.18588067293464	4.69235501603613	4.56407562502485	0.276675	5.528366	5.168106	0.176580205112	2920	0.410273972603
TRINITY_DN100962_c0_g2	4.17482692266626	3.34873890654664	4.84220278092463	4.66615958234822	-0.037608	13.430740	13.551556	-0.0975746509863	4244	0.611687087653
TRINITY_DN100962_c0_g1	2.31750196798675	1.06849621650436	2.9602157507016	2.85101572433202	-0.747890	2.573145	3.211568	0.0283774347912	1149	0.607484769365
TRINITY_DN98163_c2_g1	3.81953507880222	4.09138767052432	4.76647700336049	4.53141465869317	-0.669408	2.709570	3.293641	-0.139108964619	2421	0.44527054936
TRINITY_DN104497_c2_g1	1.96189438231548	1.6933134497142	2.56579285804858	2.81992599346487	-1.251461	3.727230	5.432334	-0.0459281011026	1394	0.675753228121
TRINITY_DN103490_c3_g1	3.27241619983282	4.78642347260939	2.93489748677938	2.87760935088619	0.796812	2.089811	1.690857	0.0142546969812	970	0.450515463918
TRINITY_DN102700_c4_g1	3.88422847351483	4.78342758865083	3.34109156425417	3.18983642154526	-1.325262	0.189686	0.446051	0.000208163993577	1127	0.494232475599
TRINITY_DN108076_c1_g1	4.18167805546001	5.68250907959467	4.84987493877741	4.99997439606176	-1.934313	9.863984	18.064259	0.19562587703	5188	0.569969159599
TRINITY_DN103266_c2_g1	3.73517810978952	3.51431827095628	3.71819528291476	3.77526405234798	-0.702714	4.788301	5.805668	-0.0457906829035	2185	0.65171624714
TRINITY_DN108492_c1_g1	3.71294233349477	4.04039056749077	3.99974230907064	4.09906428953642	-1.534953	3.201567	5.217601	-0.0253143284905	1239	0.524616626312
TRINITY_DN97265_c3_g1	2.74356470778813	3.88272197893831	5.00418035357747	4.6506436607325	-1.670891	1.786241	3.213193	0.0357316035388	3224	0.440136476427
TRINITY_DN108535_c2_g3	5.58611660438195	4.90030535388135	5.19569217263574	5.03932734164645	-1.732391	2.268784	4.101736	-0.000613237523213	6311	0.408334653779
TRINITY_DN109635_c0_g2	4.15844119473897	4.00213894126343	3.9359292021786	3.82910992113213	-0.359224	4.397475	4.838116	0.0508297334269	2008	0.516434262948
TRINITY_DN108643_c4_g1	2.7801504790498	4.47797853561094	2.36048960424429	2.65216224775169	-1.561703	1.399334	2.462312	0.106389730043	2189	0.37140246688
TRINITY_DN101080_c1_g2	4.58562378191394	0.334421019994483	2.45460249975684	2.5219229684256	-1.935208	3.347693	6.421466	0.01336553051	1160	0.637931034483
TRINITY_DN108612_c2_g3	4.81814579815324	3.84213480574536	3.69690329261793	3.65896484514977	-1.468643	1.811396	2.990185	0.0486330530052	2888	0.436980609418
TRINITY_DN96433_c0_g1	2.80935522659989	4.23551726402956	2.63924442284379	2.71313486886283	-0.100970	1.423713	1.468974	-0.131037905949	1428	0.460784313725
TRINITY_DN101683_c2_g1	4.50386633161572	4.33034805073328	4.06528147491884	3.74297295900502	-0.608769	2.364937	2.831237	0.0798719557761	3227	0.433219708708
TRINITY_DN101936_c0_g1	0.996983915350334	3.50199225867635	-0.840929441706864	-0.357858685250088	-2.183947	28.350989	56.898527	0.131235725567	5314	0.382009785472
TRINITY_DN98330_c0_g1	2.42463150438582	1.51763502112309	2.08180801807385	2.44638362876646	-1.059132	7.160080	9.612822	-0.0039754415173	2305	0.65726681128
TRINITY_DN93644_c0_g2	3.09987818986045	2.31308785620881	2.83081960660502	2.89218070475665	-0.963590	0.686800	1.013153	-0.145186678404	633	0.598736176935
TRINITY_DN97632_c3_g1	5.24949115060927	4.41824044637615	4.57069003631277	4.67102974702281	-1.218848	2.633681	3.854056	0.107948864166	4747	0.547082367811
TRINITY_DN100236_c6_g2	4.40238883835755	4.18721900639819	4.17621880461691	4.29171416546502	-2.071319	3.603403	7.316041	-0.0508638066998	3097	0.43203099774
TRINITY_DN94683_c6_g1	3.684331251545	4.73590862135018	4.25381716859662	4.37021434126595	-1.777548	2.037513	3.791963	0.000761592391506	2696	0.402818991098
TRINITY_DN94216_c2_g1	0.0555816094294298	0.951898147516307	-0.0707069212332891	0.277049202119224	-2.082893	2.248491	4.771927	0.00782274474339	691	0.467438494935
TRINITY_DN96020_c1_g4	2.47684692473702	1.54120194514711	3.78618007003831	3.59073167477842	-1.236401	7.894384	11.206304	0.0646609320074	2002	0.644355644356
TRINITY_DN97491_c0_g1	2.61335201038355	0.220467388114595	0.922250820601217	0.608079178938524	-2.064023	6.009996	11.833632	-0.0865697770698	1754	0.450969213227
TRINITY_DN110177_c7_g1	4.81672799896446	4.05551119976128	4.27047333655708	4.11057136056443	0.007406	1.809943	1.806034	-0.128749753643	2379	0.445565363598
TRINITY_DN110946_c1_g2	3.1066752827202	3.57897890967627	2.88931571120581	2.62436709527364	-0.496102	0.961759	1.145771	-0.0393984625613	1277	0.455755677369
TRINITY_DN108215_c3_g2	3.80261543784483	4.07167515156967	4.50303900404457	4.46693019088023	-1.104129	2.408730	3.398807	-0.0344755213451	909	0.693069306931
TRINITY_DN106643_c4_g2	4.1133270361649	4.22096753103143	4.77145510943455	4.76896055193178	-2.024171	21.564786	40.454089	0.0232253947255	6544	0.373930317848
TRINITY_DN110946_c1_g1	6.01894170956698	5.07783291693327	5.36521204273394	5.27206699929594	-1.235808	5.116113	7.337119	0.061793633966	4352	0.562959558824
TRINITY_DN110307_c1_g2	5.38814061051763	5.84550601330175	5.6073498213897	5.50182054379385	-0.284300	4.535524	4.887469	0.182717357145	4883	0.447266024985
TRINITY_DN102120_c1_g2	3.88419852923508	3.58605561045414	3.52198658655692	3.52393253789248	-0.033275	5.007167	5.049592	-0.122085951878	1448	0.424723756906
TRINITY_DN108980_c1_g2	3.32438416315878	4.68982056743511	2.05081218005986	2.0096916913063	-1.301353	6.797014	9.894051	-0.0323666738151	2766	0.492046276211
TRINITY_DN97714_c0_g2	4.75352298728638	5.23844979519211	4.55555950652602	4.50907268907466	0.132633	0.715461	0.681523	0.117228717751	2016	0.443948412698
TRINITY_DN110764_c5_g4	-0.808554991457136	2.54402607998647	0.852206424015876	0.58592949263444	-1.882881	10.722052	19.183893	-0.0333063507457	1820	0.571978021978
TRINITY_DN99069_c1_g3	2.39627287312898	2.81668343445677	2.91236644832856	2.79905799030861	-1.572236	11.374946	18.026866	0.115166928361	3886	0.584920226454
TRINITY_DN109962_c1_g1	4.8805260073131	5.82734549419283	5.16037241713179	5.07799541783066	-0.499994	3.089625	3.556040	-0.0736311988139	5999	0.471578596433
TRINITY_DN97814_c0_g1	3.02590889198419	2.91227207605235	3.78452372515456	3.89733029125404	-1.213633	1.313481	2.012651	0.0356840295468	1058	0.519848771267
TRINITY_DN109324_c4_g1	5.62774071483772	4.56121846767758	5.81594302020354	5.88510159200064	-1.495622	23.086376	35.285192	0.0560106942294	9657	0.495495495495
TRINITY_DN103555_c2_g1	4.01627845986709	3.45505469426156	3.97437381503472	4.02867642861401	-0.560340	0.749617	0.927626	0.0444025946851	1842	0.71226927253
TRINITY_DN109221_c0_g4	3.65038191405164	3.51079532205973	4.62159426363925	4.4567870029669	-0.813135	0.719195	0.989979	-0.110885088943	1154	0.394280762565
TRINITY_DN102513_c0_g1	4.19981883920828	4.05060562225574	4.42835557146504	4.48069201059484	-1.260959	1.930709	2.923378	0.138821096949	2610	0.583908045977
TRINITY_DN105233_c0_g2	4.27484152392438	3.09781309401747	2.57125739331468	2.58882566861632	-1.256564	13.405689	19.000330	0.0342319474485	6457	0.447421403128
TRINITY_DN100989_c1_g1	3.30567145468838	3.36077361847009	6.09275117210532	6.49281114550397	-0.485679	17.247885	19.461211	0.0341059490509	5093	0.521892794031
TRINITY_DN108352_c0_g1	3.51821951766708	4.39703233733319	2.91981977667054	2.97576511177556	-0.379502	17.923443	19.671018	0.0852378746601	8590	0.411641443539
TRINITY_DN110507_c2_g3	-1.98014162235383	5.99906484432866	-0.0707069212332891	0.459057812009321	-2.015596	8.398151	15.993274	0.139741943791	1603	0.548970679975
TRINITY_DN110507_c2_g1	2.27718850163714	3.79619311331933	5.67203044716541	5.88189290906444	-1.333817	9.466732	13.838884	0.153461157424	3275	0.584732824427
TRINITY_DN103057_c0_g4	1.32476017285284	4.0281145357077	-Inf	0.482885356960402	-1.450269	17.524872	26.434397	0.217088903956	3652	0.400054764513
TRINITY_DN108433_c8_g2	5.72779439812422	4.40230991569628	4.67345586949126	4.81487027893411	-1.888066	5.030562	9.244583	-0.0303040683582	1894	0.457233368532
TRINITY_DN101789_c5_g6	5.59501829265975	4.76187043134876	3.96222489629413	4.45657514596832	-0.963551	11.612897	15.033234	-0.130454509718	2780	0.415827338129
TRINITY_DN110297_c4_g1	5.44893092658116	6.08969019607262	5.42801030923499	5.29479955184904	-1.829851	8.980660	15.792104	-0.119430854385	7541	0.436944702294
TRINITY_DN109098_c2_g2	4.092303317381	4.87460073725354	3.51256678881232	3.60451189062524	-1.422905	10.213193	15.374659	-0.136621190131	4449	0.434704427961
TRINITY_DN93304_c0_g2	3.3455836423421	4.7401991853421	3.80073687959378	3.93273282602025	0.115755	1.602668	1.548596	0.0160389128206	862	0.678654292343
TRINITY_DN107209_c1_g1	3.03488774048626	4.24921202778764	2.87521383319526	2.8126486530806	-0.354823	1.428445	1.598364	-0.105054596134	2246	0.470169189671
TRINITY_DN100673_c2_g1	2.96819580445552	2.22103631805465	2.01059128800888	2.03721697651034	-2.227233	2.646149	5.937938	0.0207630612398	3011	0.561939554965
TRINITY_DN110554_c0_g1	0.369805419055823	-Inf	-Inf	-Inf	-1.965079	3.592775	6.951713	-0.00940023423534	602	0.513289036545
TRINITY_DN110573_c6_g1	4.66274871712951	3.67648470964112	4.35832841709284	4.12349319283233	0.390441	2.829665	2.555484	0.358981214766	2941	0.465827949677
TRINITY_DN109182_c2_g2	3.14773022249705	2.42270248748542	4.89277303312735	4.44597202458821	-2.038699	10.241128	19.592944	-0.00792009559762	4113	0.469973255531
TRINITY_DN110554_c0_g5	1.15710368265636	2.61421035367182	-Inf	-Inf	-0.003018	11.423665	11.431904	-0.082833496944	904	0.566371681416
TRINITY_DN107603_c3_g1	5.60931280307993	5.6702937842331	5.72495375014076	5.71790811322156	-1.796553	2.476111	4.569373	0.17722978232	7575	0.397887788779
TRINITY_DN109077_c1_g1	3.5006965352156	3.87993938290182	3.58936743460532	3.58756711953807	-1.763890	0.914857	1.873743	0.0939964208539	814	0.638820638821
TRINITY_DN103946_c0_g1	3.65252232480981	2.86896749111203	5.75973505449376	5.78394725703396	-2.193206	1.520739	3.577417	-0.00149833291919	2162	0.513413506013
TRINITY_DN94347_c4_g1	2.88897945935306	1.94202817878989	-1.24639454981503	-Inf	-1.883462	11.627550	20.772797	0.154057319363	3245	0.450539291217
TRINITY_DN104798_c3_g1	4.15902255399619	5.25716476432024	4.82969079437538	4.88276477735156	-1.813375	45.506603	77.849900	-0.0506886532317	13628	0.417449368946
TRINITY_DN99994_c0_g2	1.06269645791813	1.37369707543507	4.33804072637877	4.8836833433982	-1.902606	14.527339	26.048907	0.227710654619	3000	0.646
TRINITY_DN98509_c3_g1	0.478578905249279	1.84954948843475	5.62398602486744	5.57788198866374	-1.560741	3.743181	6.111898	0.00423533270084	1038	0.516377649326
TRINITY_DN98483_c1_g1	3.39843463308649	2.93980056909807	3.08761749074438	2.90818925088715	-1.392650	0.255428	0.572193	0.000168208578638	637	0.480376766091
TRINITY_DN93881_c1_g1	0.758080135997389	4.0573322627242	-Inf	-0.877719070670046	-1.964767	7.558058	14.127438	0.391152135573	2135	0.651522248244
TRINITY_DN108528_c3_g1	6.26615072718637	6.61790660905267	5.55430753677038	5.5429117667515	-1.798653	6.940607	12.141599	-0.0434467449158	2362	0.456392887384
TRINITY_DN105528_c1_g1	5.71264629477975	6.11295338219646	6.69325398601198	6.85791069532125	-0.526036	0.246835	0.331389	-0.142684049408	657	0.476407914764
TRINITY_DN106211_c2_g2	3.96477742235004	3.98761971948106	2.55280511484695	2.43194436533716	-0.351570	3.461705	3.810176	0.042641558318	1349	0.401037805782
TRINITY_DN110368_c1_g2	4.63672712330116	6.23209801298971	4.52426154874034	4.46255534647625	-2.225290	5.022650	10.754634	0.012110810792	9215	0.394682582746
TRINITY_DN108502_c0_g2	-Inf	0.898349273296618	-Inf	-Inf	-1.959953	1.982596	4.019267	0.0715891405845	426	0.453051643192
TRINITY_DN101648_c0_g1	3.03449880628398	2.79849677173544	4.26447836947874	4.13794994978096	-2.158082	21.287767	42.364139	-0.0174312001097	7165	0.500209351012
TRINITY_DN93547_c0_g1	3.50301759758585	3.7876546991334	4.1613022932312	4.08136020001927	-1.909327	11.262429	20.349340	0.215212170978	6332	0.456885660139
TRINITY_DN105245_c5_g2	4.88729210690741	4.28449316613073	5.78694043730069	5.61872791355787	-1.958529	3.360900	6.512320	-0.0987399617449	1915	0.549869451697
TRINITY_DN103422_c1_g1	0.232246345958223	2.25374033938284	-Inf	-Inf	-1.503422	1.261929	2.190279	0.338154051802	593	0.443507588533
TRINITY_DN110253_c0_g1	5.60938007200841	3.87528888820165	3.4455421615535	3.49759003144079	-1.845199	16.400786	28.678176	-0.0357758897439	7128	0.41652637486
TRINITY_DN106337_c5_g1	4.62519509695632	4.13276760228658	4.29539159795173	4.36501959482924	-1.546933	15.170322	23.717845	-0.118262070862	3983	0.479789103691
TRINITY_DN105652_c3_g5	0.408279797585314	3.76182642449424	-Inf	-Inf	-1.753162	3.172203	5.646744	-0.0932083519788	1259	0.40031771247
TRINITY_DN105652_c3_g2	2.94004734043647	2.33833383648137	-0.585516629823868	-0.586931368218626	-1.949937	1.671071	3.436473	0.0097556873134	1753	0.481460353679
TRINITY_DN94405_c5_g1	4.75688682656348	2.55457893626915	4.69431997534744	4.55245765716578	-1.711535	12.063836	20.120186	0.437661319413	3140	0.465605095541
TRINITY_DN107452_c1_g1	4.93484055060803	4.83083519539587	4.72162245431047	4.81371687810826	-2.074000	68.263402	129.717163	-0.0315518449713	16080	0.471330845771
TRINITY_DN106710_c4_g6	3.63938379738718	4.10701011835731	4.32188439402785	3.97514657217473	-0.923534	1.744984	2.349408	0.197037384973	1150	0.339130434783
TRINITY_DN108864_c5_g3	3.01094281998832	3.51892702630631	3.28585796206129	3.29819756170111	-1.564394	19.896025	31.203568	-0.0610267930604	4332	0.39404432133
TRINITY_DN106036_c0_g1	2.23020085265891	2.47106452920309	3.23766023139913	3.23829458720547	-1.361985	1.060903	1.767313	0.218195539323	942	0.513800424628
TRINITY_DN106858_c2_g2	6.34763512387282	6.5302191305487	7.2128859971094	6.95294613376582	-1.244360	9.849604	13.963936	0.172212858643	3236	0.459517923362
TRINITY_DN100606_c1_g1	3.29042556281678	2.29462833114089	4.94977366096335	4.8958478646341	-2.270993	4.348283	9.601711	-0.0078700158745	2955	0.40372250423
TRINITY_DN103068_c0_g1	4.94721900292684	5.91420847013704	4.92792198194357	4.94988436375832	-1.993250	3.198871	6.317579	0.104120095317	2550	0.463137254902
TRINITY_DN102198_c2_g1	5.37875149014271	5.53249718875319	5.6658653762459	5.56732710418239	-0.543555	14.390905	16.502039	0.022331451576	7635	0.42527832351
TRINITY_DN98151_c0_g4	5.15085769945007	4.83840135004639	4.91792754914415	4.87534297886417	-1.090889	0.585721	0.933987	0.110866867046	2251	0.462016881386
TRINITY_DN101696_c2_g1	4.76193044715942	5.32246299583838	4.67857208640172	4.95680842572635	0.626853	1.168594	0.963862	0.051591417531	545	0.585321100917
TRINITY_DN99875_c2_g1	4.98909891463484	5.31067045091499	3.56337968336656	3.5505496121091	-1.415935	3.045089	4.755026	-0.105238533109	1862	0.477980665951
TRINITY_DN94070_c2_g2	1.89256927941336	3.26677916863233	-1.04366199576095	-Inf	-2.209229	2.929555	6.455953	0.00528815989961	2399	0.440600250104
TRINITY_DN101760_c1_g4	1.46454344312096	5.85820780159366	1.06363484942589	1.48683091689015	-2.179468	5.679381	11.823929	-0.0191598550638	2260	0.427876106195
TRINITY_DN94210_c3_g1	4.53287974264836	4.17790517787862	3.59742039744633	3.48202610731061	-1.971990	10.534485	19.570005	0.112595974899	5671	0.395697407865
TRINITY_DN101760_c1_g2	4.21805982796685	0.663452219001719	-Inf	-Inf	-1.996448	29.942994	55.325448	-0.0254526793838	5499	0.408801600291
TRINITY_DN92820_c6_g1	0.881156896365212	2.74132431804834	2.64412251031647	2.44517730686792	-2.160887	5.580429	11.526057	-0.101372098546	1843	0.55615843733
TRINITY_DN105011_c4_g1	4.62771275001947	4.01244135950892	2.78780692946982	2.70080451818136	-2.424884	9.279268	21.398629	0.0766322253594	12596	0.45077802477
TRINITY_DN105016_c4_g1	3.82020049806692	4.87057932691844	4.89525190634682	4.85605001611685	-2.012303	2.175699	4.478469	-0.0226446301259	4039	0.444416934885
TRINITY_DN94869_c3_g1	3.90326778375809	1.86097391532531	4.1630669863453	4.17710738078227	-2.227909	5.019658	10.762255	-0.0644603199789	3106	0.424339987122
TRINITY_DN102876_c1_g1	4.53088847323585	3.53253134784103	4.77992047432827	4.7606482263763	-1.690146	0.660285	1.383606	0.105172413793	1651	0.372501514234
TRINITY_DN108295_c5_g6	1.55062780100901	3.74356770939516	2.32462373753837	1.40579870220957	-2.305649	9.361740	20.318833	0.0647495882696	3672	0.457788671024
TRINITY_DN102876_c1_g3	5.09211989331116	4.57516631090724	4.18995682404406	4.23623477908873	0.511122	1.917361	1.664608	-0.118201496469	3152	0.553616751269
TRINITY_DN105146_c3_g1	3.33408555456332	2.91299049017764	2.77615914816806	2.86705507571719	0.332514	6.227887	5.750660	-0.0269808958496	2082	0.38088376561
TRINITY_DN110883_c0_g1	2.94785775506989	3.88129478716929	5.64964657308956	5.54712087461247	-2.128531	4.381327	9.026106	0.0422071461927	3397	0.407712687666
TRINITY_DN110947_c1_g1	5.4613002640622	5.09673527850728	5.22520287248586	5.25239503854606	-1.683785	36.676001	59.794557	-0.00809344145982	9253	0.400951042905
TRINITY_DN106737_c2_g1	4.12918586582403	3.75407681144492	4.23517666354405	4.25203211204675	-1.055833	1.549170	2.204674	-0.0234268256838	1078	0.460111317254
TRINITY_DN110048_c5_g1	3.80202859855646	3.39406640126457	1.27208175139179	1.15142251931703	-1.660579	2.127460	3.750757	0.137303982392	4032	0.527033730159
TRINITY_DN109053_c0_g10	0.517410108137471	3.59759839774783	-Inf	-1.20815803066563	-1.900285	6.293382	11.518855	0.108512272344	1575	0.651428571429
TRINITY_DN110790_c3_g1	4.67902434440796	4.69248242233301	4.75293620707583	4.55376135019338	0.519014	8.178784	7.255650	0.106730228829	8449	0.427387856551
TRINITY_DN109823_c4_g1	3.83970740230441	3.66017218718432	5.32581952518584	5.23687706446223	-1.479242	3.733971	5.911227	0.133357667392	2374	0.633108677338
TRINITY_DN107246_c2_g1	2.96186605522067	3.06052664884014	3.94809159574921	3.92677904971661	-0.949456	1.072190	1.506167	-0.0663104352052	1301	0.61337432744
TRINITY_DN104550_c4_g1	4.92970895470073	4.3491637769058	4.10278351778753	3.98489308304886	0.007601	5.844290	5.833238	-0.0215520364607	4064	0.431348425197
TRINITY_DN101749_c0_g1	3.41742918775046	3.33244159431903	3.70548008432776	3.79685899970475	-1.531037	5.702491	9.052734	0.128132079614	2635	0.451992409867
TRINITY_DN103573_c6_g1	3.71168082915234	3.62664811870725	4.04456265965465	4.15336631565601	-1.718801	9.602112	16.133831	-0.0542244319087	3909	0.461243284728
TRINITY_DN107295_c2_g1	4.02457257039191	3.72410541133567	4.3720827244082	4.324042952262	-2.085422	5.606527	11.180402	0.00295782979802	1563	0.54062699936
[truncated: 8,092 more rows]
