# Supplementary material for: Phenotypic sexual dimorphism is associated with genomic signatures of resolved sexual conflict
Source: Mol Ecol. 2019 Jun 5;28(11):2860–71. doi: 10.1111/mec.15115 (PMC6618015; doi:10.1111/mec.15115)
Supplement: Supplementary file 1 [file MEC-28-2860-s001.zip › mec15115-sup-0005-NME.data]

Gene	female_cpm_norm_gonad_average	male_cpm_norm_gonad_average	female_cpm_norm_spleen_average	male_cpm_norm_spleen_average	TD	Pi	tW	Fst	length	gc
TRINITY_DN117517_c3_g1	2.34732424146704	3.0659896769873	0.32242606539731	0.335492442925445	-1.923202	0.720412	1.786080	-0.00218855218855	1666	0.547418967587
TRINITY_DN125136_c2_g1	4.9295486771764	5.78887939885971	5.03007436089919	5.03583317037225	1.661569	25.195388	17.877481	-0.0080634406304	6037	0.434652973331
TRINITY_DN114864_c1_g3	3.21080085758877	4.09148250289826	4.22732856024636	4.19188080739692	1.905062	1.043651	0.578015	0.317977185104	580	0.510344827586
TRINITY_DN114847_c1_g1	-Inf	4.35200053816942	-Inf	-Inf	-2.255706	10.760329	23.970102	0.070989981687	2792	0.417263610315
TRINITY_DN123917_c0_g1	2.95880376802585	2.0079915186876	3.01791549046484	3.09440824533316	-2.082336	4.585320	9.691949	-0.043207194883	1600	0.385625
TRINITY_DN120609_c0_g5	-Inf	2.39462504081207	-Inf	-Inf	-2.223377	5.110800	11.547687	0.00534973433292	1580	0.40253164557
TRINITY_DN114419_c4_g1	3.20539294932468	0.264569447429149	3.4923398947203	3.57298382450381	0.321925	0.479331	0.415650	-0.02648626779	1091	0.531622364803
TRINITY_DN105821_c2_g1	4.91477588807612	5.89238441361971	4.3460120621245	4.28221830748541	-0.058235	0.940312	0.960495	-0.0196066397497	872	0.607798165138
TRINITY_DN113937_c3_g2	-0.0772918428637361	-0.503836479292373	-0.451884124537126	0.0817901778327441	-0.551031	1.574693	1.894771	0.0042661205633	219	0.579908675799
TRINITY_DN122678_c2_g1	1.08066929899085	1.28241311453246	1.62157055121225	1.68719175043988	-0.822194	1.115565	1.516187	-0.0291714049856	878	0.342824601367
TRINITY_DN122997_c4_g2	3.65936623310638	3.38219869631496	3.81311395489779	3.50447093946486	-0.963429	2.216672	3.046296	0.0344214841666	1178	0.530560271647
TRINITY_DN98162_c0_g1	-0.0658944565890139	0.0466407236920795	0.717197744191049	0.568057609836945	0.330718	7.274072	6.699395	0.101280903698	606	0.691419141914
TRINITY_DN125634_c7_g2	4.28883225586492	4.78342072951079	5.31677581199728	5.34138125578254	0.234384	3.138932	2.942957	0.107910812865	1869	0.503477795613
TRINITY_DN118043_c4_g1	1.28862365671989	5.12680278723947	0.177222003191352	0.0146590624898127	-2.383626	22.766354	53.488239	0.182603411824	9458	0.364770564601
TRINITY_DN118890_c0_g1	4.28332456497675	4.7750434163618	3.2874477990957	3.169996186784	1.233971	3.496027	2.574471	-0.0403723614733	2418	0.517369727047
TRINITY_DN94767_c0_g2	1.26306846050911	-0.342541306118983	-Inf	-Inf	-0.165386	1.850917	1.949196	0.0780498279402	404	0.70297029703
TRINITY_DN125820_c2_g2	3.23464089720616	3.32829572988252	3.48344490330449	3.44075823291741	-0.706725	0.787997	1.049074	-0.0711871638777	1869	0.384162653826
TRINITY_DN125820_c2_g3	4.00983825998963	3.06638513502859	3.61654592635957	3.51344233418113	-2.277247	15.696783	35.037940	-0.0391244763965	4788	0.492272347536
TRINITY_DN110360_c0_g4	1.79576376586255	3.45453813030909	3.30479328535043	3.23865170288957	-0.003682	1.471416	1.473170	-0.0127360018451	1798	0.46829810901
TRINITY_DN115567_c0_g1	3.50604842814964	3.12563352007248	3.22091532526224	3.15998453819357	-2.027637	4.882652	10.008126	-0.0895846927511	3049	0.465726467694
TRINITY_DN110619_c8_g1	3.24836972976144	3.42030313530164	1.95649382806654	1.82287884183333	-0.770033	12.789382	15.799337	0.0155661172509	4548	0.522207563764
TRINITY_DN120749_c1_g1	0.634833180854315	2.42085969630896	1.58251954840411	1.52372538416717	1.134533	1.158845	0.810230	-0.110819023419	248	0.592741935484
TRINITY_DN112149_c3_g1	2.06088254651743	0.536964858122986	2.03373458948983	2.46056740977059	-1.252905	3.936134	5.862449	-0.0608068387648	2339	0.371953826422
TRINITY_DN114953_c2_g2	4.09870764301869	4.83492865106835	3.55307626681847	3.41982738950783	-0.513192	34.211118	39.061735	0.136085889338	5481	0.41251596424
TRINITY_DN118626_c3_g1	4.64049842071676	3.91392127190535	5.95952809810549	5.91752672218917	0.359551	3.730507	3.390975	-0.0179566356577	1493	0.632283991962
TRINITY_DN123059_c2_g2	3.23363328452876	1.4579531758096	1.25691795041793	1.2551661659274	-0.079357	1.376987	1.413623	0.0471417528026	688	0.661337209302
TRINITY_DN104751_c3_g1	3.26204512488306	2.74207409236462	3.68003002736329	3.6512872145974	-1.806485	0.750049	1.722852	-0.00131056583919	3607	0.372608816191
TRINITY_DN118626_c3_g2	5.10149718525726	-Inf	-Inf	-Inf	-1.190603	12.265116	17.362707	0.23989816625	1389	0.546436285097
TRINITY_DN125595_c3_g1	2.325902217704	1.8605570535918	0.011886288554458	-0.156810576758328	-0.998428	0.578697	0.912210	0.0151360344313	662	0.583081570997
TRINITY_DN111877_c0_g1	2.4567791589256	0.836545765656825	4.06396164622281	4.32872682486391	-0.911056	0.256835	0.444933	-0.110204531672	1434	0.608089260809
TRINITY_DN125546_c5_g1	4.84811830137898	5.0936096364965	4.96398886655793	4.96839959877428	-0.121368	1.535970	1.597563	0.333071877139	1664	0.469951923077
TRINITY_DN112847_c0_g2	2.39825189135161	2.93745003639895	2.61277408383134	2.45098626002593	0.090817	0.725817	0.700570	0.0195851807033	526	0.441064638783
TRINITY_DN121027_c0_g1	3.9557808130692	2.79346595906003	4.73902558209089	4.71136916791387	0.472887	15.210232	13.608749	-0.0271676298949	5511	0.660134276901
TRINITY_DN110926_c1_g3	3.65806319211905	4.05502514040248	4.17650742505193	4.03716479349304	-0.550786	0.468699	0.607884	0.0163751436658	1553	0.424983902125
TRINITY_DN125522_c4_g1	1.58418208210089	3.11117775438508	2.00150614901612	2.07430480194608	-1.410965	0.955709	1.711598	0.0196160303929	399	0.624060150376
TRINITY_DN124224_c3_g1	3.17020721990697	1.4579531758096	4.09205964753304	4.21709697450269	-0.121193	37.588226	38.723978	0.130901396025	6337	0.634685182263
TRINITY_DN118862_c1_g1	4.02826270010034	3.81552419963779	4.36123477744713	4.33585340057235	0.745898	3.321148	2.735038	-0.0501309472983	2889	0.460713049498
TRINITY_DN116578_c6_g1	1.33964016142523	5.17045177054961	-1.73943445448441	-1.06292684255773	-2.277234	24.906833	55.169573	-0.0525353269543	6079	0.444151998684
TRINITY_DN108627_c1_g2	3.34382417567282	1.9182079846823	2.5944536274143	2.40684442437904	-1.228833	5.233045	7.646461	-0.00212570802215	4077	0.479273975963
TRINITY_DN117435_c1_g1	2.78110569448746	1.68931707109899	4.45427285801192	4.44508125389666	-1.598290	0.425497	0.992776	0.0	1012	0.723320158103
TRINITY_DN122681_c1_g1	-1.22389041341494	-Inf	3.28175701360912	3.70902849431613	1.081539	13.218021	10.386466	-0.0365615462707	768	0.498697916667
TRINITY_DN111898_c6_g2	1.86725621941871	0.448598307667178	0.850367443634121	1.08908876542486	-1.578563	0.395965	0.930973	0.00697404106935	393	0.758269720102
TRINITY_DN123443_c0_g2	5.57483273510417	4.81470000249201	5.8155890453404	6.01185944369723	0.268532	9.147497	8.561425	0.0625501939538	5941	0.666386130281
TRINITY_DN115229_c1_g1	4.43588642288689	5.31737908165643	5.14404983432444	5.06011857017725	-1.823994	3.645220	6.903866	-0.000251711179	2777	0.597047173208
TRINITY_DN110349_c2_g1	5.15199586694659	4.33439652673668	4.78794748492892	4.80421811824289	0.247285	5.320615	4.991970	0.0748219192715	5345	0.465855940131
TRINITY_DN119331_c3_g1	5.46503343364867	5.31181833931951	5.57618172564172	5.47895682634655	-2.233974	8.074325	17.953942	-0.0242719714581	4492	0.491540516474
TRINITY_DN125657_c1_g1	3.90990113217536	2.73221134445643	4.17450099084616	4.15568170001121	-1.597773	1.111069	2.132143	0.0250983282547	1935	0.49819121447
TRINITY_DN117848_c3_g2	1.1948534784467	0.871534055556091	3.53796427004122	3.63074919068091	0.215596	1.904976	1.785540	0.0407584867659	1012	0.54347826087
TRINITY_DN124082_c0_g2	4.66745118679204	4.69063358878589	4.7032718380473	4.71265987239151	-1.730192	8.921646	15.604278	-0.0352623121631	3143	0.491250397709
TRINITY_DN124082_c0_g1	5.40833279244672	5.45853427053485	5.7256798475223	5.82001345309183	-1.914429	30.090596	55.835749	-0.0364595381073	14019	0.506598188173
TRINITY_DN110957_c5_g2	2.14327037102496	0.939627749694412	4.16715729671812	4.08710958515967	-1.985860	3.670812	7.502927	-0.0632207226446	2765	0.447016274864
TRINITY_DN114518_c2_g1	2.38863479670265	3.00661832386928	3.20233484522775	3.43128201134498	-1.206409	13.533139	19.237461	-0.0194063112251	4567	0.591197722794
TRINITY_DN108307_c1_g1	-Inf	2.21763285491422	2.78004765412753	2.23563301188687	0.144998	7.012056	6.758065	0.0613645391562	1922	0.518730489074
TRINITY_DN124660_c0_g1	2.65295777159995	2.0596190365722	3.0593721743665	3.06515647096375	-0.951128	9.080181	11.917735	-0.0304223768901	1587	0.461877756774
TRINITY_DN125162_c1_g1	2.12153747324323	1.80130990295956	5.01590990291626	5.2112042645872	0.435822	21.101168	19.058987	-0.0257720075276	4841	0.626316876678
TRINITY_DN117073_c3_g8	-Inf	-0.556109432119254	1.3471957430328	1.32256799580455	-0.692325	1.562491	1.978954	0.00117224106479	682	0.674486803519
TRINITY_DN123693_c0_g1	3.70438563148782	3.45690117418453	3.65266940112273	3.61394590527277	1.178635	1.229160	0.853541	-0.0828593316746	680	0.491176470588
TRINITY_DN113610_c0_g2	3.11778515464989	1.64078383160293	2.5078889683197	2.51853634553782	-1.545740	4.652444	7.712736	-0.05122194704	2282	0.432515337423
TRINITY_DN111729_c2_g1	4.86957588504194	4.11203731352039	4.89716826536187	5.01683622216515	-1.528288	24.846008	39.422551	0.0169160850258	7030	0.500284495021
TRINITY_DN120417_c1_g1	5.1632743187412	5.36792472916768	5.78624907402586	5.77158933133035	-0.507475	1.702111	2.011420	-0.0670571073716	2241	0.440874609549
TRINITY_DN122585_c1_g1	5.01401973885312	4.60213488449966	4.33010500382877	4.46307776321994	-0.485081	3.885854	4.469781	0.00584863311381	1895	0.429023746702
TRINITY_DN125304_c2_g1	2.92003445919041	3.51816037374341	2.13730144027392	1.94846706487138	-1.753284	0.627578	1.455246	-0.00344409720008	715	0.427972027972
TRINITY_DN108762_c4_g1	3.73662575863143	1.1872242413477	-0.803008209059562	-1.03937023542646	-1.442468	7.801954	12.203743	0.185189879408	2168	0.575645756458
TRINITY_DN110146_c0_g3	3.09944075693924	1.61896019499376	3.74366355681176	3.81019161949369	-0.876667	1.339435	1.835986	-0.0713800749797	1512	0.464947089947
TRINITY_DN124107_c2_g2	4.67491817872967	5.2688105071264	4.27168575687636	4.15177601340844	-1.245007	11.464285	16.555161	0.0178307241237	2183	0.561612459918
TRINITY_DN105171_c3_g1	4.7677904795345	3.13251559920365	4.68563444882436	4.76933571003079	0.589629	6.412169	5.549760	0.0963709091511	2176	0.688419117647
TRINITY_DN124810_c3_g1	5.96983768132555	4.33591097267484	4.90959061177308	4.92331568744476	0.882017	11.033438	9.013287	-0.0674844262833	5347	0.452216195998
TRINITY_DN123161_c2_g1	1.95108232597077	0.607683513603251	6.10388112246204	6.16360484338896	1.460324	7.886953	5.698898	-0.0151903989617	1585	0.596845425868
TRINITY_DN106997_c0_g1	-0.881242983909942	2.07642018483165	1.60972475712447	1.9142249428491	-2.267589	2.207673	5.494096	-0.00394369615338	1898	0.490516332982
TRINITY_DN107366_c4_g1	2.07173979336422	2.24845620874675	0.709701125540101	0.816351027102799	-0.300995	2.117361	2.323797	-0.0195161888324	560	0.544642857143
TRINITY_DN105123_c8_g2	4.8653033102435	4.20193983788968	3.9720098269351	3.70753979905008	-2.162951	21.919065	45.872523	-0.0358923653784	7504	0.436167377399
TRINITY_DN106352_c4_g3	4.69382700371389	4.01207355147009	5.31308650524299	5.42211415372128	-2.317195	4.801533	11.463500	0.00515731331441	5325	0.53765258216
TRINITY_DN118659_c0_g1	1.84390897062331	0.836634202536444	3.77820493201048	4.01557296742267	-1.846087	11.175612	20.428615	-0.0776168897836	4143	0.401158580739
TRINITY_DN121429_c0_g1	2.26701104815635	3.44432053789208	3.39322285182582	3.66673406240169	-0.469660	24.765555	27.962773	-0.0813802804285	7115	0.452846099789
TRINITY_DN121295_c2_g1	2.53682676342561	3.88718493864756	1.8819728562014	1.35988415906313	-1.354698	3.255854	5.087175	-0.0409675811638	2857	0.443472173609
TRINITY_DN125809_c1_g2	5.31785733180209	6.13763148599905	5.76071831382902	5.78148529942965	-1.065685	61.101826	82.101034	0.00680277372731	13260	0.474283559578
TRINITY_DN122182_c3_g1	-1.39929641699911	2.06725472243742	-Inf	-Inf	-2.227417	3.700926	8.563222	0.0424031879023	1288	0.483695652174
TRINITY_DN124240_c2_g1	5.04555732852695	4.41406759226809	4.81006865625556	4.62214488049789	-0.288868	5.793426	6.265403	-0.0141345331448	6047	0.537787332562
TRINITY_DN116093_c0_g1	4.25765653840472	3.56882064252164	3.02743282512772	2.92184573996857	-1.412963	6.655734	10.338973	0.0141384273998	5133	0.431911163063
TRINITY_DN118666_c1_g1	0.5644528478171	2.43278806709578	0.425628133497346	0.621924196593662	-1.807349	3.218302	6.099638	-0.048263677698	1413	0.438782731776
TRINITY_DN122410_c1_g3	2.54050139014273	2.42071670823557	2.39291921893989	2.39669716736728	-0.675995	3.869931	4.725080	-0.0595756547715	1605	0.416199376947
TRINITY_DN122040_c3_g1	4.29134694141134	2.6698245624717	5.45008073824887	5.28377704170684	-0.247814	1.497858	1.625327	0.0184852208676	1268	0.460567823344
TRINITY_DN111081_c1_g1	3.09655720294157	1.2832126037136	4.98496510670587	4.89144092994536	-1.732677	2.220949	4.190509	0.222124487936	2472	0.591828478964
TRINITY_DN124718_c2_g1	2.06743504190774	-Inf	2.05085283701141	1.63342043310461	-0.036687	0.478930	0.486952	-0.0817531470276	293	0.552901023891
TRINITY_DN125852_c6_g1	3.36745974759349	3.52756084976052	3.23681566089889	3.36358271214555	-1.293111	10.399337	15.300011	-0.0314639170927	2280	0.453070175439
TRINITY_DN122984_c0_g1	5.32463856323223	4.17322140858155	4.96273178866419	5.04470700364431	1.082789	9.337669	7.300564	-0.0911412680692	5968	0.663036193029
TRINITY_DN123070_c2_g1	4.20848900972721	5.34391872954166	3.7972021415164	3.925469286449	-1.425578	2.308227	3.792191	0.0110402268538	1040	0.638461538462
TRINITY_DN110774_c1_g2	4.20427050758515	4.6836594448191	4.28426837277655	4.16509873631184	-0.617484	9.248413	10.947715	-0.0448194268766	1961	0.489546149924
TRINITY_DN110774_c1_g1	1.45926049676467	1.58190040342785	3.64640766492434	3.84674954314523	-0.993927	1.746578	2.461600	-0.0807222414211	3884	0.424819773429
TRINITY_DN121125_c2_g1	4.81222731095817	5.91839465740309	4.72654646226101	4.96127717124696	-0.830328	17.135567	21.511670	0.2238678365	4445	0.56670416198
TRINITY_DN118324_c2_g2	4.22377192143684	5.32254618597125	3.15453674546579	3.16020398985849	-1.972536	2.332596	4.920174	-0.056454615223	2585	0.426305609284
TRINITY_DN105005_c3_g2	3.11950060681337	3.88094001302697	2.67300973260721	2.75369292157628	0.097220	1.296904	1.255875	-0.012535900899	256	0.6875
TRINITY_DN115079_c2_g3	3.11000268390275	1.64067046807851	4.73722125550041	4.70356678671791	-2.241053	11.344889	25.040397	0.00377332939381	7198	0.395804390108
TRINITY_DN123665_c6_g3	4.3456121533936	3.83386565202181	4.23862597399982	4.14819492196108	-1.865777	11.758981	21.656740	-0.0386223429613	7312	0.395787746171
TRINITY_DN117057_c2_g3	4.65496244978479	5.2643998187543	4.38148869415909	4.21513111331407	-0.007520	2.993420	2.999811	-0.0151332066612	4386	0.489968080255
TRINITY_DN121531_c2_g4	1.10041285165844	3.42944304314125	1.50443052954696	1.16386011658045	-1.516298	3.017812	5.056409	-0.0738261971964	2415	0.48115942029
TRINITY_DN115841_c0_g2	-0.688226804701224	-1.00898220815402	-Inf	-Inf	-1.124153	1.218359	1.862396	0.00522733475551	299	0.505016722408
TRINITY_DN125722_c1_g1	7.73541288372773	7.56545176567456	8.36779055156106	8.29250412666797	0.492811	3.232380	2.833396	0.0727692058507	1653	0.580157289776
TRINITY_DN121175_c6_g2	4.35232162490937	5.18152152047198	4.00822650863166	3.89330248548469	-1.909973	0.860533	2.036332	0.00432365657813	1652	0.422518159806
TRINITY_DN119541_c2_g1	3.70610140959605	3.70247090325039	3.51846182455446	3.42502825360065	-1.544314	23.309688	37.233789	-0.0434834067302	8417	0.383984792681
TRINITY_DN124132_c0_g1	6.51471599588164	6.49968307791398	7.13889933115842	7.06923898396418	-0.098611	3.924367	4.032720	0.0222192254989	776	0.530927835052
TRINITY_DN115432_c1_g1	1.19444984561545	-0.0992622412540846	-0.153969582422447	0.59219936835787	-1.636889	0.641627	1.386004	-1.86653359906e-19	498	0.622489959839
TRINITY_DN124644_c0_g6	3.93849166575282	3.53369390194922	3.64331827533826	3.63952791467126	1.142256	10.299606	7.968391	0.0648854827113	1913	0.507056978568
TRINITY_DN124262_c1_g3	2.68464583096449	3.89756803119742	2.34783282415531	2.18011196953664	-0.424198	18.022943	20.117684	0.000993929202149	4072	0.518418467583
TRINITY_DN123112_c1_g1	1.11003941925886	-0.0279272524663381	5.39215307177195	5.28622851093924	-1.675406	9.947169	16.959389	0.0167852001753	3000	0.557
TRINITY_DN117942_c7_g5	5.38278999069151	3.4503034972737	3.56227961585551	3.58635837878882	-1.791941	5.897834	10.740735	-0.0170823321784	2933	0.376747357654
TRINITY_DN125204_c1_g2	4.10266044026418	4.59475206976129	4.85249392379581	4.78420710089115	-0.403518	6.855254	7.647897	-0.0494576918842	3236	0.428615574784
TRINITY_DN125204_c1_g1	4.59947486759006	5.43746453795506	4.69348426554765	4.58693742612986	0.170842	14.326801	13.742765	-0.102652053907	5406	0.442471328154
TRINITY_DN118066_c0_g1	2.7636071182915	3.86122301567585	3.33477683015425	3.27581013437665	-2.199174	2.980774	6.916157	0.000536628744902	1600	0.39125
TRINITY_DN116844_c0_g3	5.56813525501471	3.90876900700302	5.32531689803298	5.37339051125894	-1.100963	10.304481	14.184024	0.155039009178	7076	0.432447710571
TRINITY_DN106649_c0_g2	4.43976293066681	4.38801475799573	4.62712125642751	4.61504251674808	-0.103750	5.146457	5.291795	-0.0242170326265	1352	0.694526627219
TRINITY_DN108428_c3_g4	1.44410899243976	2.57903386524019	0.0636251956701637	-0.681018341580844	-1.977259	8.143132	15.936726	0.040279628581	2740	0.416423357664
TRINITY_DN108428_c3_g2	1.99839534311353	-0.240376181365785	5.04787395125505	5.00788746658131	0.437450	9.184458	8.261093	-0.0727890708564	7833	0.405464062301
TRINITY_DN103509_c0_g2	3.28924588544177	3.51112959542214	2.74911660331506	2.72294312780291	-0.732064	1.910097	2.431350	-0.0453649888472	1168	0.52397260274
TRINITY_DN123239_c0_g4	4.86029454343175	4.81103775321346	6.10741878875661	6.20802168801144	-1.028429	15.355260	20.536395	-0.0589199758383	14471	0.462096607007
TRINITY_DN123368_c2_g1	5.68841129214988	3.08488531569871	6.3052934688353	6.16621641659791	-1.641294	10.380210	17.436186	-0.0401247955532	3139	0.502389295954
TRINITY_DN108984_c3_g2	3.63818010967908	2.38627035699488	1.3095408218462	1.30584966162293	-0.407692	1.913990	2.179221	-0.0319177855522	865	0.436994219653
TRINITY_DN117839_c3_g1	2.80751219881546	3.63703333997717	3.52931522498089	3.59816883048486	-0.681612	15.452534	18.566423	0.155857821081	3853	0.502984687257
TRINITY_DN105050_c10_g1	4.17940909693058	2.74768398068349	2.74061860642415	2.85470870896723	-1.688970	1.439628	2.788781	-0.0969866173034	2492	0.534510433387
TRINITY_DN121211_c2_g1	2.85961665963574	0.0189114250338209	2.20829441802436	2.22225921533638	-1.539662	7.196358	11.715427	-0.0245532434593	1919	0.597707139135
TRINITY_DN125095_c1_g1	3.40443188099604	4.28077288249356	3.62139020926685	3.53708738387795	-1.818120	8.311918	15.127525	0.105269254535	5076	0.431442080378
TRINITY_DN120416_c0_g1	4.56455935260171	4.76212848653161	4.92920416791156	5.02215400541725	0.458155	7.508386	6.710996	-0.109619152299	6160	0.579058441558
TRINITY_DN106767_c6_g2	2.22505495064431	0.0085370588924528	1.63174855121305	1.89036085099222	-2.083353	2.372001	5.289156	-0.0744125542156	2274	0.642040457344
TRINITY_DN124007_c1_g2	4.3522567049494	5.53645762146825	5.17157084196257	5.5633200606457	-0.075547	33.711289	34.340370	0.109813096768	5839	0.586230518924
TRINITY_DN125294_c1_g1	6.27633945724453	6.34491652973689	5.80863690184811	5.65399393857065	1.619839	4.911142	3.384156	0.0210570478763	1872	0.454594017094
TRINITY_DN122541_c2_g1	-Inf	4.34392311362788	-Inf	-Inf	-1.526638	12.331938	19.729397	-0.00134292174008	1690	0.583431952663
TRINITY_DN120766_c0_g2	4.94909324003442	4.77891679174035	4.51357613502639	4.46454390899036	2.096307	2.870426	1.735173	-0.0396806548326	1239	0.451170298628
TRINITY_DN125738_c1_g1	1.29389060488303	-0.0879481709564057	2.01009150121318	2.43178332937801	0.374886	7.896791	7.200467	-0.0255344410514	1803	0.593455352191
TRINITY_DN121698_c4_g2	-0.863320552172004	-0.883260476269549	0.430809307564515	0.259077731577639	-1.627734	0.281635	0.760152	0.000379416880602	210	0.733333333333
TRINITY_DN113791_c9_g1	1.58553801949797	2.12382257171393	5.48233334188199	5.33630891251125	0.004178	0.468513	0.467623	-0.0816239260182	1751	0.383209594517
TRINITY_DN116505_c2_g1	-0.279982738929297	-0.951445793663668	-0.147719073721626	0.454568517411938	-0.086059	1.738186	1.785868	0.0154476827775	417	0.73381294964
TRINITY_DN124276_c1_g1	1.80544601632871	3.59989317979918	2.24407628369384	2.11254892314879	-0.466945	5.872540	6.681992	-0.0843545755404	3551	0.426077161363
TRINITY_DN105398_c0_g1	3.33480451814888	2.99603846199398	3.77707550204982	3.64132125871518	-0.536521	0.809896	1.001535	-0.0220992388415	940	0.413829787234
TRINITY_DN107370_c2_g1	3.27382973845217	2.74944409892726	2.51381893222975	2.39137157820861	0.524416	1.793678	1.535615	-0.0021067759595	2399	0.476448520217
TRINITY_DN116273_c6_g1	0.126601566279692	1.07073075571277	4.27582472022731	4.44707449975102	-2.403953	1.885999	5.201700	0.000560414272132	2248	0.674822064057
TRINITY_DN105637_c4_g1	4.18606594860451	3.21704263464687	3.57203450968945	3.59262263070944	-0.759544	0.046615	0.119701	0.00890207715134	1317	0.447987851177
TRINITY_DN124011_c5_g3	4.63684644361063	2.92918459598114	5.08622921341083	5.12089556833625	1.730895	10.847997	7.506436	-0.0380394177245	4711	0.394396094248
TRINITY_DN121639_c0_g1	3.77286548334503	2.77199441036556	2.90939168998204	2.84290651601935	-0.111528	3.140605	3.241912	0.043298965207	1214	0.482701812191
TRINITY_DN100162_c0_g1	2.91978625380847	2.32087026236961	2.94805498758354	3.24354932056537	-2.238343	2.220844	5.431133	-0.00787853100302	2313	0.594466061392
TRINITY_DN123782_c2_g2	4.77030452605686	5.24915493047071	4.78443597341267	4.82178539894724	-1.041574	2.033850	2.891859	-0.0330488236277	3614	0.403707802988
TRINITY_DN112624_c1_g1	2.96419313246911	2.60324893460643	2.70001294943531	2.79666396224512	-1.291607	0.811217	1.404587	0.0190829799982	527	0.645161290323
TRINITY_DN118399_c3_g1	2.43569330530157	5.52075886767478	2.9070309019438	2.96722418087238	-0.765389	1.848850	2.385243	0.268792820009	1090	0.533944954128
TRINITY_DN120611_c2_g1	5.17834078678822	1.69274845411126	-Inf	-Inf	-1.767343	6.358062	11.421490	-0.0598452005837	2115	0.452955082742
TRINITY_DN109689_c1_g1	3.93583415086978	3.43322939861481	4.45840198034113	4.43531824957749	-1.723059	0.476509	1.163286	-0.000158718303021	1386	0.493506493506
TRINITY_DN107479_c4_g3	3.20740833258928	4.85528915656759	4.10224286367134	4.03360256951281	1.420594	2.639696	1.835300	-0.0843424322817	1011	0.652818991098
TRINITY_DN119055_c0_g1	1.68121170548767	0.829045324777709	-Inf	-1.53635156538406	-2.033484	1.605111	3.654476	0.0034094683574	788	0.644670050761
TRINITY_DN121743_c1_g2	5.27399090506411	4.83370288606528	5.47766570436657	5.32181209383159	-1.301484	18.849231	27.595093	-0.0581492426654	9816	0.411369193154
TRINITY_DN121255_c6_g1	4.40623885333073	4.83878444756219	4.1553322773183	4.15637055044353	0.089322	8.484402	8.295136	-0.0844298326715	5732	0.370900209351
TRINITY_DN117159_c7_g1	2.5219587501746	0.218130770062324	1.59721107057472	1.76411994489902	-2.003456	0.716404	1.865954	0.00915485095456	1544	0.474093264249
TRINITY_DN124469_c3_g1	2.5579088253387	1.08550472542606	4.63360489042321	4.57923890547981	-0.889215	0.061075	0.162225	0.0	978	0.444785276074
TRINITY_DN104508_c3_g2	3.14969580325568	3.47030838182571	2.23318534931056	2.1995703158225	-0.647787	0.765866	0.996388	-0.0859828034393	2018	0.541129831516
TRINITY_DN109425_c2_g2	2.61995224920621	4.40941531301504	2.58317261137772	2.55807381384071	0.588199	2.637533	2.245370	-0.0901795113366	912	0.492324561404
TRINITY_DN102415_c8_g3	1.75290568224649	2.9491933823657	1.12541634862078	1.30393114858521	-2.331841	3.560759	8.761258	-0.0532873334771	3315	0.485067873303
TRINITY_DN103924_c1_g1	1.90313786216142	0.989409031950723	3.46508307556437	3.37941309762025	1.275977	2.549961	1.829329	-0.0161421748822	944	0.408898305085
TRINITY_DN120183_c3_g2	3.68612374161165	1.51314609560728	1.76813731154324	1.73074856426038	0.613469	1.867823	1.561924	-0.109908549375	1153	0.427580225499
TRINITY_DN122088_c1_g1	4.79520184666509	5.44683957840237	4.79331829671922	4.85067729926627	0.523120	11.759078	10.389171	0.108448590601	3174	0.553245116572
TRINITY_DN124498_c2_g1	4.54386325775081	4.65211333363141	4.83925551098582	4.87329700137091	1.149697	40.079776	31.330642	0.00822617398025	6105	0.576085176085
TRINITY_DN125222_c5_g1	5.25871777107078	6.28873036937465	5.30731007982761	5.25442244921537	0.628410	42.755951	37.108703	0.0414262344159	7414	0.423253304559
TRINITY_DN124607_c1_g8	5.67084102634258	5.09022331493455	5.4540174416846	5.35698187746612	1.444642	8.274813	6.004574	-0.0215277401632	1972	0.440669371197
TRINITY_DN123357_c1_g2	3.95302613757883	3.61032713522467	4.78815010767844	4.81400481001113	-1.473168	1.463490	2.557674	-0.0751672887037	1180	0.650847457627
TRINITY_DN116449_c3_g1	1.70126790209279	4.96072337042553	2.87901263814535	2.89698962598118	-0.119545	3.161012	3.270425	0.310973831831	1482	0.448043184885
TRINITY_DN124607_c1_g1	3.14779163865531	5.33020559261181	3.36986140649737	3.34452029308571	-1.589935	29.884671	48.479907	-0.0177568815022	9258	0.472888312811
TRINITY_DN122509_c3_g1	4.6848294580269	4.68576873464937	5.13582366210888	5.12729962757461	-1.909471	9.613152	18.144314	0.122480406229	7189	0.456669912366
TRINITY_DN110876_c3_g4	1.21039226051706	2.34943749034654	1.71262934573179	1.69937968876128	-0.043611	1.470616	1.491599	-0.0846614375001	770	0.522077922078
TRINITY_DN120956_c3_g1	2.3530425777803	2.01752483656011	4.29642166037097	4.17278089606764	0.935018	0.789837	0.564759	-0.0818552201087	744	0.395161290323
TRINITY_DN110876_c3_g7	4.20655682343585	4.60064763887491	3.97015365676642	4.11392300887724	-1.371032	3.905328	6.086891	-0.0378299913101	1605	0.682242990654
TRINITY_DN114082_c6_g1	1.58396829266311	0.725643390453375	3.57281356723802	3.2692108874895	-0.763812	4.664747	5.833867	0.303906328847	3581	0.380619938565
TRINITY_DN122218_c1_g1	0.792019448181379	1.99022388802906	5.36453866399864	5.50531074873667	-1.289077	26.478948	38.486453	-0.0430883641441	6340	0.488485804416
TRINITY_DN106356_c1_g2	-0.298153904820286	1.79768740325563	5.18844004424316	4.82960173888053	-1.070494	6.998385	9.600172	-0.0904471627439	3253	0.571472486935
TRINITY_DN120508_c0_g1	3.16628969942803	4.24205309582479	3.5531614134497	3.60564534951352	0.291737	14.291956	13.323781	0.225332483299	4010	0.48927680798
TRINITY_DN112311_c4_g3	4.00954407877191	2.55693001803483	4.0469891098604	4.0150979065675	-1.765640	0.497243	1.231540	0.00894736842105	3961	0.370613481444
TRINITY_DN117814_c1_g1	3.45281748200045	2.3003209666303	2.34525409748897	2.14570977848668	-0.870055	5.905239	7.605507	0.00529105584875	3170	0.535331230284
TRINITY_DN120957_c5_g1	3.21912999073162	2.57584026647391	3.53473162764541	3.34552281454382	0.614159	9.403612	8.126929	0.0352841499024	1126	0.617229129663
TRINITY_DN122607_c2_g1	0.449298974451383	3.40806703627498	-Inf	-Inf	0.047400	0.906882	0.891307	0.182287491657	467	0.633832976445
TRINITY_DN122697_c1_g1	3.68913667836583	4.85031415541034	3.82544529045654	3.81357317604425	0.281025	14.898517	13.925564	0.0208106784998	3737	0.44420658282
TRINITY_DN105341_c0_g3	5.10238053951803	4.23022549806637	4.02631267133761	4.01868077152895	-0.674601	2.489269	3.074831	0.0946680941511	892	0.609865470852
TRINITY_DN120205_c0_g1	2.81029023199009	3.1580881603058	3.19262838392376	3.04903216835835	-0.284449	0.724568	0.812114	-0.0721013682029	1086	0.465009208103
TRINITY_DN107201_c4_g3	3.48610700770942	3.80800359806024	1.82931566020971	2.09272945972124	-1.887249	22.231580	40.892936	-0.023101141183	7873	0.453956560396
TRINITY_DN106132_c4_g1	3.40138392440697	2.83620294675142	3.62254025075552	3.83613084609706	0.204335	1.270250	1.187547	-0.0139227049504	459	0.623093681917
TRINITY_DN120242_c2_g2	3.58339062205792	4.61589276267901	3.92900239203102	3.79500524495593	0.321179	10.567023	9.773153	-0.0702360559309	4395	0.45369738339
TRINITY_DN123767_c0_g1	3.3942919177501	4.49384073476291	3.42772919064532	3.61145970400813	-0.885182	21.051925	26.841285	0.0581295876838	6981	0.428305400372
TRINITY_DN121452_c2_g1	4.50263839565787	4.11620028448333	4.47837486497222	4.31017469506587	-0.287649	12.839659	13.828913	-0.0819653094444	7315	0.446616541353
TRINITY_DN109493_c2_g1	1.15561339538045	0.283311427116719	3.98588556620521	4.09087085728194	-1.752588	0.414639	1.072685	-0.000904692062013	1532	0.396866840731
TRINITY_DN120821_c2_g1	4.5632308068344	4.50772147703391	4.11350572671364	4.02615684259876	-1.066067	7.811817	10.676680	-0.0315306639834	4819	0.46627931106
TRINITY_DN124807_c0_g1	3.22584426276517	4.55744470941662	4.09870686173152	4.16195249359489	-2.132738	2.139394	4.954856	0.00365514234935	1991	0.472124560522
TRINITY_DN116013_c4_g1	2.22736360321412	4.06976112557188	3.09804214707684	3.16738396422992	-2.007075	4.891590	9.925527	0.0465946894023	3155	0.492551505547
TRINITY_DN113336_c0_g1	3.70826369813795	3.71929803310274	4.50083724784588	4.58281091254911	-1.870315	1.819113	3.744616	0.0179634639551	4412	0.436083408885
TRINITY_DN113477_c1_g2	1.98477264969178	2.95683944769378	2.6587085521006	2.78126066436471	-1.786155	0.889486	1.952216	-0.109556177529	2680	0.460074626866
TRINITY_DN106484_c3_g1	1.80048549524065	3.2522924972851	5.40846621108179	5.29476160539847	-2.152855	4.501195	9.874597	-0.0419513489245	9346	0.472287609673
TRINITY_DN125676_c3_g2	6.9071728537803	5.67411420423314	6.50328923121578	6.4852973094206	-0.704598	5.935820	7.253490	-0.0170329205822	3055	0.483469721768
TRINITY_DN111139_c2_g4	1.56842283174043	2.18789233127197	2.20388772825096	2.20310141445606	-1.804915	1.595680	3.230013	-0.00610933544007	1716	0.548951048951
TRINITY_DN125676_c3_g1	4.58826502121382	4.55581988039296	4.52478286829279	4.53992771518792	0.148318	17.246294	16.636926	0.00263175758479	3907	0.489889941131
TRINITY_DN118498_c1_g1	2.12570128892434	2.68405102303739	1.46488302426475	1.4923750918617	-1.372236	2.934269	4.643243	-0.00382856298735	798	0.350877192982
TRINITY_DN106698_c1_g1	0.535832679088966	-Inf	-Inf	-Inf	-2.099269	1.776059	4.133656	0.122086365428	635	0.436220472441
TRINITY_DN112066_c2_g1	2.78613183182147	1.71915205955325	1.71841777197722	1.62062704725689	-1.055854	0.123675	0.292131	0.012030075188	1014	0.423076923077
TRINITY_DN120666_c5_g1	5.08225477727157	4.88131354194528	5.72501040598844	5.66114006402354	-0.680598	12.660048	15.227660	0.046595482242	7712	0.41260373444
TRINITY_DN118811_c1_g1	0.393890239602038	0.0456177035587254	0.401439032095385	0.586778982402312	-1.001992	0.106258	0.253184	-0.000494804552202	218	0.417431192661
TRINITY_DN122309_c6_g2	1.71105725603706	3.43619242578755	3.51834245760344	3.48611718507699	-1.618698	3.391806	5.891949	-0.0418160715965	3617	0.376831628421
TRINITY_DN125365_c1_g1	4.70528885445297	5.27156055816106	5.07408338155351	5.01368719979395	-0.597698	51.901719	60.620868	0.0207951646648	7478	0.482749398235
TRINITY_DN107893_c2_g1	1.68117444989388	2.05962985403111	2.36872196307559	2.40966333203807	-0.769906	0.062619	0.144867	0.0	438	0.454337899543
TRINITY_DN124999_c4_g1	2.52363609075888	4.33321827789453	2.36283175196935	2.10544027707657	-2.080618	1.375437	3.289070	-0.000202031681093	1011	0.394658753709
TRINITY_DN111858_c6_g1	2.84984879897691	2.27137775625415	2.65507315447962	2.67676880456898	-1.880766	3.040295	5.988797	0.178183859936	1949	0.445356593125
TRINITY_DN114590_c3_g1	2.66558801939886	2.03080836300908	5.00389177840206	4.83627360619356	-0.280359	13.636883	14.656378	-0.0857726981732	5648	0.362252124646
TRINITY_DN114618_c0_g1	4.12661234927284	3.35565509691848	5.11512389489683	5.11095258237172	-0.619390	3.859623	4.628872	0.053305325938	6260	0.401277955272
TRINITY_DN114590_c3_g2	0.949010394143992	0.961193312298742	2.7394808419826	2.87001345799564	-2.040847	9.794807	19.640843	-0.0626754777027	4259	0.368396337168
TRINITY_DN123295_c2_g1	3.81908263139274	3.12509283482166	3.80797366473591	3.86806620132669	-0.918372	0.781557	1.142823	-0.068121035044	1457	0.375428963624
TRINITY_DN119488_c0_g1	2.73558286772826	0.512009137820001	1.70239190813925	1.03703510437389	-1.617174	6.131347	10.351903	0.0402179302253	2294	0.520052310375
TRINITY_DN116666_c0_g3	5.06105755722995	4.75042918076969	4.87983147151228	5.02407331996892	-2.449199	11.866522	29.347646	-0.00240903136376	12436	0.493325828241
TRINITY_DN116666_c0_g1	4.40132312063106	5.09509845750571	4.29666685553005	4.37073398594454	0.339234	1.932886	1.748092	-0.043764203464	1666	0.50300120048
TRINITY_DN120777_c4_g1	5.09688440395135	5.35009917688583	3.78880352564951	3.65150563336774	0.621555	8.694109	7.495759	-0.00999256999488	4324	0.475023126735
TRINITY_DN125412_c2_g1	4.07196984135251	5.35230270743856	3.46853664254418	3.51935803515527	-0.216444	22.088716	23.322865	-0.0630855736264	4381	0.627938826752
TRINITY_DN109622_c2_g1	2.98469179339268	-Inf	-Inf	-Inf	-2.216471	5.248760	11.797968	0.033560410519	1309	0.4820473644
TRINITY_DN125412_c2_g2	4.07644369246535	3.73084262572626	3.72130406403391	3.62591660052199	0.195853	10.909147	10.395945	-0.0324232173306	2467	0.44183218484
TRINITY_DN117022_c2_g4	4.47663516685555	4.04989000623029	4.39573673284321	4.44297610718888	-1.158070	0.160017	0.374888	0.0150214592275	1896	0.556434599156
TRINITY_DN121916_c0_g1	2.59751303494928	1.6353026100287	0.333773871041278	-0.0583152797387695	-0.994702	27.079968	35.680455	0.0325793208812	3791	0.525982590346
TRINITY_DN103645_c0_g1	3.2907416932216	2.84578395944491	3.60423503892865	3.66571794951673	-0.479963	23.481677	26.592306	0.039799788779	4809	0.642337284259
TRINITY_DN118764_c2_g1	1.37924477232867	0.15754086114581	1.53469668614111	1.68002901958029	0.978819	0.863468	0.614367	-0.0280532183921	394	0.611675126904
TRINITY_DN121389_c0_g1	3.82469175728978	4.1175648661496	4.45944976167165	4.4882397933576	0.399400	11.759491	10.685350	-0.00653642504027	2544	0.437893081761
TRINITY_DN113173_c1_g1	3.75972573743657	4.13967342834931	3.29934247756306	3.10107944914263	-1.634961	1.339726	2.551713	-0.0750658888731	764	0.565445026178
TRINITY_DN125730_c2_g2	2.76322346876889	3.76509387407305	2.51938307532736	2.54909867963812	-0.132711	2.947600	3.062396	-0.0929804865353	1443	0.595980595981
TRINITY_DN125730_c2_g1	1.75035167863232	3.38363507015784	3.9110435334501	3.93643528764629	-0.819351	0.066003	0.157771	-0.00301204819277	803	0.496886674969
TRINITY_DN117693_c4_g1	4.89075665750818	4.19040996162995	4.85492206086328	4.80376206190572	-1.457301	22.287584	34.466277	0.0707216041022	5869	0.513886522406
TRINITY_DN111322_c1_g1	5.22573941744488	4.684521388629	4.52969509186846	4.42365321947165	1.181205	0.483292	0.294087	-0.0869296855813	1151	0.554300608167
TRINITY_DN111700_c1_g1	2.94323260612421	3.72595498017271	2.1382050753598	2.25410305663718	0.529761	4.534857	3.961789	-0.0163169300486	1084	0.677121771218
TRINITY_DN119551_c1_g1	4.91986247755244	4.29750582752297	3.74615061194666	3.70698708687749	0.285029	1.871508	1.718336	-0.0994777137505	1606	0.448318804483
TRINITY_DN118995_c5_g1	4.02706537208739	4.48307459856832	4.05895196982679	3.97172477781789	-1.336177	25.114886	37.128988	0.00578815262708	5726	0.393119105833
TRINITY_DN120951_c0_g2	5.43782234959678	4.95838672836162	4.94636799170409	4.87669757813534	-0.813831	13.812095	17.280602	-0.0525254866326	5062	0.461675227183
TRINITY_DN119454_c3_g2	-Inf	-Inf	-1.33645385037595	-1.12046325704809	-1.474117	1.412140	2.478757	-0.0203711311472	252	0.615079365079
TRINITY_DN124312_c1_g3	4.69853134249168	5.59602406712272	4.91571242948339	4.90082925673021	-0.200892	0.897228	0.967202	0.0309785442918	3399	0.412180052957
TRINITY_DN125652_c2_g1	6.12286156660736	8.46607878394265	4.48348789957031	4.34348279215482	-1.107307	8.504394	11.768463	-0.0392175855815	1889	0.466913710958
TRINITY_DN116391_c2_g3	2.30640221657088	2.61346936644786	3.86521330967057	3.97825626884099	-1.510582	0.259535	0.664841	-0.000155696547429	1195	0.484518828452
TRINITY_DN121714_c7_g1	3.40612781865327	4.74910892681596	2.63291955852255	2.60420581699443	-1.871480	0.880935	2.030248	2.9520295203e-05	4648	0.393287435456
TRINITY_DN106718_c5_g8	0.306256011553987	4.79943657084234	-Inf	-Inf	-2.199440	2.380053	5.649590	0.00834272289214	2002	0.52047952048
TRINITY_DN124653_c6_g1	-0.0473052340871251	-Inf	0.54402899366661	0.409475267694214	-1.313042	0.240810	0.552303	0.00561797752809	295	0.467796610169
TRINITY_DN114053_c0_g1	2.16764112810175	1.21260983822672	2.24612573286079	2.50074165686021	0.079724	3.782627	3.701380	0.114263946541	1103	0.671804170444
TRINITY_DN109722_c10_g1	5.11911512135987	4.4190686877313	3.20176696226848	3.16204362077043	-1.560254	1.344400	2.470033	-0.0251309821895	3690	0.380216802168
TRINITY_DN122134_c0_g1	4.26767892008668	4.69410672875063	2.59031928839774	2.39602150513937	-1.140549	13.138153	18.267364	-0.0478275894978	3791	0.496175151675
TRINITY_DN113663_c7_g1	3.96833945797982	3.14462789099229	3.4876326081249	3.60166320130654	-0.995972	5.895498	7.915610	0.112137268873	2290	0.468122270742
TRINITY_DN123527_c2_g2	3.34200740638784	3.40047775823834	3.72391755524414	3.73992256596687	0.226363	1.906570	1.781400	-0.0434870063926	1537	0.686402081978
TRINITY_DN116672_c1_g1	2.936976002692	2.88551308895087	2.91364503160033	2.58138085759904	-0.533993	12.643483	14.574917	0.0477825947025	5867	0.45304244077
TRINITY_DN124716_c1_g8	0.77913825536602	0.878368506277579	-0.153969582422447	-0.524466473730918	-1.882080	2.302805	4.649608	-0.001195661457	621	0.373590982287
TRINITY_DN119977_c3_g2	2.33823819946991	0.882477412123906	1.73362313190481	1.74037301619333	-1.120546	0.317770	0.597816	-0.102435908846	542	0.634686346863
TRINITY_DN105451_c0_g2	4.51687226573909	3.54309739969319	3.79225506305193	3.81159475270296	-1.695070	0.747376	1.614884	0.105540959774	1757	0.439385315879
TRINITY_DN118023_c0_g1	5.81028382777575	3.34090975607957	3.94763415220828	3.91566648588099	-2.195418	2.161634	5.176402	0.0571057551343	1962	0.545361875637
TRINITY_DN125608_c5_g1	4.56013166337152	5.64342900272306	5.03646146886095	4.89695448085178	0.842665	5.179134	4.216087	0.00360030038393	4562	0.405304690925
TRINITY_DN108194_c3_g1	4.64958517530501	3.84378764650954	5.1028111485782	5.11358976496647	-1.532452	4.451635	7.354441	-0.0204462008276	1999	0.383191595798
TRINITY_DN119794_c7_g1	4.57559205106424	5.11867893515879	3.21061771657136	3.18325444192774	-0.034622	7.604613	7.672828	-0.10022896532	4909	0.472397636993
TRINITY_DN123142_c3_g1	3.31834649003403	3.48300865785814	4.02910394821625	4.20799470494621	-0.217248	28.760160	30.363342	0.0357079910134	6372	0.531230382925
TRINITY_DN123907_c0_g2	5.35245675751033	3.69749896690942	4.08604279583045	4.01974128643297	-0.676690	5.694071	6.902843	-0.0729200215936	2804	0.521041369472
TRINITY_DN122863_c1_g1	3.89328336974216	2.7042450637673	5.95041995965625	5.97199306354853	0.841568	8.537162	7.011926	0.00632468992525	3340	0.653892215569
TRINITY_DN122606_c1_g1	3.07382371443999	3.30013610162356	3.02166876695644	3.0931029900329	0.109594	34.168846	33.283841	-0.0672883939562	4285	0.534889148191
TRINITY_DN106866_c2_g2	3.24089492258805	4.99253978585234	4.70735752355371	4.73000696196472	-0.750769	0.590982	0.824506	-0.0645687834479	849	0.619552414605
TRINITY_DN121574_c1_g1	1.80693520997635	0.145772761141223	5.09945732913823	5.20099068457346	-0.670164	9.798426	11.774941	-0.0325938857044	11243	0.381837587832
TRINITY_DN109138_c1_g2	5.11623883149735	5.4872132211163	5.36814870816703	5.23169518934017	-1.037494	2.945812	4.103444	-0.0220127656032	1836	0.507625272331
TRINITY_DN118455_c6_g1	1.60422440251647	0.938990806480908	-0.0652323182367747	0.610927769710191	-1.247170	0.152680	0.389679	-0.0583417978669	290	0.710344827586
TRINITY_DN122590_c1_g2	4.11667046969139	3.21808239773471	4.09472271439792	3.99830058569211	-0.208241	4.302170	4.557214	0.0327099623632	921	0.57437567861
TRINITY_DN124895_c1_g1	1.76061660700404	1.38155300205496	-Inf	-Inf	-0.970022	1.719386	2.403499	0.0580863873687	1237	0.444624090542
TRINITY_DN115500_c6_g1	4.06073368114891	3.87318794444187	5.01274186807581	5.11951480738834	-0.868649	8.044043	10.300396	-0.0538776107381	4405	0.378887627696
TRINITY_DN125188_c2_g1	6.91517298965746	4.3216708428529	6.28153928382474	6.50824137844339	0.588661	2.375347	2.015908	-0.111102034439	3371	0.512607534856
TRINITY_DN107572_c1_g2	1.08934700303489	-1.50596353811162	-Inf	-Inf	-1.845875	6.091891	11.347916	0.063965777894	1435	0.537282229965
TRINITY_DN106109_c0_g1	3.32658914620535	1.41552202888811	2.56145735897308	2.53456051784598	-1.444705	0.745189	1.411330	-0.0653871398502	645	0.663565891473
TRINITY_DN116496_c3_g1	4.03565976502149	4.19785223177672	3.757200098513	3.60853266074566	-0.026863	0.375143	0.380170	0.019591083854	1605	0.411838006231
TRINITY_DN114597_c1_g2	1.35546934679482	1.5004944236043	0.38237699613452	0.342380720436589	0.369949	1.286543	1.141170	-0.0255412268769	656	0.446646341463
TRINITY_DN117812_c5_g1	3.83716588906743	5.93747820684722	3.16856771198215	3.15783389637005	-0.896691	17.613589	22.564395	0.0234667218968	4956	0.483656174334
TRINITY_DN116830_c2_g1	4.1423602686779	3.40536582929025	4.50785048079948	4.7156489731818	-0.088773	3.387123	3.472702	-0.0657910743404	1935	0.365374677003
TRINITY_DN118975_c2_g1	4.82178736931075	4.73329222778799	4.49033841753876	4.36755912640342	-0.348381	2.359761	2.624141	0.0565592529047	4643	0.460262761146
TRINITY_DN120509_c1_g1	2.63956184243583	2.66465734027468	2.83095110356079	2.86990348531527	-0.788729	0.050638	0.130041	0.0	448	0.415178571429
TRINITY_DN125645_c3_g3	4.8775275676773	4.71390130080708	5.65761183069827	5.02253708883072	1.234943	5.062718	3.780632	-0.065378802623	1926	0.615784008307
TRINITY_DN104985_c0_g1	3.41610537206478	2.49119869392467	2.34212653164939	2.32478014875841	-0.264826	0.516322	0.581292	0.0216119389096	376	0.561170212766
TRINITY_DN107827_c7_g1	1.42795047052436	1.26247202289756	1.13005008359165	1.01963506672568	-0.991571	1.208027	1.748201	-0.0746502745825	649	0.6656394453
TRINITY_DN125606_c0_g1	4.35412870905605	4.30935258877071	5.2333876946319	5.37611433861916	0.148985	0.821499	0.777031	-0.0338098061599	1104	0.444746376812
TRINITY_DN108287_c2_g1	3.75804051049027	2.55479953954269	2.57112882652546	2.70717739388393	-0.192588	0.400047	0.439502	0.0195705091965	821	0.58587088916
TRINITY_DN108785_c2_g1	2.42602837696369	2.5647341611089	1.9240971857419	2.01339068358957	-0.480032	3.009378	3.472066	0.0318619609093	2223	0.417453891138
TRINITY_DN112402_c0_g2	4.33576599316612	1.78669986233073	1.35172242909712	1.31483838827315	-1.579895	1.255544	2.348686	0.0484634824899	911	0.543358946213
TRINITY_DN112402_c0_g1	2.90083795595276	3.20598229988784	2.82662039700911	2.92214345704041	-1.904369	19.300222	35.836970	-0.0083000427373	4641	0.59943977591
TRINITY_DN125318_c0_g1	4.78255747800757	2.81814985855484	4.75410327896753	4.67682343820452	-1.411932	7.955457	12.294687	0.0503065261639	3819	0.483634459283
TRINITY_DN115547_c6_g1	4.26489349571701	2.04082585260229	4.99301152291239	5.10013878847523	-0.276855	0.006406	0.015669	-0.00735294117647	749	0.503337783712
TRINITY_DN112395_c2_g1	0.65730551445411	-0.318984698987706	1.04610469202943	1.19592752122804	-0.124715	7.022251	7.255542	0.102819156074	1143	0.649168853893
TRINITY_DN105228_c2_g2	5.72042605725956	3.01262405742839	4.9486014651291	4.80223467956055	-1.579038	6.341938	10.530097	-0.0356021748234	7623	0.390003935458
TRINITY_DN110211_c2_g1	3.219312069984	2.61617602378155	2.80292096873984	2.70348616724188	-0.211871	0.002901	0.007929	0.0	555	0.502702702703
TRINITY_DN125235_c11_g1	5.12599443738208	4.82971176859077	5.24152912860165	5.22722053872203	-0.687066	3.186350	3.923208	0.341340917883	2883	0.500173430454
TRINITY_DN100746_c0_g1	1.06034960971041	0.894816125924974	2.28400486524771	2.56429941439031	0.696165	7.180921	6.075151	0.0193171474213	1662	0.46329723225
TRINITY_DN119949_c1_g1	4.30212619622566	3.91772572878394	5.07284972992862	5.10885004318492	1.965693	4.928555	3.174828	-0.0423610646672	7170	0.38410041841
TRINITY_DN107026_c6_g1	2.37460911648928	3.42492887240248	3.14514616586649	3.18341383274383	-1.646857	0.649967	1.407910	-0.00582318687136	1920	0.533854166667
TRINITY_DN125731_c2_g1	5.75169914632033	5.81540385744313	5.44856431499942	5.43523768323683	-0.247747	45.145636	48.015794	-0.0101528306983	10401	0.495144697625
TRINITY_DN115046_c0_g3	5.08468781642225	4.96159784937095	4.81144042148146	4.74730328880415	-1.393306	21.765783	32.884638	-0.031175460518	9199	0.423524296119
TRINITY_DN115264_c2_g1	5.88143040549768	4.47079908692549	4.91313541879252	4.83829923972146	-2.018025	24.067171	46.918537	0.13244852248	8575	0.468454810496
TRINITY_DN120111_c4_g1	3.32953439385731	4.52212871634135	3.05012560382128	2.94509810705451	-1.937523	29.392688	55.116372	-0.0218087729628	5574	0.425547183351
TRINITY_DN108892_c1_g1	1.32921606959609	0.958727582121419	3.70383902976706	3.84995575493023	-0.377938	6.290081	6.971383	-0.0509302330129	1929	0.678589942976
TRINITY_DN108892_c1_g3	4.48289307669406	4.10851688363173	4.07948087266538	4.17894320151829	-0.380609	2.103452	2.368649	0.022441231125	700	0.697142857143
TRINITY_DN121777_c3_g1	5.24381539567361	5.06146164106173	5.11386256849592	4.96603721475261	0.162945	7.886571	7.569543	0.0376984878097	1591	0.584538026398
TRINITY_DN123679_c1_g1	4.85458256283784	3.69328400540611	4.00448313017778	3.93290444382246	0.220829	5.899680	5.575336	-0.0909764360141	1784	0.410874439462
TRINITY_DN116853_c1_g1	5.29403211941851	4.89599527129743	5.21803060315166	5.15840360476027	-1.350108	10.104106	15.183186	-0.019323520236	4245	0.422379269729
TRINITY_DN117958_c8_g1	1.27630460222309	2.40413554886188	2.80590353094246	3.22168083070871	-1.349108	0.228412	0.546113	-0.00325666598819	863	0.438006952491
TRINITY_DN104275_c0_g2	4.05270527736969	3.5144471585898	4.31304595066058	4.05915089811786	0.405228	11.258658	10.214377	0.091467631112	3448	0.609918793503
TRINITY_DN118810_c10_g1	4.68319372132984	3.50220321294802	4.20561397526431	4.39294944881788	-0.470030	7.025566	7.986924	-0.0832713038081	2016	0.474702380952
TRINITY_DN112571_c3_g3	4.18250960311136	3.36893723352582	3.63977972096816	3.47851484541888	0.620398	1.006876	0.815396	-0.0979034275823	1854	0.464401294498
TRINITY_DN120588_c0_g2	5.01594467412774	1.26112303927227	3.6259687097617	3.6546997677094	-0.401587	1.031584	1.194868	0.172063919555	840	0.552380952381
TRINITY_DN123489_c0_g2	5.64472081248939	5.50432656282164	5.06001584398924	5.14411178241462	-1.305392	22.499728	32.931627	-0.102600956579	8846	0.696359936695
TRINITY_DN124486_c5_g1	5.10768617211396	4.28255435914284	4.27191475098215	4.27269088308182	-1.526946	15.923171	25.377162	-0.0267640325281	7724	0.426592439151
TRINITY_DN111090_c0_g1	2.77821406789405	2.48526107165691	2.69773561992237	2.71367163642943	0.089555	1.119015	1.085105	0.0087247435841	797	0.531994981179
TRINITY_DN113409_c2_g1	2.57989621521096	1.31930791127768	2.39067067038911	2.21996242370005	0.805077	2.208904	1.766658	0.564311755911	434	0.576036866359
TRINITY_DN116800_c1_g1	6.14033208601085	2.21770675694208	-Inf	-Inf	-1.160497	10.016229	14.075541	-0.056349516858	2509	0.497409326425
TRINITY_DN124456_c0_g1	3.70019032967022	3.46650477322936	3.33331020912042	3.16937417026731	-0.566852	0.577718	0.741541	0.0195579504066	1326	0.472850678733
TRINITY_DN98109_c0_g1	3.88382268023382	0.128624615383588	0.819991337375577	0.825655030229777	-1.188773	5.958905	8.550227	-0.0277697867368	1818	0.496699669967
TRINITY_DN117150_c4_g1	3.84111961781614	4.66696968845876	4.91167328691727	5.0832296913257	-1.596225	4.423946	7.504954	-0.0219109231612	6060	0.409570957096
TRINITY_DN120704_c2_g1	5.7237323618744	5.09759662916612	6.66755809703857	6.57343733211861	0.498185	4.177029	3.672760	-0.00694363816737	3509	0.414648047877
TRINITY_DN112135_c4_g2	2.77611183135997	4.59608211256571	4.55841760780992	4.66248249968248	-0.844135	2.176037	2.866151	0.0383981295669	1177	0.554800339847
TRINITY_DN117703_c1_g1	0.0917632801375511	1.85348065854354	2.63292838708166	2.74968380656637	-2.329062	3.315419	8.194593	-0.000324198435908	2608	0.431365030675
TRINITY_DN121108_c5_g1	4.47290790992402	5.37894871221697	4.37378738912487	4.4101552932001	-0.405399	4.787528	5.362277	-0.0911164409038	6889	0.41065466686
TRINITY_DN125684_c1_g1	5.96174631032385	5.75896652800292	5.65909068099101	5.55534746861106	-0.309465	44.258004	47.829427	-0.049992655947	13383	0.457670178585
TRINITY_DN116438_c4_g1	3.47292020751944	5.74273907055967	3.79908979576275	3.857269477581	-1.452735	11.070705	17.252434	0.0778847345905	4399	0.485564901114
TRINITY_DN124239_c8_g1	5.1878407561771	5.98320958331462	5.37058500202917	5.35375738031493	-1.396809	6.384541	9.869045	0.0763468374464	6995	0.423874195854
TRINITY_DN120496_c0_g1	7.96994749366467	6.9502690097809	6.60423830362778	6.35771310941647	0.818810	2.126547	1.691881	-0.00628914501024	969	0.498452012384
TRINITY_DN119313_c5_g1	2.2405203704445	1.06495207098178	3.81812534793191	3.49851593820517	-0.375181	0.011149	0.028017	0.0	809	0.410383189122
TRINITY_DN110352_c3_g1	-Inf	3.17862823449291	-Inf	0.226217121319384	-2.075082	13.696333	27.685305	0.0113118332426	3116	0.527599486521
TRINITY_DN114854_c3_g1	5.08711651869907	3.97091180418858	4.75358142586311	4.84531691274446	0.359151	3.421378	3.106852	-0.086631729347	2834	0.664784756528
TRINITY_DN121433_c3_g2	6.16650069812	6.30217073164056	6.0988043683543	5.97893050114047	-0.367667	1.793090	2.017757	-0.0359843680758	1977	0.454223571067
TRINITY_DN125084_c2_g1	1.45097303194446	1.95594099082552	2.02869426223011	2.24740668423929	-1.008203	0.095155	0.237633	0.000522193211488	266	0.43984962406
TRINITY_DN121718_c1_g1	3.28303600645351	2.87240586341801	2.3493376371104	2.578402336376	-0.333964	8.927947	9.751708	-0.0585449398539	5068	0.584254143646
TRINITY_DN113538_c3_g1	3.55329857791347	3.75103624488792	3.73249946565478	3.8024237933219	0.346524	1.854977	1.672671	-0.015924525671	1161	0.422049956934
TRINITY_DN118486_c1_g3	3.78688411996523	3.60738120634746	4.93731329395164	4.8410194390553	-0.587233	1.084244	1.345293	-0.0765029530619	3943	0.386000507228
TRINITY_DN125525_c1_g3	5.23443341478741	5.11299154057456	5.29516607233706	5.20494615005218	-0.970350	11.338539	14.930531	0.0786027988462	6795	0.450919793966
TRINITY_DN107141_c2_g1	3.12076717283573	2.09298551543012	2.53862521316726	2.72526821457851	0.169466	8.695729	8.335031	-0.0765628544111	3278	0.625991458206
TRINITY_DN123551_c2_g1	0.774097016443441	0.00915339219993443	0.433408772283764	0.293447782962971	-0.234644	2.053399	2.207682	-0.000358289307378	464	0.506465517241
TRINITY_DN119592_c1_g1	2.39305021568665	4.04342251287573	3.39281803269474	3.35689925822265	-0.748198	0.653018	0.900699	0.0370608960569	1154	0.457538994801
TRINITY_DN108746_c0_g2	3.08594763822008	0.453661869264036	1.23321564876732	1.55404699203762	-0.360833	2.064697	2.311050	-0.0183514388629	759	0.565217391304
TRINITY_DN113947_c0_g1	4.99654728382676	4.17006778192292	5.32549154832284	5.29943661274432	-0.831052	18.286076	22.951042	-0.0573039715403	8426	0.474365060527
TRINITY_DN108943_c1_g2	5.03651006705458	4.41522411513062	4.16370214048748	4.20195913977361	-0.841151	4.716552	6.046937	-0.0693414881642	2939	0.411704661449
TRINITY_DN111391_c2_g1	3.27416187061716	2.87374549331319	1.56804043666623	1.63433324283902	-1.136577	0.151087	0.355054	-0.00367068694284	1136	0.494718309859
TRINITY_DN115304_c1_g1	0.829940344396392	0.124130044213177	3.62339390284866	3.87195936502376	-0.226136	17.139353	18.149994	-0.0260967967142	2462	0.615759545085
TRINITY_DN122612_c3_g1	4.13123332504636	4.56047944338905	4.2411731384273	4.34163766436983	-1.887622	0.879804	2.046585	0.00186467767714	2062	0.535402521823
TRINITY_DN115733_c0_g1	2.85399524795334	0.672135994812963	-Inf	-Inf	-1.932222	5.203645	10.156195	-0.0705792377799	1889	0.420857596612
TRINITY_DN121442_c0_g2	5.80231665342052	4.48418173136117	1.30859872306821	1.26475408595004	1.321648	4.216857	3.070905	0.465717895594	2323	0.449418854929
TRINITY_DN125287_c4_g1	6.3227618825549	6.19169899399831	5.57844084545793	5.58877971818211	1.345041	11.433944	8.513712	-0.0458000576181	4920	0.455894308943
TRINITY_DN115230_c0_g1	2.95814189652612	1.97662170946083	4.04116330513628	3.96377944622721	-0.026175	2.932709	2.954669	-0.0557282304862	991	0.603430877901
TRINITY_DN124133_c1_g2	3.97927467551023	4.93854862354964	3.85263743721474	3.82440358140155	-1.481993	0.416471	0.911074	0.0246761169582	1120	0.627678571429
TRINITY_DN113113_c6_g1	1.87940590323705	4.19749584464467	0.980006602173657	1.12286414680404	-2.052102	0.884698	2.260395	0.0213548224629	1752	0.432648401826
TRINITY_DN122604_c5_g1	3.36999703563236	3.11270864985919	3.47767109544944	3.56537745933273	-0.986883	4.865154	6.543163	-0.0196376079883	2367	0.369666244191
TRINITY_DN119917_c0_g1	5.2475887685087	4.57030392974883	4.23079619405098	4.13728381537235	-0.725066	13.851513	16.870902	-0.0435447779908	6945	0.382289416847
TRINITY_DN102693_c3_g2	0.737124685960486	2.23662669513813	-1.14028799977361	-Inf	-1.860132	2.735914	5.381776	0.0453633534264	1354	0.447562776957
TRINITY_DN123422_c5_g2	3.05557600531525	3.32002530382107	3.00106193200221	2.83581152767354	-1.402359	1.478168	2.500161	-0.0377560467538	3209	0.44312870053
TRINITY_DN124602_c2_g1	5.21773801905213	5.10257856249158	4.90275021389838	4.91566272103758	-0.092365	10.617482	10.869955	-0.0666912254292	2534	0.606945540647
TRINITY_DN110362_c9_g1	3.03504540933023	2.00443038636724	3.31380928898967	3.28731879096869	-1.249363	4.795303	7.079917	0.0145320647328	2192	0.635948905109
TRINITY_DN122432_c1_g1	5.35798473782688	6.13464303309471	5.25568718069951	5.16010012866534	-0.660023	28.079563	33.432891	-0.0487436766504	8206	0.495612966122
TRINITY_DN119894_c0_g2	4.1862802172976	4.02825121692836	4.86081487502314	4.95912174682682	0.915575	4.142342	3.298226	-0.0391249458878	3258	0.472068753837
TRINITY_DN122642_c1_g1	2.89899058843242	2.66937209073713	2.29114401117511	2.38889786617751	0.951468	2.160816	1.662618	-0.0586747309872	934	0.682012847966
TRINITY_DN123981_c2_g1	4.52738609722051	4.15622212699973	4.01511779999738	4.12510820976822	0.816061	23.661019	19.710415	-0.00988038716458	2973	0.625294315506
TRINITY_DN109850_c2_g1	1.62633870331845	1.20754627662986	-Inf	-Inf	-2.208605	1.620943	4.064770	0.0317135298502	1367	0.527432333577
TRINITY_DN104321_c0_g1	0.668328190589707	-0.104896416647424	1.51408752247083	1.74863946567842	0.562938	2.286180	1.951360	-0.0718130364376	582	0.692439862543
TRINITY_DN121039_c4_g1	0.955260902844813	1.66246749696268	-0.268946234435689	-0.557781113696081	-1.328857	0.163990	0.434128	-0.000939319932369	278	0.521582733813
TRINITY_DN125149_c1_g1	-0.378107322218991	2.71225753572987	4.77554350273681	4.72122532416164	-0.053197	30.449857	30.848571	-0.0802690603864	6107	0.531521205174
TRINITY_DN115403_c0_g1	4.16438200669614	3.50791955423546	4.05653562107606	4.13965825551559	-2.003283	2.951443	6.187016	0.0194915018974	5651	0.448947089011
TRINITY_DN103512_c4_g2	0.934635495409396	1.16933069202077	1.20761023104353	1.3428246148002	-0.902882	0.933724	1.332100	-0.0800117428842	735	0.450340136054
TRINITY_DN106576_c4_g1	4.13729918155895	3.73408434753569	1.43699764751264	1.35075828795666	-2.247866	3.803789	8.881565	-0.0911418300913	4216	0.400616698292
TRINITY_DN106208_c2_g1	3.51566674423208	5.47787255984829	3.56332176501846	3.63298319394725	-1.878844	2.209380	4.472145	0.264078410113	5399	0.419707353214
TRINITY_DN121804_c5_g3	1.62239135265583	1.47052821986775	1.64160276101441	1.47529307273717	-0.204457	15.068136	15.870813	-0.0577324707383	1019	0.55740922473
TRINITY_DN114599_c0_g1	4.19475641630983	2.89206520993337	1.44607128617886	1.08394612345467	-1.113450	2.251131	3.270129	-0.0259704129395	1335	0.532584269663
TRINITY_DN110917_c3_g2	4.39044410250447	4.41999391053482	4.07752494627321	3.9721016802854	-0.398073	1.459064	1.668033	0.077030849916	3029	0.436117530538
TRINITY_DN120961_c1_g2	4.34050658971196	4.65015997279898	4.4746215778468	4.4984379798097	0.470656	9.459424	8.445269	-0.109980102783	1556	0.636246786632
TRINITY_DN125466_c6_g1	4.72465254675438	4.4908417263292	4.80037028692197	4.75281471503021	0.084444	18.621842	18.242586	-0.0621090858358	4673	0.509094799914
TRINITY_DN102216_c5_g2	2.68707954232097	2.58546382308447	2.31429502833812	2.40247164594966	-1.480823	3.596427	5.879042	-0.0296710739351	1349	0.601186063751
TRINITY_DN89775_c0_g1	1.45787640819575	0.692446362958523	1.23495497721649	1.07365857777449	1.856281	3.162885	2.025202	0.129330907186	232	0.525862068966
TRINITY_DN125129_c1_g2	4.17580942667055	3.88657785804453	4.15613795556881	4.04904037592878	-1.385062	1.345483	2.280952	-0.0882918626289	1435	0.503135888502
TRINITY_DN115642_c0_g2	3.48242028139406	3.09634893661065	4.66596999315081	4.92209707021258	-1.789137	0.353887	0.985579	-8.25671787208e-06	1551	0.612508059317
TRINITY_DN110432_c2_g1	-0.0761726457629118	1.95021933676426	3.51593637493567	3.52679561050387	-1.547758	2.664800	4.562316	-0.0229625341014	2006	0.492522432702
TRINITY_DN113475_c7_g2	4.26982939059155	2.75231167880588	4.04285843526405	4.02578631222738	-1.871952	4.266429	8.182669	-0.0646550479248	6006	0.452214452214
TRINITY_DN110745_c2_g1	3.39690985878023	3.94925528155859	4.13426019778364	4.00177825855317	-1.168585	0.358311	0.675120	-0.109473269364	1486	0.440107671602
TRINITY_DN107645_c2_g4	5.13843818444034	4.61560639218945	1.62738766739127	1.60241462108882	-0.134922	0.708746	0.747971	-0.0886307044007	1818	0.446644664466
TRINITY_DN107645_c2_g1	3.07358395011704	3.5640232417733	2.98704038222224	2.82512964024921	-0.573677	1.645549	1.992555	-0.0325330245407	2732	0.393484626647
TRINITY_DN115870_c2_g5	4.37845866149947	2.23189276415438	-0.24956394220143	-0.113072736565362	-1.488953	3.403158	5.598224	-0.0222811310556	2226	0.572327044025
TRINITY_DN118926_c2_g2	3.4169092635678	3.35435358775418	4.24682054420346	4.34408261945822	0.194696	4.830589	4.590576	-0.0784824957381	4150	0.499759036145
TRINITY_DN123052_c0_g1	5.98897062447713	6.26917506326023	5.57911294794107	5.40579190141654	-2.196194	15.532595	33.249649	0.0588640959768	8222	0.458890780832
TRINITY_DN121686_c3_g2	4.02780627560919	4.3029041881734	4.4819371205599	4.44836094042533	0.004009	2.197977	2.195353	-0.0910174451389	3122	0.441704035874
TRINITY_DN121686_c3_g1	2.73877454768192	2.88330744085491	0.304633545973132	-Inf	-1.797505	1.366481	2.812784	-0.0708734568895	2628	0.445205479452
TRINITY_DN125438_c3_g1	4.97448993291919	5.09253084171489	4.48896574661431	4.57659117292589	1.060752	23.383565	18.543421	0.24648880552	3155	0.604754358162
TRINITY_DN120574_c0_g1	3.10147817485877	3.75853699465832	3.49601778401666	3.48092747974469	-0.819489	1.900502	2.497111	-0.0250760085742	1646	0.396111786148
TRINITY_DN120574_c0_g2	3.78354385635949	3.8102940053151	5.18208616188607	5.13759599618246	-0.289791	1.750109	1.920254	0.16655784851	2354	0.436278674596
TRINITY_DN102902_c3_g1	2.37439012163468	0.588250763912522	4.23321015980031	3.9203584165989	-1.852493	13.774745	25.139380	-0.0405693355812	5623	0.37666725947
TRINITY_DN121465_c4_g2	4.55559350584899	3.32523661124512	4.08279543625758	4.21337195915259	-0.013364	15.399370	15.450495	-0.0924749890811	9358	0.434708270998
TRINITY_DN106862_c1_g1	4.04433350871802	4.60071610616492	4.18718718068372	4.1683976088563	-0.640270	0.032965	0.083844	-0.00447427293065	1170	0.546153846154
TRINITY_DN120833_c0_g2	4.7016070223809	5.29149965970835	5.07419051865728	5.15034908484403	0.094552	10.267771	10.028306	-0.0054643444265	4582	0.638367525098
TRINITY_DN112715_c4_g2	2.78005543872195	2.50388420145492	2.94027164509222	3.03796229542397	-0.190522	0.661240	0.714942	-0.0864330618505	1127	0.559893522626
TRINITY_DN115540_c1_g1	0.0453384042819966	3.22667478732646	-Inf	-Inf	-1.888718	6.318913	11.983058	-0.0379240696131	1398	0.494277539342
TRINITY_DN110670_c0_g2	2.31065078692753	2.37622880859881	2.19957965695559	2.38658838283576	-1.216817	0.155142	0.384448	0.0143939393939	1198	0.479966611018
TRINITY_DN106180_c1_g3	0.605669764878347	2.45293117902904	-Inf	-Inf	-1.924798	2.021048	4.224892	0.0195213774989	822	0.704379562044
TRINITY_DN116764_c2_g2	6.17165393443315	4.52594989336907	4.70848808761514	4.71391997369776	-1.538987	13.000030	20.878937	-0.0584978764439	5125	0.424
TRINITY_DN115348_c2_g3	2.58306423381051	1.74778500193515	3.16009734179662	3.02990683028219	-0.712235	1.639077	2.086241	-0.0108305720386	1572	0.446564885496
TRINITY_DN123456_c0_g1	2.72243353749035	3.54953874782678	2.84633489372812	2.72496778366558	-0.255144	34.661995	36.944907	0.00285859072628	6374	0.526670850329
TRINITY_DN105220_c8_g1	5.38415165722308	3.89983350518209	3.27032391360613	3.2935001955677	-0.955699	3.104579	4.191064	-0.0115298551748	1488	0.422715053763
TRINITY_DN124656_c0_g1	2.07639517722047	2.90119507145361	1.49384554208452	1.48946947174912	-1.238184	0.278353	0.582556	-0.00312989045383	463	0.423326133909
TRINITY_DN122695_c0_g1	2.14354218122032	0.988767271143366	-Inf	-Inf	-2.376912	3.997042	10.001857	-0.021425633056	1923	0.496619864795
TRINITY_DN125880_c15_g1	2.12527396145439	2.03579471971302	2.7506106375345	3.04371480152853	-1.172439	0.125272	0.324478	-0.000421762969211	1513	0.543952412426
TRINITY_DN104607_c4_g3	-1.05385222738101	3.51275291913861	-Inf	-Inf	-2.245511	8.439331	18.848992	-0.0498509591646	2050	0.474634146341
TRINITY_DN124514_c0_g1	4.72188546509306	3.23749102409374	4.52097985190934	4.45234967165659	0.713450	1.966043	1.603012	0.016704651566	3041	0.40414337389
TRINITY_DN114463_c1_g1	2.46967871406752	3.19932864099264	3.12102863106177	3.25060708587514	-1.114722	0.818098	1.301311	-0.0214073909873	764	0.706806282723
TRINITY_DN108970_c1_g1	3.4843603345891	2.06484291881893	3.06854941821498	3.28596610908112	0.038464	8.324760	8.243731	0.0343669313717	3742	0.621859967932
TRINITY_DN119003_c0_g1	2.66127417962521	0.762692119225405	6.13738282037189	6.12985696130527	0.599018	29.164456	25.445867	-0.0706465640948	3966	0.56278366112
TRINITY_DN119964_c4_g3	4.77687559589397	4.67363092429603	4.87496525772355	4.83091116014368	-2.239283	7.126536	15.971480	0.00473162464944	4290	0.379020979021
TRINITY_DN114239_c0_g2	5.61040639934275	5.31234550596281	5.76107564269239	5.7400789235696	-1.752577	4.869437	8.790135	-0.0784346837338	3840	0.365104166667
TRINITY_DN108571_c0_g2	-0.135671784542933	0.553412477770381	-1.38108256063879	-1.0312058365224	-2.019924	0.905849	2.259566	0.0366773990222	562	0.53024911032
TRINITY_DN118656_c6_g1	2.24097389598328	-Inf	-Inf	-Inf	-2.242720	5.881838	13.325691	0.0663507109005	1885	0.501326259947
TRINITY_DN119987_c2_g4	1.42611348860895	-Inf	-Inf	-1.25909269316008	-2.276762	4.095004	9.662354	-0.0272941848578	1244	0.360128617363
TRINITY_DN120061_c0_g1	3.71177233712581	4.34933568609465	3.40246185493358	3.46497295389132	-1.647963	5.400538	9.279847	0.0279522788011	3976	0.493963782696
TRINITY_DN122619_c0_g1	3.68945952891867	4.16921118325415	3.61711922580374	3.68664372359055	0.238212	7.124638	6.710096	0.0812578603259	2179	0.629646626893
TRINITY_DN125883_c7_g1	4.42165428292173	2.96451418266731	4.05278646767865	3.99927725237079	1.090759	1.660392	1.212124	0.114975130394	1317	0.468488990129
TRINITY_DN119718_c3_g3	2.23912000426053	0.303600750384058	5.53549997543932	5.45152312330526	0.280811	1.841811	1.692687	-0.0195828916887	2031	0.469226981782
TRINITY_DN124725_c1_g2	4.91685758459885	5.43875579600623	5.56152721297105	5.54992273624377	-0.802683	3.022787	3.874176	0.0335795993813	3447	0.427038004062
TRINITY_DN106481_c6_g3	-Inf	1.12308049379783	-1.51971199675078	-Inf	-2.191157	2.336577	5.532241	0.0590937896071	768	0.61328125
TRINITY_DN107367_c5_g1	3.3731666097929	3.72805500987828	4.02802256293672	4.10520876477369	-1.376556	3.028558	4.792037	-0.0784008688378	3477	0.393442622951
TRINITY_DN114575_c2_g1	2.76458866763603	2.4524054610878	3.45305210762753	3.51137057020555	-1.872769	12.186598	22.495991	-0.0328091494957	3218	0.661901802362
TRINITY_DN118726_c0_g3	5.04633610964536	4.38800167287411	4.9896542073841	5.14159437876825	-0.575585	18.780354	21.861918	0.0181897555806	6779	0.482372031273
TRINITY_DN111479_c3_g1	1.80335917434015	2.34868698082683	1.94745446275522	1.78081648906244	-0.484392	0.624909	0.768370	-0.00482547309883	1280	0.4578125
TRINITY_DN116319_c3_g2	4.26266257494237	4.96487040963091	4.74078523234151	4.82588526388003	-1.271235	0.184988	0.448943	-0.00146198830409	2818	0.569198012775
TRINITY_DN122589_c4_g2	-0.682592629307885	0.20155323810117	1.45088212037699	1.92849573528967	-0.904136	4.486116	5.880005	-0.0702212252838	1105	0.509502262443
TRINITY_DN115773_c5_g1	2.40306042178154	5.70094823514911	2.1287326233734	2.02258460785555	-0.997319	3.845556	5.227227	0.0606302649819	1723	0.566453859547
TRINITY_DN125296_c0_g2	3.91568073424397	4.62467834846833	3.26877777937283	3.33689900887458	-1.025807	3.384573	4.668264	-0.0226600388691	985	0.552284263959
TRINITY_DN124838_c3_g1	4.65778764512133	4.41594917662818	3.68026256907233	3.72991250513372	-1.587115	35.770588	57.891182	-0.0942411040374	12050	0.423319502075
TRINITY_DN124334_c1_g1	2.81045787778425	4.57472877008889	2.14744303289886	2.22076969814488	0.145602	2.507146	2.404426	0.00518311453827	880	0.456818181818
TRINITY_DN106363_c6_g2	1.80623936673811	0.337698170213448	2.97930048460814	3.14936284046213	1.215213	3.089002	2.271153	-0.0382021877908	668	0.672155688623
TRINITY_DN125695_c3_g1	1.46278681357779	0.938668697154312	5.15009816879032	4.71710624140206	1.596041	22.857837	16.393194	0.153460714926	2949	0.568667344863
TRINITY_DN117672_c4_g4	3.82399206393008	3.260273178406	3.75745543980288	3.74714288085557	-1.324031	2.057789	3.269211	-0.0677399145792	5568	0.400682471264
TRINITY_DN118065_c0_g1	4.0960800666569	3.60088279949814	2.91380707527397	2.89737759894475	-0.329309	13.497651	14.698451	0.0153503951929	6246	0.455971821966
TRINITY_DN120004_c2_g1	5.1635028466024	4.59660979127082	4.71353734655267	4.56296557724143	-0.525528	19.378796	22.239671	-0.00770442992093	3839	0.553529564991
TRINITY_DN118463_c0_g1	3.05870993193012	3.01193981301332	2.27054429629398	1.99498910562302	-0.302576	15.236475	16.467389	-0.0488388792443	4848	0.473391089109
TRINITY_DN117660_c0_g2	0.746564859250134	3.8444100872082	0.61554347539887	0.494238117049487	-2.218706	15.666490	33.918940	0.0315224051382	5692	0.524595924104
TRINITY_DN118612_c2_g1	3.68372585654478	3.6158078271818	3.45609028252101	3.42306795137043	0.112166	15.191954	14.780751	-0.0845627441399	2981	0.487084870849
TRINITY_DN125209_c1_g1	2.01668873965608	1.28646225011556	3.47850738938972	3.58488487359109	1.122718	5.989895	4.602613	-0.0698539518408	892	0.514573991031
TRINITY_DN101368_c1_g2	2.62389931315879	2.64035641649402	4.05899716631004	3.72210541769402	-2.098804	6.087789	12.781723	-0.0602949092342	4756	0.392556770395
TRINITY_DN123840_c0_g1	3.68812887964963	5.09313626705152	5.08769683146679	5.02355129743615	2.084848	2.482883	1.483828	-0.0644113251014	1822	0.491218441273
TRINITY_DN125783_c6_g1	3.70518995652822	3.52371628788144	4.60506617058261	4.51402519123257	-0.018014	0.484778	0.488726	-0.0817610889561	1256	0.457006369427
TRINITY_DN100711_c9_g1	2.00595910206031	1.41585468905747	2.68589391500471	2.83150555883112	-0.536077	1.437213	1.726358	-0.0647315966698	913	0.66265060241
TRINITY_DN104851_c3_g1	4.26163912213022	3.82556668335548	4.38390964335833	4.27186387944601	-1.369374	6.770730	10.341007	0.0457531833186	4081	0.441068365597
TRINITY_DN124148_c1_g1	4.59996316927422	3.88038391180562	4.79743640733679	4.89065982444354	-0.346104	19.222984	21.005299	0.0355472574448	4599	0.472711459013
TRINITY_DN122483_c2_g1	2.9539690345968	3.45832858221184	4.73920105563023	4.474015765449	-1.908699	6.453836	12.340706	-0.0157563439967	11705	0.467150790261
TRINITY_DN124347_c4_g1	4.20504285773274	4.02464133826096	5.59945741435856	5.55698277845429	-0.696657	0.038475	0.098960	0.00520833333333	1939	0.497163486333
TRINITY_DN122608_c1_g4	2.42646761100359	2.84221020205248	1.99712454094852	1.87010927794157	-0.373099	3.601435	4.009294	-0.0159665582025	974	0.404517453799
TRINITY_DN107940_c3_g2	3.2801950612776	3.0111509984734	4.27038025942331	4.24781874543362	-1.697381	0.326638	0.878833	-0.00043687919878	2055	0.404379562044
TRINITY_DN114298_c0_g1	4.35654128557154	3.3716846142123	2.73746915144187	2.80321518433763	-1.688875	0.296900	0.820380	0.000185978641068	2539	0.396612839701
TRINITY_DN103745_c8_g2	-0.472108048068138	3.69902746854474	0.322276061640185	0.26724213048169	-1.937836	4.389577	8.668401	-0.0830799375522	2014	0.398212512413
TRINITY_DN112473_c1_g1	2.43361744476349	2.68467624794192	1.4500845121414	1.43506014381809	-2.281198	5.112612	11.918838	-0.05377226921	4344	0.42426335175
TRINITY_DN106693_c0_g3	1.95154013836319	2.13186537647293	2.23378667012278	2.30164462543791	-0.158020	1.561307	1.643292	-0.0719297702447	593	0.537942664418
TRINITY_DN112473_c1_g2	3.38671089295344	3.1318248905389	3.63985161037255	3.56478814230902	-2.046678	5.180749	10.684784	0.110532099508	2313	0.442715088629
TRINITY_DN121975_c4_g3	4.52551017242049	2.99159805508636	3.54893855149288	3.49174970245281	-1.279469	0.131726	0.365417	0.000149166161159	1659	0.423749246534
TRINITY_DN105798_c0_g1	1.45639649361647	2.98952527323154	-Inf	-Inf	-0.660591	3.557537	4.330679	0.104157249715	1599	0.401500938086
TRINITY_DN120604_c5_g2	3.49183332677288	4.87586781764889	3.61200686290901	3.62807133250753	0.549641	1.795813	1.526574	-0.0590844814636	1258	0.406200317965
TRINITY_DN117424_c0_g1	4.50323755241162	5.37137118348313	4.32217878607087	4.35084604379921	-1.999766	15.819124	30.770231	-0.0491905786006	9424	0.521752971138
TRINITY_DN115391_c0_g1	-0.996315812890654	-0.812816357551679	4.19426645365937	4.37621791447885	2.232326	4.716889	2.882850	-0.0476129087331	730	0.591780821918
TRINITY_DN112097_c8_g1	2.68501251983414	2.74340639022914	2.43336698368476	2.68840196426587	-2.253956	7.488189	16.878299	-0.000529545399423	3178	0.346129641284
TRINITY_DN116143_c0_g4	2.449682750052	3.5113790936673	3.35316515635929	3.29785027885529	-1.508227	1.508044	2.669038	0.441905862232	2322	0.466408268734
TRINITY_DN107021_c0_g2	6.12526966010811	5.51682980920907	4.41095776090476	4.45967649442135	-1.713688	14.328560	24.636188	-0.0454310813702	5206	0.489243180945
TRINITY_DN123729_c0_g1	4.39404370698142	3.38050229576433	3.67536192381773	3.83329594566076	-0.207533	16.626236	17.522709	-0.03279142744	4899	0.511737089202
TRINITY_DN123729_c0_g3	3.73375430484974	-0.56953729268678	2.09381083110185	2.00394630217286	-1.834587	2.261778	4.470533	0.053698819174	2414	0.495028997514
TRINITY_DN97212_c0_g2	3.05225788302164	2.26000768864398	2.76256961636997	2.93590014514356	-1.213343	0.686457	1.173095	-0.0269163430607	679	0.714285714286
TRINITY_DN108505_c1_g4	4.78357745383354	4.51772908982597	4.39807252747592	4.30107637334537	0.543343	9.921268	8.715441	-0.0585467169147	1555	0.606430868167
TRINITY_DN121722_c3_g2	4.41096668822479	3.8656124846559	4.16652566645309	4.05230863739458	-1.134300	0.152704	0.356914	0.0121951219512	3820	0.368062827225
TRINITY_DN107467_c4_g1	-1.61901887473273	-0.199788012566447	0.00066839522424923	0.500326322149734	-1.141786	2.267110	3.327976	0.0636621311724	441	0.571428571429
TRINITY_DN111390_c4_g1	3.80151136195489	3.475347297144	3.9634114571327	3.99789026068112	1.125642	2.958615	2.216155	-0.0591206220029	2725	0.554495412844
TRINITY_DN106458_c2_g1	2.43262654459014	3.62540891191435	2.38371117815538	2.34937477186111	-1.754468	14.170601	24.786242	0.138016269215	4152	0.543834296724
TRINITY_DN108010_c1_g2	4.63697003468514	2.23071785225754	-Inf	-Inf	-1.863493	9.072664	16.802346	-0.0269596265086	3397	0.463938769503
TRINITY_DN121896_c0_g1	6.59289251837005	7.09369370470732	7.51733793256901	7.42809970487741	-0.087405	1.386247	1.426889	-0.0942657037545	595	0.529411764706
TRINITY_DN107205_c0_g2	4.19959831739373	4.82858487362797	3.54095007331665	3.22244850450305	-0.797845	3.283890	4.190884	-0.0520690679934	3569	0.50350238162
TRINITY_DN125002_c1_g1	5.16429398603157	5.35133957112026	5.18378103161516	5.20797516084038	-0.264343	4.093129	4.407378	0.166170558773	5797	0.456097981715
TRINITY_DN121758_c0_g1	3.90822042861319	5.47785621331823	3.88633000467787	3.82039494791162	0.586659	13.200909	11.508024	-0.101402761638	5317	0.443295091217
TRINITY_DN112229_c2_g1	1.68015650653554	2.53432744087088	0.98865317799457	1.16667650066315	-1.469165	3.055176	5.016272	-0.0613822563345	1003	0.590229312064
TRINITY_DN125360_c1_g1	4.65645209366312	4.53061704320836	4.87635043452486	4.94844116277232	-2.126771	8.804336	18.472920	-0.00601554807407	8761	0.43385458281
TRINITY_DN111246_c0_g3	3.83807973434002	2.4784507929596	4.12434720816249	4.17282006486204	-0.159134	2.270160	2.381540	0.285363374169	5084	0.44551534225
TRINITY_DN115983_c0_g2	0.0593071189554494	1.11277779551928	2.57232853557541	3.10466639865525	0.271661	7.903042	7.386382	-0.0512159003285	1326	0.56334841629
TRINITY_DN120124_c1_g2	3.10746129631192	1.30089795715671	4.98550033924003	4.9515357310138	0.462708	5.368564	4.777420	-0.0998109048456	3253	0.481094374424
TRINITY_DN122698_c4_g7	4.87959183039766	1.38363958519931	2.09155271666535	2.48506417412036	-1.729403	0.390179	1.013022	0.000401383818498	1425	0.491929824561
TRINITY_DN118905_c0_g1	2.6147629226036	2.44685065075791	1.8452371345824	1.94811081482447	-1.637410	0.472347	1.097568	0.00157170923379	454	0.640969162996
TRINITY_DN119709_c2_g1	3.52535964135842	4.89611278184081	4.46531194301374	4.42022330948823	-0.918280	1.386523	1.927255	-0.0643775969114	5084	0.442368214005
TRINITY_DN115194_c5_g1	3.31087541090529	3.54819868835426	3.43780627169442	3.46681439770123	1.929917	1.060330	0.584915	-0.0256377468857	824	0.483009708738
TRINITY_DN120214_c1_g1	3.47429888627619	3.88724783263019	4.36439395699296	4.60572553070322	-0.182681	10.211468	10.703562	-0.0447387947883	3356	0.613230035757
TRINITY_DN121837_c1_g1	4.81177761992664	5.30072262911835	2.79371095456305	2.7453966636777	0.633847	6.508695	5.577414	0.188169784678	2758	0.498912255257
TRINITY_DN118839_c3_g1	2.59659661445814	2.49468791342413	4.76089249165018	4.82166707761942	1.776159	9.139514	6.245801	-0.0706368913955	2588	0.544049459042
TRINITY_DN123223_c1_g6	6.59647718476511	5.8105705361095	6.55076421119565	6.37942117362054	-0.354004	4.117980	4.551022	-0.0676476601711	1762	0.655505107832
TRINITY_DN125251_c2_g1	5.65443990474007	6.22769955861287	6.35161150002804	6.33257262157479	0.934626	10.710249	8.650540	0.05828104355	7231	0.600746784677
TRINITY_DN120480_c0_g3	6.00602481257522	6.11344161221698	7.02136561469397	7.01938825023274	0.097733	0.361119	0.343917	-0.110956813721	416	0.497596153846
TRINITY_DN113205_c2_g4	1.42421049135526	0.548182751453195	3.44119041577069	2.97733524471311	-1.573833	8.939063	14.665590	-0.0862232860576	2178	0.470615243343
TRINITY_DN113205_c2_g1	4.24229030427122	3.05138620409566	4.11488578183316	3.77977244296954	0.243870	5.075976	4.765132	-0.0808545595514	2898	0.433402346446
TRINITY_DN123868_c1_g1	1.15709466418679	0.721348403670844	1.35476692687453	1.32053728262007	-1.295229	0.248621	0.557935	-0.00039522567386	272	0.511029411765
TRINITY_DN123505_c0_g1	4.98658102603688	5.10133279104232	5.42032953960442	5.51065665741065	-0.312504	7.240529	7.871048	0.101127911353	5718	0.521511017838
TRINITY_DN117707_c0_g1	2.21256447907976	2.41279458694654	2.15251377922099	2.02889520841771	-0.529642	0.727894	0.903630	-0.0158670775276	333	0.534534534535
TRINITY_DN116232_c1_g2	3.34073055137071	3.26642186474532	4.43706802351329	4.52498404832754	1.824119	2.379434	1.498603	-0.0962017712512	1561	0.465727098014
TRINITY_DN124750_c1_g2	5.29083839519021	3.4322352581828	5.28723895863348	5.44064919815394	-1.268396	10.972710	15.987630	-0.0695814241927	6405	0.552537080406
TRINITY_DN114544_c13_g1	4.51200356769843	4.79726158813558	4.28747468686215	4.18847168013756	-1.115757	6.703390	9.348047	-0.0417453625355	2531	0.391149743185
TRINITY_DN121046_c3_g3	2.7885533806155	2.54734062244485	3.85394473291355	3.95797018289243	-1.145039	0.657006	1.092839	0.0151547458104	903	0.612403100775
TRINITY_DN109343_c2_g1	1.89217751764003	2.60368890958039	2.36742040640327	2.13398484053418	-1.742222	0.361421	0.969146	-4.93607779259e-06	1132	0.481448763251
TRINITY_DN124357_c0_g2	2.80816091064585	0.684618381291069	1.79549556975143	1.68919841429178	-1.838471	2.620210	5.119947	0.00301580494254	853	0.430246189918
TRINITY_DN107171_c3_g1	2.10025775437085	2.61357886630639	2.00684887020987	2.3260026290989	-0.570596	8.171146	9.551299	-0.0717595170523	1487	0.685944855414
TRINITY_DN114536_c6_g2	4.00509465860939	3.45088694504419	4.00726857854383	3.99050183155742	-1.275846	0.168668	0.424340	-0.00363372093023	1308	0.528287461774
TRINITY_DN117640_c6_g4	1.80989189060263	2.23947620720435	6.15932726357651	6.23643921350268	-0.513372	4.270998	4.947846	-0.0269098141709	1173	0.559249786871
TRINITY_DN116400_c2_g1	5.27673258251741	4.2616918043757	6.08906149064249	6.08027011670964	-1.744236	4.436749	8.016635	0.0264057305497	4650	0.463010752688
TRINITY_DN124899_c3_g1	5.55145316209224	5.34865169006501	5.48348775697506	5.41723600723623	-1.160053	30.563547	42.470200	0.00691806591014	16657	0.441736207
TRINITY_DN120955_c4_g1	2.93247902757658	2.89467025883946	3.42827322747914	3.28740532841359	0.051270	12.794338	12.632639	-0.0639676500849	1938	0.409700722394
TRINITY_DN114368_c1_g1	4.1098595313892	3.73919024368855	4.69168180138345	4.63543250649492	0.319079	6.154847	5.678330	-0.0386866661351	4845	0.510423116615
TRINITY_DN124711_c1_g1	-0.140366255779961	0.569893832764064	2.17273375262216	2.17794812975067	-0.894508	0.077600	0.188206	0.0	314	0.617834394904
TRINITY_DN124203_c2_g1	3.35690945833016	3.33482280457907	4.22711306623835	4.18167042039783	1.482273	2.987277	2.064535	-0.0383047396366	1425	0.543157894737
TRINITY_DN123010_c6_g1	3.64684854559112	2.42935513131573	4.79401888235923	4.86412040111159	-0.981517	3.113887	4.241649	-0.0128817628386	2130	0.632863849765
TRINITY_DN105931_c4_g2	5.0369087828029	3.99476877067496	3.02271243234797	3.00467885746685	-0.337170	1.031217	1.165824	3.10355567723e-05	2185	0.568421052632
TRINITY_DN120064_c1_g1	3.92848985609046	3.66973372961132	2.62598269737988	2.5546116412337	-1.312914	5.516326	8.299722	0.0420159050628	6647	0.524898450429
TRINITY_DN119425_c3_g1	2.85403990372103	4.44982158332618	2.9099583978662	2.8840193568438	-1.514960	0.943327	1.780818	-0.101332174838	1413	0.485491861288
TRINITY_DN113355_c0_g1	3.1970752434767	3.25453656641687	2.86412422871291	3.14072814502635	-0.209783	15.969967	16.842124	-0.0360176473512	2973	0.510931718803
TRINITY_DN121583_c0_g10	4.4834846016935	6.30739911426512	2.98834218341492	2.91233006773109	-0.481174	19.329817	21.911620	0.0157976567481	3052	0.420380078637
TRINITY_DN117311_c2_g1	3.51660736386955	3.29219836338906	4.74447038252265	4.78744822670845	0.506899	2.275911	1.971870	-0.0896689081492	2555	0.539726027397
TRINITY_DN124417_c2_g1	5.10652885654418	4.92972038623362	4.64996225299132	4.60512509829267	1.872672	16.961542	11.542359	0.18024732019	5171	0.485399342487
TRINITY_DN114304_c0_g2	4.75463664765449	5.6960137192596	4.52110703971899	4.46340436233269	-1.555408	6.341878	10.430345	-0.0886482819474	4906	0.398899306971
TRINITY_DN107341_c3_g1	2.46160965444072	-0.224093103068683	2.48766646921727	2.7970232622307	-0.330282	1.111488	1.250422	0.0707733718153	415	0.61686746988
TRINITY_DN116918_c2_g1	2.70986541494871	2.80768019121653	2.93303830946581	2.98737566208618	-2.327653	4.132675	10.027029	0.00104475013059	2962	0.351114112086
TRINITY_DN117691_c1_g1	2.71762974035882	1.76848726816257	2.68661744203963	2.60603964294395	-0.818600	1.385598	1.852609	0.0885990849452	1139	0.432835820896
TRINITY_DN107851_c1_g1	6.05307673624117	5.78047167170646	5.43219414707504	5.41658324603741	0.237795	1.892519	1.762157	-0.11043354196	2526	0.638954869359
TRINITY_DN111130_c0_g1	2.94958386658994	4.03381658058587	0.852801550758172	0.621553482863797	-0.535708	2.138972	2.533752	0.000935072447573	2282	0.429009640666
TRINITY_DN115585_c1_g2	3.53700368363949	0.431698896062595	0.444309191968631	0.107944224069383	-2.378322	4.258814	10.615294	0.0146508558316	2353	0.446663833404
TRINITY_DN125808_c2_g2	5.9890772934721	6.25248976805593	6.62892032056732	6.69748665484223	0.727024	72.450618	61.664180	0.0647515579189	28904	0.441150013839
TRINITY_DN115585_c1_g1	-0.740129043798241	0.07423787228686	-Inf	-Inf	-1.725031	0.431557	1.084451	-0.00745612428095	379	0.477572559367
TRINITY_DN120935_c0_g1	-0.380137796511794	3.83545413943656	-Inf	-Inf	-1.955997	0.789158	1.953610	0.0108662843344	699	0.420600858369
TRINITY_DN120831_c10_g1	5.6120432099251	4.60554263952731	4.51560931509179	4.29477125340824	-0.803596	3.522645	4.494819	0.042113616116	3149	0.522705620832
TRINITY_DN103671_c4_g4	1.20220180327567	1.56603843573627	1.08518297856626	1.27042675190571	-1.641217	2.403974	4.321009	0.0124493696774	1254	0.688197767145
TRINITY_DN115388_c2_g1	5.62309270396381	5.16396148531483	6.03905399287431	5.9577525326885	-0.551936	0.467814	0.607183	-0.110527820773	891	0.702581369248
TRINITY_DN114195_c0_g4	3.2405282051969	2.51810986761825	4.28886054733782	4.27124079670457	0.227532	3.778266	3.554438	0.160402867416	3460	0.436416184971
TRINITY_DN125638_c10_g1	2.12712943381584	4.07164602750299	5.7875975319013	5.84530403456678	-0.843701	28.081574	35.299983	-0.0964805201329	11305	0.499690402477
TRINITY_DN111119_c0_g1	2.97096425289898	5.77165157423425	3.86668616231876	3.94570248645819	-1.173431	14.142755	19.867276	-0.0242237425861	3980	0.482663316583
TRINITY_DN123232_c4_g1	4.6582743423422	4.4627116004841	2.54266059758878	2.58294601626809	-1.741832	0.846018	1.830066	0.0349344978166	2185	0.44118993135
TRINITY_DN125242_c0_g1	3.73794947172656	3.66822521708826	1.22036405339134	1.01599522624752	-0.865898	1.646653	2.218226	-0.0928188306465	2770	0.481588447653
TRINITY_DN125707_c2_g1	4.12204834135789	5.42095937900896	4.47260754119401	4.45044867942927	-0.029783	14.037425	14.142077	-0.0139495834678	4675	0.47871657754
TRINITY_DN124452_c2_g1	3.5082437883631	3.67984824800307	3.30507375416084	3.54330118851839	0.984522	4.895354	3.855513	-0.0294076535522	2031	0.492860659774
TRINITY_DN110226_c2_g1	3.61134893412429	3.66205662872521	2.4251020601743	2.27929346648631	-0.802974	6.925277	8.705364	-0.0153743895996	3539	0.416784402374
TRINITY_DN103743_c6_g1	-0.66152052617632	2.26848091411533	0.378336454671016	0.82122582921847	-1.825521	8.792930	16.028269	0.0120272461461	2253	0.457612072792
TRINITY_DN124730_c1_g2	4.35542938449896	3.17411891875742	2.57413019251164	2.75876770364738	-0.396918	23.514046	26.033628	-0.0287653165777	7489	0.490853251435
TRINITY_DN119864_c2_g2	4.1249653288179	4.48165716193379	4.78189963983167	4.85131781020861	-1.218777	0.161783	0.395540	-0.00113739763421	4262	0.4263256687
TRINITY_DN124547_c2_g1	3.75398493864598	-0.481170742230972	-Inf	-Inf	-2.262455	7.923341	17.899618	0.00238600844647	2645	0.4
TRINITY_DN108551_c0_g5	3.21021017630303	0.69077271302442	0.938053875101792	0.625059978616125	-1.136081	1.175764	1.812746	-0.0275244830358	1375	0.458181818182
TRINITY_DN124547_c2_g2	5.36771587520378	4.22044908327916	3.6864823641914	3.64960700976183	0.204208	5.777426	5.482056	-0.0524983782085	2051	0.478303266699
TRINITY_DN108125_c1_g3	3.49311722727969	4.34637381234653	1.21651976904039	0.965256867533949	0.588901	1.837720	1.546352	-0.0240551006135	3338	0.432594367885
TRINITY_DN104516_c1_g2	1.85268812418024	3.4804246174943	1.94877160161358	1.96339620950314	-0.919701	2.137296	2.895786	0.129835189268	1324	0.61329305136
TRINITY_DN110297_c0_g1	-0.356581189380518	2.18223685923723	-0.62538423807807	-0.819647777692833	-1.675335	3.953874	6.975699	-0.0298504772034	1271	0.621557828482
TRINITY_DN124271_c0_g1	5.95570339562776	2.45474826225439	5.00840792752371	4.92729642092163	0.684419	9.613264	8.181593	-0.0723530127989	3917	0.520296145009
TRINITY_DN114316_c2_g1	3.22230342182939	-0.271206317331237	-Inf	-0.240957092806119	-2.080319	13.414138	27.195759	-0.0639106002282	3724	0.390977443609
TRINITY_DN105940_c1_g1	3.39067840395166	0.0620990585524087	-Inf	-Inf	-2.027364	9.583037	19.105223	-0.0544881150959	2493	0.472924187726
TRINITY_DN118607_c6_g1	3.36569444741263	5.25778977833433	5.13854779724803	5.0800607134357	-0.612625	1.246205	1.549843	0.0870333446084	3741	0.503875968992
TRINITY_DN125357_c2_g1	6.29352418285338	5.22676847526864	5.8135983992048	5.61440635432921	-1.334817	17.826110	26.423263	0.0476434306348	5865	0.532821824382
TRINITY_DN116476_c4_g2	4.96897262391784	5.96429782583157	4.7709691883854	4.73779657960703	0.907042	2.837534	2.235072	0.109371463146	636	0.547169811321
TRINITY_DN121528_c3_g5	0.951377285673393	3.02220283530652	0.164248172330734	0.0227777418828634	-0.253286	0.657154	0.729540	0.031047265987	486	0.446502057613
TRINITY_DN124688_c8_g2	4.81793288166783	4.65927619370269	4.6170318217024	4.63528402630006	-1.210335	12.028675	17.149133	-0.00763045145877	4491	0.575372968159
TRINITY_DN120802_c1_g2	3.96527298216479	0.800699692811968	2.77023428788631	2.28810226069801	-0.698617	5.313167	6.492583	-0.0900909478687	2824	0.423158640227
TRINITY_DN103648_c0_g2	2.90074968288869	3.04214071955882	3.0199906479725	3.07961307375646	-0.315315	3.870902	4.232506	0.0413042169388	3214	0.481020535159
TRINITY_DN124246_c0_g2	6.47170870228217	5.02245352712893	5.46571976608952	5.45299140625829	-1.565973	28.144451	45.257128	0.00316263292361	14656	0.43947871179
TRINITY_DN107083_c2_g3	3.91307702328498	5.35273713956438	-Inf	-Inf	0.517789	2.024221	1.742833	-0.103844588858	2403	0.472742405327
TRINITY_DN101055_c3_g1	0.589120197059991	2.14628674921891	-Inf	-Inf	-2.023963	3.422502	7.164459	0.170884097375	1536	0.514322916667
TRINITY_DN120598_c4_g1	4.84679656670887	3.29502762051638	2.4299010737795	2.39141621732628	-2.152237	12.658568	26.622814	0.0221826048588	5470	0.418464351005
TRINITY_DN119391_c2_g1	3.22374875229898	2.74633567299728	3.93159026341428	4.05917106502126	1.257031	4.267080	3.152405	-0.0849465473132	1398	0.39556509299
TRINITY_DN111875_c1_g1	5.4968241123798	0.935170974990143	4.83800081971922	4.90023782989801	-1.008159	0.945224	1.409655	0.0989651078069	4175	0.494850299401
TRINITY_DN116758_c1_g2	1.40623091084785	2.55502465192709	1.67452300749217	1.76059223956761	-1.566951	7.090863	11.674870	0.289818890811	2865	0.606631762653
TRINITY_DN120060_c4_g1	3.69464118160512	3.7211655459715	2.25856892600173	2.44418087738193	1.257802	1.122876	0.754881	0.074039940544	956	0.617154811715
TRINITY_DN107545_c5_g1	2.60590484144009	2.55844785263813	4.05220693861093	4.08825638986406	-0.547580	7.679456	8.921640	-0.08352978761	7227	0.477929984779
TRINITY_DN119773_c5_g1	4.3860734983145	5.19140320821467	3.76646892871918	3.63292983348655	-1.591849	1.569239	2.873453	-0.00997637998007	1399	0.46032880629
TRINITY_DN115555_c1_g1	4.17977393395136	5.27009353118458	4.35536173711379	4.39950392088788	-0.452290	1.833675	2.121544	-0.0396054904965	2765	0.437974683544
TRINITY_DN122010_c4_g1	-Inf	2.33863543549299	-Inf	-Inf	-1.395576	1.078113	1.885622	-0.0695390531251	336	0.446428571429
TRINITY_DN123493_c3_g1	4.74539854376875	3.06237632116379	6.00790794233395	5.94883254357814	1.129666	0.904323	0.616247	0.244361206661	833	0.62424969988
TRINITY_DN122401_c0_g3	3.61360779819287	3.65091051053205	4.17204240163113	4.16817865139948	-2.015427	3.865072	7.987556	-0.0191176436054	2319	0.361362656317
TRINITY_DN118532_c4_g1	1.36408891063741	1.7727842108584	2.67380563023656	2.93939619610444	0.232764	1.222546	1.131645	-0.0855256302807	679	0.40500736377
TRINITY_DN103457_c2_g1	0.803433493487388	1.42580256528483	3.02374532997678	3.53558224555913	1.260359	5.707578	4.255296	-0.0722690238301	1553	0.499678042498
TRINITY_DN119351_c9_g1	4.48969357025476	5.97094429233532	4.96398295340947	5.02535471594755	-1.814808	0.522755	1.316280	0.00368077630919	1508	0.617374005305
TRINITY_DN117602_c1_g1	3.26150254754536	3.64525432198301	4.31749402353693	4.34870585552474	0.456738	1.788479	1.560854	-0.0581635080957	2956	0.403924221922
TRINITY_DN123656_c3_g1	1.5912230283251	3.75222327173308	4.05204165318478	4.02628630841036	-1.286809	0.610824	1.104428	-0.0666998693114	1226	0.499184339315
TRINITY_DN112555_c5_g1	2.20958492870061	2.71502753087807	2.14566581338194	2.10117780341315	-1.732209	8.208619	14.402943	-0.00822440805929	3296	0.51729368932
TRINITY_DN120033_c3_g1	3.30702810999019	3.3934933001001	5.23514858226739	5.00523300109068	-0.183783	1.314122	1.398262	0.191548476308	3920	0.421683673469
TRINITY_DN105783_c0_g1	-1.07492433051258	0.228875849933556	-1.29998953901716	-1.15692756840688	-1.818253	0.503867	1.284226	0.00191319875236	319	0.470219435737
TRINITY_DN122254_c0_g1	1.05128290145011	-0.0602677063845819	3.68399198653277	3.54398931190905	-1.008436	0.889734	1.335559	-0.0140318219647	837	0.401433691756
TRINITY_DN108398_c10_g1	4.06987302154316	-0.927889186532391	-Inf	-Inf	-2.323814	17.599100	40.185749	0.0739194221871	4218	0.473447131342
TRINITY_DN123006_c4_g1	4.51704344399159	4.45213212229306	4.59180384792086	4.6283268736713	-0.844498	23.431671	29.487382	-0.0171434194531	8885	0.432526730445
TRINITY_DN115587_c4_g2	2.43090322067546	2.11706449252823	1.45057785367008	1.40385416085018	-0.586224	0.581423	0.752574	-0.0812506532873	952	0.390756302521
TRINITY_DN125361_c6_g1	3.51623939101543	2.27775685446477	3.67168279856574	3.8628557704893	0.624558	11.446227	9.885709	0.0867681045177	2055	0.623844282238
TRINITY_DN125361_c6_g2	6.23221455270634	6.26068078369912	6.68846063443771	6.64532697581865	1.007203	22.483285	18.014463	-0.0453943128488	8094	0.528169014085
TRINITY_DN123080_c4_g1	4.25001043651506	4.37230593092488	3.07973354858715	2.8035660568701	-1.594707	0.963115	1.885990	-0.0464149273662	1257	0.557677008751
TRINITY_DN125043_c2_g5	3.26665504341502	2.73194182814103	3.82128480048396	3.96981160163665	1.892971	3.434674	2.195596	-0.0800143801823	2458	0.434499593165
TRINITY_DN125417_c1_g1	2.95688000097191	3.90476404653953	5.15536504476759	5.04670952476964	0.516476	7.809944	6.889064	0.0928707863048	2133	0.425691514299
TRINITY_DN116377_c1_g1	3.93331502900675	3.71131102553508	4.38956384767074	4.36179323068166	0.962757	0.863303	0.617468	-0.0569029680184	1082	0.404805914972
TRINITY_DN121747_c1_g1	2.42649301603514	2.0813776155675	2.0047240016802	2.11540653679619	-1.182799	0.105147	0.294931	-9.97705277861e-06	362	0.649171270718
TRINITY_DN120446_c0_g1	4.18955386933876	3.16998542125376	-0.691085051472477	-0.385837037618929	-1.512346	15.035285	23.847719	0.00347590977422	8528	0.424953095685
TRINITY_DN105904_c0_g2	4.93641741949289	0.747006191310537	-Inf	-Inf	-2.244583	5.368361	12.234120	0.0323511791297	2057	0.513368983957
TRINITY_DN99758_c0_g1	1.50185428807626	-0.601877746605024	-1.29998953901716	-0.819647777692833	-0.335841	6.540485	7.161130	0.210402192808	826	0.544794188862
TRINITY_DN125323_c3_g1	1.74708548372993	4.3847513556481	2.57158003998868	2.59528256119388	-1.569359	0.716752	1.459109	-0.090205225355	1174	0.408858603066
TRINITY_DN124841_c0_g1	5.81715679706014	5.24962766030159	6.04195294750979	5.93406347647378	-0.985779	2.870744	3.929440	0.0311599938461	2606	0.489255564083
TRINITY_DN125121_c2_g2	3.81228491256683	4.87835810362017	3.15969838944972	3.130358860866	-1.991033	0.816052	2.046913	0.000862366333218	1890	0.534920634921
TRINITY_DN117149_c1_g1	4.76973655971117	4.6360292427643	4.42884564318421	4.36603691640526	-1.235361	2.480947	3.756206	0.221781903838	2121	0.464875058934
TRINITY_DN118657_c1_g4	6.11613299901177	5.04764519028721	6.41470284209925	6.45585372727569	-0.895605	0.391077	0.620518	-0.0493370113616	679	0.59793814433
TRINITY_DN102981_c4_g2	3.81574816258477	2.16987566786478	-0.356289764758143	-0.559791180866781	-0.183850	4.934438	5.187387	-0.0445959675636	1780	0.525280898876
TRINITY_DN113626_c0_g1	3.87676767494181	4.06635923513622	3.09642883792787	3.09280676734531	0.109421	1.874896	1.813525	-0.0862399477481	1079	0.511584800741
TRINITY_DN109701_c2_g1	2.78675882085095	2.45714730172441	2.20273530117771	2.25709750147852	-1.720673	0.420903	1.062456	0.000444388627515	829	0.460796139928
TRINITY_DN107406_c1_g1	-1.49329714284825	1.21257985097125	0.190954450855638	0.11481412007231	-1.738864	3.013373	5.561632	-0.0458668203346	853	0.675263774912
TRINITY_DN96132_c1_g1	2.08396877014898	0.757126393969295	1.92898523938102	1.78931233335403	-1.579284	3.617936	6.157568	0.0609367701601	2497	0.620344413296
TRINITY_DN107296_c0_g2	3.82604681057979	2.9167943391741	3.40376050970957	3.40359654356464	-1.076002	22.252248	30.133718	-0.0363192431598	3344	0.458133971292
TRINITY_DN107602_c2_g2	3.24888135042095	3.45802871531074	3.11630989272554	3.06976283241255	-1.672517	2.771210	4.995368	-0.099674356993	1756	0.520501138952
TRINITY_DN124551_c0_g1	5.79003609867993	5.51893416037144	5.80071214471725	5.77047218305684	-0.221970	18.757408	19.838769	-0.0238962482955	3980	0.524120603015
TRINITY_DN123774_c1_g1	4.51560264093162	3.50101521136544	4.68515545579834	4.57199068903753	-0.067841	14.688912	14.940198	0.0194908910493	5015	0.4963110668
TRINITY_DN123343_c5_g3	4.63463935091959	4.81450240227431	5.53702223658602	5.72529612969639	-0.936255	2.520885	3.409103	-0.0554668720186	4991	0.39030254458
TRINITY_DN113910_c1_g8	0.448605732856086	-0.11465444948131	-Inf	-Inf	-1.647017	0.384891	0.952160	0.012725884449	322	0.670807453416
TRINITY_DN125725_c6_g1	0.818791853339387	0.502251104986114	0.812428320184787	0.640431779721247	-0.949778	0.089908	0.217412	0.0147623108079	232	0.586206896552
TRINITY_DN113910_c1_g2	4.27855604557149	6.47752689112051	4.49341899509617	4.42821635669113	0.405272	3.307455	2.966307	-0.0646903498858	1561	0.466367713004
TRINITY_DN120728_c2_g3	-Inf	0.508048612360765	3.3871011505024	3.107054143285	-1.450828	1.437835	2.492421	-0.109982868198	1307	0.370313695486
TRINITY_DN113266_c1_g1	2.93889213165982	3.23183924409994	1.09116200449931	0.949248325999242	0.917149	9.479774	7.672743	0.19938338715	1992	0.698795180723
TRINITY_DN113388_c4_g1	5.17598540628408	4.03146416954534	4.55530764839737	4.49106714293075	0.159185	2.106832	2.009869	-0.026305061181	1306	0.408882082695
TRINITY_DN124901_c2_g1	3.8191323094916	5.30383459005763	3.84970034272565	3.88387273572686	0.845586	14.252658	11.761486	0.0174279461866	5196	0.474980754426
TRINITY_DN117734_c1_g1	5.30983439291416	5.24607510506546	4.57408878397794	4.64218086323694	-1.363011	8.001240	12.139764	-0.00924870186127	6382	0.571607646506
TRINITY_DN121329_c5_g1	4.37750246769433	3.23493981028024	3.1994945833847	3.26120283851213	0.244263	5.270275	4.948210	-0.0556835926398	3705	0.510931174089
TRINITY_DN106337_c1_g2	0.806841042612123	0.432589766132471	3.16842015521223	3.05960794732419	-1.602805	0.364409	0.890889	-0.00483516483516	949	0.72602739726
TRINITY_DN106337_c1_g1	2.84596099644185	2.15043051161097	3.73526408313024	3.85100132648414	-0.328443	2.279309	2.520272	-0.0423734357623	1531	0.675375571522
TRINITY_DN124803_c2_g2	4.53902089995095	5.65656464701224	5.71441876367013	5.64154458828532	-1.710541	4.877370	8.644597	-0.0857484521148	4269	0.46521433591
TRINITY_DN123195_c2_g2	2.75378304494602	2.23148040582315	3.63461020692462	3.86577922836678	0.369955	2.868499	2.590746	-0.072943085288	1142	0.636602451839
TRINITY_DN101585_c8_g4	3.74813562405811	1.80965887662257	-Inf	-Inf	-1.910887	3.407093	6.751276	0.0713820181419	1824	0.402412280702
TRINITY_DN118124_c2_g1	1.26570041703891	1.95161165863023	2.15929904251189	2.69062556698952	0.905404	2.290689	1.788463	0.048445122517	1055	0.696682464455
TRINITY_DN110796_c6_g1	5.85696995448067	4.86507916281295	6.28229241090771	6.20536715470537	-2.173440	4.274445	9.510241	-0.0171775574654	4671	0.485977306787
TRINITY_DN124929_c1_g4	3.76317085883453	3.46143105374471	4.56710246416021	4.61843884388888	0.617749	1.197888	0.980577	-0.0807216585652	1329	0.476297968397
TRINITY_DN108085_c3_g1	1.78027233262674	0.524496232008159	3.11663349547219	3.1911073991813	0.487572	7.485535	6.644677	0.0830699552182	1242	0.580515297907
TRINITY_DN103824_c1_g3	5.42414607722251	4.85258619981976	4.98633439598208	4.76843928386721	-1.590310	8.597309	14.211694	-0.0759529502429	4437	0.428217263917
TRINITY_DN124929_c1_g1	5.3834471634175	5.2010025040705	7.51655858706077	7.82965519777702	1.647874	18.624448	13.203122	0.0476950167409	599	0.617696160267
TRINITY_DN120148_c2_g1	5.04847475253056	3.11675059772342	4.37893343575474	4.38329034931113	0.106375	1.298594	1.253758	-0.0473294776281	2397	0.367125573634
TRINITY_DN124814_c2_g2	3.82051527575534	3.75305171455294	3.34747441835181	3.17605352847252	-0.987651	34.245322	44.970847	0.0415583908638	6122	0.469291081346
TRINITY_DN122996_c1_g3	4.62384244139997	5.44067304473851	4.46631632068979	4.46258382794451	-0.123010	6.574484	6.790926	-0.0931075255649	5752	0.426808066759
TRINITY_DN106501_c2_g1	-Inf	-Inf	3.13247264276411	3.31725747582326	0.832199	1.417269	1.099166	-0.0838047092116	744	0.360215053763
TRINITY_DN106924_c2_g4	4.33576036244976	2.92939908161049	3.56456069600314	3.63102672982873	0.981372	2.318676	1.777068	-0.0481515600593	1128	0.503546099291
TRINITY_DN122504_c2_g1	3.87105362511386	4.86550133483926	3.93220293172826	4.04384350092443	-1.780379	23.576349	41.393109	0.00031482983944	11930	0.377367979883
TRINITY_DN109426_c1_g1	4.4754240781884	4.23537677335321	4.95718310962224	4.9041887595707	-1.473707	3.989162	6.468674	-0.077047581876	1202	0.564059900166
TRINITY_DN125851_c5_g2	3.24695428567217	3.71256357073997	1.75606934521447	1.57186059018234	-1.635706	3.539457	6.177699	0.0195529539829	1757	0.474103585657
TRINITY_DN113623_c0_g1	5.19797759000115	3.93004568260941	5.25093049772084	5.18010222797709	0.007088	23.760720	23.719637	-0.0697356964312	8063	0.416470296416
TRINITY_DN119264_c2_g1	4.38411801667191	4.6869294465559	5.44037722890204	5.54484219530872	-0.397800	0.732749	0.860222	-0.0185193158381	4204	0.361798287345
TRINITY_DN124822_c1_g1	2.87049936546262	1.08915964045707	6.35511761097426	6.0421578000376	0.723640	0.462602	0.336838	-0.111023608933	858	0.495337995338
TRINITY_DN112745_c1_g3	0.716658512455942	0.432219052402606	3.33219055603928	3.28503703135837	0.128066	15.951734	15.461456	-0.0178882185758	2156	0.576066790353
TRINITY_DN116632_c0_g2	4.38633459970334	4.86074439040477	4.60401984061746	4.48724781545734	-0.844448	7.482042	9.517843	-0.0391899697098	4472	0.472048300537
TRINITY_DN112745_c1_g6	-0.857686376778665	1.29998254413986	3.94244953674552	3.91741795284873	-0.632560	5.970005	7.135053	0.0102678472986	2735	0.390493601463
TRINITY_DN124693_c4_g2	5.53461145130484	4.26059935271446	4.36872951106849	4.34442831933784	-0.282307	2.369374	2.580630	0.0181519255066	8150	0.437914110429
TRINITY_DN124098_c3_g1	4.42392323844048	4.07691754537068	4.58573899880744	4.56634999600235	-0.168998	11.943241	12.469666	-0.0260152922953	5873	0.465349906351
TRINITY_DN109011_c1_g2	3.5916292099454	3.01292508561671	2.2972932905997	2.32950697972385	0.868573	2.687205	2.132136	0.0177362553863	796	0.391959798995
TRINITY_DN125225_c4_g1	4.15650617888925	3.82808171743802	4.37574926839631	4.53261669575162	-1.401658	1.016171	1.796418	0.10939502472	3857	0.38397718434
TRINITY_DN113955_c3_g1	3.97416895174962	3.85851181203572	1.90437850589267	1.18239864430039	-2.160927	3.332974	7.502905	-0.0563935837815	3203	0.402435216984
TRINITY_DN122810_c2_g1	4.09869171240941	6.61536524941233	4.87401871184318	4.84560108307261	1.761962	9.663214	6.630526	0.054287390203	3806	0.430110352076
TRINITY_DN115643_c3_g2	1.10941245949779	3.03453964291105	2.78688803091753	2.46968216564325	-0.491125	2.807245	3.254904	-0.067380957551	2534	0.467245461721
TRINITY_DN122713_c2_g1	-0.127554728519917	0.367505286045545	2.55588627040481	2.50311772754104	-0.372129	2.796880	3.124344	-0.0774847493011	1000	0.6
TRINITY_DN124140_c1_g1	3.87387215473756	4.63486888414482	1.30201953721864	1.50892062201195	1.028205	7.378714	5.810623	-0.0898395904437	1716	0.441724941725
TRINITY_DN111663_c1_g1	5.97091888639142	2.68724777458333	4.63986884623322	4.628502767745	0.406133	2.234518	1.989192	-0.0721703219395	2066	0.553242981607
TRINITY_DN118035_c3_g2	2.10915256145127	1.95307908518392	2.2001959900382	2.10961437535089	-1.210262	1.554361	2.409744	-0.0234807129171	1367	0.433065106072
TRINITY_DN118035_c3_g1	5.6951145400584	4.72190679787013	5.22098805575553	5.17731683642533	-2.054332	11.743211	23.585373	-0.0280916814449	6556	0.501982916412
TRINITY_DN123706_c0_g1	2.92990618730098	3.19246244555144	3.29325765063601	3.40524534333025	-0.409759	0.672971	0.797499	-0.0712031709136	830	0.381927710843
TRINITY_DN117307_c4_g1	3.83475620803616	3.75282593586854	3.90793650653581	3.88893110858253	-0.451422	3.967005	4.515352	0.0587816958782	2983	0.46999664767
TRINITY_DN122904_c8_g1	2.24004045923712	0.416442802221331	3.42397201500282	3.50152259549466	0.280812	3.017744	2.793134	-0.0729742882305	1433	0.656664340544
TRINITY_DN125320_c2_g3	4.51651042708979	4.43224955526693	4.51205650192127	4.40401833813048	1.055139	4.840711	3.752448	-0.0889265125794	4577	0.414245138737
TRINITY_DN119528_c5_g3	1.70620030080043	1.78437962675056	4.40864468718346	4.41171614397403	-1.637594	4.004786	6.947500	0.00178820346158	1977	0.499241274659
TRINITY_DN118192_c3_g1	0.870372700931379	2.20753687177183	0.766427076589467	0.629197725427836	-2.282082	1.641096	4.289347	-0.0231767655774	1611	0.513345747983
TRINITY_DN121461_c0_g1	5.23172624725854	6.18842287947104	5.15506153839457	5.14619937207325	-0.762841	23.277011	28.582756	0.00935956345765	6255	0.448441247002
TRINITY_DN110763_c1_g1	-0.432040035608811	1.93239127347498	4.1357385240944	4.57308376320802	0.310674	4.704736	4.340404	-0.0124423798008	998	0.699398797595
TRINITY_DN113125_c0_g1	2.61462608585761	1.88520287394785	1.87462151093159	1.9604218853259	-1.698694	8.979120	15.496421	-0.0247898634639	4165	0.686914765906
TRINITY_DN109551_c5_g1	2.21913419611899	2.23176889376389	4.23930200587831	4.11446882424972	-1.034990	0.684305	1.072995	0.332774229298	1082	0.431608133087
TRINITY_DN112980_c4_g1	2.96322605642629	3.10037464170369	3.94568849997258	4.09746038519193	1.044233	1.044217	0.742235	-0.0816701333428	754	0.57824933687
TRINITY_DN107314_c2_g3	-Inf	4.47131282879683	-Inf	-Inf	-2.046160	1.398104	3.271243	0.0267379679144	374	0.494652406417
TRINITY_DN124380_c0_g1	5.4157589128221	6.3305275123635	5.55384056033561	5.65087643855596	0.500538	31.417113	28.004691	-0.0139157867379	6508	0.405808236017
TRINITY_DN124304_c1_g1	3.69277912129549	3.94081822945903	3.99206463343992	4.11269224985582	-0.215143	27.277851	28.784570	0.0735339545156	5256	0.627473363775
TRINITY_DN111418_c8_g1	4.74443841584733	5.34886276023495	2.80902576710949	2.93062274903341	-1.524073	4.979628	8.159735	-0.0757715127366	4256	0.460526315789
TRINITY_DN121385_c1_g1	5.14572877578765	5.25029357706963	5.93269088220494	5.93761886043776	-0.619981	26.911959	31.681861	-0.00159498162905	7270	0.571526822558
TRINITY_DN123349_c0_g2	1.71838982006204	1.64029040178019	2.09338845919504	2.34236435347229	-0.750249	0.999284	1.329898	0.0885713488654	537	0.633147113594
TRINITY_DN116340_c1_g2	2.20580451403269	3.86035645673433	2.38168659239955	2.50037794960799	-1.697394	0.470892	1.135396	0.0126746831329	1802	0.414539400666
TRINITY_DN116340_c1_g5	5.40898322495646	2.51982968791414	2.40669550145925	2.08147395237343	-2.356898	9.410096	22.241798	-0.0411717285879	5973	0.462246777164
TRINITY_DN115314_c1_g2	1.20957530135216	3.53402749150629	-Inf	-Inf	-2.149262	16.377208	34.204697	0.00436095192825	5099	0.478917434791
TRINITY_DN123594_c1_g4	3.89049871521436	4.29574840166706	3.67936750600501	3.27637044492925	0.189396	8.979734	8.566164	-0.0621114659037	2510	0.400398406375
TRINITY_DN123594_c1_g1	2.18617062297573	5.41158367957725	1.38109722844242	1.21587961484028	-1.038033	10.625979	14.316578	-0.079422990225	4321	0.441101596853
TRINITY_DN124386_c4_g1	5.12432775288725	5.43743301620711	5.07940409125667	5.08936877067896	-1.155111	38.754642	53.701132	-0.05103814694	11043	0.522502943041
TRINITY_DN117662_c1_g1	4.91317434709995	2.79799733593248	-Inf	-Inf	-0.268786	6.578103	7.068903	0.0917832523379	2662	0.484222389181
TRINITY_DN117684_c2_g2	1.39747176811852	1.31099127086678	1.27453428984143	1.40564789484673	-0.086276	1.361951	1.401520	-0.0561236829032	542	0.511070110701
TRINITY_DN105258_c2_g1	4.93774794319061	5.34758777274738	4.71316843410023	4.80121783925901	-1.778938	4.804588	8.779922	-0.0743105638652	6216	0.422136422136
TRINITY_DN125401_c13_g1	4.64428461472735	2.7151910882143	5.33351853277277	5.15928747583363	0.016101	4.695217	4.675042	-0.0921875279997	3139	0.510672188595
TRINITY_DN124443_c1_g3	1.39081914634482	-0.191704623302737	0.246536530308386	-0.0777758076850191	-2.030039	2.807168	5.990530	-0.0194971834395	753	0.561752988048
TRINITY_DN124443_c1_g2	4.02251509978213	3.11913357124499	4.18631648659593	4.14753085082268	-1.417625	1.238741	2.151345	0.00691749745493	1952	0.381147540984
TRINITY_DN106394_c3_g1	2.2827341986581	0.296219131344234	-Inf	-Inf	-2.272134	3.284005	7.865146	0.0461942179172	1508	0.494031830239
TRINITY_DN122615_c0_g1	5.27124029582013	6.06320743090296	4.10368211297815	3.90382827829898	-0.999164	28.469122	37.554237	0.00957510429663	7606	0.498422298186
TRINITY_DN118907_c0_g2	3.77934098135203	2.3749024742387	3.08029760887634	3.19533972369948	-1.200446	0.183638	0.424122	-0.00417478430281	749	0.650200267023
TRINITY_DN109460_c0_g1	0.735288288730861	3.4180031170522	-0.839472520418353	-0.651781839545228	-1.883155	1.045985	2.349182	-0.0444475666942	1243	0.518905872888
TRINITY_DN119818_c0_g1	0.668669186528472	0.156806915368017	5.542417269736	5.70645687412878	0.299628	7.277703	6.753195	-0.0559642249457	2069	0.498791686805
TRINITY_DN118574_c1_g1	1.83345256051593	1.88297447007077	3.572404757402	3.39628218863098	-0.537259	1.735825	2.071148	0.00843452167608	1206	0.524046434494
TRINITY_DN117695_c0_g1	3.09577999812555	3.77661450698502	4.43129661692937	4.47246710948918	-0.246890	10.298635	10.979970	0.118801171471	2967	0.508931580721
TRINITY_DN106237_c0_g6	3.29421675147169	2.26556123424798	1.72533118539812	1.48639728035919	-1.462219	3.509368	5.700996	-0.0885369176587	2227	0.364616075438
TRINITY_DN108634_c6_g3	2.17139150847846	2.19149851268884	3.03153173082555	3.22345960649647	0.816253	2.563233	2.056672	-0.0363923014542	1555	0.489389067524
TRINITY_DN122881_c1_g2	4.56037201028444	4.39392818417497	4.67665946410189	4.60669066377495	0.096410	23.293342	22.756628	-0.0215781117623	3238	0.613650401482
TRINITY_DN106436_c4_g1	3.9219872702	3.09070192358316	3.65844320543596	3.80095543656793	-1.674737	0.350326	0.907847	-0.000114329268293	1480	0.49527027027
TRINITY_DN121993_c4_g1	4.54376671352305	5.10197049353814	3.81960735248206	3.85065035348029	0.683972	2.417203	2.001913	-0.0407773949589	883	0.420158550396
TRINITY_DN117402_c4_g1	4.01996474576825	4.53766869826143	4.12076449861291	4.0283845149186	-1.223912	4.073353	5.993464	0.00905378128066	2795	0.411806797853
TRINITY_DN110812_c2_g2	2.20219717171851	1.12990161629513	0.0775209753157615	0.600577556699702	-1.043457	13.952589	18.770217	-0.0363584559853	2442	0.678951678952
TRINITY_DN117226_c0_g2	4.07399423263223	4.3063052868799	4.80135522077736	4.54868205981164	-1.811932	2.765059	5.312141	-0.0751798092525	5747	0.395684705064
TRINITY_DN116349_c1_g1	-0.204153178971138	2.8892754153651	1.53784209061995	1.6605324842089	-1.956129	2.179121	4.590537	-0.0668350414327	1124	0.562277580071
TRINITY_DN96729_c0_g1	-Inf	-1.286241080378	-Inf	-Inf	-1.864998	0.703508	1.694966	-0.0215238200631	261	0.394636015326
TRINITY_DN124941_c2_g1	1.88563201735758	1.97427849986752	1.4148673608027	1.39803604356951	0.745854	1.226679	0.966935	0.0462708148701	430	0.551162790698
TRINITY_DN124991_c0_g1	4.65963935211835	4.81179359626139	4.2786488496445	4.32468849888092	-2.355977	3.624394	9.029696	-0.0149040811644	7317	0.50102501025
TRINITY_DN105714_c2_g2	2.39084502579702	3.82521478868436	3.57390666620732	3.82564423791798	-0.228763	4.729997	5.036466	0.0690346730277	1524	0.530183727034
TRINITY_DN97318_c0_g1	-Inf	-Inf	2.02955153768415	0.397100186950597	0.078504	3.239420	3.169483	-0.0900901473137	562	0.448398576512
TRINITY_DN105714_c2_g1	5.27106893044008	4.84967751030031	5.196750368984	5.31543533466587	-2.052170	7.511324	15.277870	-0.0269148760762	3600	0.594444444444
TRINITY_DN121825_c3_g1	1.50081098089547	2.3482772616004	4.15162506083562	4.04793614869137	-1.031830	17.403982	23.275841	-0.0687983253156	4982	0.453833801686
TRINITY_DN116375_c1_g2	3.68895661124057	3.96415865444714	4.63767255575071	4.72831668969953	-1.822953	0.504548	1.289214	5.88215110266e-05	3975	0.518993710692
TRINITY_DN124935_c0_g1	3.34958312620873	2.36279340050049	-0.217660328646154	-0.673744812746669	-0.588963	10.656505	12.494622	0.0430442761705	3620	0.465193370166
TRINITY_DN122215_c2_g1	1.344240400993	5.38726155334437	-Inf	-Inf	-1.488260	43.837559	68.254524	-0.0258896779012	6326	0.414321846348
TRINITY_DN120677_c5_g1	3.84436571002105	4.19492816440838	4.16609745096444	4.22805552997217	-0.514735	4.538537	5.255078	-0.086549646633	3865	0.382406209573
TRINITY_DN101506_c1_g4	5.76524050181732	4.63223882937122	4.19550945468923	4.09469396422994	-2.405249	6.316533	15.609452	0.0106179426229	8740	0.403546910755
TRINITY_DN113890_c1_g1	5.49417708469985	4.67832725063622	4.41776052456426	4.37680113491295	-1.400996	4.930627	7.700132	-0.0188142839437	3400	0.358529411765
TRINITY_DN120293_c0_g2	3.87229263498391	4.88384773258087	2.61250478049874	2.4334272752468	-0.177573	0.278490	0.307714	-0.0683257744638	976	0.422131147541
TRINITY_DN120561_c0_g1	0.267877809991966	4.2636003493644	0.123289289801531	-0.141892805360114	-1.200256	13.660490	19.375087	0.0868288871526	2290	0.457205240175
TRINITY_DN125129_c2_g1	5.82547039532311	6.43719208090842	5.46360449053856	5.45581198754759	-1.578175	35.158516	56.710674	0.172740619667	12599	0.406540201603
TRINITY_DN125445_c0_g1	3.29900340748124	1.77837927443007	0.239252988852119	0.42853730365508	-2.224767	19.135022	41.405416	-0.0485346450805	5338	0.40127388535
TRINITY_DN121094_c0_g1	2.13371426507309	1.26964562667345	3.28952144965504	3.46728998754982	-0.848832	0.232213	0.394835	-0.110656780833	594	0.648148148148
TRINITY_DN121944_c0_g1	4.79545545833485	3.95578172365405	5.19370683392704	5.14325356236216	0.493217	2.646854	2.310216	-0.0630826296932	2104	0.498574144487
TRINITY_DN125623_c3_g1	-1.17957395926549	0.584392933171695	-0.941637645171551	-1.2355360860288	-1.773571	0.515676	1.270899	0.017107093185	437	0.471395881007
TRINITY_DN105258_c1_g1	0.614715733473282	1.09162437923059	1.98575454409053	2.03187421057932	0.349901	9.367751	8.600801	-0.0124356877519	1458	0.406721536351
TRINITY_DN125594_c4_g1	2.38733577522558	6.03509469722722	1.70097496067146	1.99504785485235	-0.137180	14.404727	14.911926	0.200174453767	4098	0.465836993655
TRINITY_DN122822_c3_g1	2.85492255279193	3.73746454028685	3.97510101366109	4.10160523778442	0.662188	3.047459	2.555909	0.263621372139	1708	0.613583138173
TRINITY_DN123894_c2_g1	4.98192958930406	3.90494471602885	4.06553440715896	4.03600684044768	-1.522060	23.188923	36.729518	-0.020301385902	6337	0.441376045447
TRINITY_DN118338_c1_g1	5.32378365773896	5.81141954970426	-1.10382368841482	-1.4788151508937	-2.014480	24.498458	47.670595	-0.0232079022956	7099	0.446119171714
TRINITY_DN102247_c1_g3	4.77054543203866	4.84010271822035	3.93462634862232	3.90543189152144	-1.080230	3.427166	4.817666	-0.0145866331959	3282	0.531687995125
TRINITY_DN124949_c0_g1	1.77562220902455	0.260145064011695	-Inf	-Inf	-1.102578	1.326551	1.993820	-0.0566676486723	399	0.741854636591
TRINITY_DN115117_c2_g2	-0.163293086268592	0.241687377193601	2.19929856063384	2.3981438336814	-0.136801	1.618404	1.690995	-0.0365252002736	600	0.616666666667
TRINITY_DN121514_c2_g1	2.61018060883758	2.44116847853436	1.89828856730712	1.91712506277825	1.011238	4.508450	3.521663	-0.0222939289542	645	0.556589147287
TRINITY_DN103162_c0_g1	3.47220912973651	2.55189426704776	3.6486069875565	3.98808705896286	-2.261976	1.833326	4.658837	0.0427997421078	5909	0.356236249788
TRINITY_DN106492_c2_g1	-0.114268594661995	-0.43654203196813	3.48554039507897	2.55944576326916	-0.303168	3.801682	4.142825	-0.0178854425243	1863	0.473966720344
TRINITY_DN111812_c4_g2	5.6741093537755	4.05076180328966	4.65369885224685	4.67144514977905	-1.989601	36.207037	69.385026	0.0176430844225	13270	0.424792765637
TRINITY_DN123196_c0_g2	1.47350503446394	0.567631662107127	-1.16136010290517	-Inf	-1.458638	6.366420	10.077837	0.211280853348	1107	0.519421860885
TRINITY_DN125406_c5_g1	4.5107776399712	4.98115651074544	4.74394190667585	4.62285802403569	-0.555045	2.774078	3.283882	0.019300229324	5141	0.480451274071
TRINITY_DN118099_c1_g1	3.67017483369458	4.19004886631776	3.15946053613664	3.24076839818722	-1.202162	0.158011	0.384616	-0.00221116639027	1751	0.5962307253
TRINITY_DN102317_c1_g1	4.53243961865477	5.53820061119066	4.22135537771611	4.06294179441522	-0.298607	2.494263	2.728423	0.0348850218624	964	0.430497925311
TRINITY_DN109688_c0_g1	0.29070047134545	3.66322477952637	-0.323429154499888	-Inf	-2.309500	10.780145	24.714735	-0.018745680846	3779	0.39428420217
TRINITY_DN119544_c3_g1	2.67936832596057	4.0869618322616	2.42372599438479	2.45312516665553	0.400740	3.684247	3.313324	-0.0673608224651	2158	0.437442075996
TRINITY_DN122519_c0_g3	4.4870212141199	3.72101433486579	3.62094252897943	3.61419926952693	-1.526531	27.882318	44.167851	-0.0192039008326	4521	0.480867064809
TRINITY_DN122919_c1_g3	1.14866143498887	3.51079770725112	1.47216842181544	1.24147497418292	-0.811400	9.407379	11.806559	-0.0101073506588	2957	0.530605343253
TRINITY_DN125115_c0_g1	3.33892424494227	3.52585083224934	3.46764448791199	3.34170213412151	-1.690309	2.690338	4.899183	0.0178264699175	1702	0.542890716804
TRINITY_DN119355_c4_g1	0.578317548747594	4.07482581644522	-Inf	-Inf	-1.729734	7.459438	13.112832	-0.0567242171972	1832	0.500545851528
TRINITY_DN116108_c2_g2	3.13298539578107	2.13951441133637	2.04824909134407	2.39373250745463	-0.387680	8.472315	9.395628	0.176610418663	1963	0.678043810494
TRINITY_DN116108_c2_g1	-0.0054205367727759	2.07295379149939	-Inf	0.356515711970576	-1.993380	5.287298	10.614643	0.067537424169	1774	0.621758737317
TRINITY_DN119196_c1_g1	3.64578594788575	3.54600246845823	4.45395883339281	4.51787296462444	-0.707045	8.821675	10.730871	0.028716644072	2404	0.540349417637
TRINITY_DN113510_c2_g2	4.09332871759453	4.16455486737599	5.47011886555662	5.42074904675896	-1.070422	1.930168	2.783978	0.0130683605174	3582	0.436627582356
TRINITY_DN105843_c3_g2	-1.21603827062428	-Inf	4.59349708957097	4.68137111276495	-1.055974	2.396421	3.394497	-0.0957148624171	1602	0.594881398252
TRINITY_DN124767_c4_g1	4.60117207575908	3.70984079026315	5.07265025793603	4.96383119772621	-2.147985	2.773214	6.301132	-0.0226730472494	3784	0.463530655391
TRINITY_DN120228_c0_g2	3.1913508780851	-0.408412681804792	1.83912002124534	1.80874585846808	-0.198106	1.971269	2.096126	-0.0767484919071	467	0.537473233405
TRINITY_DN123780_c1_g1	5.83955950690938	3.46804666705959	6.02352581363547	6.05979612619277	1.104096	23.100445	18.162708	0.0618784096616	5248	0.653772865854
TRINITY_DN110369_c0_g3	4.04110535113409	4.66656561448786	3.62616909296704	3.36797258870214	0.369315	0.559788	0.479794	-0.086660846092	1800	0.429444444444
TRINITY_DN124796_c2_g1	-0.907949262434846	0.188370997111262	-0.884101230681195	-0.355006901653477	-0.304024	0.655898	0.743959	-0.0428859119906	250	0.436
TRINITY_DN109117_c1_g3	4.4449947682461	2.47522967511212	3.79201517150015	3.68391703783933	-1.935481	11.112043	21.142290	0.164124111798	5623	0.499199715454
TRINITY_DN109117_c1_g7	-0.110152453121991	0.23907296088013	0.584772154314007	0.87019218635964	-1.152083	1.391647	2.126234	-0.066365498161	535	0.697196261682
TRINITY_DN123836_c0_g1	-0.483325941398347	4.04936123335024	0.239707018559027	0.111144292338671	-1.695883	36.015093	60.844971	-0.0352075019381	5758	0.553838138242
TRINITY_DN121293_c1_g2	2.27921719645929	3.3379473776922	3.17626135750342	3.45461721198092	0.546130	11.330123	9.956358	-0.0719173368939	2339	0.68533561351
TRINITY_DN118345_c0_g3	1.34750776462916	3.07638283251965	3.25691106447899	3.19062115289275	-0.906017	1.974269	2.672447	0.13940934864	780	0.592307692308
TRINITY_DN111245_c1_g1	4.01900492298347	2.89147752035248	1.99713654358911	2.07384397495385	-0.187432	2.331736	2.466811	0.0547543641049	1549	0.524209167205
TRINITY_DN112221_c3_g1	-1.17957395926549	-0.524908582423938	-Inf	-Inf	-1.911932	0.617013	1.578014	0.000239224911287	221	0.72850678733
TRINITY_DN107243_c2_g1	4.18678580203051	2.32730053581461	3.45303330829942	3.33302694217589	-2.082356	1.786037	4.115611	-0.0235214229801	2984	0.392426273458
TRINITY_DN123334_c1_g1	3.08345139222502	5.73612265523079	4.22927218080873	4.28825001978002	-0.140590	0.642891	0.681239	-0.00543716373705	3155	0.423771790808
TRINITY_DN123426_c3_g2	3.69510388620534	2.54508227631918	2.59032506112872	2.66990061472679	-0.310619	1.680293	1.857906	-0.0499955935979	2520	0.533333333333
TRINITY_DN117158_c4_g1	6.15887398710678	4.72403523027754	3.99768716737373	4.1667587828946	-1.438230	1.685286	2.858397	-0.0384900247547	3838	0.454663887441
TRINITY_DN123859_c2_g1	2.86945468925516	3.08961780086279	3.33414727965474	3.36294931853023	-0.816337	0.083014	0.182087	-0.0155728587319	665	0.50977443609
TRINITY_DN123859_c2_g2	5.36524730769245	4.7635222851057	4.99905102414835	4.92482399477553	1.058319	0.528823	0.342893	-0.110894638242	2369	0.486281131279
TRINITY_DN123859_c2_g3	4.85447382106364	3.84445337959433	4.96932428962	4.96763467535937	-0.384526	0.751439	0.876277	-0.110141892743	3314	0.471937235969
TRINITY_DN110704_c0_g4	0.357279354400116	2.00442167325542	-Inf	-Inf	-2.036332	5.344760	10.949634	-0.0390325286102	1777	0.464828362409
TRINITY_DN121694_c1_g1	3.48688196207652	4.13173163916542	3.53540308242838	3.4271554587206	-1.580298	0.416558	0.966869	0.00494917067951	1431	0.390635918938
TRINITY_DN124786_c3_g1	4.15977610326714	3.81757806723524	3.69758909802739	3.68338697328269	-1.526246	3.238666	5.425639	-0.0772210466977	1325	0.529056603774
TRINITY_DN112080_c0_g1	-Inf	1.57496487873578	-Inf	-Inf	-1.679951	1.930293	3.602229	-0.0623656932596	457	0.628008752735
TRINITY_DN114166_c1_g2	3.41460842191341	2.22258151860326	2.38941554136199	2.36415730344857	-1.111639	3.146567	4.490164	-0.0488702275926	3053	0.508352440223
TRINITY_DN122869_c2_g1	4.26834838592991	3.94036547009871	3.91685595728093	3.92336924996055	-1.043098	1.625118	2.346218	0.0444280078895	794	0.627204030227
TRINITY_DN122988_c2_g1	1.68140850492351	5.84301280106201	0.0913195496131518	0.0182831707124516	-2.393672	11.098798	26.638451	0.00719414169271	5232	0.431766055046
TRINITY_DN113660_c6_g2	4.94994986752088	4.31495733135116	4.74141027347501	4.54761196151852	-0.201753	1.866525	1.988353	-0.100201382824	3759	0.519287044427
TRINITY_DN121893_c5_g1	4.59663078655514	5.24475048920666	4.47849814899025	4.47807419682101	-1.556105	14.481532	23.372883	-0.0608107373647	5257	0.435990108427
TRINITY_DN116849_c2_g2	2.38904188433	3.19726850424481	2.91084104208552	2.9130694916224	-1.002770	5.832826	7.851331	-0.0622825636072	2143	0.447036864209
TRINITY_DN124682_c1_g2	3.34689452710518	2.96902616829987	4.55554479115299	4.37715706305037	0.146097	2.968375	2.849523	0.00943049851777	5516	0.452320522117
TRINITY_DN117120_c2_g1	3.79650883059372	1.80807367821966	1.57046457290209	1.44751600557759	-1.235244	1.680658	2.615457	-6.64709466571e-05	1547	0.522947640595
TRINITY_DN121991_c3_g1	3.69833248568267	5.29803509402654	3.82478975537093	3.86919694598914	-0.200205	22.927884	24.106839	-0.0427061236016	9402	0.453414167198
TRINITY_DN117621_c5_g2	3.24125939197769	3.29786176336039	3.55833634564253	3.55172564395818	-2.034946	1.054026	2.573081	-3.37661836494e-05	1923	0.568382735309
TRINITY_DN125828_c3_g1	3.79056089242522	3.18701620266995	4.18595163846996	4.15602732452561	-0.971067	0.796393	1.190035	-0.0816907474225	1677	0.460942158617
TRINITY_DN118191_c0_g1	3.92661441929622	2.42075028711586	5.04099992137508	4.91103174573319	-0.396470	0.677400	0.797936	-0.0152864050106	968	0.502066115702
TRINITY_DN111263_c1_g2	4.75629696069686	3.09853045005492	6.00950472067474	5.94058693954267	1.220653	9.162266	6.963976	-0.0855175001279	1485	0.583838383838
TRINITY_DN125555_c2_g1	7.25123443157294	5.86362578344748	6.19977339442096	6.10129835402459	-0.786159	33.894106	41.846298	-0.00585064429136	13350	0.447940074906
TRINITY_DN112815_c1_g3	3.63767527722378	4.33113499954834	4.50996382714487	4.68537424529764	-0.884937	0.246084	0.423094	0.110632155301	1421	0.50457424349
TRINITY_DN124276_c2_g1	3.90702639721597	3.69031110485873	3.75371397443078	3.82771080543994	-0.672626	0.034849	0.090529	0.00291545189504	2740	0.566058394161
TRINITY_DN111264_c1_g2	2.05675746722413	0.741035598680601	3.20049265453883	3.06390087929861	0.870893	0.568349	0.400117	0.336397425905	379	0.722955145119
TRINITY_DN117651_c4_g2	4.58135260842279	4.00551638460206	4.71571074891359	4.69644200701147	-0.886745	24.990745	31.848165	-0.0212434481233	7730	0.439327296248
TRINITY_DN120400_c7_g2	4.74074977960277	3.83760043817268	3.16868642335809	2.79573252718381	-0.395777	1.164545	1.339953	-0.0683397223194	1879	0.501862692922
TRINITY_DN121381_c4_g1	2.09109942835167	2.5128166370834	2.56039361398925	2.58699816513699	-0.690975	0.041514	0.102721	-0.00383509108341	519	0.712909441233
TRINITY_DN112679_c4_g3	-1.73409170371344	5.18088392952847	-Inf	-Inf	-1.310640	2.710567	4.204932	-0.0301725956025	485	0.639175257732
TRINITY_DN106638_c1_g3	2.90193909591776	3.14423612806962	2.11161437551165	2.13502530409039	0.436366	1.353775	1.178196	-0.0837097411893	1245	0.535742971888
TRINITY_DN114403_c0_g2	-Inf	1.80312282866531	-0.606842358457217	-Inf	-2.077729	4.394256	9.290535	-0.0430483883537	1436	0.406685236769
TRINITY_DN112841_c2_g3	5.08858644587135	4.59109735502351	5.08397852416563	5.18178453817428	-0.476726	1.184059	1.402863	-0.0351608172558	1718	0.523282887078
TRINITY_DN117281_c5_g1	3.84332437857622	0.357651076244189	-Inf	-0.775019067429991	-1.693374	25.830951	43.712868	-0.00788330749484	4421	0.515041845736
TRINITY_DN124461_c0_g1	4.18695160674554	3.78738478376523	4.22043037315103	4.26212244291375	0.642481	2.493430	2.089541	-0.110905153812	2647	0.415564790329
TRINITY_DN104557_c2_g1	2.75701514190288	3.55568340763657	1.99249044394379	2.14836361639891	-1.985150	10.598797	20.656735	-0.0355291802654	3667	0.539678211072
TRINITY_DN117982_c2_g1	2.0072757736588	2.88693550734256	0.843662905226392	0.790038868894318	-1.082516	1.019306	1.558045	-0.0369557263081	570	0.60350877193
TRINITY_DN124560_c1_g1	2.31866684794908	5.62520500243371	0.725536581819522	0.597699809209282	0.418212	9.769693	8.830117	-0.00274498023464	779	0.627727856226
TRINITY_DN103000_c2_g1	4.5668233580893	1.69043364935218	5.87832533736822	5.58938877444271	-1.557203	4.310277	7.203984	-0.10925980188	4055	0.404932182491
TRINITY_DN103809_c3_g2	5.19407073926374	4.8152107453501	6.315499235261	6.1557323279208	-0.858005	5.266333	6.772192	-0.0404216471866	4441	0.386399459581
TRINITY_DN119659_c3_g1	6.17397721405979	6.12563708128481	3.32708392770688	3.0710756388339	-1.566290	0.229807	0.639023	0.0	1473	0.542430414121
TRINITY_DN116314_c4_g2	2.96618412608622	3.00501509886257	3.75273014842404	3.87102062251747	-0.639653	2.522415	3.078156	-0.0648923076067	2644	0.418305597579
TRINITY_DN116314_c4_g3	4.52388977872778	1.215969762634	0.898756779289582	0.867138691933483	-2.495596	13.568714	34.363146	0.0554464965346	6475	0.362007722008
TRINITY_DN124505_c0_g1	-0.144957003917843	0.845410690671116	1.76753848291825	1.48969517993243	-0.795228	3.490217	4.442232	-0.0685547553683	1403	0.490377761939
TRINITY_DN102127_c0_g1	2.79125279730276	2.22744286913326	3.11099214382458	3.14050034225881	-0.171857	2.411902	2.538758	-0.0501750291715	781	0.618437900128
TRINITY_DN119744_c1_g1	5.12384100200849	5.82910886042844	5.94590036169827	5.86845927544556	-1.543051	11.968630	19.280564	0.238681465297	6331	0.404201547939
TRINITY_DN119623_c0_g3	5.3037213827209	3.89423049512726	5.05854485423116	5.1114914829153	0.315481	17.509457	16.242924	-0.0369045595882	4106	0.566975158305
TRINITY_DN120100_c9_g1	-0.407867095170053	-Inf	2.36052880928142	2.36898365318693	-1.100491	0.298417	0.562691	0.110303873581	598	0.403010033445
TRINITY_DN119345_c6_g1	2.59890891591054	5.67784936982471	4.77323956013303	4.71288119939171	-0.951186	1.547029	2.161788	0.33182384532	4719	0.483788938334
TRINITY_DN125888_c2_g1	9.3937831609266	3.669445868734	2.99263334260188	3.35646388778707	-1.896569	8.275880	15.598516	-0.0224014222756	9224	0.612424111015
TRINITY_DN102505_c4_g2	3.2405996949991	2.93574467453834	2.31730828360246	2.2330240557304	-1.939380	2.279231	4.739123	-0.001379142383	4645	0.392465016146
TRINITY_DN122862_c1_g1	6.20249841593149	4.76405135670744	5.57045748721514	5.54033914073744	0.870706	25.040985	20.634160	-0.0436723458076	6614	0.476867251285
TRINITY_DN112595_c4_g2	2.30384045835609	2.66012413786652	1.08799738151146	0.968226169157348	0.066779	1.474889	1.443559	0.114867595767	483	0.714285714286
TRINITY_DN117548_c3_g1	5.39810604604296	5.058084291368	5.07854537480459	5.04534347506861	0.630341	2.473651	2.079017	0.105874478059	2445	0.528425357873
TRINITY_DN125585_c4_g1	6.60151123312655	6.53306646516581	6.52813377277701	6.44503301798074	0.596691	35.864008	31.324141	-0.0703367139977	8036	0.504853160777
TRINITY_DN122252_c0_g2	2.96251978990424	2.61826864410847	1.92611088197968	1.8138110727543	-1.203738	0.319756	0.631900	0.0740443339742	486	0.442386831276
TRINITY_DN105196_c2_g1	5.07782635612197	4.31628061940442	4.80410744661392	4.86225300156074	-0.643350	3.040263	3.694898	-0.0873487784037	3431	0.537744097931
TRINITY_DN119898_c0_g1	4.40482533735923	3.46964641728934	2.50086720598216	2.623721308342	-1.004656	0.438009	0.723499	-0.0677180351599	856	0.41238317757
TRINITY_DN125061_c0_g1	0.658810398024948	1.66708640055678	-0.677286477175087	-0.484852490978499	0.996339	0.548446	0.366222	-0.0864830895105	221	0.484162895928
TRINITY_DN123995_c1_g1	3.47264739539384	5.10610734624951	4.42094559613738	4.60925155070813	0.418214	26.051635	23.635821	0.0488224715577	4920	0.615040650407
TRINITY_DN106611_c1_g1	-1.17957395926549	2.92423830475384	-0.217140172306143	-0.301594344603668	-2.267757	8.780897	19.816691	0.0759265350295	3371	0.423909819045
TRINITY_DN120973_c1_g1	3.71930808649325	3.79344356447046	3.55108121423675	3.542005776003	0.049432	0.368795	0.359851	-0.110889718332	599	0.455759599332
TRINITY_DN120607_c0_g1	4.7761521307229	4.09361644446908	3.70148066375152	3.68704519743972	-1.481676	4.961877	7.995351	0.126267579662	2469	0.527339003645
TRINITY_DN122687_c2_g2	3.78910241737814	5.0255188434131	2.99042058465947	2.82963997957718	-1.514916	4.981710	8.133062	-0.083402247358	3524	0.430760499432
TRINITY_DN122687_c2_g3	4.62250382875933	3.85586031726489	5.31430983114304	5.19208010049381	-1.807218	31.247129	55.334868	-0.0406387250208	9343	0.454136786899
TRINITY_DN124042_c0_g2	0.390368792255489	1.96116918604809	2.44577368548001	2.3215592421035	-0.721783	0.049602	0.118755	-0.00567721005677	709	0.451339915374
TRINITY_DN125394_c2_g1	5.06229642720398	5.62540687259361	5.2346460120729	5.15730359550328	-0.164742	17.026855	17.747303	-0.0650378455917	5231	0.464155993118
TRINITY_DN123968_c0_g1	4.53624870995006	4.12557443097058	3.46387886051142	3.47369139041092	0.446654	2.275465	2.004036	-0.0606025071132	970	0.621649484536
TRINITY_DN117252_c1_g1	6.03423710277181	6.41739708820609	5.96180002719522	5.89131839367027	-2.003822	3.212063	6.689106	-0.0607764147734	6615	0.494935752079
TRINITY_DN114350_c1_g1	6.18006002756619	5.97192484106688	6.92351405792885	7.06657600091622	0.445340	1.032194	0.886430	-0.0770712201889	1227	0.454767726161
TRINITY_DN114350_c1_g2	4.65135766778506	4.39826555856459	3.82696793791985	3.90708859282259	-2.090462	3.119388	6.804378	-0.0774434417837	4170	0.392805755396
TRINITY_DN115990_c2_g1	2.65223374742679	1.83519517427276	1.89146093610108	1.77621626718861	-0.569836	0.036843	0.081426	0.0116279069767	578	0.335640138408
TRINITY_DN106984_c1_g2	3.1995945509146	0.894766545294219	1.17274109119496	0.717584683005748	-1.420732	12.627554	19.400463	0.117466563197	3211	0.482092805979
TRINITY_DN115990_c2_g3	1.28048885525522	1.64320749998397	3.05765631536145	2.92417320489438	-2.259851	8.508742	19.143493	-0.00730827498724	4586	0.447448757087
TRINITY_DN114556_c0_g3	3.59859436684697	2.32991734324474	2.53318402151021	2.41236601311197	-1.137758	0.833557	1.336954	0.00383141762452	547	0.54113345521
TRINITY_DN124319_c2_g1	-1.14874382330003	3.58735469339454	1.36552564595124	1.56278200473815	-0.981157	2.521404	3.465576	-0.0896524196532	1103	0.456029011786
TRINITY_DN121197_c1_g1	4.38613705154401	4.12930135829755	4.60302846091069	4.4329499853323	0.404828	10.604887	9.619138	0.0405556426117	1733	0.64396999423
TRINITY_DN112045_c5_g2	2.91122465208886	1.95072294460384	2.30513733534885	2.24518404643788	-1.635579	0.371063	0.921265	-0.00840192043896	968	0.451446280992
TRINITY_DN125761_c4_g1	3.80175828391353	6.16120172651232	4.24817658204877	4.25909812478514	0.434046	47.323516	42.831186	-0.0648048914216	7388	0.517866811045
TRINITY_DN123951_c3_g1	3.22639292450256	3.87705356627257	4.64499713444247	4.68896618687234	-0.425695	24.497706	27.331612	-0.0482872466983	5450	0.476330275229
TRINITY_DN120983_c1_g1	-1.35466770673627	0.319726904389076	-0.311661054495301	-0.592651791125037	0.285526	2.259648	2.080768	-0.0423249611951	320	0.61875
TRINITY_DN124912_c4_g1	5.52701890347431	6.4631612591568	5.03905121955835	5.04324260229192	-1.115782	23.460106	32.175843	-0.0188315503402	6158	0.45745371874
TRINITY_DN121097_c0_g1	6.63713680699573	5.97707493777409	7.17985569578955	7.4043925534909	0.961339	7.188074	5.738544	-0.0397835207879	3299	0.451045771446
TRINITY_DN123687_c5_g1	3.7267377175647	2.93201236584564	3.9496175719204	3.87561476439966	-1.109425	19.061111	26.128723	-0.0587202959475	5727	0.476514754671
TRINITY_DN111870_c0_g4	6.62720806813445	3.65977629365046	5.90795722048768	5.68035517412455	-0.151880	0.001428	0.003976	-0.0275049115914	484	0.632231404959
TRINITY_DN117385_c2_g1	0.832053662215522	1.00865214533455	0.40871256092956	0.499872292442826	-0.282917	4.834530	5.226425	0.191350917103	740	0.378378378378
TRINITY_DN104075_c13_g1	-0.688226804701224	1.03699968250674	-Inf	-Inf	-1.862450	0.667811	1.626213	0.0151041666667	495	0.478787878788
TRINITY_DN115363_c0_g1	3.76962386947295	2.9901932219222	2.99662487341911	3.02130935152667	-0.175476	2.551393	2.687246	-0.0445768174336	751	0.648468708389
TRINITY_DN112092_c4_g2	4.68932138819449	3.02362517617271	3.87086838801007	3.81256547632559	-1.615785	4.195435	7.194240	0.057300002229	1842	0.692725298588
TRINITY_DN119443_c4_g1	4.97303362957851	4.95803638506427	3.83526154267555	3.77248971890828	-1.403624	4.298194	6.756329	-0.00491026655681	3304	0.405266343826
TRINITY_DN116432_c1_g1	2.9431750060483	2.13454666238056	2.99430215230016	3.01729469086417	1.785075	4.600036	3.057881	-0.0285068006107	468	0.621794871795
TRINITY_DN116113_c1_g1	2.96313707021583	3.22180687827159	2.67800410817553	2.54416972965835	-1.992087	4.394078	8.905406	-0.0187026220665	5212	0.458173445894
TRINITY_DN125093_c1_g1	5.12807848842065	6.11450906220926	4.36508858552857	4.23136347364678	0.057510	43.971329	43.368747	-0.0435600380408	7002	0.449443016281
TRINITY_DN111224_c3_g3	1.76297419815445	2.16429402037719	3.46537239710156	3.56349981868242	-1.365657	3.023087	4.763140	-0.0499944225996	3896	0.41273100616
TRINITY_DN118236_c0_g3	4.12602604904241	1.61086335224641	2.28239322978362	2.10950211277587	-0.708689	7.352652	8.968186	-0.0716017178144	3077	0.521286967826
TRINITY_DN120774_c3_g1	0.672607387843889	5.33906554762597	0.465012204740367	0.453849848316765	-0.880644	9.841162	12.614847	-0.0429470805758	1714	0.639439906651
TRINITY_DN106071_c0_g1	3.70515940284439	3.92251422586703	3.69326842016868	3.58626568770216	-0.391624	2.682569	3.017032	0.080796829262	701	0.631954350927
TRINITY_DN123866_c3_g1	6.52305331210628	6.13207492742781	7.5701301013954	7.56924650975353	0.465460	12.907085	11.558349	0.0273141826216	7899	0.530320293708
TRINITY_DN117773_c1_g1	4.99382578004595	4.86340288753087	3.97348311445542	3.8863751520918	-0.428959	8.408853	9.434453	0.0165194418848	4706	0.407352316192
TRINITY_DN118723_c7_g3	2.80276159642687	1.18156250540724	2.98146823594798	2.69570443430423	-1.957942	3.463285	7.011699	0.0800617078097	2980	0.488255033557
TRINITY_DN121292_c0_g1	0.570461672086776	4.9427318200104	-0.808642384452901	-Inf	-1.051755	7.895900	10.737584	0.0603529680592	1526	0.467889908257
TRINITY_DN123866_c3_g6	3.48283350764728	3.31895479408253	5.12645207570145	4.95299296949515	-0.192806	5.225949	5.505929	0.0617859175796	453	0.55408388521
TRINITY_DN107901_c0_g1	5.42587970715645	5.73340247688961	5.07108747601064	4.95538326232886	0.756746	3.664725	3.018216	-0.0423212235173	1293	0.566125290023
TRINITY_DN122853_c0_g2	3.62017776321013	3.36062226560913	4.44823461872315	4.32566786788861	-0.989067	3.905005	5.290153	-0.0311251371144	3084	0.415369649805
TRINITY_DN125350_c1_g1	5.25719255560849	5.68799088766694	6.65910419087976	6.73057448317019	-2.015615	11.339219	22.378550	-0.0505992916099	8789	0.476959836159
TRINITY_DN110905_c1_g4	2.80872374030986	2.23830576433786	2.07863752387916	2.11394312818302	-1.672296	11.022377	18.725547	-0.0697363782849	3027	0.348529897588
TRINITY_DN118279_c7_g2	4.08392775753824	4.33237447875239	4.95229429893769	5.02141453177498	0.269683	0.633070	0.567914	-0.039423708093	717	0.637377963738
TRINITY_DN125256_c2_g1	2.26531573528885	0.942998956657597	0.289145160778436	0.767827161539826	-0.664516	0.358091	0.507263	-0.0688847271059	267	0.524344569288
TRINITY_DN109777_c4_g2	-Inf	0.716110685185981	-Inf	-Inf	-1.627070	3.144398	5.507889	-0.0287764866712	639	0.572769953052
TRINITY_DN120215_c3_g1	4.38759426167766	5.74528634212993	5.11262739036661	5.10646944018364	-1.422311	0.669417	1.277397	0.110159871112	4813	0.468107209641
TRINITY_DN101338_c4_g1	2.91125773198837	3.25340775854618	3.18716329094289	3.11547184951545	-1.130862	2.151260	3.154674	-0.0440248956233	2628	0.460426179604
TRINITY_DN112115_c2_g2	4.34800446595982	4.29276294319579	3.78642961951555	3.75259458102867	0.425891	12.138983	10.965167	-0.0574857748337	4575	0.430163934426
TRINITY_DN125037_c0_g1	4.70535656253306	4.62062305102959	4.72107232588497	4.76765082404673	-1.069813	15.052568	20.409951	-0.0141710089205	6844	0.418176504968
TRINITY_DN123680_c2_g2	4.30123499318617	4.54142054317626	4.44530425677194	4.41930827607853	1.200582	18.192816	14.011596	-0.0759131340182	2451	0.619747042024
TRINITY_DN117161_c3_g1	5.06081673468286	3.12117230393991	4.344696488749	4.21130025253014	0.163644	1.290286	1.222600	-0.0879067277849	3182	0.395977372722
TRINITY_DN125258_c2_g1	1.21825796952784	3.21099368915493	0.806629603441155	0.825720400388882	-1.993540	5.212966	10.473708	-0.0255756585984	3218	0.36016159105
TRINITY_DN125258_c2_g2	5.72888537051536	3.84169313563782	4.82759967321087	4.82456546444981	-0.783489	17.632912	21.819662	0.00301210569774	4972	0.458366854385
TRINITY_DN118874_c1_g1	2.52705715459231	2.2245123204281	2.79624127180904	2.67415837441579	-0.462755	0.978729	1.163159	0.11491609166	977	0.597748208802
TRINITY_DN115492_c1_g1	3.84432053649377	4.30013044031529	2.38691014866092	2.64347473043534	-1.050326	12.833890	17.320254	0.107556275991	7339	0.578961711405
TRINITY_DN113661_c1_g1	3.91428059522776	5.13874207519554	4.53044423501236	4.42898917979763	0.902428	4.775174	3.828010	-0.0715826678837	1426	0.504207573633
TRINITY_DN110845_c7_g7	1.28151772793681	4.11921617253813	1.12915592715111	1.44397795739585	-1.832399	6.567052	12.123810	0.0175247017293	3707	0.407876989479
TRINITY_DN122170_c0_g1	5.32550417420253	4.83155309505634	5.02528343250065	4.84903445624549	-0.719968	13.323943	16.208408	-0.0262618932002	4607	0.471890601259
TRINITY_DN101849_c0_g2	3.65336519741797	3.98028151320631	3.3230725894669	3.24471380373559	-2.134867	6.617807	14.095574	0.0619359954372	3615	0.478838174274
TRINITY_DN121364_c0_g1	4.99486939036164	5.29698468880398	4.49683072300823	4.50495314354249	-1.226248	48.512031	68.785406	-0.0584508982538	13030	0.431465848043
TRINITY_DN115130_c1_g2	2.88273444124608	2.57047812266893	3.10952812814194	2.92677565326848	0.774039	1.713332	1.365345	-0.0583304837815	1382	0.520984081042
TRINITY_DN125114_c7_g2	3.60015835627496	4.29426845127054	4.89844245266526	4.90863864247628	1.188740	10.581014	8.113682	-0.054082687359	5253	0.425280791928
TRINITY_DN109474_c1_g1	2.67343683207932	3.61940020686698	2.81913455053619	2.67411820459532	-1.464906	0.906661	1.680003	0.115924576228	1239	0.463276836158
TRINITY_DN108399_c0_g2	-1.21603827062428	3.31910342698066	-0.619750062684731	-Inf	-2.128973	15.393627	31.867142	0.0726509893297	3890	0.416195372751
TRINITY_DN123541_c1_g1	4.91377636657596	3.49685545397613	0.468949812593776	0.880715484625415	-1.457087	28.384174	43.801769	-0.055346735574	12730	0.454124116261
TRINITY_DN118291_c1_g1	3.9557037671289	4.09410151392291	2.94592139559016	3.12256452242261	-0.060796	17.240565	17.502894	0.142796671711	2739	0.446148229281
TRINITY_DN116254_c0_g4	0.300672293617118	-0.0201335672921517	2.21846852225559	2.43492703127576	-1.809587	4.732699	8.773939	0.0151451293261	2660	0.435714285714
TRINITY_DN119498_c2_g2	2.39982109673609	2.10435426788808	3.16106223714402	3.25327771995075	0.699780	1.834283	1.496703	0.0231925467476	667	0.529235382309
TRINITY_DN124706_c0_g3	5.9569037295915	4.25487376127669	3.61637843105285	3.45998863795541	0.186294	9.567037	9.134943	0.115150937735	1643	0.639074863055
TRINITY_DN106083_c1_g8	4.47351808919062	3.09843370291471	1.34780280329863	1.05325043266785	-2.268079	17.283444	38.320464	0.0535194709772	7425	0.433535353535
TRINITY_DN114842_c2_g2	3.43491708713608	2.92958304214982	0.288625004438425	-0.0956704611674365	-1.856515	11.242782	20.642829	-0.0234667044752	6846	0.412065439673
TRINITY_DN104535_c9_g4	3.36889858956895	3.94101140192685	2.02725568682094	2.27253395862311	-0.556790	11.790494	13.686438	0.0952167440919	3072	0.529947916667
TRINITY_DN115210_c1_g4	3.27356907900495	3.02241893964055	1.57762010340357	1.67412292028374	-0.828007	8.084717	10.219523	0.0832331904945	3673	0.47563299755
TRINITY_DN102343_c0_g1	2.79574580457508	2.5679367924151	2.21303495522629	1.99603869416455	-1.846360	16.376843	29.718235	0.061781122456	4418	0.350611136261
TRINITY_DN120177_c0_g1	5.00637370567509	3.3103290802806	4.3283564468166	4.14403943872465	0.563243	12.313250	10.785072	0.0362122562811	2303	0.49934867564
TRINITY_DN114676_c2_g1	5.6866306261491	5.8341333834916	6.16260038040837	6.00478240143102	-0.316801	2.901828	3.185266	-0.0999061302122	3361	0.459684617673
TRINITY_DN125335_c3_g1	5.8398428710368	5.54934641401407	5.31977546282503	5.23284209192674	0.173345	18.218797	17.472096	-0.0524237620342	3374	0.482513337285
TRINITY_DN109995_c0_g1	0.7467563384414	2.63573112191604	0.785357600242973	1.16941403178506	-1.782595	15.033545	26.582217	-0.0361232137937	3142	0.464672183323
TRINITY_DN106836_c5_g1	3.68029586611747	3.74783899667437	3.36015444045367	3.34425958452728	-1.653454	3.944448	6.894856	-0.071781812524	4206	0.375416072278
TRINITY_DN115632_c5_g1	2.72280375440643	2.79469742906445	2.81327306795063	2.76460789963501	0.253485	0.559461	0.502876	-0.00941619585687	374	0.604278074866
TRINITY_DN114200_c6_g1	3.5479648474671	3.446872288578	3.92719144283366	3.90521747085349	-1.285788	0.170298	0.430185	-0.00157915515199	1980	0.433838383838
TRINITY_DN125395_c3_g2	4.83664574249777	5.50297513707081	4.72243481088347	4.81607460660654	0.177524	8.005960	7.656864	-0.00800965648593	3171	0.502365184484
TRINITY_DN115246_c2_g1	3.37754804898476	3.26630325656195	4.60316084172665	4.67293012859301	0.204689	4.546211	4.307774	-0.0835113974088	950	0.707368421053
TRINITY_DN125395_c3_g1	2.40289452891542	2.09396588242973	2.92811390759701	3.12386470447981	-0.305990	0.008123	0.019587	0.0	310	0.564516129032
TRINITY_DN103055_c0_g1	0.845752261504582	-Inf	-Inf	-Inf	-2.147230	3.320652	7.423327	-0.081044638251	828	0.468599033816
TRINITY_DN120138_c1_g2	4.57732349014439	5.16246798860884	4.80154688262731	4.76294498574292	0.941601	3.102427	2.431860	-0.014813790161	1333	0.461365341335
TRINITY_DN112563_c1_g2	0.620465616130479	5.29189830657532	-Inf	-0.958277213804823	-1.443025	3.626441	5.835890	0.241072363738	1220	0.49262295082
TRINITY_DN106201_c0_g3	5.28465909030122	4.72247448243846	5.09064202949897	4.96296274669774	0.242952	3.391700	3.174939	0.073041015009	614	0.542345276873
TRINITY_DN110068_c2_g1	4.78562082858315	2.49838745751519	-Inf	-Inf	-2.108819	2.983175	6.594924	0.0326139088729	1877	0.358550879062
TRINITY_DN125476_c4_g3	3.72776570984181	4.05324761158242	4.349411235149	4.4302863989707	-1.592583	2.238799	3.961437	0.0135640061075	3171	0.459161147903
TRINITY_DN120189_c3_g1	4.0276440004503	2.9898488076784	3.32827188408543	3.51137068905147	-1.235702	1.624427	2.535612	-0.0695716477346	719	0.59388038943
TRINITY_DN116938_c4_g2	1.25632685186336	2.20160886160335	2.23126900010795	2.93908199612153	-2.368974	2.368602	6.205017	0.0359313049474	2884	0.446948682386
TRINITY_DN116863_c1_g1	3.98696115812325	3.88500970152231	4.01895167216232	4.06427268706052	0.795093	2.991502	2.426339	-0.00719643802204	1141	0.523225241017
TRINITY_DN109947_c2_g5	3.97361480906072	1.31426788258747	-Inf	-Inf	-0.720956	8.843535	10.802640	-0.0211629098965	1708	0.653981264637
TRINITY_DN124189_c1_g4	-Inf	3.7038432380354	-Inf	-Inf	-2.074391	1.163703	2.852991	0.0667600373483	378	0.592592592593
TRINITY_DN125022_c3_g1	4.33377618365791	4.84089054104208	3.83237174818564	3.72130278113744	-0.497953	0.019922	0.050127	-0.00325203252033	2589	0.434144457319
TRINITY_DN120850_c0_g1	3.86145942302361	2.10202252128277	3.07848201364617	2.71420970335354	-2.111889	7.567007	15.845163	0.038885292754	2754	0.60929557008
TRINITY_DN123475_c3_g1	3.93507971766954	3.89649738478221	4.92907555190651	5.09910970619198	-0.205437	15.570346	16.402930	-0.0307163621025	7637	0.582689537777
TRINITY_DN117258_c6_g1	-0.616891815913478	-Inf	3.04077100442712	3.38660820697555	-0.727977	0.639716	0.876003	-0.0419509256009	1099	0.515013648772
TRINITY_DN117219_c2_g1	3.93278995554147	4.42079869002871	3.43379639636136	3.36835385644983	-0.355952	1.959145	2.191811	0.100094581403	1373	0.485069191551
TRINITY_DN121664_c2_g1	-Inf	-0.0664016309958293	2.69108927229286	2.81556796589933	-1.763902	0.637047	1.481111	-0.00258631837579	1075	0.387906976744
TRINITY_DN120863_c2_g2	6.2631602493488	6.42765109330723	7.24548403970182	7.20906377244188	-1.445852	6.012630	9.487998	-0.0418706099815	4349	0.436652103932
TRINITY_DN85738_c0_g2	0.86502252236713	0.243697444364301	-0.431228454646425	0.404980696523803	-1.371460	0.160178	0.442255	-0.000858267483501	214	0.728971962617
TRINITY_DN117715_c0_g1	2.90315383457333	2.28434563351572	3.96540926587529	4.1841760906978	0.452061	8.400163	7.525395	-0.0517011061947	3299	0.660806304941
TRINITY_DN123445_c5_g1	5.88600164068839	6.33823276846743	5.8848785204555	5.87774996913607	-0.302085	26.632069	28.744808	-0.0547368961559	6817	0.384186592343
TRINITY_DN123235_c1_g1	4.70913283095308	4.69056626205752	5.97064232071846	5.94883020454751	-0.465211	10.117851	11.454322	-0.0625906007824	7820	0.495012787724
TRINITY_DN123373_c5_g2	5.73000467997238	4.58354568348468	5.50972906057091	5.3662258484647	-1.910771	20.868851	38.818435	-0.0473891798942	8817	0.411137575139
TRINITY_DN123384_c0_g2	4.53699353385011	4.24737112468368	5.4585306977106	5.43445475617216	-1.379740	20.994284	31.574059	-0.0375078698954	7558	0.434374173062
TRINITY_DN113636_c7_g1	3.89795991213852	5.14651369282248	3.89360310072043	3.75589909813222	-1.580881	4.343332	7.327819	0.145829421627	4288	0.406483208955
TRINITY_DN108252_c0_g2	3.59560433635039	1.89997125324312	2.53909978506943	2.42446445633813	0.360909	2.511023	2.268372	0.0298155654544	1344	0.568452380952
TRINITY_DN120880_c3_g2	4.23035567401209	4.68466978685393	3.95594311540243	3.9191618120388	-0.454347	8.080142	9.133842	-0.0816387017358	2426	0.415498763397
TRINITY_DN118292_c3_g1	-0.628205886211157	1.26562169429119	3.65488744490933	3.54947288777205	-1.877325	2.521587	5.036703	-0.049509020482	4251	0.396377322983
TRINITY_DN118121_c3_g1	5.63927487292465	5.56791072561536	3.68908113410923	3.68910871285994	-1.740719	40.694379	69.960864	0.0607999585073	11877	0.416856108445
TRINITY_DN123609_c5_g1	0.39211552824924	0.666647115466697	3.75417637969672	3.96084882071559	-2.217286	1.187836	3.155880	0.00479355842832	3592	0.411748329621
TRINITY_DN103102_c5_g2	2.10219469469803	-Inf	-Inf	-Inf	-2.044291	6.792172	13.816799	-0.061969960044	1541	0.390655418559
TRINITY_DN125679_c5_g1	7.60376575525042	6.01880904384633	6.18508009600853	6.08425676560067	-0.143510	16.312103	16.911096	-0.0759161011036	6484	0.460826650216
TRINITY_DN125734_c2_g1	4.51965025944606	4.12380867959434	5.08156261792649	5.14270583390747	-0.258104	2.063367	2.234782	-0.0369667999488	3733	0.557192606483
TRINITY_DN124493_c5_g1	5.67281668887854	4.43585684239863	5.04975114162751	5.09557750103953	-2.212783	24.586121	52.679994	-0.0925971916973	19297	0.409493703685
TRINITY_DN119832_c6_g1	4.35150879633241	5.79307616295792	4.07593931968294	4.07408009563175	0.821529	5.661225	4.638945	0.103561571778	2413	0.568586821384
TRINITY_DN113779_c0_g1	2.80571989397369	2.19270065603731	2.49351709814576	2.52745065782075	0.185460	1.582987	1.493660	-0.0210070223455	599	0.706176961603
TRINITY_DN103598_c7_g2	2.16757289653644	1.53078094419506	3.98048939967149	3.50357673134611	-0.192785	4.210739	4.441499	-0.0800078244604	3932	0.407426246185
TRINITY_DN125673_c2_g1	3.12358682864936	6.26778497684735	3.30408734006875	3.333993171183	-0.686076	46.849545	56.122772	0.0780760635659	15350	0.433029315961
TRINITY_DN125673_c2_g2	3.38347746910884	3.65467979038033	3.57069836722475	3.54376810717046	-0.714654	3.859835	4.771916	-0.0968091399225	1750	0.415428571429
TRINITY_DN107521_c3_g1	3.9198897495303	1.61674527274011	2.45557470508563	2.69093776414623	-1.083819	3.003946	4.251928	0.0858651927074	2643	0.578130911843
TRINITY_DN123385_c2_g1	1.39193365815361	3.34510350493907	-0.0975727721550185	-0.153206875657793	-0.088589	1.441263	1.483712	0.494943885412	344	0.459302325581
TRINITY_DN123385_c2_g2	4.0806737834529	4.39022349646885	3.92180093438812	3.69874343328246	-1.399616	6.046996	9.372719	-0.0963062707231	2968	0.563005390836
TRINITY_DN115832_c0_g1	2.87872680407209	1.59243859775943	5.59535201196925	5.45395164208903	0.594998	19.684207	17.164781	-0.0623974107429	1436	0.66782729805
TRINITY_DN116052_c2_g2	4.10955027087502	4.23013593114064	3.42048020568713	3.41450245507064	-1.585832	4.150276	7.032003	0.283483393357	2529	0.47963621985
TRINITY_DN117948_c1_g1	3.19895632921804	3.55673194403472	4.81581200847357	4.91888114446283	-0.355224	9.204677	10.111366	-0.109779723868	5785	0.661192739844
TRINITY_DN113669_c2_g1	2.12045683157431	2.94364743379222	4.48530081750505	4.61546764140756	0.470171	5.873411	5.222568	-0.086143654207	2079	0.440115440115
TRINITY_DN120543_c0_g1	4.44520940701752	4.22511094155194	5.03254659278179	5.03612498178444	-1.946950	16.479666	31.265772	-0.0387707946322	10619	0.416423392033
TRINITY_DN114776_c4_g1	1.5974688094773	1.97599696360447	-Inf	-Inf	-0.504298	0.996991	1.203087	-0.0604124595379	411	0.596107055961
TRINITY_DN112151_c2_g1	4.19971643953371	3.22062287406983	2.77076264898675	2.85262636571762	-1.371407	0.226154	0.550985	0.00108656283955	1399	0.527519656898
TRINITY_DN103063_c4_g1	2.20397639853986	2.26906126160041	2.80544316298777	2.91776189835395	-1.049673	1.113437	1.663211	-0.00466562986003	894	0.475391498881
TRINITY_DN124764_c2_g1	5.33443357212026	5.44732920533283	5.59009252052859	5.64415962206143	-0.513307	26.141992	29.869543	0.0169763768889	7645	0.66173969915
TRINITY_DN122115_c0_g1	5.64940274995564	4.96560958018109	5.13038848334307	4.96252428348758	0.238816	15.532269	14.663437	0.148795802702	3234	0.473098330241
TRINITY_DN117603_c1_g1	4.68845456562591	5.18664436457027	5.0161395280196	5.010577808818	-0.659398	0.636844	0.845613	-0.0573433001911	845	0.604733727811
TRINITY_DN109156_c3_g1	4.35176014530258	2.94048055216911	3.20784585309268	3.08459702387277	-1.142770	1.466932	2.222443	-0.0895258566918	1315	0.401520912548
TRINITY_DN125710_c7_g1	5.23861169818694	6.58052935906108	5.1775167208242	5.1894363119141	-0.133313	30.536870	31.558617	-0.0431138513145	9324	0.476297726298
TRINITY_DN112023_c1_g1	1.7605126839048	-Inf	-Inf	-Inf	-2.262339	3.143542	7.516533	0.0521434226897	1191	0.3946263644
TRINITY_DN113705_c2_g2	2.75319085558146	2.91480708668194	4.07178357346279	4.15522261335261	-0.512786	0.457648	0.583810	0.0195016061179	2057	0.449684005834
TRINITY_DN125578_c7_g1	1.43240314262245	5.92734144906206	2.44453220102775	1.76268071621626	0.648043	23.726932	20.472082	0.0266198039952	2969	0.590771303469
TRINITY_DN104737_c0_g1	-1.50709571714564	0.806059331442913	-Inf	-Inf	-1.703657	1.281847	2.539847	-0.0526247397937	592	0.452702702703
TRINITY_DN121580_c0_g1	5.79536482852185	4.26402546485534	4.96343175006807	4.81318010565557	-1.202308	8.811416	12.591530	0.0203862654318	3587	0.494006133259
TRINITY_DN113251_c1_g1	3.53211507842974	3.68767721924922	3.79863528983456	3.7931555742983	-0.701402	0.480951	0.670160	-0.0845594967716	2267	0.445963828849
TRINITY_DN110660_c4_g2	2.54387874292134	2.49207257395698	2.76051810742075	2.90127211837117	1.364720	2.376450	1.662058	-0.110988192234	951	0.647739221872
TRINITY_DN107315_c2_g1	0.722904777079902	-0.00685514933477285	0.403648999332702	0.406071466660296	0.215851	0.885109	0.818322	-0.052577837119	251	0.450199203187
TRINITY_DN114416_c1_g5	3.46929553656372	2.17991290956901	4.89823282169204	5.04230537069526	-2.105114	3.286100	7.191890	-0.0743083889641	4081	0.533692722372
TRINITY_DN108466_c6_g3	1.46184321812136	1.11722502380866	0.356810321832543	0.316045155641549	0.267355	1.218611	1.115314	0.0905451382671	597	0.418760469012
TRINITY_DN116736_c0_g1	4.67133136848312	-0.0498240990346758	1.64958774650075	0.588238842898634	-1.496970	20.047161	31.499113	0.0740584041705	3277	0.538602380226
TRINITY_DN117302_c1_g1	3.00565430481227	2.46050683738325	2.28603493006735	2.21131126235334	-1.688111	1.960693	3.667130	0.0507386828006	3017	0.497845541929
TRINITY_DN105203_c0_g1	2.76840560174896	2.58762628933866	4.59689952201284	4.65417667343091	-1.660876	3.030112	5.399669	-0.0611569474128	2584	0.523606811146
TRINITY_DN125854_c3_g1	5.52511079255059	5.79469399302705	5.03122098593921	5.04335794280662	-2.215877	37.722033	80.585794	-0.0122914406151	13632	0.430677816901
TRINITY_DN124286_c2_g1	5.4327669339694	4.47369588250861	5.76044359821888	5.84098280099165	-1.456133	7.653434	12.040091	-0.082330055131	4590	0.608278867102
TRINITY_DN105618_c1_g1	1.27128560779788	1.39653852345632	0.133418036365282	0.0227777418828634	-1.375984	0.176175	0.470525	0.0034758428919	764	0.412303664921
TRINITY_DN122675_c3_g3	3.98146915989327	4.86257493799546	-Inf	-Inf	0.026097	7.093742	7.046231	-0.0246695047979	2600	0.469230769231
TRINITY_DN114780_c0_g1	0.423565819750341	2.73968403971669	0.0195305311184975	-0.123970373622176	-1.423246	1.300936	2.252218	-0.010556047959	859	0.515715948778
TRINITY_DN102916_c3_g1	7.16076688014243	3.84082009406575	5.29686870622559	5.18857365313431	0.529841	15.339431	13.552209	0.388772581421	968	0.627066115702
TRINITY_DN118379_c3_g3	4.83988047167917	4.94696220066483	4.30244998527857	4.26232092303117	0.225861	0.567965	0.516658	-0.0784623952065	543	0.55985267035
TRINITY_DN120699_c0_g1	4.12051375227604	0.628268913904676	3.91215063125017	3.94495108775227	0.548620	5.743734	5.011980	-0.0605516919822	1208	0.609271523179
TRINITY_DN106637_c5_g1	1.77548231683231	3.5769615797094	2.20769212698124	2.26526190038257	-1.675633	0.468399	1.116175	0.00403551251009	759	0.511198945982
TRINITY_DN123889_c0_g1	2.82051207107555	2.45796768392421	3.96781764124846	4.08509306856891	-0.489807	36.208560	41.072822	-0.0463400528703	4934	0.626064045399
TRINITY_DN116806_c7_g1	3.43177316416826	2.61503965373062	3.35047667068646	3.38344623964749	-1.053089	12.313826	16.641653	0.00217046062265	2000	0.622
TRINITY_DN100760_c1_g1	2.58148158970295	1.83232426422882	2.1274450386963	2.1731289101581	-0.908323	9.730643	12.585051	-0.0221546226089	2525	0.472079207921
TRINITY_DN125647_c5_g1	5.61382966069169	5.00923979852069	5.42272513897288	5.38337936546477	0.126352	24.698115	23.958527	-0.00463872593372	5204	0.44907763259
TRINITY_DN114624_c0_g1	4.10564297176315	3.74382828861721	4.38799728940716	4.4035438315905	0.931096	0.889959	0.645139	-0.0449468683184	1412	0.487960339943
TRINITY_DN122546_c3_g1	4.60049507584221	6.77417442507573	4.38897864040681	4.5965175922999	-1.109375	4.020499	5.676863	0.0705598677437	1970	0.662436548223
TRINITY_DN113833_c2_g1	2.77150189768286	0.648714389346181	3.49188486467569	3.26233018098026	-0.149233	2.445187	2.555967	0.0300896624473	2148	0.502327746741
TRINITY_DN118369_c4_g2	3.99630246893224	4.69807487945154	3.7784168402151	3.78130078310836	0.339772	4.201456	3.843569	-0.051560063019	2445	0.428629856851
TRINITY_DN122194_c3_g1	-1.192481663493	-Inf	0.468733479419628	0.884429838769718	-0.239291	4.297451	4.592553	-0.0149709850015	705	0.387234042553
TRINITY_DN120707_c1_g2	4.57581387427874	4.72463968935201	4.83073849940327	4.76309450185888	-1.872489	52.509472	95.289467	0.0323340890849	11802	0.53660396543
TRINITY_DN125806_c0_g1	4.6817311500399	4.32751132119638	5.70902274111926	5.86666376815724	0.836511	9.284819	7.642676	-0.0568071364824	5384	0.498142644874
TRINITY_DN117652_c2_g1	4.12775884879927	4.19078982564496	5.21179405095171	5.20844628180809	1.467393	4.548729	3.222633	0.0350525553694	4003	0.529602797902
TRINITY_DN111555_c0_g1	3.07879709890137	4.30360683853922	3.86967317999014	3.95015488692776	0.019803	1.853857	1.842608	0.0211431616434	1154	0.487868284229
TRINITY_DN108720_c13_g2	2.80606391092822	0.210032497791376	-0.195697355444713	0.235521124446362	-0.627432	0.589691	0.776948	0.686570411841	268	0.440298507463
TRINITY_DN125011_c4_g2	4.41937825075424	4.4652236021944	4.32011324399406	4.28763609427543	1.391445	11.808555	8.719283	0.109648733562	4440	0.547972972973
TRINITY_DN121427_c0_g1	3.74732640251038	1.33635784510204	-Inf	-Inf	-2.084611	2.193923	4.936858	0.0199254000722	1321	0.506434519304
TRINITY_DN116820_c3_g1	1.66262800701822	1.67873591819837	2.26073332087849	2.44056422345577	-0.270177	10.357795	11.111899	0.0534628873254	2796	0.437768240343
TRINITY_DN117551_c1_g1	3.49528267110118	4.48507251647808	3.8519485789272	3.85322570549691	-1.722129	3.232309	5.892384	-0.0482329632368	3725	0.442147651007
TRINITY_DN118745_c2_g2	5.47987851877788	6.68199263687127	5.37099452271657	5.17090067039713	-1.450514	4.939406	7.863351	0.026490410851	2862	0.470649895178
TRINITY_DN125589_c1_g2	-Inf	-1.56349995260198	0.39915442816229	0.502850014941576	-1.167308	1.000589	1.591113	-0.0035877941646	270	0.548148148148
TRINITY_DN105864_c4_g2	2.49632399923191	4.10773711195425	2.52297594595192	2.36539998075696	-0.959583	0.390350	0.641779	0.122894661719	784	0.399234693878
TRINITY_DN110236_c5_g1	4.22513120568067	4.60153977038214	4.01388104086552	3.93996348513783	-1.090558	0.130512	0.311208	0.0	1167	0.479862896315
TRINITY_DN113876_c2_g1	4.14897584825997	3.9587796644596	4.89327204941818	5.0412079621482	-0.526115	8.409615	9.700970	0.0261492419734	10801	0.398851958152
TRINITY_DN125166_c2_g1	4.65458219103413	4.43504312242	6.7674881760197	6.8086525459105	0.875424	25.883821	21.311755	-0.0392597652818	2228	0.681328545781
TRINITY_DN114185_c1_g3	5.17232447175776	3.54220872703034	4.39012913952349	4.47481240991861	-0.501857	22.733107	25.903231	-0.0269345089518	5083	0.618532362778
TRINITY_DN112602_c2_g1	5.09552921215606	5.28669603814183	5.07887439730943	4.96782870825722	-1.558342	8.803254	14.359809	0.0434192859848	3822	0.430926216641
TRINITY_DN110050_c1_g1	1.2825801290621	2.36859744592742	-1.10382368841482	-0.463780387846934	-1.650035	3.097437	5.485402	-0.0426546624314	1325	0.658113207547
TRINITY_DN106630_c0_g1	3.07423455810667	2.67528459794882	2.63405072472458	2.84263826531712	-1.838172	10.724748	19.555662	-0.0305499203512	4236	0.385741265345
TRINITY_DN121601_c0_g1	4.02588860627907	4.78624555495412	3.89904785421337	4.00266509131186	-1.955794	27.897610	52.771209	0.068729004479	12255	0.431334149327
TRINITY_DN116978_c3_g1	-Inf	2.03907291463892	-Inf	-Inf	-2.167105	6.843237	14.795609	0.0434576912679	2064	0.542635658915
TRINITY_DN114721_c1_g2	2.27501995102644	0.292286680086379	3.65189996895596	3.50494311298852	-2.172393	3.986178	8.906286	-0.00331862578723	3350	0.468955223881
TRINITY_DN119767_c2_g3	5.37197759523778	6.81442344291925	4.3067372036823	4.41369469122896	-0.858134	7.937621	10.132228	-0.0845722833007	3947	0.66379528756
TRINITY_DN122379_c2_g2	2.73270926336674	2.96547830607816	3.10529606321164	3.1793184857801	-1.096166	1.840037	2.689197	0.00479145965613	2957	0.491376394995
TRINITY_DN122142_c1_g1	6.1573704559206	5.18867501283147	4.54135471911579	4.4414906829019	-1.026562	3.635741	5.002693	-0.0324215639433	1070	0.591588785047
TRINITY_DN99893_c0_g1	0.116843533445806	2.195821242286	0.735863605079855	0.908666564889132	-0.441830	10.143783	11.408224	-0.0391538875456	1427	0.414155571128
TRINITY_DN122341_c7_g2	3.72842267214654	-Inf	5.04993346953883	4.55722392725002	-1.613785	11.159771	18.510839	-0.0927974956896	7337	0.441597383127
TRINITY_DN113794_c2_g2	5.61573243008162	1.70301908275086	2.14311765234814	2.23273787006699	-2.270256	11.921557	26.685381	0.0362808902478	5180	0.520077220077
TRINITY_DN124622_c1_g1	4.43733958089229	4.15536900663962	5.212919855417	5.38220347659195	0.953502	8.008397	6.416115	0.040601550777	1945	0.424678663239
TRINITY_DN124058_c2_g1	2.54868055320724	2.04402190310982	3.51570196901922	3.58213424103134	0.508206	3.490790	3.052414	0.0264902827666	2944	0.403872282609
TRINITY_DN103070_c0_g1	2.25288078427178	3.51999889310612	3.49846765986249	3.50636978860369	-1.970329	5.048307	10.047366	0.0297691776726	5699	0.427794349886
TRINITY_DN123345_c1_g3	1.94605954893303	0.137037748440691	2.17332434778989	2.06111538997959	-0.895272	0.060743	0.162773	-0.00297619047619	462	0.474025974026
TRINITY_DN120571_c5_g6	0.599360093331362	1.49463895361513	1.44566029092672	1.80424425574014	-1.970664	3.188953	6.536607	-0.0811143249046	1427	0.368605466013
TRINITY_DN104139_c6_g2	3.86020774350476	2.11630515814215	2.86719310096849	2.66376248861329	0.775593	1.134109	0.881293	-0.0218956903245	1219	0.469237079573
TRINITY_DN105812_c0_g2	4.08998801556168	3.21932678304249	5.4791610027203	5.42810781957114	0.840295	2.601708	2.076208	-0.048882903882	1098	0.653005464481
TRINITY_DN122499_c2_g1	1.87040507785543	1.97238069969122	1.67545520162606	1.4992533126997	-1.282315	0.209656	0.491859	0.00886262924668	493	0.419878296146
TRINITY_DN107784_c3_g3	3.77189453054676	2.50779099445597	3.66173473027682	3.67845563169923	-2.255349	5.641367	12.896108	-0.0107712347199	3447	0.475776037134
TRINITY_DN121526_c0_g1	2.17612337236034	3.21459388829406	1.69671038986488	1.71784954688583	1.797900	3.084315	1.995502	-0.0779014408237	438	0.51598173516
TRINITY_DN102614_c7_g2	-1.71301960058188	2.37890835746518	-Inf	-Inf	-1.717812	6.531196	11.474392	0.0649303090964	1810	0.636464088398
TRINITY_DN113727_c1_g1	0.743431520670616	2.55149599277078	2.16230275422516	2.05527155867575	-0.434130	1.460098	1.690397	0.0989682260222	537	0.450651769088
TRINITY_DN123932_c1_g1	2.16524400236124	4.3990821428771	2.56482174789469	2.65353730320055	-0.973966	31.247322	40.873507	0.0955116033902	5538	0.474539544962
TRINITY_DN118218_c1_g1	4.3374721562615	5.2101785101517	4.27423585279463	4.28586050516933	-0.652115	0.502856	0.680621	0.0194274177785	1243	0.365245374095
TRINITY_DN122901_c2_g1	3.71928948021528	3.68014749634844	4.75088359153322	4.76204858751811	1.036143	16.173332	12.851430	-0.0283748545625	3863	0.391146777116
TRINITY_DN113326_c1_g1	2.60125387286187	-Inf	1.62435107105312	1.71846821450282	-1.459561	5.751416	9.137707	0.470233761695	2503	0.529364762285
TRINITY_DN125038_c4_g1	3.0441380404467	2.87403616078248	3.44963421268563	3.40867189239499	0.156272	0.475350	0.443167	-0.00694163388736	933	0.403001071811
TRINITY_DN125561_c1_g2	4.37801797487603	3.54739612023133	2.69450628455952	2.67679599601095	-0.060097	15.586185	15.821410	0.0399771871452	6732	0.47073677956
TRINITY_DN124961_c1_g2	5.10751140901494	4.78964109182761	5.35704765461657	5.32921016855462	0.942848	15.342268	12.417123	-0.0369330205122	6805	0.482145481264
TRINITY_DN101442_c1_g1	0.116199243974478	2.47282592578394	-1.67959139283132	-Inf	-2.053870	9.550398	19.285157	0.0734217661516	2335	0.473233404711
TRINITY_DN124100_c0_g1	1.42837451047771	3.50329574746431	-Inf	-Inf	-0.318953	2.065060	2.280441	-0.0507943190498	772	0.687823834197
TRINITY_DN124100_c0_g2	1.88484473179976	2.69970613765277	-Inf	-Inf	0.680205	1.882096	1.545669	-0.00268364631812	672	0.639880952381
TRINITY_DN111255_c3_g1	1.12110104156619	1.71887561337217	4.26861099298381	4.29853016698766	-1.032634	0.087846	0.231629	0.00198412698413	976	0.478483606557
TRINITY_DN107927_c9_g1	4.17603273479925	4.48692003878317	3.74069705181376	3.74658341745525	-1.926132	1.064778	2.440566	0.020295202952	1280	0.47109375
TRINITY_DN113499_c2_g3	3.29324274156202	3.68504112798136	2.57961173426532	2.59268393686068	-0.562463	0.937813	1.161784	-0.0681634327471	2614	0.461361897475
TRINITY_DN106283_c0_g1	2.27339628627794	2.14445409644001	1.21438961452045	0.987321979356088	-1.691131	0.981773	2.013309	-0.0940851276083	1365	0.478388278388
TRINITY_DN125135_c1_g2	4.03690167589413	4.02887065985036	5.34645171950707	5.43738418316573	0.183648	10.846416	10.366487	-0.0081281565351	4025	0.592795031056
TRINITY_DN108156_c5_g2	2.59005677795017	2.43297489569414	2.87063526510947	2.81710298086029	-1.538123	0.902002	1.734848	0.349408675516	1356	0.426991150442
TRINITY_DN101774_c0_g1	2.14718909373661	0.137037748440691	4.4153352899157	4.51858735833885	1.163497	5.764289	4.386862	-0.0823686185915	456	0.581140350877
TRINITY_DN124530_c0_g1	2.94394064672948	-0.0514838595976148	-Inf	-Inf	-2.211713	4.602630	10.400453	0.0580985915493	1608	0.720771144279
TRINITY_DN123197_c0_g1	1.5483789477116	3.3686911388075	2.37135453088964	2.49247728680228	-1.134572	12.360576	17.164727	-0.0647547848896	4215	0.426571767497
TRINITY_DN125092_c3_g1	4.43556011503881	3.06459575165875	5.00465065191361	4.9846163147988	-0.470034	2.723417	3.138661	-0.0817676749626	1592	0.413944723618
TRINITY_DN113188_c2_g1	3.51897188404298	4.97024156131964	4.62838075303307	4.54207689512276	-1.439959	1.731362	2.931284	-0.0682460112186	1310	0.495419847328
TRINITY_DN120771_c1_g2	2.27043039962961	2.00377539889389	1.5691334894879	1.69843720431721	-0.029778	0.708992	0.717405	0.235897356246	568	0.468309859155
TRINITY_DN125712_c7_g1	-Inf	-0.815966028945307	3.02066855506825	2.96560171106445	-0.325555	3.406418	3.741321	0.139924120969	2130	0.449765258216
TRINITY_DN109595_c0_g2	1.83562890521007	1.84116852104973	1.80893566231304	1.92605916948679	-1.583048	0.243779	0.671314	-1.99048547941e-05	392	0.599489795918
TRINITY_DN120993_c1_g1	2.92255437084033	3.90366103959643	5.0620360956204	4.99899012918821	-1.898896	7.297957	13.828088	0.0134878324	15110	0.453606882859
TRINITY_DN122520_c3_g1	0.72737404620714	1.43069669061032	1.34245420228798	1.64455052251343	-1.032497	0.129400	0.295137	0.0	378	0.542328042328
TRINITY_DN109799_c1_g2	1.2651113622057	1.32096309313845	5.21837580913809	4.94622567741485	0.330398	4.110231	3.768208	-0.0382011224708	2136	0.500936329588
TRINITY_DN115183_c2_g1	1.74936959369284	0.715112100019924	2.39563549324961	2.20737225074653	-1.387166	2.159248	3.508461	-0.106923975548	2346	0.476129582268
TRINITY_DN123860_c1_g3	3.52874540509262	3.1287298711558	3.24587527325219	3.27954158908456	-1.252196	2.468015	3.762571	-0.0415278219918	1746	0.356242840779
TRINITY_DN125675_c4_g1	5.43178879583846	4.23029252922663	5.4686874822601	5.59018360012527	0.377437	56.898015	52.153368	0.0805256073611	13107	0.492484931716
TRINITY_DN122282_c0_g1	1.94263473161614	3.96182462961136	2.83963044503215	3.12918360341812	-0.803642	30.086447	37.355729	-0.0124557194789	8003	0.471073347495
TRINITY_DN123116_c3_g2	5.7422358655813	5.25700656975263	5.37889859878713	5.30982800903409	-0.519587	14.377379	16.494471	-0.00030269881346	6187	0.437207047034
TRINITY_DN122785_c0_g1	2.37999502878831	4.87993952132058	2.52255580441404	2.63276087306308	-1.512566	1.629446	2.865959	-0.0218613949444	1192	0.523489932886
TRINITY_DN118206_c3_g2	4.66088762558941	4.65588175744957	4.48162106360816	4.43294059246551	-2.301615	2.081757	5.323414	0.0183542745671	3610	0.485041551247
TRINITY_DN119995_c5_g1	3.00256574765009	4.35517707709721	2.20130733695446	2.14683834853124	-0.815617	8.690630	10.932165	0.101111150455	2797	0.44869503039
TRINITY_DN108750_c2_g2	3.65505631424944	4.27924992150639	4.71098435395198	4.70770079902157	-0.785202	10.503543	13.059970	0.010884072354	6606	0.375719043294
TRINITY_DN109379_c1_g1	3.38533399963185	1.29050653966988	3.5767007289531	3.36297849556473	-1.602277	0.425400	0.995025	9.93749316797e-06	1388	0.459654178674
TRINITY_DN119870_c0_g1	3.42344881139131	2.33641925592692	3.08297443023621	2.89823707598725	-0.899950	1.721185	2.342515	0.111532180457	831	0.570397111913
TRINITY_DN112274_c3_g1	2.47938382728884	2.53580272467443	3.64228812194673	3.74112301653879	-0.091045	1.297313	1.337611	-0.100149291942	2242	0.454950936664
TRINITY_DN124174_c0_g5	-0.915222791269021	5.0811168963918	-Inf	-1.12046325704809	-2.087781	1.919584	4.395641	-0.0359127804916	572	0.594405594406
TRINITY_DN118602_c6_g1	5.54883062610667	4.63221226224426	5.21345478351236	5.16389502761769	-0.502992	10.591509	12.115884	-0.0715853384196	5395	0.464874884152
TRINITY_DN116884_c0_g1	4.25739553966587	5.19988719853703	4.6279963132623	4.59817708448914	-1.694478	35.711736	60.301774	-0.0305919229873	11391	0.407602493196
TRINITY_DN124817_c2_g1	4.28627048493592	3.68245578643767	4.40522650626748	4.3136117909528	-1.152277	7.489422	10.551563	-0.0577565812663	4759	0.439378020593
TRINITY_DN121242_c1_g2	2.93357192343436	2.84064426721456	4.68530976913379	4.45824238735988	-0.560209	0.338536	0.456013	-0.0679648385247	1656	0.503623188406
TRINITY_DN105851_c1_g1	4.46660504632749	4.80722958180098	3.97286141541588	3.93459265710953	-1.647088	3.318579	5.843457	-0.0095165989371	6699	0.383042245111
TRINITY_DN125272_c1_g1	2.28770886570345	4.96901813384579	2.84713783697379	2.56225711120953	-1.153631	1.997312	2.969224	-0.0641336792144	2630	0.549809885932
TRINITY_DN115193_c0_g3	4.56824149364925	4.81289122577997	4.71876392159384	4.67360488201951	-1.342752	11.705870	17.498279	-0.0670924395123	8502	0.435309338979
TRINITY_DN119598_c1_g1	4.24115689196199	3.4544914286938	4.45162965342692	4.51637741459172	1.786515	2.813564	1.812154	0.0127850186296	1977	0.527567020738
TRINITY_DN123033_c3_g1	4.09859584373076	4.36088790933587	3.72743212349425	3.81752302028647	-1.232595	15.074641	21.595420	0.0273119176495	8782	0.456046458665
TRINITY_DN118575_c3_g3	3.39196516668054	2.31425115460512	3.14273215160017	3.30337693585345	-2.046133	1.416760	3.308039	0.049609024484	1279	0.499609069586
TRINITY_DN120583_c2_g1	1.49397833065974	1.08878593250348	3.25870625336528	3.25499525767298	-2.386894	2.238715	5.969875	0.00105310113573	2031	0.523879862137
TRINITY_DN107701_c0_g1	5.03403085819756	4.92859655880232	4.67731407777911	4.45886931780406	-1.556408	0.256341	0.680606	-8.87486441179e-05	3697	0.412767108466
TRINITY_DN107701_c0_g3	2.29303240732197	2.46437279531489	3.36420332095532	3.40066151067098	-1.243337	0.156295	0.394297	-0.000603318250377	941	0.509032943677
TRINITY_DN124641_c1_g1	2.14074359574639	3.44180144478015	2.95886570284848	2.83676433962928	-1.725949	0.393539	1.016831	3.48499708754e-05	815	0.479754601227
TRINITY_DN107701_c0_g7	3.46710238426112	4.08331357894414	4.90295193804058	4.92797992480856	-2.115413	3.449526	7.560980	0.00133195204973	5955	0.401847187238
TRINITY_DN105643_c1_g1	5.17982682304288	4.93089271157226	4.8738925379451	4.92194677256063	-1.585198	6.474218	10.769103	0.156473212103	1471	0.715159755269
TRINITY_DN121183_c1_g1	3.93907023297842	2.41381778791164	3.18868765816866	3.22107109135968	-0.354204	1.111968	1.262000	-0.0344548523887	1839	0.519847743339
TRINITY_DN113459_c1_g1	5.69994350720537	6.73894645592579	4.87394806005363	4.93914758393217	1.361140	8.566286	6.323443	-0.0932479781655	1709	0.601521357519
TRINITY_DN121487_c2_g6	4.63089281143738	6.01224460840387	4.03075222112484	3.8095830348559	-0.558916	1.777209	2.134746	0.029341847101	736	0.597826086957
TRINITY_DN111954_c2_g4	3.27777732867816	3.76150565308384	0.781588982682677	1.08682310716506	-1.430974	0.844078	1.555235	-0.108840977442	1948	0.707392197125
TRINITY_DN120530_c3_g4	3.31100650977869	2.96273172468598	3.53651692541674	3.68629010828136	-1.865910	5.947586	11.190675	0.118945771234	2417	0.484071162598
TRINITY_DN124193_c1_g2	4.00287005528342	4.14157419224044	4.46373134414226	4.48462115822402	-0.694137	0.872155	1.145724	0.0398272515498	1352	0.514053254438
TRINITY_DN120586_c3_g1	6.92204540521803	5.24286170072015	6.24101022985955	6.26714976528818	-0.401130	23.210071	25.727085	0.0174408392004	4745	0.509589041096
TRINITY_DN123463_c1_g1	4.61778139932909	4.41553815972159	4.79059803735783	4.80050784395348	-0.864326	2.601944	3.425298	-0.102640603306	2535	0.531755424063
TRINITY_DN112952_c1_g2	-1.65299868209181	5.8522522034987	-Inf	-0.673744812746669	-1.869973	20.930662	38.238746	0.0912660621078	3967	0.549281572977
TRINITY_DN115389_c0_g1	2.40560218258051	4.37099807065711	2.6171485297602	2.65748999269707	-0.483459	19.588003	22.217281	0.0903791978719	6196	0.401387992253
TRINITY_DN125705_c4_g1	6.08743684891861	6.50423639772263	6.6899944785185	6.8265387823548	0.367207	25.099268	23.031015	-0.0549171113178	16742	0.505315971807
TRINITY_DN121422_c1_g3	5.63639859739551	5.7829368013794	5.53377793019907	5.39976152166551	-1.055223	7.587262	10.337622	-0.0406160799349	6290	0.437360890302
TRINITY_DN125456_c4_g1	3.48760526637935	4.21332502540949	3.35517268881524	3.36719417116684	-1.463130	0.223903	0.583930	0.000198078637219	645	0.462015503876
TRINITY_DN105562_c1_g1	-0.0865958459907147	0.362914537907664	4.75611273765971	4.96670645399143	-0.388503	4.738051	5.281312	-0.072000975858	1203	0.527847049044
TRINITY_DN108635_c1_g1	2.98332093916212	3.72729123564412	3.39747699783695	3.35360651546247	0.177136	13.462393	12.892746	-0.00975621056447	2836	0.630465444288
TRINITY_DN124852_c1_g3	5.19061826584899	5.72450722844259	4.71846072775011	4.77297464306812	0.743078	13.196187	11.120605	-0.0513024246145	7279	0.5349635939
TRINITY_DN125220_c1_g1	5.81630729720609	5.69578467583259	4.67915126160969	4.71684795888557	0.748329	25.569295	21.608150	0.014035167188	4940	0.6004048583
TRINITY_DN123557_c1_g1	4.88828743851479	4.60553808426645	4.55505220734071	4.65524610605942	-0.031683	18.480755	18.625945	-0.0314547806537	4470	0.506711409396
TRINITY_DN124477_c5_g1	3.45016354554005	3.40236983779432	4.69088049975516	4.54827440695718	-1.558561	0.355244	0.850832	-0.0020979020979	2091	0.405069344811
TRINITY_DN125637_c3_g1	5.27630816339993	6.72956589360443	5.4648529583932	5.42007099949141	-1.229249	26.400671	37.587671	-0.0269647613815	12613	0.396337112503
TRINITY_DN117828_c5_g3	2.74230033978891	1.65701814028239	3.55414255409765	3.41494557308203	-0.205321	6.826779	7.208546	-0.0382235220047	2763	0.564965617083
TRINITY_DN118963_c3_g1	5.13111674256778	5.65068131883317	6.2466578384946	6.2403271745322	-1.891545	4.535320	8.747779	-0.0805105249327	3928	0.442464358452
TRINITY_DN125712_c9_g1	2.28927889655448	1.27245076570419	2.96130296270674	3.05160896712377	0.809598	2.126865	1.696221	-0.0967194639423	1007	0.577954319762
TRINITY_DN118963_c3_g4	-Inf	4.44213013685539	-0.781936105927997	-0.673744812746669	-2.157527	3.977301	8.818555	0.0546581731316	1427	0.544498948844
TRINITY_DN111967_c5_g2	3.9913496689712	4.44574571510235	5.36126911637341	5.29389083489616	-1.000261	8.988353	11.989641	-0.0365083000245	5962	0.492787655149
TRINITY_DN111967_c5_g1	-0.826856240813213	3.07262396395463	-Inf	-Inf	-2.062142	3.377188	7.214285	0.0437895437895	954	0.489517819706
TRINITY_DN123676_c0_g1	6.09470772419268	4.68243974920949	5.84655433960219	5.87522675091128	-1.907633	27.435762	50.801889	-0.00717348066845	15473	0.459704000517
TRINITY_DN123367_c3_g1	6.39839187447002	5.93059348392123	6.94338510533717	6.84574934388177	-0.302786	1.107162	1.233213	-0.0765400697536	2752	0.447311046512
TRINITY_DN122931_c3_g4	4.46632739966735	5.79930157414751	5.19459095244756	5.25498196885014	0.612650	2.023221	1.697190	-0.111110995372	3342	0.376421304608
TRINITY_DN117198_c2_g1	4.53221119430233	1.25988759383957	2.85193830720299	2.68035480197303	-1.969877	1.049796	2.471791	0.0057856272838	1533	0.506849315068
TRINITY_DN106917_c3_g2	4.66260096443222	3.40057315274135	3.95867568825794	4.03470878623791	-0.851603	2.367221	3.114606	0.0132674954432	4206	0.460532572515
TRINITY_DN122931_c3_g2	2.02305598117522	1.31286280966858	2.78145435032383	2.96241624221494	-0.914777	1.448355	2.004326	0.122039063945	1385	0.626714801444
TRINITY_DN119996_c1_g2	3.08971324938433	2.16024230066075	3.19388899305111	3.33044552717608	-0.212379	5.877992	6.222833	-0.0662842598867	2730	0.587545787546
TRINITY_DN118654_c0_g1	5.18279760194234	6.35908999192169	5.43222155680209	5.47775308135451	-0.962584	28.056507	36.587253	-0.015763406857	7750	0.457677419355
TRINITY_DN125896_c18_g1	0.324306545095535	-1.41501421066116	-Inf	-Inf	-1.609294	1.160281	2.225373	0.0800509282464	263	0.471482889734
TRINITY_DN110368_c2_g2	4.34932844363757	4.70837404258293	4.48077629948317	3.86293264466177	-1.229491	1.210792	1.938036	0.0942220338384	3103	0.444730905575
TRINITY_DN124820_c2_g1	4.71716691381556	4.29883506743605	4.42278175752277	4.450439034158	-1.739260	17.037829	29.525449	-0.0800529017951	5962	0.422844682992
TRINITY_DN115584_c1_g2	4.30884178201769	4.60070995528404	4.47641647270753	4.54760415106821	1.063122	2.090982	1.561091	-0.0210284830903	613	0.636215334421
TRINITY_DN124573_c0_g1	0.575350484873914	1.47374792790653	-0.182789651217199	0.352295677562559	-0.774774	0.537424	0.766501	0.0202677488572	324	0.672839506173
TRINITY_DN120923_c1_g3	1.35854665394124	2.10916280060286	3.88567228306504	4.00232914598677	-1.554012	3.330527	5.635298	-0.0415806251656	2096	0.429866412214
TRINITY_DN118725_c0_g2	3.50394518915357	3.49089053093473	4.50596888365295	4.58148792744658	-0.239923	7.144973	7.614339	-0.0602769122328	4837	0.547653504238
TRINITY_DN107479_c4_g1	3.92180956311382	-0.862188373137984	-Inf	-Inf	-1.902791	7.534527	14.285624	-0.0128625465106	1752	0.651826484018
TRINITY_DN110145_c0_g1	4.38117606101869	4.41457759618591	4.43600413382857	4.32373796206558	0.100796	1.267899	1.226118	0.0232980298684	914	0.479212253829
TRINITY_DN124799_c0_g1	6.07091223897233	3.56382268705208	4.95838146295883	4.93245842152529	2.081268	1.590726	0.901381	-0.0888848001472	1362	0.6093979442
TRINITY_DN104892_c0_g1	-0.703048399131969	-Inf	1.13035651357278	1.27332813028173	-1.464687	1.360375	2.387730	-0.00618933824557	898	0.448775055679
TRINITY_DN113922_c2_g2	4.30194524479391	3.23840115036114	1.71869992579783	2.24797953680744	-1.985597	2.224508	4.746566	0.020044718378	2155	0.628306264501
TRINITY_DN124646_c5_g1	5.28516895292196	5.25973022289072	5.51822462119371	5.54442006972038	0.677842	3.651817	3.065045	-0.0660986030644	6624	0.441274154589
TRINITY_DN121026_c1_g1	3.70477604585953	3.73896402081271	3.36607929370959	3.35926779948946	0.218346	1.416301	1.320593	-0.0451081179024	793	0.643127364439
TRINITY_DN121157_c5_g5	2.95211976537638	3.17482897191593	3.24745870945587	3.16859044934458	-1.121613	3.651833	5.197790	0.0115866513497	3471	0.420051858254
TRINITY_DN114384_c1_g1	4.20426530787111	4.11664728780274	3.84245849965587	3.87908891284	-1.393604	4.183732	6.558355	-0.0589239965841	4586	0.474487570868
TRINITY_DN125297_c3_g1	5.39418750269861	4.28826440924289	4.46453323558862	4.63968164092844	0.992944	31.086998	25.023033	-0.0392298805346	7323	0.563976512358
TRINITY_DN125341_c4_g1	5.54224072584828	5.80775414471313	5.5637350196784	5.6280778329314	-0.162749	13.159375	13.714651	-0.0647570173825	5398	0.626343090033
TRINITY_DN111064_c1_g2	3.13481002743041	5.14619735687679	4.59977057305989	4.67235689259857	-0.889505	2.189621	2.930728	0.0928319171749	4579	0.497706922909
TRINITY_DN124072_c2_g1	5.2465903568022	5.61263091851068	4.98618304338796	4.99612232902428	-1.393971	5.674759	8.794757	0.0498210238973	2991	0.554329655634
TRINITY_DN113087_c5_g7	-0.537808861462545	-Inf	-Inf	-Inf	-1.858500	0.687636	1.659185	0.053245805981	241	0.51867219917
TRINITY_DN109593_c0_g1	4.10595965954657	4.99785725195244	2.74201199771176	2.84429661155866	-1.074325	0.121408	0.293175	-0.00533491404861	1160	0.659482758621
TRINITY_DN120579_c6_g1	6.17045303463251	5.97133204113613	5.84850379689482	5.96752259923664	-1.010866	13.271822	17.675143	-0.0704731656057	3412	0.586752637749
TRINITY_DN122659_c6_g4	3.4224242893497	2.83120122354643	3.63221396416724	3.59296971351441	1.322665	19.849458	14.947830	-0.0971393090343	3809	0.421632974534
TRINITY_DN121946_c0_g1	7.51434285607264	6.32793569414266	6.33575016715046	6.03373988766112	-0.403039	2.885998	3.253202	-0.0222102989989	898	0.555679287305
TRINITY_DN107084_c4_g1	-Inf	3.3285138742716	-Inf	-Inf	-2.339540	5.352396	12.855035	-0.0417300303525	1814	0.53638368247
TRINITY_DN124709_c3_g1	1.81045247427144	0.212867308398849	0.875155209121304	0.637041868058493	-0.374811	0.343948	0.418397	-0.0106192547214	268	0.548507462687
TRINITY_DN109807_c0_g1	4.60950008584968	4.19112673452304	4.82021954798632	4.78591870653771	0.092364	17.064307	16.683796	0.0370543258485	3998	0.559529764882
TRINITY_DN122305_c3_g6	3.7637297003129	3.67287023926759	3.94355164221265	3.98098226878823	1.475687	6.845147	4.912168	-0.00458787506174	1792	0.531808035714
TRINITY_DN125430_c0_g1	4.34451946565356	4.77931652769627	3.82493044260249	3.83852708816261	1.766724	2.095636	1.321027	0.0968593900612	1368	0.404239766082
TRINITY_DN114014_c3_g1	3.0909577123483	2.5132691683687	3.50826669578171	3.75288787912148	-0.194987	7.490024	7.884043	0.173234174009	1850	0.738378378378
TRINITY_DN100110_c0_g1	0.958800818264693	1.72916196090128	3.11927740462043	3.22634358929677	0.821503	6.358029	5.221130	-0.081044638251	2269	0.484795063905
TRINITY_DN121376_c6_g1	4.57882207970483	4.9479170972355	3.48360716522637	3.41412603322292	-1.990443	1.127762	2.651472	0.00154838709677	1471	0.539768864718
TRINITY_DN125014_c2_g2	2.72063743662572	2.7769528837717	5.90422022557757	5.66655362509454	0.284898	3.986435	3.696434	0.101114670071	2922	0.425051334702
TRINITY_DN119646_c2_g2	4.4666733513929	4.40515985242943	4.7159809160565	4.68420570056229	-1.713554	5.685053	10.022437	0.242325454756	4315	0.463035921205
TRINITY_DN109316_c3_g1	0.976317273720851	1.44811774767828	3.00874067721798	3.05066729626983	-1.036070	5.606581	7.639753	-0.059272893693	1718	0.61059371362
TRINITY_DN125071_c1_g1	3.46179977925066	3.52979310607023	4.93442180336191	4.87855169289975	-0.063338	1.433033	1.463056	-0.0816026592666	2120	0.495283018868
TRINITY_DN115226_c2_g1	2.4426709766027	4.07238041156932	4.04457085653023	4.08226389884287	-0.481045	0.919483	1.103947	-0.0825049421791	1602	0.475031210986
TRINITY_DN118038_c1_g1	5.52005732165537	4.49725363578705	4.04856868036501	4.07609081633132	0.719200	14.460220	12.256486	-0.034021650637	3510	0.453846153846
TRINITY_DN108966_c0_g1	2.79746470040845	-1.46133482784878	-Inf	-Inf	-1.664118	17.124759	28.775537	0.0534272106026	2599	0.448249326664
TRINITY_DN114410_c1_g1	1.54533624090144	3.9977768198514	3.30261879922401	3.41957577756182	-1.547393	0.860714	1.676113	-0.0127883495068	899	0.597330367075
TRINITY_DN111779_c3_g3	5.00663643117765	6.23202498600671	4.70827722955042	4.63671345129821	-1.068552	2.037694	2.927019	0.286111041826	1685	0.46528189911
TRINITY_DN114231_c1_g1	4.86122216504978	4.23791094993543	4.78028599716642	4.63234472763385	-1.164814	12.186167	17.100561	0.324414853632	4475	0.439329608939
TRINITY_DN124690_c1_g1	-0.329874910855613	-1.09007522977566	1.73336111718789	1.66723718841752	-1.529711	2.910261	4.915067	0.0425374060276	1428	0.426470588235
TRINITY_DN109846_c0_g1	1.21715493339021	2.58639150707489	0.667200851392269	0.977257540728385	-1.893245	1.916512	3.966811	-0.00995752100221	2078	0.444177093359
TRINITY_DN125403_c6_g1	4.5207782739338	4.59378046666895	5.24817507964443	5.2857559876985	-0.678035	33.763901	40.386608	-0.00920353169544	9136	0.524518388792
TRINITY_DN124134_c5_g1	5.86277916739958	4.51240790346837	6.76047682407054	6.74711285380971	-0.454660	0.619696	0.752417	-0.0680306729217	3211	0.411398318281
TRINITY_DN108501_c0_g2	4.21929964919813	4.06328990248117	3.82650108421967	3.78341773939634	-1.415440	0.854086	1.558764	-0.0666842045924	1550	0.577419354839
TRINITY_DN124134_c5_g4	4.21074661905329	5.27321571142559	3.97683517369504	4.02295172563018	0.330821	0.338463	0.286310	-0.111083687669	952	0.433823529412
TRINITY_DN118361_c1_g2	2.99633949765235	4.95587487944166	3.75968007443973	3.84422588667473	-0.514955	1.294683	1.549922	0.0611826816272	2233	0.472458575907
TRINITY_DN108816_c1_g1	3.75593207405965	3.79972489293636	3.47143299545109	3.4348897944194	0.591133	1.816958	1.527289	-0.103856996904	1005	0.36815920398
TRINITY_DN125700_c1_g1	4.24734914279981	3.61541384907161	4.52286155963099	4.48982896917623	0.001776	7.903467	7.899871	0.00647037196733	2908	0.387895460798
TRINITY_DN121250_c2_g1	5.13659720310084	1.96341773871737	4.20853537435046	4.1031574258623	1.216137	10.451897	7.969559	0.119178281897	5597	0.408790423441
TRINITY_DN102553_c0_g2	2.08022948168807	0.345862569117499	-Inf	-Inf	-1.676766	1.738832	3.275557	0.0281273911488	816	0.523284313725
TRINITY_DN119332_c1_g1	4.38922119786741	3.72637412259393	1.86906256184437	1.81931234657422	-0.477828	2.496006	2.889331	-0.0972853030952	3065	0.493637846656
TRINITY_DN102370_c13_g1	-0.279612025199432	2.19512437622639	-0.643306669816008	-0.937205110673257	-1.659192	0.380989	0.952672	0.0154004106776	485	0.453608247423
TRINITY_DN116250_c6_g4	4.03754733366619	3.72282475696382	4.12404457455323	4.19222593169067	-1.011541	2.552278	3.545064	0.00343524117807	1687	0.3841138115
TRINITY_DN101044_c0_g1	-Inf	2.84374730462788	0.926892090623122	0.973264342145917	-1.366014	8.484861	12.870576	-0.0436081731451	1845	0.381029810298
TRINITY_DN111219_c1_g1	4.48389399685445	5.03629161392517	3.9016502810939	3.83302604875909	-0.825591	5.425343	6.899421	-0.0746543226183	3252	0.407441574416
TRINITY_DN105088_c0_g1	4.49695739731744	2.86767544688158	4.36387355053267	4.26396216804616	-1.261786	25.974766	37.402089	-0.0514828272819	6058	0.530703202377
TRINITY_DN125580_c0_g1	6.26356324653213	5.48869189901167	5.73429665300951	5.73038639320521	0.293569	2.937109	2.708330	-0.0654301264843	4925	0.583350253807
TRINITY_DN117221_c2_g2	2.46492778668254	1.06882840363825	0.966751081125627	0.181588411056542	-2.290705	5.806282	13.510156	-0.0545175998836	2904	0.42803030303
TRINITY_DN123756_c0_g1	4.43830215746335	4.71239110783655	3.79745551855728	3.88763496556871	-0.155660	4.570160	4.768701	0.108436809916	1632	0.581495098039
TRINITY_DN110818_c2_g1	2.46425140578052	1.32008794731867	-0.978101956530342	0.101386259504785	-0.675582	3.858329	4.710611	-0.0255329823572	1223	0.542109566639
TRINITY_DN111163_c1_g1	4.80314215707337	4.15773612881801	4.35133804207764	4.17403731827449	-1.655305	1.939326	3.576458	0.0155137898143	2539	0.640409610083
TRINITY_DN120382_c1_g1	4.7073603640631	4.97182578693	4.46613543624874	4.37482350309677	-0.768131	27.877050	34.258270	-0.0184349255149	4806	0.546400332917
TRINITY_DN121504_c3_g1	2.4849707254467	2.59634828502378	2.95684469080678	3.04056100245456	-1.156562	0.296824	0.580223	-0.0713668931263	321	0.451713395639
TRINITY_DN122260_c2_g2	5.37402479058605	3.50292040323122	4.45225119900072	4.59083847943575	1.057017	12.575462	9.924596	-0.0428606757771	4169	0.546414008155
TRINITY_DN107027_c7_g2	4.64043012396405	4.3017073835634	4.80716736798631	4.79664678862025	-0.845887	0.237063	0.400583	-0.110605348303	1067	0.476101218369
TRINITY_DN125537_c3_g1	5.18730690268838	5.52524369158942	4.5295393658544	4.49368705819732	-1.468878	2.170861	3.649424	-0.0618373806647	4814	0.398628998754
TRINITY_DN115854_c0_g1	1.46132349099085	1.52189317430884	3.50176064074241	3.64265971146924	-1.264254	26.068509	37.568218	0.0757331366772	5224	0.610643185299
TRINITY_DN104520_c0_g4	3.73006071745842	2.37091138616585	2.04009960843304	2.12523503658805	0.621577	2.741769	2.316561	-0.0604049642338	1177	0.434154630416
TRINITY_DN108659_c1_g1	4.22759360451445	3.37271938737503	3.23652130383184	3.17353899437419	-1.323838	0.980068	1.678420	-0.0659022071989	1458	0.465706447188
TRINITY_DN101865_c6_g1	4.54590738164743	4.06936681678762	4.38618854391858	3.90550609141687	0.622497	1.550945	1.283842	0.0645942293455	1574	0.517153748412
TRINITY_DN116352_c7_g1	2.45461631945309	2.7356471011561	2.9994288088819	3.03874442920647	-1.793526	0.813194	1.823583	-0.1048798252	2347	0.445675330209
TRINITY_DN122055_c3_g1	2.48242337874633	2.36412981259798	3.03816907943189	3.14611884898516	1.022947	2.803009	2.145854	-0.0629343755396	1072	0.519589552239
TRINITY_DN124355_c5_g1	0.604686961917861	2.49562975085309	4.88234645780492	5.0706583578076	-1.824628	8.675383	15.813974	0.0797061680617	2434	0.587921117502
TRINITY_DN118265_c4_g1	4.98549787445637	4.44306118360026	3.4527204286847	2.77885155037262	-0.070153	2.184315	2.230838	-0.0166602836259	2786	0.550969131371
TRINITY_DN123209_c6_g1	4.37283596796298	3.91422832576756	4.5875985493618	4.48152413079881	-0.759100	0.051508	0.126919	-0.00364077669903	1549	0.520335700452
TRINITY_DN106061_c1_g4	1.97378010408483	3.46382093298529	2.50067398861984	2.44151874441638	-0.962669	1.355797	1.921246	-0.008663543195	794	0.552896725441
TRINITY_DN123209_c6_g3	3.65424273397203	4.36429654500173	3.62785156114372	3.66410008078697	0.105826	7.338047	7.142938	-0.00139568982754	3231	0.441658929124
TRINITY_DN120107_c1_g1	3.88028164734151	4.8626143008532	3.8242565330753	3.84569995105458	0.006112	2.956946	2.951823	0.00935827902783	2751	0.420937840785
TRINITY_DN106482_c0_g1	4.16359066497444	3.51703327342391	2.60987489414421	2.82753171663147	-0.825553	13.284332	16.685744	0.0707743282587	3254	0.622618315919
TRINITY_DN116854_c7_g1	2.78762839263236	3.24496600477679	4.3176484267081	4.20613737872926	0.469738	1.576874	1.365656	0.0242882796946	751	0.540612516644
TRINITY_DN111307_c2_g2	1.68177814526948	5.9515709290332	-0.531383512228923	-0.534224506564804	-1.669020	4.580896	7.999629	-0.0758122464225	2202	0.515894641235
TRINITY_DN120462_c1_g1	4.67688420149159	4.7508365875961	4.75017913555746	4.74513622593402	1.145915	0.887485	0.600309	0.0151457148861	2983	0.475695608448
TRINITY_DN115749_c3_g2	2.30617685785246	3.60526122144985	2.26905829219287	2.00699310320397	-1.596449	0.259298	0.705014	-0.00997928826963	912	0.419956140351
TRINITY_DN121214_c4_g1	4.68430083206615	4.40367592059571	3.68925312862977	3.61021691469296	-1.988205	3.362707	6.924559	-0.0094486401518	5776	0.396468144044
TRINITY_DN120544_c2_g1	3.68800682723173	3.65731934803844	2.78916544956471	2.57770896257243	-0.668750	2.597927	3.198364	-0.0167185413235	2484	0.466586151369
TRINITY_DN109025_c0_g4	3.89612064329752	2.92561691425913	-0.512321476268058	0.193993251490713	-0.638927	1.724794	2.133286	-0.0884854445475	1853	0.504047490556
TRINITY_DN109025_c0_g1	2.32770749966118	3.21441863281	2.56830069199564	2.37213801023334	-0.717035	0.908149	1.200764	-0.110228565519	1120	0.483928571429
TRINITY_DN107651_c2_g1	3.1227136050535	2.46928333010458	2.18717380006743	2.36818157171478	0.371628	13.448349	12.305301	0.0982784724191	3490	0.616045845272
TRINITY_DN119099_c0_g1	4.13488262579586	2.33923679336921	3.67119171640308	3.44412356223926	-0.722142	5.793096	7.120651	-0.0836018533102	1838	0.579434167573
TRINITY_DN124905_c4_g1	1.19989063661107	0.28946575885007	2.77709065386106	2.6780943280929	0.204673	4.223837	4.000526	-0.0823279664329	745	0.570469798658
TRINITY_DN122833_c1_g1	3.77593460189139	4.4645556831907	3.13751647571809	3.02843913248276	0.329038	3.702324	3.391560	-0.0316679755163	1631	0.55119558553
TRINITY_DN125631_c3_g3	4.08673933757266	4.18651286965329	4.16730346010228	4.12705955753438	0.543828	13.249605	11.660535	-0.0616233838939	2594	0.373168851195
TRINITY_DN120017_c2_g1	1.15291398049213	1.9368797395461	-Inf	-Inf	-1.537821	4.663978	7.706184	-0.0120742682867	1516	0.587730870712
TRINITY_DN125516_c1_g1	5.24490966706049	5.19272513052071	5.34706975350964	5.36011379650276	-1.753075	0.837542	1.826328	0.105630783011	1843	0.57080846446
TRINITY_DN104312_c1_g1	1.73610205658746	1.07662627139596	2.86952697239629	3.00752885462841	-1.381573	5.074558	7.857650	0.0139999307482	1885	0.508222811671
TRINITY_DN122561_c1_g2	4.11210340440082	4.20769694802686	3.56079923167033	3.55280543274193	-0.183478	1.319790	1.404057	-0.0517576306479	1546	0.523285899094
TRINITY_DN123732_c2_g1	1.42516611737336	2.44749184047527	3.63517848684241	3.75237859510185	-1.064104	3.644968	5.082181	0.0481833336074	1199	0.619683069224
TRINITY_DN121375_c1_g2	5.65104493987866	5.06877423769479	5.18022365948911	5.17099436519077	-1.678480	11.471343	19.521341	0.00692240108348	3412	0.370750293083
TRINITY_DN123619_c4_g1	2.38084408770762	3.0634155012487	2.02449671299595	1.96992367212857	-2.042807	1.243735	2.960401	-0.0241230483889	748	0.577540106952
TRINITY_DN124934_c3_g2	4.63769892731402	5.48355027809592	4.99847203008794	5.15906594415885	1.185005	3.482982	2.592738	-0.0433889856291	6191	0.393312873526
TRINITY_DN108641_c2_g1	4.81532140169909	3.96687613147899	4.54356758978406	4.55855523436967	-2.211333	21.505233	46.130295	0.02310417556	8361	0.462982896783
TRINITY_DN122426_c0_g3	4.51887108670681	4.78505528490579	4.45032275250676	4.53236014207246	-0.352056	15.129503	16.570345	-0.0121584414816	3042	0.522682445759
TRINITY_DN120360_c2_g1	5.21941754238851	4.57289592918087	0.212026553987203	0.436181546219119	-1.717334	5.856143	10.328517	-0.0275403536598	9536	0.428691275168
TRINITY_DN121358_c2_g1	0.788011298004689	4.12354130694984	2.90337768892177	2.73890589072445	-0.607692	2.367309	2.863772	-0.0221542949879	2346	0.467178175618
TRINITY_DN123277_c2_g1	4.34149442258949	3.92907967662148	4.83418609857244	4.63151732260084	0.024691	16.530027	16.429801	-0.0497517433022	4278	0.436418887331
TRINITY_DN109535_c0_g1	4.28607492426826	3.27101481111666	3.47596249182639	3.40863134402187	-0.351953	1.232421	1.393098	-0.110793964379	573	0.598603839442
TRINITY_DN113803_c4_g1	2.86393881222681	2.23897688194899	3.01461990581476	3.09520134143941	-2.244733	2.721097	6.531679	-0.00046769768022	1777	0.485087225661
TRINITY_DN122631_c4_g3	-Inf	1.40335176644938	2.76640538029362	2.8270546067328	-2.090020	7.911531	16.360923	-0.020872869801	4509	0.426702151253
TRINITY_DN114003_c3_g4	1.38421120810412	2.0835707198359	-Inf	-Inf	-0.442300	0.912609	1.079445	-0.0897070953526	761	0.431011826544
TRINITY_DN114388_c5_g3	3.01031436422855	0.581793468452445	0.607459092499087	0.792175848914322	-2.141940	5.651454	12.171008	0.0547321475788	2446	0.432542927228
TRINITY_DN114388_c5_g1	1.4424656722885	1.41573240673282	0.906552075907051	1.12932337514497	-1.621059	1.175343	2.263176	0.188474114573	1329	0.504138449962
TRINITY_DN104092_c5_g1	0.288820000809772	0.649063762645808	0.117970264865022	-Inf	-1.936924	2.056861	4.317811	0.0814188403983	827	0.384522370012
TRINITY_DN121849_c1_g2	0.865049359276177	1.53057114551491	4.05047298247071	3.62925804615586	0.065270	20.775658	20.448206	-0.0540235869147	3436	0.589057043073
TRINITY_DN109418_c4_g1	3.1229833514252	2.12763011908108	3.19815799327317	3.22301801145744	-0.913330	0.074419	0.186913	-0.0117067159581	1487	0.533960995293
TRINITY_DN122213_c3_g4	4.19903300356468	3.88927648011514	4.03505428079641	4.06932240422643	-0.802109	0.053632	0.136586	0.00197823936696	1073	0.515377446412
TRINITY_DN124850_c5_g1	3.83854252777096	3.94729443392436	4.36991604792424	4.21178070441909	-2.035888	1.622237	3.692816	-0.0210985330537	2713	0.350165868043
TRINITY_DN107685_c0_g1	3.00506866586302	3.75393359687652	-Inf	-Inf	-1.928936	0.724527	1.799984	0.00894419599456	2314	0.404062229905
TRINITY_DN109619_c0_g1	3.8683795844342	3.76266674050404	3.88405992015693	3.79280561927793	0.495084	3.143799	2.752659	-0.111031260422	1922	0.427159209157
TRINITY_DN122725_c1_g2	5.17584695785845	5.18180944076318	5.12813867788784	5.11922045571408	-0.967805	4.320418	5.792106	-0.0452449169634	3693	0.541565123206
TRINITY_DN125257_c4_g1	3.36402122859439	3.12224731453765	3.73277688791048	3.64688934529261	-0.034775	0.480378	0.487993	-0.0814602175908	1636	0.430929095355
TRINITY_DN115706_c0_g1	1.69533452582478	1.46826213290028	2.53926117911956	2.81819826262626	-0.325977	19.544233	21.241233	-0.0340183296346	3793	0.482731347219
TRINITY_DN103074_c6_g1	4.57079398339909	5.25058611264133	3.98244146957631	3.92451895893497	-2.250742	7.729165	17.369293	-0.027281701073	2839	0.544205706235
TRINITY_DN113992_c0_g1	2.42121369391983	1.96118378172261	4.92940561159627	4.77370938098237	0.093225	1.674637	1.626654	-0.0533539454402	1053	0.582146248813
TRINITY_DN124740_c1_g1	3.07742183877889	4.0699440921103	3.8883736477997	3.96115407454774	-0.408657	2.618413	2.961982	-0.0131672699407	2816	0.488636363636
TRINITY_DN116022_c0_g1	3.23297371015888	2.55979690982465	3.62560944011981	3.73973762835713	-0.533486	10.355187	11.950997	-0.0158721611139	2033	0.616330545991
TRINITY_DN124740_c1_g2	3.88508902455784	4.47200122115052	4.68367460278863	4.66306212522705	-1.301151	0.148795	0.400156	-5.9215396003e-05	3122	0.464766175529
TRINITY_DN119803_c0_g1	3.28350329322959	2.1848527959556	2.83511431219373	2.90071907385487	0.038241	0.625019	0.615278	-0.0919016159548	533	0.583489681051
TRINITY_DN117004_c2_g1	2.37166649390453	1.91586423388419	4.00389095954922	4.16844675922309	-0.132951	6.145948	6.366386	0.0184625207673	1667	0.579484103179
TRINITY_DN105102_c0_g1	0.155858475437412	2.67621036438958	-0.656214374043522	-Inf	-2.036516	17.361066	34.299218	0.101947364802	3590	0.459888579387
TRINITY_DN123106_c1_g1	4.43864943267459	5.28982323742577	2.73824950355568	2.5688011906983	-0.907719	3.195389	4.237439	0.00260154186175	2467	0.51074179165
TRINITY_DN106079_c0_g7	4.86425830992253	4.83653372914147	4.38072182090683	4.46736293232443	-2.143159	7.416353	15.787755	0.0665392412395	4644	0.402239448751
TRINITY_DN113139_c2_g1	4.30561111343644	4.67937765691824	3.84715564336734	3.74575996418715	-1.581746	10.547993	17.294587	-0.0054752848664	4047	0.423770694341
TRINITY_DN124143_c0_g1	3.73692264588539	2.65039658119262	3.26245372042681	3.14869434251703	1.266661	2.064038	1.463484	-0.0230987374004	567	0.571428571429
TRINITY_DN122375_c2_g1	4.61781857642037	4.01664986798991	4.69560967327547	4.45700730010288	-2.234063	4.674925	10.680716	0.0533952863525	6541	0.416450084085
TRINITY_DN117654_c1_g1	3.80963129117147	2.87736816945719	2.27877119068295	2.19178646922243	-0.468160	1.764427	2.054742	0.0187514148837	1109	0.44003606853
TRINITY_DN118164_c2_g3	3.69959706701509	3.41348546322423	3.09697468475419	3.05405925046186	1.126021	3.513507	2.651513	-0.0298929486164	1263	0.536817102138
TRINITY_DN123546_c0_g1	4.01701529850914	4.78409250229377	3.74359013532132	3.66605618554765	0.729379	1.748255	1.411849	-0.0846460512517	615	0.547967479675
TRINITY_DN122322_c6_g1	4.46494767505723	4.57864985048731	3.9674944807922	3.95087567952991	-0.866366	4.084256	5.299508	-0.0153730058664	1969	0.414931437278
TRINITY_DN109417_c0_g1	1.09310478693437	1.86811571268926	0.187530242699616	0.519388358110599	-2.075631	0.949227	2.422852	0.0148029006052	1245	0.680321285141
TRINITY_DN125089_c1_g1	5.43545741478475	5.69354720868301	6.85867635316633	6.79964490477321	0.871158	21.106289	17.374054	0.00316707436953	6290	0.49093799682
TRINITY_DN121983_c1_g3	4.19025462677046	0.750889808481958	-Inf	-Inf	-1.768408	1.456000	2.928376	-0.00891862743716	1055	0.334597156398
TRINITY_DN109417_c0_g2	0.016708882985411	-0.180355262875717	-0.600688026723866	0.604925554026983	-0.068637	1.880641	1.920952	0.197977386667	499	0.633266533066
TRINITY_DN121983_c1_g1	4.31837238510507	3.87567657614348	3.61837580803614	3.54458454981051	-0.709122	3.089971	3.835529	0.00375239049494	1041	0.430355427474
TRINITY_DN123639_c1_g1	4.51661374447315	4.68458471122082	4.85721943370878	4.85620655240105	0.003178	14.988145	14.976348	0.00398650701288	2804	0.62482168331
TRINITY_DN108719_c8_g1	4.21407823437499	0.296170297257799	-0.920565542039986	-1.09690664991681	-2.319013	5.654867	13.384416	0.0189564954569	1866	0.392282958199
TRINITY_DN107530_c8_g4	3.3723235978545	3.56920389309774	3.88399448900757	3.83065690653782	-0.406053	2.189612	2.483927	-0.0841728319856	3837	0.344800625489
TRINITY_DN124421_c1_g1	2.21688993192154	2.87539358976206	0.939461532178494	0.705796175879058	-0.233687	0.857278	0.936835	-0.110957561941	603	0.484245439469
TRINITY_DN113540_c2_g1	4.49754079534511	5.25854482663933	4.51078990752564	4.41211100902829	1.887710	3.572982	2.292643	-0.105195041224	2705	0.379297597043
TRINITY_DN115993_c1_g1	2.3399688098149	1.37728984553639	-Inf	-Inf	-2.272316	5.696943	13.136535	0.00913052832339	2152	0.584572490706
TRINITY_DN115808_c1_g1	4.21428589347338	4.58716812807462	4.74297731941276	4.58571764636383	-0.060098	1.404017	1.432039	-0.0316762188772	1404	0.412393162393
TRINITY_DN115165_c5_g1	4.6310930764562	3.0118802912354	3.81893551942984	3.70348799228055	-1.362322	2.404353	3.837233	-0.101053526212	1741	0.5422171166
TRINITY_DN113411_c2_g1	4.43338747396438	4.59278133520562	4.45513377923539	4.41727443722839	-1.692220	0.427412	1.055216	-0.000368935620734	993	0.554884189325
TRINITY_DN125597_c3_g1	1.40778117591359	1.1354949795263	4.67065318484141	4.79168810165742	1.458216	0.976281	0.607814	-0.0869000367153	551	0.580762250454
TRINITY_DN121073_c1_g1	5.29171699322761	5.1864616672449	4.28228420839162	4.30067411855981	0.656132	10.493995	8.994197	0.0108904543343	6943	0.442316001728
TRINITY_DN106991_c1_g2	4.31059229246848	6.27032429740829	3.83065293579257	3.84499352589412	-2.300973	9.186911	21.073560	0.00581971517784	3561	0.472339230553
TRINITY_DN109880_c2_g1	4.3345181479199	4.42976159710363	3.04188358537153	2.93662992028782	-1.242480	3.421131	5.106508	0.103842212528	1984	0.433467741935
TRINITY_DN125001_c3_g1	3.84056521322601	3.42010820306824	3.30935777872712	3.20571766187222	0.694499	1.454421	1.175459	-0.0971945166713	860	0.458139534884
TRINITY_DN116274_c1_g1	4.34880114243618	2.49024415572126	0.0154899896549936	-0.615317528186437	-1.652552	5.883766	10.095583	-0.0817009039543	2934	0.427402862986
TRINITY_DN116274_c1_g2	2.98275891599411	3.40011118889883	3.03889535571658	2.99566108075279	-1.156141	28.521084	39.595892	0.0461481919631	4525	0.491712707182
TRINITY_DN117908_c0_g1	2.98254876184897	3.26933529012765	4.17797969739077	4.27878313229043	0.766213	1.819555	1.457432	0.105808050911	879	0.489192263936
TRINITY_DN102945_c0_g1	2.22868090866094	3.83235082962437	-Inf	-Inf	-2.066569	5.259361	10.945346	-0.073491917215	4362	0.410820724438
TRINITY_DN115271_c0_g1	4.74106632197288	-0.132576881219248	4.45868064472021	4.687795684177	-0.943692	36.781112	47.626234	0.0236485062358	7967	0.550144345425
TRINITY_DN120690_c2_g1	4.72099239343279	4.63469791953405	4.92215189213295	4.92368035084057	1.562129	1.732235	1.124873	-0.0683753846154	222	0.382882882883
TRINITY_DN117752_c4_g1	3.51376287740117	4.35855040359257	4.2554084972209	4.40694092209068	-1.091804	8.767780	12.062794	-0.0264684856282	7119	0.393173198483
TRINITY_DN121478_c3_g1	-0.682592629307885	3.17812964181038	-0.302357051368323	-Inf	-2.337954	7.558367	17.827207	0.111421500903	2675	0.459439252336
TRINITY_DN121488_c6_g2	4.70339728071301	4.27119923360886	4.55499316413506	4.51625760556479	-0.634596	5.626164	6.734154	-0.0192366377987	4814	0.433527212297
TRINITY_DN109996_c3_g1	2.92159454217575	5.02541763877669	3.52774522780654	3.79293944674709	-1.806503	0.527032	1.317463	-0.0277298120874	4194	0.476633285646
TRINITY_DN108593_c1_g1	3.77308254148055	-0.545980685555503	-Inf	-Inf	-2.333325	19.440809	44.540771	0.34504474317	4937	0.391938424144
TRINITY_DN124943_c1_g1	5.72697158856121	5.30556627700908	5.42786794734815	5.60847376531173	-0.108184	33.019169	33.908901	-0.0613141706006	10281	0.572998735532
TRINITY_DN124071_c4_g1	3.5963408873516	3.99498855437439	4.83362119022036	4.93601384317168	-1.205849	0.269705	0.557541	-0.0133793490559	1349	0.636026686434
TRINITY_DN121454_c1_g4	5.34753533162074	4.11643170910302	4.36940002170065	4.44002196881582	1.270183	4.468677	3.297770	-0.0743781174874	2453	0.428862617203
TRINITY_DN103435_c0_g1	3.66250956577556	3.37459513141592	3.52932691450162	3.61562498394753	1.522411	2.664702	1.811557	-0.0970848540453	2192	0.440693430657
TRINITY_DN124485_c3_g1	3.59655474351983	5.99393739105604	4.86107045241167	5.09061786577076	-1.600463	27.825956	45.351538	-0.0409546861995	9694	0.394677119868
TRINITY_DN124843_c2_g2	6.61696227153576	5.21367312771153	4.73164235678309	4.59878144827442	1.003129	9.814633	7.806217	0.107628503344	6443	0.508769206891
TRINITY_DN125008_c1_g2	5.40714356818285	5.18440497960225	6.44936808550945	6.52014802391328	-1.061154	17.646891	23.824313	0.168342027102	6590	0.630804248862
TRINITY_DN111115_c2_g1	4.54159931967502	4.63492234725446	3.62585741761967	3.69686345127755	-2.013582	1.589758	3.585732	0.00319713038054	4160	0.389903846154
TRINITY_DN106880_c1_g4	2.56868407349004	3.02599871051641	2.54007001346853	2.61223862455804	-1.838513	0.860189	1.955597	0.104276058541	1294	0.540185471406
TRINITY_DN124049_c4_g1	3.86632153171968	3.96137238242868	3.75020919262899	3.85824484051305	-2.234608	2.685652	6.418645	-0.0840360850828	5789	0.362929694248
TRINITY_DN117538_c4_g1	4.15740429449628	4.03095394860768	3.33859152853535	3.19184931855296	-0.197469	3.498117	3.699257	0.0190248079078	3062	0.455258001306
TRINITY_DN123644_c2_g1	2.51205933130569	3.35150978597785	2.31352333029962	2.51358829784271	-1.080508	27.102209	36.709499	-0.0451751020953	7305	0.499110198494
TRINITY_DN125441_c1_g1	3.56209598923969	3.80915150960006	4.80398239644976	4.84540151933067	0.125620	10.980435	10.643839	-0.077304777324	6104	0.38499344692
TRINITY_DN123622_c1_g1	5.03912555066318	4.45391748176641	4.55783665748496	4.29884102019375	-0.939365	40.174601	51.934004	0.212424352385	6446	0.479367049333
TRINITY_DN123473_c3_g1	-Inf	0.362441724448687	-0.329063329893227	0.0146590624898126	-0.304104	2.301035	2.524452	-0.0715999116964	409	0.503667481663
TRINITY_DN116883_c3_g4	5.95765142103292	5.81367003697316	6.68976233373021	6.64575078533794	-1.489007	1.662113	2.886923	-0.0255921715355	1395	0.493906810036
TRINITY_DN114439_c4_g1	4.02279876552287	3.39562126137889	3.97628078885748	3.91510557651163	-0.313690	6.934197	7.542488	0.0979182040425	2926	0.487696514012
TRINITY_DN116883_c3_g1	2.20484371723956	2.23320507759541	3.94398774385366	4.12911016664513	-1.897525	0.996818	2.276208	-0.0677818861396	1528	0.505235602094
TRINITY_DN119411_c3_g1	2.91351781941424	2.37398281425653	3.68119165176593	3.8102754465502	-0.610735	4.519284	5.389062	-0.0872530046053	1144	0.677447552448
TRINITY_DN125465_c3_g1	3.8643727079437	5.4019515898056	3.29703873839585	3.22744918229539	-1.272657	33.086528	47.749580	-0.0223803787395	8551	0.40650216349
TRINITY_DN125465_c3_g2	3.08371239466739	3.48159075820881	2.52619197148416	2.62094914938016	0.247756	4.907257	4.601202	-0.0342314839006	1511	0.354731965586
TRINITY_DN108034_c0_g1	1.29480700676077	2.72340632442963	3.81329363082694	3.76213664311327	-1.904738	0.751113	1.824659	0.000879532977654	1620	0.485185185185
TRINITY_DN115123_c0_g1	4.1481003581224	3.94631047664043	4.3506727528589	4.26973776974577	-0.969813	1.935881	2.686534	-0.0797973105636	3177	0.443500157381
TRINITY_DN108870_c6_g4	1.06675064063101	1.23080973857296	0.770850541509985	0.726738366696864	0.663110	1.654435	1.357606	-0.0405527003578	399	0.679197994987
TRINITY_DN106030_c5_g6	2.42275578136386	3.28551369679929	3.5764865573545	3.82224476927924	-1.594011	9.728186	16.056785	0.0229395153052	8894	0.447155385653
TRINITY_DN111293_c2_g1	2.06963701697738	2.36268695370597	3.15297966836846	3.05441705284528	-1.135649	0.129630	0.321524	-0.00139178844816	733	0.522510231924
TRINITY_DN112844_c4_g1	1.79582624658561	1.71415582905792	3.0519616020978	2.79085793830282	-0.530743	4.160542	4.847528	-0.0480959001824	1327	0.455915599096
TRINITY_DN123757_c1_g3	4.94344792971332	4.18775766088302	4.31972680601963	4.18621547969155	0.317493	22.075491	20.480240	-0.0657374815359	6259	0.550407413325
TRINITY_DN117610_c5_g1	5.30424905209446	5.87092303909076	5.83941930189049	5.84544767118392	-1.983813	0.516107	1.450003	-5.99676174866e-06	2377	0.387463188894
TRINITY_DN116670_c4_g1	3.44452971329637	4.94824822539911	3.80926004300248	3.74454244040292	0.923404	0.565904	0.390267	-0.0887631517979	1465	0.468259385666
TRINITY_DN110119_c1_g1	3.11463213479434	0.623478265700177	-0.794843810155511	-0.717482652939635	-1.717180	13.460101	23.201810	0.233973156509	2330	0.440343347639
TRINITY_DN114079_c1_g1	3.23035690842478	2.9015926352928	5.25013948567047	4.95060546990478	-0.576371	3.945405	4.666417	0.100266400912	2995	0.434390651085
TRINITY_DN123587_c1_g1	5.71765311327473	6.30845257263079	7.02825501953914	7.10927082596463	0.026239	9.780506	9.716008	-0.0692092366412	5459	0.498809305734
TRINITY_DN106680_c5_g2	4.61709180922884	4.50273503395452	4.63412558815812	4.63116722101187	0.063603	7.545062	7.423534	0.0207770910347	6379	0.371218059257
TRINITY_DN114079_c1_g2	3.19140275718318	3.74574694624356	3.42021938632655	3.32347952000854	-1.066135	3.020140	4.246326	0.100013736168	2546	0.462686567164
TRINITY_DN118514_c0_g1	1.09385794766999	-0.0408349566938523	4.01345254116645	4.14230103171832	-0.887332	7.766458	10.009819	0.00558559624598	1717	0.68025626092
TRINITY_DN118742_c1_g2	3.24399490234348	4.61026966063965	4.22640455147303	4.24503293544238	-1.753138	19.003603	33.072429	-0.014271617928	6399	0.384903891233
TRINITY_DN111824_c1_g2	4.41985852719732	2.81153200781992	3.21285034030979	2.98124990255537	-1.503307	2.930994	4.893379	-0.0840623657242	4861	0.449907426455
TRINITY_DN121704_c2_g1	2.15822752046163	3.25140654367127	-0.0801500896349892	-0.937205110673257	-1.463942	0.284394	0.685327	-0.00228990153423	866	0.503464203233
TRINITY_DN111680_c6_g1	3.45620541829192	2.73447407726563	2.40179373745068	2.2568516966733	-2.052026	3.667155	7.746211	-0.108641697774	4057	0.42593049051
TRINITY_DN124283_c1_g1	-0.884392655303569	5.43096708374612	-Inf	-Inf	-2.343106	4.590789	11.154607	0.0251156642432	1473	0.483367277665
TRINITY_DN125799_c3_g1	4.76530784376141	4.27847751909238	5.19419052725594	5.48358815106177	-0.015253	8.661630	8.695407	0.0051664538556	3731	0.659608683999
TRINITY_DN107542_c4_g1	1.66235936591952	-Inf	-Inf	-Inf	-2.117648	1.902518	4.432974	-0.0647315966698	918	0.588235294118
TRINITY_DN112830_c0_g2	4.10038598730596	3.78993414599652	4.21024114378553	4.15800039558571	1.255503	7.669672	5.767801	0.0153809110838	3524	0.464812712826
TRINITY_DN123847_c4_g1	-0.272338496365257	1.53813726119171	1.03846899337039	1.1245854214556	-0.713722	0.052866	0.122372	0.0	349	0.383954154728
TRINITY_DN121509_c2_g1	6.6082685981959	5.09402888179253	5.47164370594589	5.27565492334403	-0.133111	12.932041	13.375429	-0.0756905751847	2826	0.562632696391
TRINITY_DN118849_c1_g1	-1.17140956036143	3.76107450081303	0.813657512697713	1.00154809363745	-0.909307	4.331834	5.692996	-0.0352430212816	966	0.520703933747
TRINITY_DN116112_c5_g1	4.10713752298521	2.7953099060348	5.30574421830324	5.50872123345436	-1.866425	11.616918	21.407059	0.0462904127854	14923	0.419620719694
TRINITY_DN123482_c1_g2	2.39174703578701	2.09119448474495	3.21191470553694	3.64911147279394	0.746088	4.662967	3.871998	-0.0678098441252	1168	0.741438356164
TRINITY_DN113784_c4_g1	3.03558943841361	4.02417451855617	0.871309634451927	0.633438166957957	-0.077348	0.781574	0.805239	0.0518791068965	715	0.453146853147
TRINITY_DN124925_c2_g1	5.42646186510329	6.02239932820456	5.57153801125672	5.69969436194478	-1.979305	0.595543	1.602378	0.000214451042306	8820	0.409523809524
TRINITY_DN123151_c1_g4	4.26917861120009	3.39002227619663	4.01142981876547	4.03557342247905	-1.232715	6.817863	9.903007	0.0397288843791	3945	0.573891001267
TRINITY_DN97822_c0_g1	-0.329518086496913	2.36873384850288	-Inf	-Inf	-1.559043	7.482976	12.262261	0.24654675721	1745	0.523782234957
TRINITY_DN120185_c1_g2	3.33982337420314	3.4537466038455	3.5881329009489	3.60971823709978	-2.034351	2.053709	4.533914	-0.0307273904442	2426	0.385408079143
TRINITY_DN107933_c2_g1	0.432703697048578	-Inf	0.518378126561874	0.716741155816907	-1.360869	0.762928	1.379602	0.0166471561966	216	0.601851851852
TRINITY_DN117735_c6_g1	0.233377846292875	-0.157753311494972	4.66875294194538	4.84071153840368	-1.070788	3.446473	4.827290	-0.0493603329292	2078	0.486525505294
TRINITY_DN112882_c0_g1	3.91246413716486	3.95570854867107	5.05016575320816	4.97894014293563	-0.954379	0.102229	0.236839	-0.00205338809035	1568	0.502551020408
TRINITY_DN114095_c1_g3	3.77409428634151	4.12733266056089	3.49144451940116	3.43476336972751	-1.208011	15.864564	22.522031	0.0318550873061	2126	0.51222953904
TRINITY_DN116133_c1_g2	1.38256382363662	1.10845037855835	2.15443236765954	1.94829761423181	-1.566089	2.233227	3.906531	-0.0656210707308	1409	0.635911994322
TRINITY_DN121611_c1_g1	1.15258420876802	2.46288190634595	2.18832618572541	2.27008915792131	0.617197	1.965918	1.645382	-0.0564769936215	572	0.531468531469
TRINITY_DN113704_c2_g1	-0.862180947949077	1.86834179976816	2.84315534816895	2.93787653356283	-2.206247	2.233818	5.361038	-0.000142760537982	2727	0.364136413641
TRINITY_DN122376_c5_g1	4.50169706565829	5.99441700515124	4.36620187211969	4.37939887703931	-0.446264	18.799210	21.108269	0.0776260980288	5972	0.494641661085
TRINITY_DN121192_c4_g1	4.89916191230057	5.19329161802025	5.03825910016737	5.09019123497908	-0.260323	20.513831	21.910565	-0.0159973596762	5179	0.541224174551
TRINITY_DN124086_c1_g1	1.49880488238885	2.1269983617154	0.715498632914751	1.13865226020243	0.652615	1.402139	1.145046	-0.101843297231	317	0.432176656151
TRINITY_DN114866_c2_g1	4.15354402975411	4.22772618270139	4.34617817520465	4.5048423120193	0.088561	0.592025	0.570562	-0.0865581660056	2735	0.419744058501
TRINITY_DN125646_c1_g1	3.36316013088262	3.30878475090485	2.9821341291327	2.83497103573331	-0.004920	2.387444	2.390899	0.145555588347	1934	0.451396070321
TRINITY_DN111838_c2_g2	4.15329376110352	5.51326140299924	3.8548721905122	3.75875983894152	-1.093539	0.346466	0.629234	-0.0846251830542	710	0.540845070423
TRINITY_DN124162_c1_g1	4.56001923351699	5.90149788452084	-Inf	-Inf	-1.711543	30.649307	52.172377	-0.0234374489305	10488	0.393592677346
TRINITY_DN116368_c6_g3	5.31073600687601	2.60008429879558	3.87400221396904	3.56652489100946	-0.784102	2.355803	3.027429	-0.0221750952473	1747	0.508872352604
TRINITY_DN125652_c2_g6	5.75935695945509	8.13608803493629	4.56677181312523	4.41212368835609	-0.353275	15.265441	16.724234	0.00232072559283	6014	0.47888260725
TRINITY_DN123199_c2_g1	3.94462249238472	3.99772951273726	3.81901417819524	3.78152959261841	0.819368	12.680789	10.511227	-0.0656827745015	3260	0.518404907975
TRINITY_DN116368_c6_g9	5.28467020694711	1.57985583267731	2.41306378428338	1.88004039603075	-2.119024	2.273036	5.189599	-0.0397052221847	2797	0.57954951734
TRINITY_DN109027_c0_g2	0.145209572533649	1.90294909850618	3.0385765434918	2.56796999669594	-0.729884	2.409530	3.036276	0.17709505599	1364	0.471407624633
TRINITY_DN115280_c6_g1	3.40249104310141	2.75163982373327	3.47517995729933	3.46929316302348	-0.592338	0.793442	1.005646	-0.0184755662631	1702	0.531139835488
TRINITY_DN124060_c6_g3	-Inf	2.0967553423594	1.00675597950274	1.21151251853719	-2.186822	1.692645	4.165076	0.00313934647583	836	0.471291866029
TRINITY_DN124060_c6_g2	5.00239743339851	5.24187374036695	5.2811580740958	5.31037579143296	-0.268341	1.334703	1.461818	0.00921850254854	2285	0.573741794311
TRINITY_DN108682_c0_g1	3.99920516377025	5.14220021997671	4.113618899503	4.01966128454005	-1.157747	0.139667	0.343164	0.0131677953348	1379	0.459028281363
TRINITY_DN112257_c0_g1	0.904686901995209	3.98240254832372	0.722435744512329	0.421263774820905	-1.281178	0.159272	0.410890	0.0155763239875	630	0.477777777778
TRINITY_DN122953_c3_g1	2.80892077473082	3.53743084966155	2.53428515066594	2.45883851368498	-2.192970	12.389355	26.612495	-0.0298869065029	7371	0.417853751187
TRINITY_DN123950_c0_g1	3.04989898505643	1.94616037315733	3.20351829604885	3.0608309473471	-1.617722	0.319545	0.821411	-9.76905943496e-06	701	0.46790299572
TRINITY_DN125631_c2_g1	1.86897138245946	2.48063604991833	2.36652282508808	2.4221739221742	-1.417157	0.239272	0.590621	-0.000957548675391	1023	0.442815249267
TRINITY_DN113010_c7_g1	6.87642767934912	3.88767888008225	2.8106298641057	2.85347200081985	-0.486947	2.462028	2.859321	0.0203667291912	888	0.602477477477
TRINITY_DN106506_c5_g1	1.45834001924024	2.97021692597923	-0.359893465858679	-Inf	-1.069731	1.879963	2.715457	-0.0562805144807	1946	0.456834532374
TRINITY_DN125370_c3_g1	5.61598393391283	6.25019067071624	5.63004838875738	5.5555963695774	0.639370	15.496948	13.368306	-0.0538420508307	4797	0.469877006462
TRINITY_DN125789_c6_g1	4.1388579617574	4.33454318380627	4.60863026532004	4.66128176806559	-0.223537	31.406053	33.207100	-0.050874991165	6218	0.599549694436
TRINITY_DN115562_c0_g1	2.78400700004287	3.53382213888286	2.61717616095339	2.51970223769626	0.283104	0.864570	0.779858	-0.110905361172	1120	0.458035714286
TRINITY_DN125525_c2_g1	2.56305909583251	5.48176080770851	4.04582197483808	4.07326605005349	1.391129	27.900642	20.803657	-0.0872013755937	4154	0.477130476649
TRINITY_DN125245_c4_g1	1.99454575477123	1.02972615367257	5.46369923013456	5.62433790135047	0.433492	29.288873	26.489987	0.167428454715	4609	0.550878715557
TRINITY_DN116934_c5_g1	4.35457391806302	2.4734414840384	4.46087368382913	4.60390530852454	0.472800	4.791098	4.247219	0.0133185001734	2661	0.502066892146
TRINITY_DN124459_c1_g3	4.26028523547985	4.48283349252342	5.2836821012123	5.30280934529433	-0.114824	35.314997	36.325446	0.00726374466843	10498	0.462278529244
TRINITY_DN105247_c0_g2	0.506382387615569	1.87366111437534	-Inf	-Inf	-2.174050	1.335841	3.386495	0.0336525931717	1075	0.533023255814
TRINITY_DN123834_c2_g4	4.62094773240896	3.63482958533462	3.06707678027678	2.93032753662773	-0.896520	1.044347	1.471115	-0.0868363026128	1406	0.652916073969
TRINITY_DN119760_c1_g1	5.52580496328377	5.21804232113337	5.09706146458305	5.08940029260996	0.426034	15.770626	14.261509	0.12472534596	3107	0.633086578693
TRINITY_DN110986_c0_g1	1.56267814805261	0.481088204195569	3.36418631905184	3.78043673561979	-1.429691	10.729089	16.585474	0.133607741743	6252	0.457773512476
TRINITY_DN107891_c7_g1	-0.433633669538647	0.409033159001194	1.22759186271452	1.52203678263884	-0.158373	2.221891	2.330780	0.0290690226332	851	0.47473560517
TRINITY_DN116246_c0_g3	4.90481085713746	3.21779810458826	1.37538987353416	1.24603790973616	-1.627876	14.617836	24.265535	-0.0439359617163	4249	0.575194163333
TRINITY_DN116246_c0_g4	3.03452190876431	0.912168820692145	3.80683502130082	4.04511344080307	-1.462922	2.767542	4.560368	-0.0975137434521	3354	0.485688729875
TRINITY_DN117664_c0_g5	5.09208849123014	2.31029405098353	0.306547436176362	-0.108578165394951	-1.578969	40.130289	64.697521	-0.0145726196216	9983	0.387358509466
TRINITY_DN124603_c2_g1	5.04076931164274	2.83496010536747	4.89835039313106	5.05941991474744	1.365558	17.449328	13.017298	0.0629399091761	6667	0.526173691315
TRINITY_DN112155_c5_g1	7.11148594300366	6.8914042331711	7.34034211655252	7.32645891749832	-1.359340	2.714641	4.293423	0.17162601626	1261	0.597145122918
TRINITY_DN103881_c7_g2	4.05315762180839	3.62873779096384	2.85019284660526	2.95190954874537	1.623019	1.487934	0.935816	-0.0186927628269	793	0.580075662043
TRINITY_DN107753_c13_g1	2.48419710533808	2.94108449725826	1.96230386977061	1.87009164047959	-1.302232	0.219347	0.514278	0.00630455868089	990	0.457575757576
TRINITY_DN105162_c0_g1	4.92474736320137	4.43391628381413	4.54653536752304	4.31001087755968	0.061383	7.217890	7.105271	0.0179587396252	1408	0.598721590909
TRINITY_DN114106_c0_g1	3.81047221960134	4.77647162911871	3.37092128457295	3.32639496894861	0.075078	0.654392	0.634863	-0.0221356376977	838	0.540572792363
TRINITY_DN120555_c2_g2	4.12961933084993	4.05321775153264	3.80589465180491	3.81292112303252	-0.953628	0.064575	0.179312	0.0	1449	0.594893029676
TRINITY_DN125779_c4_g1	5.74317517599697	5.30606143017222	5.1303957310414	5.04581920743332	0.422769	2.731516	2.430571	0.0208859697953	3593	0.442527136098
TRINITY_DN114342_c3_g1	5.22242684781163	5.1442518085312	4.73238899109462	4.63304202425262	-1.256086	1.176453	1.911125	0.00071530758226	1514	0.465653896962
TRINITY_DN121579_c4_g1	2.4723163272098	3.35183159445683	3.69466129533839	3.46150573656246	0.091728	1.812305	1.762021	0.211545884975	715	0.622377622378
TRINITY_DN114381_c3_g2	4.80276177612917	3.90705819858569	3.30087841623901	3.32724226460987	-1.236899	12.523817	18.010642	-0.0695710485261	6635	0.419140919367
TRINITY_DN117271_c5_g3	4.03730426032033	4.08205287893015	3.41265695547547	3.31555256521371	-0.389998	0.015376	0.035038	-0.00568181818182	574	0.411149825784
TRINITY_DN115662_c1_g2	3.41928005955014	3.72216012542702	3.87257402032447	3.69006796459126	1.597702	1.962876	1.279198	-0.0766087628427	407	0.506142506143
TRINITY_DN113730_c2_g1	3.69284248876235	3.30262956718504	2.65315142179467	2.43534092034293	-0.892225	10.028617	12.899300	0.0316428777551	4899	0.464176362523
TRINITY_DN115085_c0_g1	3.70313129886777	3.17855442691983	4.77800489180045	4.57406801040089	0.556232	1.062469	0.881174	-0.099988901232	1050	0.469523809524
TRINITY_DN120102_c3_g1	3.79206577233479	2.95065880392742	3.03908656931418	3.03107628950487	0.234978	4.871695	4.582480	-0.0529740620582	1256	0.554936305732
TRINITY_DN120431_c4_g1	3.94130885616239	4.24369072721576	4.03465606761168	4.00503208215657	0.482816	1.621199	1.399952	-0.0776026495886	2308	0.383882149047
TRINITY_DN120004_c1_g1	3.1583129276468	2.37171034923564	3.143400288	3.07813800315423	-1.166148	0.983623	1.566405	0.0532220219676	1090	0.511926605505
TRINITY_DN115062_c0_g1	2.73884742779999	3.79916865698261	2.64829407406699	2.64386966487361	-1.048380	0.162678	0.348783	-0.0172730216992	561	0.511586452763
TRINITY_DN109271_c1_g2	4.33328011292033	0.706047308781335	-Inf	-Inf	-2.359236	6.941153	16.630532	0.0126369457505	2859	0.540048968171
TRINITY_DN124458_c1_g2	4.41549133903889	4.72140060623992	4.53355705031568	4.49712434534011	-0.675997	17.819672	21.357572	-0.0618550394592	7540	0.433023872679
TRINITY_DN110533_c1_g2	3.11139262134583	-0.0417258267637284	1.27019930022122	1.62740082687316	-0.904178	2.346303	3.146878	-0.0477251638893	956	0.574267782427
TRINITY_DN125865_c5_g3	4.45000742745798	4.29606702306795	3.80805581478731	3.73019296040432	-1.173499	0.298853	0.589392	-0.0713371162001	641	0.528861154446
TRINITY_DN125865_c5_g1	5.42587145394505	5.9253340470193	5.58437452981834	5.60304689283384	1.045841	41.556408	33.145412	-0.062832717528	7851	0.452044325564
TRINITY_DN121642_c1_g1	5.33453865528339	2.43188818882845	1.8171336564798	2.49028380797515	-0.596256	23.019758	26.932393	-0.0205846352497	3620	0.697513812155
TRINITY_DN120595_c6_g1	4.85952893309716	3.99169355342172	4.67873209086731	4.53374974087726	-0.393085	4.726762	5.275922	-0.0493909506419	2023	0.630746416214
TRINITY_DN125599_c3_g6	6.05367105114381	4.92935838666785	5.10706973341071	5.0839805305966	-0.554491	5.980196	6.981048	0.077900601972	7038	0.43975561239
TRINITY_DN123578_c1_g1	3.02431034720232	4.39513636975333	3.50719678282455	3.52895763189999	0.113974	2.594705	2.511335	-0.110972648077	1874	0.611526147279
TRINITY_DN102492_c0_g4	4.83002454371139	2.19646334126985	4.93205277952743	4.7940579342193	-1.126599	0.974586	1.526396	-0.0144843606716	880	0.430681818182
TRINITY_DN124250_c1_g1	2.45033149012427	2.55102899803886	3.46247002081161	3.54218711564594	0.876196	2.110350	1.653535	0.222834129346	613	0.495921696574
TRINITY_DN121085_c5_g2	3.85878372820343	4.75000390110048	3.68293749587806	3.74201938104479	-2.295158	28.117922	62.779872	0.114191324044	11783	0.413561911228
TRINITY_DN124327_c1_g4	5.65583783340337	2.24117376944054	0.00206212908746787	-0.578853216827646	-0.595320	41.394860	48.337253	0.0138775941927	5728	0.64001396648
TRINITY_DN106305_c3_g1	2.60605675139703	1.09288563681315	3.23511594674627	3.38556037689766	-1.615946	1.910318	3.465210	-0.024012346158	1100	0.406363636364
TRINITY_DN105584_c6_g1	4.67038660957938	4.57489137377294	4.93061293287074	4.71130723151506	-0.865855	8.162228	10.440208	-0.0855658377475	4781	0.441748588161
TRINITY_DN110053_c0_g1	2.77821168843466	0.265340161292347	1.00430489517058	1.37752372932773	-1.298161	5.360767	8.028940	-0.0360461411227	1506	0.413014608234
TRINITY_DN124384_c2_g1	3.4097504608153	4.28626435234323	4.28033167521783	4.5125229776155	0.689572	10.375633	8.826932	0.0388905694136	2894	0.676572218383
TRINITY_DN110950_c4_g1	4.22334390102961	2.86466597796042	3.02027727110338	2.96347681341425	0.650845	8.859721	7.590212	0.0739869478991	1550	0.549032258065
TRINITY_DN111562_c1_g1	4.74579159046762	4.19173685629854	4.90806240483245	4.94202867681294	0.403530	2.962023	2.652969	0.052003344554	1904	0.542016806723
TRINITY_DN112940_c6_g1	4.95652450980285	5.53316652916177	5.16265602765932	5.11578570382148	-0.754919	1.267254	1.662519	0.175404265936	2461	0.558309630232
TRINITY_DN104098_c3_g2	4.54600537957575	4.40629823870446	4.79033931954556	4.72145945149683	-1.371494	1.350072	2.274077	0.0973974611387	2331	0.426855426855
TRINITY_DN107718_c3_g1	3.98045775791912	5.63660092766421	4.43561588848382	4.39592281393842	-0.961535	3.465846	4.669359	0.0635239714709	2572	0.361586314152
TRINITY_DN122990_c1_g1	4.17950146921272	3.96626382516734	5.93254324970844	5.90991861255864	0.065697	14.231857	14.003187	-0.0688016910201	9901	0.445308554691
TRINITY_DN115185_c0_g1	3.66768662767469	3.67654218859072	3.67673499631654	3.7015272389269	-0.997971	0.121736	0.275527	0.00534759358289	1082	0.494454713494
TRINITY_DN121923_c0_g1	4.32871912798648	3.44383370480501	3.79530768271334	3.74668841930671	0.968537	3.317163	2.590151	-0.0398724450665	1022	0.659491193738
TRINITY_DN121490_c0_g1	4.68007262068563	4.84599907892586	4.25151262579763	4.22310851778847	0.464447	3.138661	2.769795	-0.0568192766678	1167	0.520994001714
TRINITY_DN125520_c1_g1	6.30767817266658	6.4586580924635	7.12671985454591	7.03949887833348	0.098857	7.600969	7.412344	-0.0194828021351	1129	0.43932683791
TRINITY_DN102953_c3_g7	3.74660434685528	1.81595217791695	3.81430533489066	3.73585151405844	-1.456929	0.259687	0.641197	0.00062682824906	1326	0.582956259427
TRINITY_DN121084_c1_g2	-Inf	-0.216819574234508	2.58509763631594	2.77096817796591	0.320111	24.787962	22.988236	-0.0663980865129	3157	0.586632879316
TRINITY_DN103816_c0_g1	5.08769113310544	2.60500969699353	3.66305068347248	3.74310463170971	0.744483	5.105880	4.249132	0.126822868211	2604	0.588325652842
TRINITY_DN124661_c1_g3	4.51999733390495	4.14757997141075	4.44513618544933	4.50002512862372	-0.527720	7.106134	8.214120	0.0456560711849	4673	0.559383693559
TRINITY_DN120768_c3_g2	4.92088385659773	4.78870900006533	4.6028722601739	4.58070691468289	-0.420607	15.085640	16.833415	-0.0656009480093	5172	0.459783449343
TRINITY_DN101265_c0_g1	3.18844900066764	0.998562286579594	4.6563116197513	4.82731521129596	-1.896530	0.732934	1.781840	-0.000736105999264	2830	0.521201413428
TRINITY_DN101259_c0_g1	3.07306860809684	0.412133996308387	-Inf	-Inf	-2.405760	7.824345	19.148754	-0.0372458453156	2852	0.365708274895
TRINITY_DN116426_c5_g3	3.26450486664049	3.11639177596466	3.43427225428499	3.23544157509725	-0.738796	0.056411	0.131126	0.00571428571429	685	0.413138686131
TRINITY_DN121377_c0_g1	5.96050182158022	5.29944172439127	6.23422378903362	6.16398917552925	-2.164084	1.210109	3.103606	0.000166493769291	5591	0.438204256841
TRINITY_DN124957_c1_g1	2.31665821166996	3.94296913860445	2.60840981495224	2.52821995924959	-1.806256	0.558889	1.375557	0.00263678312459	1852	0.435745140389
TRINITY_DN119648_c3_g2	0.589765392478786	-0.687094625667204	0.448780573388887	0.502356796442537	-0.726897	0.733910	0.991706	-0.0368834138542	277	0.779783393502
TRINITY_DN113579_c1_g4	4.13974790616076	1.7596740628279	1.60207822592418	1.59532393547933	-1.226137	1.239254	1.975914	-0.0266420997217	1079	0.664504170528
TRINITY_DN115225_c1_g1	3.97523351594194	4.81760706158204	2.47230441132675	2.38041189118052	1.592304	5.568058	3.877762	-0.0353483847122	3722	0.418860827512
TRINITY_DN125696_c5_g1	6.74611669546359	6.81218448746118	7.50798781182564	7.40753381512088	-0.065396	54.442980	55.314296	-0.00436642551729	11616	0.568181818182
TRINITY_DN123405_c4_g1	3.75630903439684	3.25913472003829	3.87322595135133	4.05458376585287	0.791837	4.680804	3.846240	-0.00711462769155	1679	0.515783204288
TRINITY_DN120515_c1_g1	2.33326551250249	2.67311130717812	1.91900247609407	1.76284260127893	-1.484656	0.324442	0.761385	0.00717102904267	578	0.448096885813
TRINITY_DN123405_c4_g4	1.47805011497626	1.61340462822873	2.74557763443085	2.88930862520633	-0.451259	0.014170	0.037838	0.0	285	0.547368421053
TRINITY_DN123540_c6_g1	4.97477562227496	4.15483480315844	5.45528627895121	5.40375450681753	-0.174452	4.043472	4.244016	0.0120402370758	1852	0.449244060475
TRINITY_DN102341_c1_g1	2.80738598174325	2.41835356096108	0.736927560405017	0.878795663376379	-1.953239	4.078115	8.148449	-0.0250162365855	2973	0.467877564749
TRINITY_DN106033_c7_g1	5.42202458969774	6.31924638113784	5.24920911768012	5.11078459238411	-2.324595	13.359353	30.700285	-0.00566833361587	8466	0.390148830617
TRINITY_DN125414_c6_g3	3.66970080432009	2.61000826718891	4.62557818654747	4.53321324571236	-0.866638	2.172407	2.884838	-0.0272491424955	1383	0.615328994939
TRINITY_DN125414_c6_g1	4.03967184226916	5.56610063367317	4.29914510397187	4.19997017022651	-1.776426	14.050544	24.808445	-0.0454991367874	7379	0.420246645887
TRINITY_DN121681_c9_g1	3.1365708208071	2.92365071306799	2.89188537238807	2.91007497180866	-0.278492	0.007950	0.017925	0.0	506	0.422924901186
TRINITY_DN120393_c1_g1	5.13032578009301	4.71463513460431	5.47310737424556	5.35168714716449	-0.856938	5.483548	7.043005	0.22115669594	2461	0.684681023974
TRINITY_DN120393_c1_g3	5.9885143435154	3.08451209764046	5.83745005724428	5.77268045933052	-1.049160	1.659222	2.397655	-0.0253435091072	2050	0.537073170732
TRINITY_DN103410_c4_g1	1.81897994140592	0.230255694425611	-0.0183936407366158	-0.762111363202477	-1.014434	3.178454	4.377010	-0.0687986368466	1046	0.666347992352
TRINITY_DN124865_c3_g1	5.82273760385348	5.73363369545091	5.75453475715525	5.83200396395872	0.495924	18.111022	16.133068	-0.0622197134493	8620	0.619025522042
TRINITY_DN124705_c1_g2	6.84431201513202	6.07624611998805	6.30061870065018	6.15866974259848	-0.684988	27.026546	32.416483	-0.00846734019759	10454	0.41916969581
TRINITY_DN100742_c0_g1	0.376403063748619	2.54004748480631	0.778669222798447	0.840408260277699	1.163384	1.547391	1.101886	0.033560410519	368	0.521739130435
TRINITY_DN121598_c2_g2	4.34981384139302	4.20200347509961	4.09130715277569	4.02742954140926	-2.290655	24.538167	54.750692	-0.108460692412	10018	0.449890197644
TRINITY_DN124444_c3_g1	4.26339884074853	4.4183916146531	3.96684013774401	4.02213955822052	-1.077487	18.289286	24.816542	0.145963522922	3535	0.597454031117
TRINITY_DN123329_c1_g1	2.85214016893456	2.30977091350829	5.15658044781383	5.17921305185538	-0.574559	10.616468	12.396135	-0.0666963086419	8585	0.527548048923
TRINITY_DN123515_c3_g1	-0.253276460404392	1.50011527657132	-Inf	-Inf	-2.048403	1.278005	3.037622	-0.0634768229583	738	0.662601626016
TRINITY_DN114790_c1_g5	3.72889372353628	5.93004051198752	2.63439947499163	2.66624096191033	-1.994693	11.935697	23.297005	0.169085496233	4281	0.487970100444
TRINITY_DN110047_c3_g1	1.68539585604197	4.09467722973177	-Inf	-0.717482652939635	-1.718010	3.893807	7.004385	-0.0339735748529	2562	0.538641686183
TRINITY_DN111167_c1_g1	4.52220690392909	5.4352018289275	4.43446061325962	4.32347593368808	1.538675	3.705452	2.561269	0.079859991698	1381	0.650977552498
TRINITY_DN110965_c4_g1	5.58526009677379	4.003394244709	6.22038710251345	6.13090556608678	-0.753467	0.216033	0.350091	0.110677744902	1152	0.410590277778
TRINITY_DN123238_c1_g1	3.18145387071849	2.49906919803741	4.67783900406877	4.92279580501828	0.360555	25.673911	23.594696	0.0650475799499	7219	0.629588585677
TRINITY_DN113551_c6_g1	3.84295759425996	3.86466058695557	3.73555260589057	3.46805857716737	-2.067638	3.043388	6.574518	-0.00799548095546	1843	0.473141616929
TRINITY_DN113359_c4_g7	5.28862630665891	3.63977501087183	5.84639344647613	6.0732190356596	-0.391435	1.333078	1.524631	-0.015711166114	8208	0.452850877193
TRINITY_DN113359_c4_g1	4.92622459516427	4.54448915371208	3.46887659405352	3.50614498318673	-0.664834	7.072245	8.516044	-0.0643237337455	2802	0.557815845824
TRINITY_DN124755_c3_g1	3.68369098491662	5.54170606413766	-Inf	-0.139408301360402	-0.597837	13.594603	15.953424	-0.06045457607	3911	0.433904372283
TRINITY_DN121791_c1_g1	-0.39766998422348	-Inf	2.2124830381473	2.36685835607345	0.425519	0.652875	0.551969	-0.11086743521	399	0.558897243108
TRINITY_DN119151_c0_g1	2.84828456063021	2.96450063825368	0.315437788690529	0.784347867246868	-1.392866	4.957152	7.715800	-0.0124324508863	3215	0.493623639191
TRINITY_DN125303_c1_g1	4.73768122120782	5.59212786179566	4.68218316904094	4.75345933547472	-0.630344	12.598977	14.932677	-0.0589677258914	5149	0.599145465139
TRINITY_DN115902_c0_g1	4.53342952291198	4.28673768615655	3.83820812842239	3.76790762579114	-0.251337	2.670622	2.876744	-0.0394746325123	3527	0.438616387865
TRINITY_DN125230_c1_g2	3.89571388794408	3.85020269509091	4.13022386559673	4.07109317891152	-0.492158	16.711934	19.012658	-0.041332290944	3207	0.411599625819
TRINITY_DN105855_c2_g2	3.43954585270819	4.47601525013465	3.68390509374706	4.04555009000681	-1.284889	18.743092	27.281392	-0.0477684859715	4115	0.531227217497
TRINITY_DN118970_c7_g5	3.26958278786767	5.00045629991381	2.57429196311097	2.69746782097419	-1.899065	3.240633	6.408467	0.162042040583	1527	0.376555337263
TRINITY_DN124562_c0_g1	1.51878967277685	0.540472382256052	-Inf	-Inf	-0.544862	6.474683	7.529573	-0.0129895038535	666	0.594594594595
TRINITY_DN125310_c3_g1	4.15819422951843	5.38936305414063	5.13000587004526	5.21547309112038	-0.262313	55.531077	59.273477	-0.00873053360018	15607	0.414173127443
TRINITY_DN114901_c0_g2	4.61460058675086	4.57783773210592	3.66475528105354	3.4525715315568	0.724042	4.174442	3.475892	-0.0378999057482	2047	0.350268685882
TRINITY_DN103854_c5_g1	3.01580105675938	3.46771931711305	2.59088570950582	2.67190838413375	0.741102	0.486846	0.354074	-0.0386852147352	635	0.431496062992
TRINITY_DN117528_c9_g1	2.87189517154925	3.03279443074268	4.08459105235492	4.08578851589492	0.937340	13.083756	10.585266	0.0432840876703	2380	0.55756302521
TRINITY_DN120974_c2_g1	2.17459671286125	1.37078984358631	3.36669058649804	3.34426780024884	0.709654	5.198197	4.362253	-0.0615681701171	1309	0.632543926662
TRINITY_DN125226_c1_g1	3.93946263271626	3.94758637189696	4.55150271252916	4.60280338443588	0.995680	8.435373	6.704095	-0.0424795574218	5179	0.42633713072
TRINITY_DN118141_c7_g1	3.3217936487596	2.71554017078735	3.87364620648874	3.96795617017762	-1.742662	0.396030	1.032288	9.88220412681e-06	742	0.469002695418
TRINITY_DN118702_c2_g1	1.6554611375854	3.0323172101531	4.70125568294482	4.85015878061277	-0.350362	12.052736	13.205595	-0.0576014916887	5738	0.459916347159
TRINITY_DN108950_c1_g4	5.34215567814052	6.69710055282229	4.81820716699141	4.7014491936441	-1.008247	2.919119	4.025144	-0.0104613850223	1773	0.489001692047
TRINITY_DN123906_c2_g1	-0.219591106709364	-0.512000878196424	3.61592019896575	3.36935736734484	-1.536928	5.701908	9.343012	0.00956543342327	1941	0.500772797527
TRINITY_DN123163_c1_g2	3.29115634445831	3.41192573012336	3.78106339576778	3.81784183393373	-1.230475	9.812923	14.134228	-0.000621066631646	3520	0.355681818182
TRINITY_DN124704_c2_g1	4.5516701231949	4.21561529618209	4.81610363374869	4.74622613361656	0.607110	3.541717	3.022427	-0.0843253863684	1265	0.532015810277
TRINITY_DN103851_c8_g5	-0.504968658326393	1.0437623553799	2.1641099303307	2.41659801282684	-1.508695	5.888001	9.529293	-0.0601822761441	2339	0.65626336041
TRINITY_DN112686_c0_g1	3.06759914546087	3.17995399706321	3.98272227101437	4.10017408016689	-0.836834	22.832610	28.670482	-0.0770038041855	4412	0.400045330916
TRINITY_DN124745_c3_g1	4.37253268414946	2.86036414957146	4.33840225463316	4.32463247102143	-1.287892	1.670043	2.657973	0.181176045582	2462	0.588139723802
TRINITY_DN114565_c0_g1	4.95424469937213	3.65341073131989	5.64948802858114	5.66434696028106	1.053445	2.697918	2.046724	0.113446775382	2039	0.63658656204
TRINITY_DN120692_c4_g1	4.55822658703856	5.1920490868497	4.79005699389244	4.88875452831375	0.348592	0.692990	0.605162	-0.111001141155	865	0.606936416185
TRINITY_DN106166_c1_g1	4.46196589861525	3.52950492121754	3.90611969490819	3.80655297461488	-0.955125	0.086659	0.213579	0.0193321616872	775	0.569032258065
TRINITY_DN115567_c2_g2	4.5846034220623	4.65784116510974	4.78753719395109	4.84467163333905	0.327784	0.690136	0.607352	-0.0831109860408	1704	0.605633802817
TRINITY_DN124349_c1_g2	6.07569634362136	4.90807711048819	4.42294086473064	4.4031456644594	0.463621	16.410418	14.717730	0.0403504232475	7030	0.509388335704
TRINITY_DN119472_c3_g1	2.98344789480589	3.95592568052588	5.24735590264069	5.11531750577411	-1.108270	5.683104	7.936522	-0.0800799232061	3811	0.487536079769
TRINITY_DN106338_c3_g1	2.9030327338633	2.65642265936143	2.87644731265139	2.97077113605189	-1.630517	0.546265	1.219331	0.00286168521463	888	0.337837837838
TRINITY_DN124824_c2_g1	2.58319732501998	2.78246344026915	3.13784234935662	3.11079587319061	-1.785886	1.851796	3.649481	-0.0633981111856	1683	0.412953060012
TRINITY_DN117783_c1_g1	4.41422882092882	4.62836890081799	4.24129347188543	4.21918217581314	-1.151166	39.492570	54.647554	-0.0403484866287	6780	0.583038348083
TRINITY_DN123751_c1_g1	3.74598947052713	3.00503568567683	4.53068520875013	4.47446577182477	-1.889796	3.349674	6.579200	-0.0866632415252	2321	0.547177940543
TRINITY_DN125066_c3_g1	5.74838930450256	5.84973071329026	5.95196035934306	5.92294456348773	-0.895810	42.418218	54.093156	-0.0293342623559	10596	0.489524348811
TRINITY_DN123265_c1_g1	2.28495604796118	6.44160040667829	1.43072639914645	1.47336169925232	0.001089	8.789850	8.787414	-0.0251179278031	2276	0.488576449912
TRINITY_DN114838_c0_g2	-0.732855514964066	-Inf	-Inf	-Inf	-1.579586	0.331627	0.821842	0.00305954342198	228	0.535087719298
TRINITY_DN118672_c0_g1	5.39390555518703	4.61741935060165	3.60178563512974	3.24404640039889	-1.437616	19.363041	29.767977	-0.0222754872038	7050	0.415460992908
TRINITY_DN122745_c4_g2	4.22182273508867	4.63903468914082	4.74387055585373	4.61407311255648	0.365928	0.963982	0.847906	-0.0990326192107	838	0.468973747017
TRINITY_DN110074_c2_g1	3.72051943736859	1.71891394513369	3.45071359420818	3.30953284661716	-1.880812	2.995561	5.907587	-0.0795358256198	5380	0.425836431227
TRINITY_DN119213_c0_g1	3.85194693194664	1.41246429038509	0.811173008698002	0.216459088485497	-1.998649	44.376556	85.267125	-0.0294115173891	10445	0.427955959789
TRINITY_DN104216_c5_g3	5.02631035802171	3.44875349557488	3.81564714576468	3.91628099472684	-2.141048	3.377366	7.515250	-0.029539735351	3726	0.467257112185
TRINITY_DN109515_c1_g1	3.82006448436807	4.35486397807822	3.74534684912588	3.74232801162775	-0.180899	1.942283	2.054449	-0.0623523655705	556	0.546762589928
TRINITY_DN122959_c3_g1	4.92726857652162	4.95094530821212	3.0223457993327	2.86124859720985	-0.055312	2.291288	2.329298	0.0349423170012	3114	0.417790622993
TRINITY_DN108060_c4_g1	4.48603800467059	2.23276775183015	3.75580397157398	3.64282905788319	0.061674	3.647026	3.585888	-0.0880413335971	2052	0.535575048733
TRINITY_DN120558_c0_g4	4.00197760831817	5.68481450985969	3.34297607387453	3.16355222509403	-0.688086	15.440721	18.587673	-0.0348534307467	4915	0.463072227874
TRINITY_DN108060_c4_g5	2.43424727824691	-1.00898220815402	3.66824834424921	3.74362098730395	-0.189008	5.593720	5.885352	-0.0525615496524	2375	0.459368421053
TRINITY_DN117292_c0_g2	3.9928803514616	3.35152579575581	3.58327901077857	3.62337422606812	-0.974894	7.122164	9.458676	-0.0726024555315	1392	0.693965517241
TRINITY_DN105559_c0_g1	4.76798578124387	5.54379196727237	4.79480188809937	4.54210778826951	-2.141219	1.971700	4.633201	0.0416081316109	5445	0.479155188246
TRINITY_DN123020_c3_g4	-0.655366194442969	-0.24764971019996	1.0658885716593	1.10291390245376	-1.514861	1.744267	3.050149	0.00842474418307	834	0.395683453237
TRINITY_DN123020_c3_g3	-1.37573980986783	1.03394618808059	2.33048102198129	2.74419164276248	-1.098568	0.115930	0.290683	-0.00319106501795	768	0.39453125
TRINITY_DN124222_c1_g1	4.26201178962399	2.294612818427	-1.29998953901716	-1.61744458700569	-2.166229	18.525288	38.934536	0.144712010158	4734	0.49281791297
TRINITY_DN123166_c1_g1	4.99005204066747	4.83629971869243	4.97610478704476	4.95749297419683	-1.200958	28.159602	39.690903	-0.0626629142447	7642	0.499476576812
TRINITY_DN114020_c0_g1	4.73385352398146	4.08055629688724	4.01747024361065	3.93643124384703	0.196150	1.303350	1.222236	0.0229797312591	630	0.574603174603
TRINITY_DN119908_c1_g2	4.55722594670325	3.85757139142337	3.91845042079005	3.92095755678414	0.166288	11.935782	11.457923	0.0693703128152	2948	0.544776119403
TRINITY_DN111101_c4_g7	-Inf	2.27751955054975	-Inf	-0.135284443919855	-1.261369	2.116337	3.270958	0.0260068903095	565	0.638938053097
TRINITY_DN124587_c1_g3	4.85657423294822	4.37576478329681	4.30212493195545	4.59924861605197	-0.466158	7.407417	8.407698	0.0310264900907	7350	0.559727891156
TRINITY_DN111101_c4_g2	-Inf	1.78516032881144	-Inf	-Inf	-1.761476	5.486012	9.888327	-0.0165662950782	967	0.638055842813
TRINITY_DN107762_c2_g1	4.87611421974727	3.20221682585518	1.33987534469093	1.2476976702991	-0.985875	17.301579	22.800177	-0.0505587822204	5115	0.457282502444
TRINITY_DN119634_c0_g1	2.7039793223746	2.77005172917071	5.3300847663417	5.35890720776982	0.769269	3.906831	3.213358	-0.0669304215829	1716	0.548368298368
TRINITY_DN19295_c0_g1	-Inf	-Inf	0.814273846005195	1.15259577254515	-1.766641	0.604065	1.424441	-0.00342007434944	624	0.307692307692
TRINITY_DN109644_c7_g2	2.27587470104991	0.750708731058995	3.45805735694833	3.12888638757216	-2.123214	9.490497	19.829242	-0.0712954338357	6310	0.45087163233
TRINITY_DN123358_c0_g1	4.51642199741319	5.31313442911737	4.32794809695289	4.4197128327003	-0.262539	28.031359	29.942432	-0.0293206536075	5363	0.674249487227
TRINITY_DN115628_c2_g1	-Inf	-Inf	2.09192075695522	3.34512050103226	-0.213891	2.424419	2.584688	0.175519004	839	0.57926102503
TRINITY_DN118846_c5_g4	6.73954111430327	6.17179905617605	7.26084434797879	7.23303950287983	-0.487680	2.625071	3.044849	-0.0930814429758	2341	0.486544211875
TRINITY_DN115668_c2_g2	3.98513896490345	4.12881591288752	3.77456946165442	3.92950750723234	-0.231539	3.833664	4.091340	-0.0847237570261	5103	0.376249265138
TRINITY_DN121559_c2_g1	3.4839267030185	4.66958084290841	3.86715170756782	3.85972529949591	-1.149423	6.948875	9.796291	-0.00585501281346	3870	0.482428940568
TRINITY_DN108559_c4_g2	3.29727367617667	2.81661523326002	3.50688606286469	3.43676154270677	-1.876051	0.828875	1.939007	-0.0958209226385	3936	0.414380081301
TRINITY_DN116842_c0_g1	-1.15850185613392	1.75064997577181	-Inf	-Inf	-1.899964	4.462016	8.647933	0.294171946259	954	0.494758909853
TRINITY_DN111155_c5_g1	4.08739703677792	4.97528714984057	3.88334451101597	3.92839184118163	0.544616	12.124285	10.662563	-0.0767564399294	2083	0.672107537206
TRINITY_DN112035_c1_g2	4.43897827225399	4.96220838584307	4.28956646306647	4.25811428904209	-1.160509	4.783483	6.838710	-0.0641275425901	3362	0.467876264128
TRINITY_DN119935_c0_g2	4.60404496390671	3.85053860123484	4.59441319505944	4.45941024715559	-1.189040	21.345145	30.023321	-0.00988162437521	6847	0.451584635607
TRINITY_DN118156_c2_g2	2.37045994201241	3.199115386566	3.45904381523141	3.39812780738136	-0.964478	2.818089	3.831096	0.0127027851315	1881	0.479000531632
TRINITY_DN112743_c1_g4	2.27657980617131	4.5165337053861	3.39941952339537	3.32550177444198	-2.207837	6.038265	13.411518	-0.0809977728923	5137	0.419310881838
TRINITY_DN124242_c1_g2	4.2222796257405	4.34049108754382	4.45031795862019	4.59386357524009	-0.461299	1.879439	2.179586	0.0618038930844	2926	0.503417634997
TRINITY_DN117730_c3_g1	2.54852620646743	2.59828849955451	2.27653183247888	2.21065281151531	-2.410287	3.714437	9.535094	-0.000326512070299	3785	0.449405548217
TRINITY_DN119512_c0_g1	2.49622289896282	3.18423470663392	1.59308185697498	1.65189626133503	-0.868638	0.070724	0.173228	0.000925069380204	502	0.446215139442
TRINITY_DN121797_c1_g1	4.47581460218942	3.64024094450984	4.4121003158947	4.41598032693982	-0.435466	9.148488	10.277222	0.0145882713115	1410	0.523404255319
TRINITY_DN115601_c1_g3	4.26990751619575	4.15840944533142	3.79246400480532	3.656133352314	-1.712985	3.687483	6.639583	-0.0198583142451	3320	0.388253012048
TRINITY_DN106510_c3_g1	3.58019086685929	3.15097352138678	2.84395361958094	2.5743007636145	-0.610055	1.789773	2.187957	-0.0354566265785	1201	0.583680266445
TRINITY_DN102282_c10_g1	-0.398843008113959	-0.0431195606269471	3.89361516642757	4.15704591323718	-1.027678	1.884027	2.677123	-0.0154350840158	1983	0.540090771558
TRINITY_DN109406_c7_g1	4.51449889764717	3.52436067754523	4.28138022784339	4.26857282412698	-0.258430	6.183300	6.627950	-0.0012533007972	5053	0.413813576093
TRINITY_DN121371_c2_g1	1.23434771769872	-1.42487051648999	-Inf	-Inf	-2.260298	3.030302	7.261752	0.0547008547009	905	0.546961325967
TRINITY_DN116258_c3_g5	5.04447738522527	4.80902577713783	4.75980373957586	4.57638908223759	-1.152198	0.292701	0.572574	-0.0714165836449	572	0.533216783217
TRINITY_DN122917_c4_g2	-Inf	2.97171048765148	-Inf	-Inf	-2.148168	3.681011	8.167150	0.0756888733868	890	0.396629213483
TRINITY_DN122715_c0_g1	4.53439102213664	0.78644708880767	-Inf	-Inf	-2.326256	1.929116	5.056989	0.045730546482	1362	0.614537444934
TRINITY_DN111842_c0_g1	0.291682016044665	3.69136215457324	-1.05919497815197	-0.416667173584381	-0.855054	6.423478	8.219908	0.0717447425323	1171	0.461144321093
TRINITY_DN114920_c0_g2	3.8943359631479	3.25829195779923	5.00756535801829	4.92207762704005	-0.531712	1.969465	2.335676	-0.0883318438151	1240	0.443548387097
TRINITY_DN114729_c1_g1	-0.871484951076055	0.778899023211101	1.26967996012611	1.42508064453746	0.949847	7.171237	5.738943	-0.0393845077669	425	0.489411764706
TRINITY_DN104773_c1_g2	3.95193350404076	1.88716587201443	2.53226139290977	2.324311185914	0.220332	5.379716	5.082131	0.022470049875	1874	0.64674493063
TRINITY_DN118456_c0_g2	4.22657031214834	3.65633348667585	3.62029756204187	3.68710477335889	0.330589	6.831439	6.289397	0.0186294160305	2368	0.617398648649
TRINITY_DN107114_c7_g1	4.51180505720345	5.04266838888622	4.74502535001522	4.77761463578544	-1.768393	5.247124	9.504922	-0.0848690819122	3116	0.429396662388
TRINITY_DN105592_c2_g2	4.42988708109934	5.00307921885343	4.99283054515226	5.11654939298784	-1.365243	2.295342	3.679460	0.0750280374944	2045	0.666992665037
TRINITY_DN112510_c3_g1	0.109570004611631	2.41657465408727	0.26191872591352	0.57729548633082	-1.283142	0.242631	0.544054	0.0147275405007	301	0.455149501661
TRINITY_DN112688_c6_g4	3.57727491062039	-1.24161237011516	-Inf	-Inf	-2.002162	11.063173	21.709714	0.062913201109	2248	0.51334519573
TRINITY_DN117338_c0_g2	4.18714651135262	2.62842532484678	5.92733060594318	5.84671289388121	-0.877757	9.702368	12.427806	0.0876910708153	9637	0.498702915845
TRINITY_DN117754_c6_g1	2.26198271248688	1.61524711934126	2.04852433564267	2.09086843276954	-1.604735	0.401563	0.955771	-0.00412257798543	916	0.458515283843
TRINITY_DN105119_c0_g1	4.10153113023851	2.37510087250571	4.09756471863565	4.16025331432198	-0.835398	1.406634	1.891148	0.0892766788744	611	0.610474631751
TRINITY_DN108674_c1_g1	6.01144470192484	6.25928465512883	4.97432219369981	4.87451888980799	-2.162113	1.773060	4.274258	0.0325215108648	2453	0.539747248267
TRINITY_DN123499_c2_g1	5.34732688473451	4.49837287478704	4.77083221700974	4.84478450014872	-0.443526	25.093207	28.130214	0.0587000975346	6105	0.433579033579
TRINITY_DN120091_c0_g1	0.804458917652084	1.9820065600764	1.09993082668348	1.14295535218158	-0.915939	3.193920	4.247654	-0.044012167904	767	0.654498044329
TRINITY_DN123180_c0_g1	-0.40120989964336	-0.632707882570475	1.75581781235982	2.05925396567383	-0.219191	1.261257	1.359476	0.0836690727739	514	0.669260700389
TRINITY_DN116641_c1_g1	4.05095328193353	5.24523567321025	4.1921257349906	4.27201800277998	2.013477	1.953865	1.155380	-0.069729224348	1914	0.552246603971
TRINITY_DN116641_c1_g3	-Inf	7.62407236633737	-Inf	-Inf	-1.458839	8.931053	14.011753	0.0499130922766	1229	0.543531326282
TRINITY_DN106724_c0_g1	2.4101825577782	3.24866195614479	2.19306257993431	2.03484152624625	-2.029018	1.256920	2.963537	-0.0138015824228	1173	0.398124467178
TRINITY_DN120991_c1_g1	4.07663278195007	2.51362292606479	4.13788920697048	4.09463717337038	-1.961656	4.878175	9.686128	0.0275346136248	3051	0.497869550967
TRINITY_DN114600_c4_g2	4.13135271797906	3.40979504865428	5.18963245081453	5.15990590937134	0.544929	6.760278	5.915537	0.0175672049871	6256	0.434942455243
TRINITY_DN120991_c1_g2	2.49624217454017	1.76848985079052	3.58918489609136	3.43902846051043	-0.321165	5.113349	5.585872	0.00766536449377	1252	0.5303514377
TRINITY_DN119250_c2_g3	3.84105344706284	5.9595303073948	2.20655708582515	2.05243177753796	-1.579011	1.174872	2.216503	-0.0724324552081	3634	0.39983489268
TRINITY_DN120529_c0_g1	-1.0676508016784	-0.985425601022747	3.38539572112975	3.02998422267032	-0.409080	3.649964	4.106738	-0.0290197696538	1140	0.574561403509
TRINITY_DN119250_c2_g1	2.25372130965341	5.00349283901194	1.61167520289065	1.86241722112983	-1.610478	5.377968	9.099842	-0.0849363270331	2919	0.475847893114
TRINITY_DN120345_c0_g1	6.77838990989321	6.55606072687126	6.15146573609297	6.02735016715734	-1.632765	2.595941	4.620447	-0.0584408587668	1977	0.538694992413
TRINITY_DN120210_c5_g7	0.336502205498772	1.90494276982718	2.86660835007413	2.60809654692217	-1.684279	1.785120	3.365120	0.117118573203	2231	0.359480053788
TRINITY_DN111649_c1_g1	4.18645631747205	3.60670324847715	4.17504142769897	4.26834171117729	-0.092603	2.819376	2.895746	-0.0225341714715	1367	0.610095098756
TRINITY_DN122771_c1_g3	4.81221236959821	5.73174502929179	5.0403476732526	4.89432074357182	-2.020192	1.385463	3.200177	-0.000736453586096	2434	0.418652423993
TRINITY_DN112125_c2_g1	4.87411230937372	4.11257925332432	4.66245451012347	4.44005300033383	-2.070121	12.283484	24.831210	-0.0601846283377	4337	0.438782568596
TRINITY_DN102220_c1_g1	-0.170173371612059	1.72408876933596	-Inf	-Inf	-1.911976	1.859002	3.897907	0.172080102434	891	0.506172839506
TRINITY_DN125345_c3_g1	4.92724412746934	5.41724395939722	4.92775641603558	4.87510890844671	-0.229488	26.475609	28.042195	-0.036561549293	6668	0.465356928614
TRINITY_DN104824_c1_g2	2.24451646997527	-1.00898220815402	-Inf	-Inf	-1.811668	2.421377	4.704034	0.0560145256468	701	0.680456490728
TRINITY_DN105656_c1_g1	2.65729092885407	3.09142639157227	3.56891602314066	3.62662045848728	-2.004366	9.103755	17.980748	0.022745217309	4569	0.416502516962
TRINITY_DN104824_c1_g1	3.76506707617371	2.24657497026208	-1.16136010290517	-1.53635156538406	-2.373537	3.774323	9.468517	0.105611311707	3745	0.353805073431
TRINITY_DN107831_c1_g1	-Inf	2.72506910231282	-Inf	-Inf	-1.017077	3.555568	4.879969	-0.085269829407	579	0.509499136442
TRINITY_DN110802_c1_g2	4.44486791785396	4.22192589621092	3.08065748943385	2.65284144297355	0.144596	1.742209	1.666363	-0.083074881663	3266	0.455296999388
TRINITY_DN104824_c1_g5	6.25837421268039	0.283831583456731	0.258315024812984	0.0825241236105365	-1.964997	2.329285	4.895216	-0.0399092593472	1283	0.66017147311
TRINITY_DN115114_c0_g2	4.74606159055672	4.14232745773455	4.80994703127257	4.68080418458058	-0.567944	7.218437	8.441746	0.114941148324	6232	0.453947368421
TRINITY_DN110474_c0_g1	4.65625989901575	3.84860625647495	4.07039762598605	4.02025405598365	1.897945	3.632143	2.328346	0.0900593655794	2294	0.357454228422
TRINITY_DN120919_c0_g1	4.15419802401177	4.03236639710782	4.78821457282456	4.76892352255213	0.810384	6.531632	5.379399	-0.0915620687815	2961	0.423843296184
TRINITY_DN99550_c0_g1	0.153307844804597	0.988973776066204	1.65104409017347	1.89144121221946	-0.162758	5.060358	5.288219	-0.0766004533125	1081	0.420906567993
TRINITY_DN124160_c3_g1	0.805317396435145	1.72019342230324	3.11607860949949	3.07660161013639	-1.222102	0.159695	0.393245	-0.00202429149798	597	0.536013400335
TRINITY_DN115157_c2_g1	-0.857686376778665	1.32596286905465	0.309448373416938	0.242225662854091	-1.179746	0.141082	0.351498	0.0154831820609	248	0.5
TRINITY_DN98793_c0_g1	2.9102354161655	4.06448953018137	4.00222534595706	4.09197089856529	-0.235881	2.493290	2.675219	-0.0520390607879	1851	0.37925445705
TRINITY_DN112949_c5_g1	4.46847668129984	2.72430562409505	5.72750894371771	5.46871423127694	1.286107	3.418877	2.486025	-0.0775731984061	6375	0.421176470588
TRINITY_DN106699_c2_g1	-0.709298907832789	0.361254777344725	2.60710287109314	2.27578136907927	-1.675325	0.463695	1.107751	0.00195858981533	1012	0.465415019763
TRINITY_DN124681_c0_g1	5.16644197772265	3.61029993287611	4.33074268888068	4.24367447847793	0.862632	16.250640	13.376926	0.0762515444798	3797	0.576244403476
TRINITY_DN124316_c2_g1	4.82354279871604	4.97207634554281	5.12525773766339	5.03050782508574	-2.274913	4.174343	9.826028	-0.0108352386123	2650	0.475094339623
TRINITY_DN122884_c0_g2	4.68374508669627	4.61159995978536	3.81387948660663	3.68507066895937	-0.393304	6.019171	6.702934	-0.0900153480328	3785	0.493527080581
TRINITY_DN124529_c1_g1	4.82610309278864	4.22190925662224	4.66850347068734	4.61984502272211	-1.712092	0.477871	1.157959	0.0109002825999	2263	0.415819708352
TRINITY_DN114328_c2_g2	4.55220722761015	4.38662455725897	4.22188532652675	4.12252394272107	1.566921	3.370714	2.303720	-0.00797930225338	1338	0.447683109118
TRINITY_DN123608_c3_g1	1.84500814277381	4.20247455375695	2.00126303171627	2.20969521286041	-1.453359	2.172063	3.627242	-0.0856533846073	1544	0.433937823834
TRINITY_DN115788_c1_g1	0.213211150824353	2.25792450578356	2.65241563201059	2.52909300281606	-0.251434	0.856526	0.942495	-0.102117685954	1248	0.473557692308
TRINITY_DN121525_c0_g1	5.6348045490366	3.49485757358655	3.32614794546921	3.47688254833845	-1.520784	39.110577	61.678925	-0.0307317874277	14762	0.411800569029
TRINITY_DN115788_c1_g2	3.48755943339969	2.84691427011019	3.89862113100352	4.06278792558009	-0.686864	0.041285	0.101849	-0.00307219662058	714	0.633053221289
TRINITY_DN118594_c0_g1	2.2924286573851	5.11104589619873	2.89665904236186	3.27921494388338	1.108672	9.682635	7.534791	0.0885949725131	1681	0.603212373587
TRINITY_DN125732_c4_g1	6.23447403666654	6.02450880451067	5.78156954706076	5.71079399427333	0.481975	54.996562	49.268972	0.136158962323	12008	0.491838774151
TRINITY_DN123681_c4_g1	3.13790196162352	3.1769302313556	3.61893861577849	3.50753563958239	1.670666	1.596911	1.000580	-0.103452808423	2240	0.382142857143
TRINITY_DN123229_c2_g1	3.00682785331916	1.3556637715519	1.69250541431058	1.68096527354074	-1.110322	17.449238	23.944756	0.246372322477	3660	0.591803278689
TRINITY_DN123983_c1_g2	3.84850337690631	1.46958009483609	-0.700843084306364	-0.900740799314466	-1.431513	47.553866	72.481181	0.0196254786961	6568	0.463611449452
TRINITY_DN113159_c4_g1	4.94630859989403	4.3250324138711	4.2123788584647	4.20265058071985	-0.429649	5.335043	6.010879	-0.0192615115496	6837	0.467749012725
TRINITY_DN124512_c3_g1	5.94267213767157	6.60950448818551	5.66478020673426	5.56789986382752	-0.673719	0.041195	0.100026	-0.00728862973761	1501	0.396402398401
TRINITY_DN106900_c1_g2	5.55434396908887	5.02986818083625	3.73298417918463	3.78803634820934	-2.120622	1.935344	4.507063	-0.0794047889795	7476	0.4341894061
TRINITY_DN102248_c3_g1	2.08229533945231	1.12928457801284	-Inf	-Inf	-2.255443	5.420753	12.419384	-0.0264617640913	1499	0.461641094063
TRINITY_DN114160_c0_g3	5.02424830364598	5.24329089502047	4.76893858963195	4.77723101128087	-0.149619	2.322540	2.428988	-0.0324463062402	2037	0.553755522828
TRINITY_DN121949_c2_g1	3.86498149279561	4.7897536394262	4.88350718550808	4.85021794622939	0.619167	33.037473	28.711957	-0.0675220224349	5345	0.532834424696
TRINITY_DN102606_c0_g1	3.67995892282736	3.07926282819289	3.91296463729833	3.74670355500726	-1.603430	5.977586	10.044763	-0.101123176836	3556	0.438976377953
TRINITY_DN119742_c1_g1	2.51155631203028	3.11539785796627	-Inf	-Inf	-2.067142	3.389201	7.256409	-0.0847352615203	1612	0.451612903226
TRINITY_DN106495_c1_g1	1.53404056202037	4.02633613025471	2.10181137554286	2.19294491289532	-1.389785	37.029885	55.662182	-0.0512084349128	6302	0.564741351952
TRINITY_DN125630_c2_g1	2.21914625419992	1.89806821967194	2.06940077047942	2.18533068602451	-1.053193	1.199743	1.782364	-0.0330967958454	893	0.489361702128
TRINITY_DN125243_c1_g1	4.21975385917768	4.86404114899774	5.15670001570433	5.13026957344143	0.672589	1.210075	0.974525	-0.0497370034528	2416	0.396109271523
TRINITY_DN111573_c2_g2	2.45112471902371	2.75351611596568	3.15385287757288	3.21547515316918	-0.387826	4.358500	4.861826	0.139919358243	1768	0.429298642534
TRINITY_DN122555_c2_g1	3.41139038629377	2.837043183021	2.24799064723341	2.15420406390846	-2.263654	29.717787	65.219593	0.0375825289512	9035	0.485556170448
TRINITY_DN115423_c0_g1	5.30902727373977	4.59308817008517	4.83244511674359	4.8350120659872	-0.306899	4.218530	4.597362	0.0193021775438	3489	0.389223273144
TRINITY_DN115603_c0_g1	4.65592791271637	3.68111191306277	3.08464898963286	3.09129101424134	-0.395147	4.084333	4.569451	-0.0461787435408	5261	0.507127922448
TRINITY_DN120286_c0_g3	4.34749971021736	4.55227302908555	4.68156936420167	4.73127127721918	-0.338390	15.212797	16.600112	-0.0615913418247	3635	0.61568088033
TRINITY_DN121878_c3_g2	1.45444924217948	2.13932487339367	0.825846979215655	0.732502454403962	0.949696	1.853242	1.414574	-0.088920613573	396	0.520202020202
TRINITY_DN117463_c0_g2	-1.81518472533507	2.88819727071165	-Inf	-Inf	-1.279203	5.040562	7.511732	-0.0635831103322	915	0.674316939891
TRINITY_DN117463_c0_g3	3.58024358034337	3.57683538792538	3.7144043097953	3.76708734200565	-1.093552	6.269689	8.689914	-0.0355449521543	1189	0.693019343987
TRINITY_DN122334_c2_g1	3.57471386785035	4.9417414364979	3.18731704833326	3.15698520283751	-1.177698	18.338325	25.728587	-0.0606226761269	6011	0.450008318084
TRINITY_DN123173_c1_g2	4.87400620213376	5.23519349884515	4.17233136495928	4.42234763009509	2.108487	21.537850	14.133447	-0.0378397007431	5139	0.448336252189
TRINITY_DN123595_c3_g1	4.06663648694264	4.59552907308992	4.54455811404176	4.6485256995085	-0.186291	27.287571	28.583292	-0.0646249093476	7008	0.513984018265
TRINITY_DN112553_c1_g1	-Inf	3.63131246135105	-0.866178798943257	-0.241573426113601	-1.985024	23.418746	44.979414	-0.0582452490899	4776	0.453936348409
TRINITY_DN121184_c1_g1	4.19801192277433	4.39123357128695	4.98538403396056	4.88421989995019	-1.153552	4.061100	5.824066	0.0795941361402	2542	0.521636506688
TRINITY_DN124469_c4_g1	5.49285873644675	5.46103214733259	5.80723313608758	5.84089358310032	1.404377	3.562295	2.528991	-0.0648035701749	1352	0.55325443787
TRINITY_DN124245_c0_g1	6.20589477347469	5.50945893402806	5.01863032420844	5.09319733859714	0.437114	23.967129	21.649081	0.147561527578	6533	0.50757691719
TRINITY_DN121940_c9_g2	2.23254676237844	3.83746993245984	2.28541565397061	2.21722941169852	-1.790835	0.400211	1.072561	0.00153142279196	552	0.474637681159
TRINITY_DN110744_c1_g1	3.62986020023326	4.74373735413357	0.97550462442196	1.01249249978929	-2.283831	3.071524	7.449459	0.00328467916844	3747	0.506538564185
TRINITY_DN104073_c1_g1	2.82864899271041	3.04657506674499	-Inf	-Inf	-2.083818	2.304236	5.155136	0.00499968356433	3046	0.437294812869
TRINITY_DN122842_c0_g3	4.95613215821307	1.22111314023503	2.89132911090268	2.71504955009575	-0.350859	24.903848	27.231165	0.241977673737	4779	0.519564762503
TRINITY_DN116335_c1_g1	4.02333161430162	3.30364046684165	3.51391401704433	3.30656938705153	0.670074	2.691593	2.244916	-0.0927644037607	1176	0.408163265306
TRINITY_DN114709_c2_g2	2.64983198451751	2.87865587609796	1.72991755909042	1.72532551009623	-1.900798	1.052122	2.383342	-0.0046204620462	1673	0.432157800359
TRINITY_DN116265_c5_g1	2.72330344429172	-1.64459297422361	-Inf	-Inf	-2.294247	3.879533	9.280618	-0.0652969068121	1159	0.443485763589
TRINITY_DN114709_c2_g4	1.88532307117529	-0.487827937757666	4.12097340742583	3.81464173087401	-1.347183	0.359123	0.752363	-0.0623570854706	1667	0.502699460108
TRINITY_DN123416_c4_g2	4.25793411523215	4.87064918072295	3.90733673123062	3.77825299372563	-0.620201	4.221696	5.055376	-0.0534407515066	4304	0.551347583643
TRINITY_DN107140_c7_g3	0.499217692654722	2.92196321809179	3.75594986266474	4.16666417705875	-1.483945	19.324754	30.227457	-0.0430314407823	4877	0.488825097396
TRINITY_DN124350_c3_g2	4.09805054318975	4.08199639467525	4.87046725103523	5.25941359478854	-0.112473	2.282933	2.361094	0.138841219593	3694	0.612344342177
TRINITY_DN119331_c3_g2	4.79904290712786	4.95812844298258	4.9581151717231	4.95274568779055	0.322065	4.633198	4.261602	-0.090333556448	4288	0.462453358209
TRINITY_DN104436_c3_g3	1.287977270996	0.718212937327117	1.67080716572405	1.8025868003355	-1.068637	0.107225	0.269922	-0.00332594235033	418	0.727272727273
TRINITY_DN112674_c3_g11	3.76627045278619	3.22441690261594	1.56171215598165	1.54914548462601	-2.420781	8.478212	20.861362	-0.0185946008142	7472	0.382093147752
TRINITY_DN110952_c2_g1	-Inf	3.16355396317252	0.330104043307639	0.621553482863797	-2.232157	8.538982	18.929640	0.018444444811	2701	0.626804887079
TRINITY_DN124722_c0_g2	5.34902305829605	5.90535437412286	3.25437565765286	3.36792181099887	-0.166502	2.681146	2.815215	-0.0757622868239	4433	0.374915407173
TRINITY_DN122753_c3_g3	4.45603035320657	3.15787637634169	6.4785135254085	6.5050413940842	-0.488112	5.240230	6.007652	-0.0878330034592	5925	0.457890295359
TRINITY_DN105062_c3_g1	2.58225585744617	1.01878768940362	0.716053418291296	0.481010156548578	-2.177392	1.354456	3.432317	0.00546976900745	1344	0.448660714286
TRINITY_DN110995_c6_g2	3.26758447864679	3.10194689620467	3.21791228109654	3.30634554970038	-1.089536	0.836475	1.311588	0.040178134113	2186	0.396614821592
TRINITY_DN116833_c2_g1	2.85511787832779	1.40937224950655	5.87754545073078	5.77070013515082	-2.164703	7.593563	16.327778	-0.0407810691033	5035	0.373982125124
TRINITY_DN118462_c1_g2	2.03322123243705	1.67621814628663	-0.307537197054754	-0.657461734449568	-1.337832	0.960364	1.659999	-0.0548661067826	784	0.47193877551
TRINITY_DN119366_c2_g2	2.58956312539214	4.62199126669322	-0.700843084306364	-0.719807220905234	-1.901364	7.278757	13.808490	0.0783834763962	6441	0.392330383481
TRINITY_DN120876_c1_g2	5.06959743861378	4.95433053492221	4.50447687198953	4.42476517770109	0.411291	0.558639	0.470642	-0.0869056127492	1493	0.673811118553
TRINITY_DN116183_c2_g1	1.43729104173665	-0.216819574234508	1.71079452976904	1.73520784292024	-1.543944	2.259485	3.910662	-0.0893174593036	1715	0.34110787172
TRINITY_DN124419_c0_g1	5.59068026503674	5.59329576673726	4.71066837669659	4.72614623091306	-1.227295	27.424061	39.008805	0.187411357931	10982	0.423420142051
TRINITY_DN119965_c0_g3	5.69576445721974	3.38077605896043	6.71855354016759	6.67233375171972	-0.062893	10.735450	10.907933	-0.030586988251	2403	0.61797752809
TRINITY_DN119617_c0_g2	4.71690672395893	3.83013599573222	3.98188281285794	3.90519243576357	0.653365	18.148024	15.621766	0.00647583028146	4113	0.519815220034
TRINITY_DN113379_c1_g1	3.48809789053618	3.6957967678154	3.59920727932611	3.57374917062098	-1.755927	2.228577	4.249407	-0.0816700991196	2701	0.402073306183
TRINITY_DN102753_c1_g2	3.7449759701921	3.96873192496646	3.58420043083584	3.56808702677871	-1.326907	3.363690	5.190197	-0.000369955495521	1833	0.480087288598
TRINITY_DN105705_c3_g1	3.99822007017352	3.74975047754188	2.95029038627955	2.85062407171625	-1.917243	9.858952	18.660880	-0.0784875569313	3759	0.449587656292
TRINITY_DN123061_c1_g1	5.72169592122023	5.81050446090719	4.10965021710953	3.962967875001	1.019505	22.266356	17.796030	-0.0289952125006	4818	0.503528435035
TRINITY_DN123005_c3_g1	2.49966971592608	2.35297462882137	0.8177309732626	0.612702481062989	-0.825916	4.478354	5.720030	-0.0221077250061	1947	0.441191576785
TRINITY_DN122034_c1_g6	1.90850377171177	1.87493063091203	1.46391983010863	1.48381538496147	-1.927792	4.614495	9.043997	-0.0097153645077	1734	0.354094579008
TRINITY_DN123005_c3_g4	4.03687101151926	3.42851523713327	3.78011384320191	3.87255006968048	-1.458637	1.910431	3.231864	-0.0719661671449	3583	0.445436784817
TRINITY_DN116808_c1_g2	2.14300401182964	4.96151154348251	-0.338367333020206	-0.132134772526227	-2.094757	7.822155	16.220663	-0.0684294973972	5200	0.411923076923
TRINITY_DN118207_c2_g1	-0.499334482933054	4.79002626622054	-Inf	-Inf	-2.039014	0.850708	2.175243	0.0328184936372	588	0.484693877551
TRINITY_DN122545_c1_g1	1.67047876113879	0.55777745230577	2.48390244088353	2.61919045376844	0.478119	0.850977	0.716066	-0.0815401265051	518	0.602316602317
TRINITY_DN112399_c1_g1	3.40903963742131	4.01970482497968	4.25480759587274	4.28115501389693	-1.847450	20.184414	36.533462	-0.0615540679741	4772	0.628876781224
TRINITY_DN115714_c1_g1	5.39030449379079	6.56841479493498	4.76128779863007	4.5598601283105	-1.413677	13.287766	20.345396	-0.0297488012752	2736	0.492324561404
TRINITY_DN114478_c1_g1	2.52877853709296	3.03772837385901	3.16572158683898	3.23691889567624	-1.609047	1.183318	2.263034	0.0725931432114	2284	0.484238178634
TRINITY_DN115461_c1_g2	4.72319427694575	4.57071306439863	3.76295010700158	3.6846809469839	-0.428908	0.018076	0.041740	0.0641711229947	891	0.56228956229
TRINITY_DN110025_c4_g5	3.32803064669515	1.40609665622359	5.33192846131646	5.37169463391264	0.393355	0.741882	0.639104	0.0840393791929	2379	0.560319461959
TRINITY_DN123331_c0_g6	4.16733157964821	4.28951158796522	4.28912421134852	4.32288138979932	1.164411	7.515778	5.755363	-0.0527367659209	4447	0.445468855408
TRINITY_DN123331_c0_g3	3.77999607369876	6.11858114565104	2.08917674400672	2.03007492843574	-0.483133	17.792560	20.186223	0.0173253517051	2362	0.498306519898
TRINITY_DN112920_c0_g1	0.627362023545562	5.12850652223882	-0.481120626572742	-0.717482652939635	-2.214383	3.302577	7.657382	0.0194006854699	1750	0.417714285714
TRINITY_DN110844_c2_g1	4.43124800081774	3.34657683084934	3.74304667433673	3.66121950063345	-1.327750	2.322800	3.663946	-0.045094780914	2964	0.64979757085
TRINITY_DN118019_c0_g1	1.52738098496009	0.445497470359985	2.46211164157094	2.47631633089107	-0.505604	1.986797	2.334935	0.00670272124802	1186	0.516863406408
TRINITY_DN110844_c2_g2	4.40088400541126	4.56334856127455	4.11967377193404	4.1968472185595	-1.561505	0.783045	1.561507	-0.108603331803	3579	0.665269628388
TRINITY_DN119134_c0_g1	3.83671443133686	3.88109062418149	4.21362473479611	4.17845916666294	-0.852685	29.377079	37.022228	-0.0323813161304	5400	0.497037037037
TRINITY_DN124514_c1_g2	3.89238170402155	3.07043073967615	4.9864524530568	5.08111070415045	0.112751	12.037715	11.707006	0.022404494842	2449	0.663944467129
TRINITY_DN119589_c0_g1	2.95146078860018	1.53665663765358	3.26284916283043	3.29919683100145	1.075895	5.332358	4.126038	-0.0785520218857	1158	0.658031088083
TRINITY_DN109785_c5_g1	-0.13788175178025	4.1993289191524	0.345021814705853	0.553738879199543	-0.965075	2.619930	3.573790	0.122537140079	1269	0.575256107171
TRINITY_DN117017_c0_g2	4.50909026739854	5.01446944465293	4.02330782807926	4.0508463607054	0.912694	3.691365	2.930899	-0.0465015565721	1112	0.655575539568
TRINITY_DN113789_c8_g2	1.41655535584168	2.3377477011576	0.321253041506831	0.158922673995141	-1.658585	0.449174	1.071363	0.0307820299501	646	0.580495356037
TRINITY_DN122579_c0_g1	4.07014882777185	4.49469722428372	4.28296252106358	4.10235231608935	-1.515976	28.666714	45.219412	-0.035246058654	4964	0.648670427075
TRINITY_DN121934_c8_g1	4.35208072191865	2.08503208670658	3.4023048368473	3.37963829590698	0.450044	3.300781	2.926301	-0.0133494618229	1564	0.592710997442
TRINITY_DN114406_c4_g1	4.16146483545678	4.86708179015625	4.14650378693974	3.95507650140504	0.997902	1.171151	0.853215	0.0207133408863	1082	0.441774491682
TRINITY_DN114406_c4_g2	4.77191269003609	4.65752836819341	4.80175839251741	4.60953164877287	-0.771879	0.541915	0.771077	0.0495721582241	1314	0.527397260274
TRINITY_DN124782_c1_g1	0.908132663979466	2.21045080975268	5.6085376663143	5.65960828882037	0.079510	12.179211	11.941554	0.0763643621598	2336	0.61772260274
TRINITY_DN117230_c2_g3	3.46602703175451	3.49073373634529	2.21011097992755	2.19366067248493	-0.662345	2.358389	2.906323	0.134146752452	704	0.490056818182
TRINITY_DN123585_c1_g2	3.81940403513587	2.39824048508714	3.71785463736288	3.36621632279701	1.536144	17.071255	12.335380	-0.0973287767492	3848	0.508056133056
TRINITY_DN106842_c7_g1	6.140690759648	4.09543944379276	5.28559380403733	5.23659614823306	-1.790794	1.791980	3.552990	0.109930405219	2495	0.529859719439
TRINITY_DN124569_c2_g1	4.87538868519356	4.95217296640324	5.44156472085456	5.55796749321003	0.461942	10.773455	9.645707	0.028772910306	4191	0.436888570747
TRINITY_DN123615_c2_g3	5.7357720449116	5.3628725306259	5.25097006607731	5.05117938548192	-0.684914	28.695465	34.410147	0.176243022035	7559	0.434581293822
TRINITY_DN123806_c0_g1	4.83825643650627	6.1857239426545	5.42024385655477	5.62327348503606	1.322448	17.817502	13.403579	-0.030702722073	4111	0.691315981513
TRINITY_DN112532_c1_g1	2.42700115614859	3.69498964451534	3.00846496856949	3.04399676451159	-0.831433	1.832957	2.423345	0.122690418463	1020	0.51568627451
TRINITY_DN113649_c0_g1	5.34773474695733	4.30078487538577	3.96911132693106	3.91351128261548	-1.244015	19.729458	28.297260	-0.0635492744523	5791	0.399412882058
TRINITY_DN123000_c1_g1	3.11993097099703	4.54976524588089	3.24645312917343	3.30992058087815	-1.890621	41.529646	76.066116	0.0403111096224	11285	0.405405405405
TRINITY_DN113900_c2_g3	4.6900243310125	5.18570311787427	4.93465936585033	4.95590597295009	-1.328509	8.891009	13.288802	-0.0894269679762	4074	0.521354933726
TRINITY_DN122178_c5_g1	1.59577068916097	2.81618624170125	3.71776805343887	3.85061859668144	1.648809	1.084783	0.649351	-0.0566320694519	719	0.346314325452
TRINITY_DN118674_c2_g1	2.91903280256242	6.01166605560644	1.72132240841632	1.80810119861691	-0.170250	10.276454	10.736395	-0.0560833750033	1956	0.561349693252
TRINITY_DN115648_c7_g1	4.88643491057584	6.67496778618145	6.27715747562975	6.33726429225327	-2.370848	13.844951	32.609193	-0.00647795288585	11939	0.366613619231
TRINITY_DN120245_c0_g3	1.1945285393013	5.65352448053372	-0.447140819213662	-0.139408301360402	-0.928109	32.779020	42.258131	-0.0211696699983	4866	0.515824085491
TRINITY_DN124180_c1_g1	4.31334882777166	4.80613466884786	4.49634950530263	4.66291263468482	-0.153742	10.629741	11.056838	-0.0413740595433	4706	0.583935401615
TRINITY_DN122217_c3_g1	4.12382960255398	3.79822596453747	4.22805249634199	4.44450817012696	-1.370487	8.738114	13.268102	-0.057588059575	8044	0.451268025858
TRINITY_DN124783_c2_g1	-0.055765710025263	-Inf	-Inf	-Inf	-0.939848	0.940683	1.362556	0.0552891396333	245	0.526530612245
TRINITY_DN124836_c0_g1	3.96288558952237	3.14088441464769	2.43703569590757	2.5418697374812	-0.572674	1.976643	2.376803	-0.104561330945	2491	0.478121236451
TRINITY_DN103591_c0_g1	4.04648038361008	2.31151189534658	2.44060433053601	2.45149295939262	0.657321	6.327104	5.390719	-0.0533310923809	1105	0.675113122172
TRINITY_DN120053_c4_g1	4.27374668757579	3.82692334458139	3.49714884718923	3.49361403606874	0.770361	14.589549	12.233309	0.0163978628082	2117	0.519603212093
TRINITY_DN121691_c2_g2	6.37104812793078	4.43704207432317	5.12861672049182	5.27696424430111	1.400812	19.275140	14.300197	0.0102314721214	5476	0.524470416362
TRINITY_DN124361_c4_g1	5.51414626290588	6.88270539781385	5.69409869112205	5.65768009165213	-1.436578	8.004896	12.485108	0.0382976410785	8881	0.470892917464
TRINITY_DN107926_c3_g4	5.61510317369855	6.02784073128986	3.61896094399806	3.43748750945857	-0.824337	0.059015	0.148187	0.00280898876404	1154	0.46273830156
TRINITY_DN120944_c1_g3	4.86568170928519	3.54745552802854	3.93324362264376	3.91214850333405	0.526197	6.882315	6.049719	-0.00727201484009	1485	0.66936026936
TRINITY_DN120944_c1_g2	-Inf	-Inf	0.0529413480511307	0.585459885234871	-1.552558	0.891342	1.730236	-0.0695337859529	431	0.665893271462
TRINITY_DN121533_c0_g3	5.61406272894377	5.15020383657324	5.21829999630794	5.07964518727065	-2.032810	1.801711	4.037887	-0.000116661724746	5833	0.463912223556
TRINITY_DN104298_c0_g1	4.19185195478617	5.04282193346912	2.7904205412079	2.58114298210268	-1.664233	0.423329	1.029952	0.0	4425	0.385084745763
TRINITY_DN118934_c4_g2	3.50612529371279	2.71615523348356	3.80274768326272	3.75666573560422	0.604294	15.364085	13.354247	-0.0443551112952	1407	0.528073916134
TRINITY_DN116358_c0_g1	4.94462446238493	4.73621725870053	3.31069027097859	3.26965467174003	-1.647847	11.738412	19.719195	0.0144387665973	6228	0.436576750161
TRINITY_DN122890_c6_g1	4.42428456670127	3.59699949710563	4.17327889000234	4.10708572574789	-1.983730	27.244635	52.206780	-0.0644398782357	9631	0.431730869069
TRINITY_DN110618_c0_g1	4.06285838517017	6.22894365815986	3.45152508306645	3.32954852797359	-1.345905	10.355333	15.529820	0.0529029665391	3665	0.399727148704
TRINITY_DN122428_c2_g1	6.2066083954082	5.99900626536392	6.08470536982712	6.06304164074589	-2.290192	17.069797	38.301672	0.0115290117213	11667	0.601868518042
TRINITY_DN124920_c1_g1	5.77514926964781	4.38023333136324	4.1015110020705	4.09347881981659	-0.902324	10.222067	13.187184	-0.0725351057645	4967	0.486007650493
TRINITY_DN124920_c1_g3	4.0064615517829	2.99362168187844	1.58390289292679	1.4924062504031	-0.147395	16.430362	17.050467	-0.0757037090567	2543	0.471097129375
TRINITY_DN112152_c3_g1	5.9977603138283	6.75202453873022	4.11733323046117	4.06882987812643	0.678229	0.522736	0.393144	-0.0868435742662	1386	0.541125541126
TRINITY_DN125844_c2_g1	5.5550366936801	5.91287366332496	5.40235508700808	5.46907436343339	1.019034	33.627729	26.939170	-0.0309892732759	10450	0.451004784689
TRINITY_DN114636_c3_g1	2.99938113955875	2.2912987062099	3.53146390516374	3.43710856757429	-0.571263	1.403961	1.709739	0.0699224068874	2356	0.406196943973
TRINITY_DN109401_c0_g1	-0.188144637436431	2.38383624987083	1.01638132786466	1.01216163782489	-0.606071	17.560646	20.627073	-0.0185217884481	2692	0.707280832095
TRINITY_DN190824_c0_g1	-Inf	-Inf	1.03117651886292	0.878859449057034	-1.786457	0.617260	1.464886	-0.00182529335072	468	0.788461538462
TRINITY_DN125311_c1_g2	5.75480055892862	6.3510496624498	5.41538024810697	5.39844100343392	-0.808528	33.195619	41.261420	0.0297147736668	11807	0.533497078005
TRINITY_DN105348_c0_g1	2.21807199429976	4.38255278914427	2.90537342135098	2.81389531305686	-2.476980	4.963779	12.982407	0.0186312369744	7930	0.452711223203
TRINITY_DN113744_c6_g2	2.13091398445789	2.37017228036277	2.36226262097348	2.38154743185721	1.184665	1.455014	1.024774	-0.0696177086387	736	0.451086956522
TRINITY_DN110913_c2_g1	1.87812995086658	1.26068690977646	5.57152882214376	5.49871294130087	0.125339	3.106853	3.000316	-0.0402450982201	4499	0.423871971549
TRINITY_DN125213_c0_g1	5.76019295167045	5.70752534554739	2.98383728570354	2.6954375472699	-1.102129	55.028131	74.838775	-0.0246346886456	11558	0.396694929919
TRINITY_DN105997_c5_g1	5.59452767616635	5.18679994565898	5.15742064290982	5.05179916323381	-1.135743	0.165526	0.376976	0.0123304562269	5757	0.422094841063
TRINITY_DN110318_c1_g1	4.68672055653266	5.41131901376952	4.74168387430742	4.7469210800959	-0.495308	0.987132	1.187611	-0.0837525236555	748	0.593582887701
TRINITY_DN107380_c3_g5	-0.144537446336187	0.414982615911133	0.0184607866017743	0.348806800937224	0.363151	5.929933	5.410856	-0.0794549141353	516	0.420542635659
TRINITY_DN122157_c0_g1	3.01658522269876	2.44384022060535	3.03009123726758	2.96996670036853	0.176732	1.092171	1.027847	-0.0883391181582	1444	0.435595567867
TRINITY_DN106750_c2_g5	3.06844741096867	3.45703064848391	5.21798870637511	5.04957980349009	-1.973619	8.084824	15.799519	-0.0693594424791	5323	0.475108021792
TRINITY_DN105933_c1_g1	3.97936655156852	4.17355390758186	2.61419901074595	2.77549189138374	-2.045642	1.868274	4.196558	0.027078964268	696	0.41091954023
TRINITY_DN102417_c2_g1	-0.472108048068138	3.12336807822403	1.03362559000895	0.86252112898427	-1.357550	1.353803	2.265611	-0.0340964199844	1114	0.481149012567
TRINITY_DN114548_c3_g2	1.94065034758654	3.23475011274281	2.99410343503033	3.14048052030928	0.579829	12.592786	10.991107	-0.0377557209373	2483	0.642368103101
TRINITY_DN124293_c1_g1	5.05751682850416	5.36467657767284	4.45107849785716	4.31949678083493	0.130757	3.832776	3.699578	0.079164705143	2376	0.515572390572
TRINITY_DN115776_c4_g1	3.79725497226859	3.82376033497714	3.48815866637953	3.57407922079721	0.023822	2.038399	2.023807	0.0522035644489	1473	0.664630006789
TRINITY_DN105993_c2_g3	3.94059915530033	3.29503167653533	4.92019920430781	4.87344233779716	-0.192347	4.920358	5.184881	0.0438685957654	2996	0.387516688919
TRINITY_DN120465_c1_g3	1.93638422291532	0.880826244287225	-0.301903021661415	-0.0376138903370688	-0.552667	1.159469	1.414776	-0.0814096160955	345	0.565217391304
TRINITY_DN125159_c1_g1	3.06076717870795	3.88457087852899	3.96144892577987	4.04129725233115	-0.078020	10.258406	10.464113	-0.0310698366864	2350	0.562978723404
TRINITY_DN114999_c0_g1	0.292828150986462	2.84880795846588	0.118025828138056	0.397707167689628	-0.869396	14.546482	18.505653	0.180036687783	2189	0.66788487894
TRINITY_DN112442_c1_g1	2.99568938723494	3.76104395356112	1.91164674966375	1.66852416289276	-0.982270	3.097044	4.220737	-0.0249067340182	2925	0.434188034188
TRINITY_DN120336_c2_g1	3.4454983385103	4.48678477409289	3.86791796934942	3.89098779255503	-0.519738	14.269900	16.372496	-0.0746411665019	3928	0.436863543788
TRINITY_DN121851_c1_g5	4.60587346405927	4.85352720486734	6.41399729795286	6.29312991533893	-0.962262	12.511577	16.413895	-0.0814850901259	10695	0.475736325386
TRINITY_DN116086_c0_g1	2.61030467358455	2.64756135831607	2.72046855491872	2.62394592570458	-0.817106	0.667664	0.948269	-0.0214791754908	488	0.53893442623
TRINITY_DN119247_c0_g1	2.47362458151318	2.71409967243209	2.44946851727008	2.32927920876739	-1.109990	0.481924	0.828290	-0.0490300076321	955	0.453403141361
TRINITY_DN121069_c0_g3	2.3918453163917	2.00650091384134	2.85844901994173	2.90577322347946	-1.562370	2.269667	3.958534	-0.0110033024792	1216	0.619243421053
TRINITY_DN117490_c0_g1	3.54501966049937	3.39861980773192	4.94127780478415	4.88905519478144	-0.812060	1.622537	2.143810	-0.0740127919726	2641	0.408557364635
TRINITY_DN113454_c0_g1	1.31806232140989	1.17651998868861	5.73345541839004	5.81115085636639	-0.926344	7.884387	10.287829	0.333068759594	5718	0.49370409234
TRINITY_DN122103_c0_g1	3.74681072044975	4.2429581301179	3.34496371994319	3.28824270281175	-1.448712	0.201408	0.540119	5.90626753423e-05	1630	0.39263803681
TRINITY_DN114989_c3_g1	2.90849911859129	2.81763592625218	3.02910044515421	3.04950469480852	-1.924086	3.339753	6.669351	0.357877306099	2270	0.419383259912
TRINITY_DN116114_c0_g1	3.8608474910694	3.13699030834524	3.22577048798288	3.28881939210142	-1.555573	15.213421	24.531021	0.0905104636069	3799	0.616741247697
TRINITY_DN123846_c1_g1	5.93753362518806	5.29576011660285	5.70412518383091	5.57771780968774	-1.180092	32.101315	44.895490	-0.00721367166934	8343	0.502217427784
TRINITY_DN108193_c4_g1	4.08093921391495	4.01306538089353	4.08745404657019	4.06360473335944	-0.027310	24.255425	24.418274	0.136389261243	6222	0.535679845709
TRINITY_DN103656_c9_g2	1.55286154948599	4.80452329564884	-Inf	-Inf	-2.273675	1.390948	3.716121	0.0230903209754	2351	0.418970650787
TRINITY_DN116730_c4_g1	4.16715490994778	3.2190121392368	3.4688524600832	3.61483829952925	-0.415825	2.170337	2.470365	-0.091957438387	3135	0.508452950558
TRINITY_DN123016_c6_g1	2.65092528775839	2.56658074513423	1.95324174021247	2.03519304523088	-0.529892	0.018678	0.051164	0.002849002849	860	0.445348837209
TRINITY_DN110364_c0_g1	2.73106541380434	3.66410218932516	3.12640015691792	3.07715833336826	-1.382681	1.350921	2.286729	0.166036432646	909	0.643564356436
TRINITY_DN121110_c3_g1	6.86842371517765	7.20748809572298	6.5894981003833	6.57703265774851	-1.993493	7.127678	14.123557	-0.0428853089782	3758	0.484034060671
TRINITY_DN124225_c1_g7	3.37016524314373	3.61124199007739	3.05629036970689	3.10940006275964	-1.917926	5.473024	10.585285	0.00291086141965	2431	0.386260798026
TRINITY_DN118961_c0_g1	2.59881912161661	3.26697791654183	3.98174544168469	4.12599983649619	-0.580874	31.948378	37.178041	0.0750220389624	10666	0.417588599287
TRINITY_DN91891_c0_g1	-Inf	-0.0380559990300891	0.18780477946201	0.905310462710018	-1.873514	1.994095	4.069086	-0.0729977665123	764	0.587696335079
TRINITY_DN111474_c3_g2	2.7940889937956	2.3831502592399	0.365743611229657	0.268931941378995	-2.007365	5.499340	11.093260	0.0929057482209	2768	0.433887283237
TRINITY_DN118740_c1_g6	1.49986029380902	1.71583243754129	1.48610331328272	1.81660599737014	-0.268679	1.848302	2.012109	0.194385501383	459	0.535947712418
TRINITY_DN109602_c5_g1	2.76816556126408	4.19397620422767	1.33719749726713	1.13013958084467	-2.178855	6.627864	14.437147	-0.00568924171008	4662	0.440154440154
TRINITY_DN120439_c0_g1	3.52752326723375	2.9373380653628	3.34068184224116	2.68791482257607	-0.544563	0.599672	0.759694	-0.110687639804	1647	0.409836065574
TRINITY_DN120439_c0_g3	-Inf	3.16893884262429	-Inf	-Inf	-1.950167	5.532166	10.856589	-0.00503703703704	1387	0.493871665465
TRINITY_DN118630_c2_g1	5.29611450908269	4.49031723643366	5.11337384618106	5.1155310846046	-1.721652	1.199223	2.420587	0.00462148911502	910	0.601098901099
TRINITY_DN110220_c2_g2	3.65923054362302	2.33968470835659	3.37882076927393	3.37697170057938	-0.821939	0.057397	0.145372	-0.00131752305665	876	0.633561643836
TRINITY_DN125108_c2_g1	5.40710931540002	5.60243341742622	5.48531672320477	5.44572181648639	-0.503995	36.267177	41.299562	-0.056286680687	6845	0.462089116143
TRINITY_DN122194_c6_g2	3.94147929553143	3.1997757159242	3.7056071296286	3.71644670347272	-0.493354	4.078385	4.699458	-0.0754782038711	2118	0.510387157696
TRINITY_DN117838_c4_g2	4.05096823412461	3.42509585259987	3.37939619479733	3.38094683163249	-0.696223	3.540221	4.359961	0.117696825643	3472	0.413306451613
TRINITY_DN123132_c1_g1	3.53110113807653	3.4650758289505	3.08235715193001	2.99033664072195	-0.378076	0.010170	0.026780	0.0	494	0.485829959514
TRINITY_DN125356_c1_g1	5.05486218046767	5.67233016216406	3.65735800057476	3.53846514097561	-0.544775	4.360690	5.098628	-0.0614811706477	3303	0.458068422646
TRINITY_DN115088_c0_g1	0.964641814259607	0.565050981139945	4.10522259120043	4.08183024605302	-0.750449	6.993162	8.646209	0.0155553475658	1377	0.617283950617
TRINITY_DN102730_c0_g2	1.58110267086765	4.1647532606658	1.83847441977925	1.93809188240979	-1.870039	2.167818	4.377489	0.0155957579538	782	0.658567774936
TRINITY_DN124139_c1_g1	3.21153543073099	4.84381573096594	4.27476267547795	4.24221148515581	-0.348601	1.798841	2.011306	0.0640021649597	1885	0.584615384615
TRINITY_DN108477_c1_g2	1.06374223712247	1.10069042873045	3.02415723997107	2.96413095043348	-1.326072	6.133689	9.243882	-0.0736652866916	2181	0.375974323705
TRINITY_DN107647_c4_g1	3.62053613619615	3.80480339585665	2.23445183751669	2.03049713824547	-2.020155	18.355299	35.953632	-0.0769348388449	10632	0.44535364936
TRINITY_DN124186_c2_g1	1.94223900385364	5.09022698248304	1.16867675252028	1.69031489752269	-0.693226	25.436084	30.589005	0.0222633696836	3812	0.61778593914
TRINITY_DN118444_c3_g1	2.58438303138637	0.304773774274537	2.09081095874551	1.84054919362823	-1.664397	13.123041	22.146914	0.014676317978	4011	0.448516579407
TRINITY_DN118513_c1_g1	4.82389185949677	4.51524342156984	3.3812750500267	3.34883507403063	0.046634	5.739363	5.669814	0.0109686598829	2531	0.541288028447
TRINITY_DN123510_c1_g1	3.50089884494081	3.02524444070763	3.09402336375387	3.00542899168744	-0.555521	0.704399	0.886191	-0.0100206340444	658	0.579027355623
TRINITY_DN125404_c1_g1	4.51449656005599	4.58376718857902	5.31594586674467	5.15424110790166	1.463325	4.937249	3.512526	0.0129394542168	2525	0.420594059406
TRINITY_DN107491_c1_g2	3.05016832370835	1.07076732379808	0.574502305273362	0.831470283046079	0.711005	1.835216	1.492896	-0.101497960401	760	0.475
TRINITY_DN110791_c0_g1	3.28827820989631	3.48840718901369	3.67978885731138	3.58745419853504	-1.900361	19.029383	35.278456	-0.0076001410139	6462	0.43144537295
TRINITY_DN125695_c4_g1	5.92588107544416	4.9230956610088	5.90320455883492	5.68294785882218	-0.399519	38.715222	42.852201	0.131705496206	7123	0.601010810052
TRINITY_DN119525_c2_g1	4.05766986296739	3.56042085284994	3.28364026405208	3.20752558168878	0.487279	1.740675	1.504644	-0.060388802579	1164	0.534364261168
TRINITY_DN121706_c6_g2	6.59318987657937	6.47704892895523	7.20741581046185	7.18226236286869	-2.177167	15.931086	33.758678	-0.0418168226084	11929	0.430547405482
TRINITY_DN123037_c1_g1	3.59113924313838	3.60177182599169	4.17229619980943	4.06432988429103	-1.650134	4.403341	7.642709	-0.0856143124289	3917	0.413326525402
TRINITY_DN121928_c0_g2	3.41536537880612	4.11426294180099	3.70356900982909	3.69502071478848	0.503913	19.077312	16.967293	-0.0121344020437	2962	0.385887913572
TRINITY_DN120334_c1_g1	4.64450368990071	4.78267312911601	4.77590422772954	4.72215375839913	-1.916851	9.233320	17.505676	-0.0226655743903	5989	0.508933043914
TRINITY_DN114258_c1_g1	-Inf	3.9387252865807	-Inf	-Inf	-2.242930	2.352996	5.730764	0.0627667587246	768	0.403645833333
TRINITY_DN105330_c2_g2	-Inf	0.199959604171335	-Inf	-Inf	-1.579704	1.939109	3.455389	-0.0601661360769	512	0.609375
TRINITY_DN118763_c4_g1	3.52255607897132	2.65612262744074	3.80734280334108	3.73978175999985	-1.826882	0.554168	1.384050	0.0130195292939	1374	0.492721979622
TRINITY_DN124257_c0_g1	5.17538093253678	5.0237973968411	5.46999579424984	5.32087492541535	-1.768244	29.967081	52.225603	0.167962901967	9007	0.416231819696
TRINITY_DN118855_c7_g1	3.63724297990107	2.80834051195156	2.84328927438111	2.99396484103789	-2.459505	3.853647	10.159830	0.00822134682989	6624	0.399456521739
TRINITY_DN125839_c4_g1	3.20344822936143	7.71711452658517	-Inf	-0.798575674561268	1.692471	7.454333	5.143541	-0.00838536276497	1800	0.430555555556
TRINITY_DN116193_c0_g1	4.19358604509741	3.13592627775952	4.67956126529907	4.5156825233571	-1.069741	8.715049	11.902607	0.0144098402332	2723	0.633125229526
TRINITY_DN114143_c0_g1	2.61448340676038	2.01942541311151	0.401439032095385	0.271985435805153	-2.339750	9.407089	22.023994	-0.0100307572945	3675	0.502857142857
TRINITY_DN114143_c0_g3	3.27311155946458	3.31454010615967	2.20302184454552	2.2701982973779	-0.541401	0.805470	0.998418	-0.0868901114182	652	0.644171779141
TRINITY_DN125366_c1_g3	4.86076882656103	3.66839939806217	3.44016189495768	3.42071213278727	-1.226772	8.223999	11.869901	-0.0671003003279	7913	0.454189308732
TRINITY_DN125366_c1_g1	7.34975052372623	7.11280849866067	8.06423558707373	7.97763410371504	-0.201654	0.657381	0.714179	-0.0866483618966	979	0.526046986721
TRINITY_DN123636_c2_g1	4.27264706818063	4.55013493255672	5.12076099654388	5.32277178389229	1.186472	27.115683	21.005660	0.0706637199245	4441	0.655032650304
TRINITY_DN115707_c0_g2	2.92430884878805	1.04013514885047	3.15402466545679	3.17291778942498	0.050681	11.746019	11.598678	-0.0386713151442	2207	0.55958314454
TRINITY_DN117649_c2_g1	3.52147879540754	2.69553465130382	3.86683652215601	4.06402765378348	-0.980827	15.861712	20.884366	-0.0670965601301	8257	0.488555165314
TRINITY_DN122831_c0_g1	6.49722578989864	6.44423372644958	7.09882341056102	7.00444592644559	-1.365379	6.295897	9.621257	0.0740366413407	4214	0.512577123873
TRINITY_DN118611_c0_g1	-Inf	2.61248831274938	-Inf	-1.75607402311768	-0.376034	4.843868	5.378440	0.00876879345081	551	0.560798548094
TRINITY_DN124220_c0_g1	3.43792538296198	3.23845316623238	2.81378396022914	2.88512829120997	-0.224637	7.139635	7.577098	-0.0802642784258	1938	0.484520123839
TRINITY_DN102515_c6_g1	2.25423720811282	0.194005172504601	-Inf	-Inf	-2.019751	0.905442	2.258536	0.0386199062899	687	0.494905385735
TRINITY_DN121954_c3_g1	-Inf	5.87718260094638	-Inf	-Inf	-1.761526	14.230936	24.963825	0.0369028752547	2655	0.4934086629
TRINITY_DN112820_c1_g3	1.94687739337268	1.82950216357685	3.41752158732649	3.29285290807942	-1.153423	0.126840	0.321860	-0.00510855683269	1016	0.436023622047
TRINITY_DN112820_c1_g2	3.50193344047235	3.01007998711961	3.48067740013488	3.48820863463016	-0.313858	1.590689	1.762799	-0.0030838490434	757	0.520475561427
TRINITY_DN125536_c2_g1	3.71162769555142	3.36116446881609	4.27672254164145	4.2507369214158	-2.041636	2.744990	5.904517	-0.0699965205706	2163	0.486823855756
TRINITY_DN116732_c1_g1	2.95004003923075	3.18387164060868	3.49635961306069	3.53021198885949	-0.925106	22.685359	29.271505	-0.0573175462783	4685	0.459978655283
TRINITY_DN107211_c0_g1	-0.678468771867338	3.14220298744077	0.58650269663138	0.893844970458387	-1.998183	6.944096	13.804363	0.00361329159468	2227	0.428378985182
TRINITY_DN105329_c1_g1	4.07438326187127	3.75779255031417	3.28077881393591	3.23317589087571	-0.479930	0.325829	0.421616	0.222389318248	1689	0.478389579633
TRINITY_DN115169_c1_g1	1.82542775891383	2.35098410585106	3.68599286469613	3.74808578635397	1.154275	16.103118	12.499385	-0.0317885196729	1770	0.508474576271
TRINITY_DN119575_c0_g1	4.19290020754563	3.59434268005894	5.29281213026385	5.27463822643039	-0.597048	5.472457	6.478375	0.0101247879035	9096	0.431398416887
TRINITY_DN113414_c1_g1	2.19635830390537	3.59390341439922	4.2048306610805	4.19107225419542	-1.751046	0.544142	1.304674	-0.000895532108897	788	0.464467005076
TRINITY_DN104401_c6_g1	4.18371776135257	4.29282069462072	3.49535507885383	3.51251136526552	-0.463226	3.339096	3.824944	-0.111034722732	1788	0.433445190157
TRINITY_DN125250_c1_g2	4.19996647142898	4.05378492960212	2.88228197902318	2.8060420231289	2.304026	2.656939	1.527685	-0.0809722722506	690	0.553623188406
TRINITY_DN124947_c4_g2	3.00952877262087	3.52195227292727	3.26446581672825	3.30858811987314	1.730234	6.863938	4.689796	-0.00736518159392	1431	0.574423480084
TRINITY_DN115386_c0_g1	4.74366231755932	3.55774918713815	4.39634374467488	4.16596157538847	-2.158924	2.987161	6.780522	0.000948824429593	2683	0.629519194931
TRINITY_DN112545_c1_g1	3.947177180032	3.48383278605833	3.85517340394708	3.96031791000019	0.386121	2.230422	1.996492	0.0529404219397	1614	0.685254027261
TRINITY_DN124117_c0_g1	4.38149065015027	4.23546055862654	4.61486938185886	4.63837295534538	0.246871	2.773496	2.588298	0.0207844252947	1715	0.49387755102
TRINITY_DN121259_c2_g1	1.13600811652645	1.49151954877553	2.75681437431296	2.72401025298175	-0.013749	0.682650	0.686420	-0.0884910282198	971	0.465499485067
TRINITY_DN124117_c0_g2	4.19061872392941	4.04009471016424	4.46852240054505	4.47568791566851	-1.550813	0.569433	1.203304	0.0507022706167	1354	0.453471196455
TRINITY_DN114521_c1_g1	3.87067198647333	3.16345418140475	4.44942989899271	4.34807574292749	0.266035	4.876782	4.551329	-0.059563749937	6798	0.461165048544
TRINITY_DN116901_c3_g1	1.70293884972184	3.42219294868517	2.56207989005884	2.52046988461473	-1.338769	6.248738	9.456719	-0.0647924597605	4022	0.433117851815
TRINITY_DN102031_c0_g1	1.43392879409732	1.77726007732924	2.31983742503557	2.40298208322692	-0.131617	10.528941	10.889314	-0.0197811515792	2668	0.580584707646
TRINITY_DN124248_c2_g1	4.08097968808917	4.88235985662952	3.77008730681924	3.60221141423885	-0.244601	33.794377	35.923433	-0.0271151735785	8002	0.482504373907
TRINITY_DN119939_c1_g2	1.85708755052334	4.68320975280103	0.588596956604839	0.517274567840752	-1.009857	12.322397	16.418950	0.00806352857441	3660	0.48087431694
TRINITY_DN114499_c1_g3	1.40685474602958	3.15832974281692	-Inf	-Inf	-1.988492	3.500597	7.188305	-0.00946091298929	1372	0.326530612245
TRINITY_DN114551_c0_g2	3.70830938869449	2.58461217852821	4.09204808271086	4.21894340029776	0.529599	4.190282	3.656312	0.0830557892684	3329	0.478522078702
TRINITY_DN120110_c4_g2	3.66581000597526	3.25008780638889	3.21079182872996	3.20673909944843	-0.448752	2.188405	2.517311	-0.0451046732229	1006	0.605367793241
TRINITY_DN125076_c2_g1	0.679625651806143	0.82539399895972	1.38002564474656	1.40705092908894	-0.482691	0.015963	0.043009	0.00358422939068	286	0.562937062937
TRINITY_DN124828_c4_g3	8.22662471628816	7.25801566701203	8.97130041074132	8.83254614449263	-1.980786	6.046691	11.990416	-0.0398288874056	2048	0.46630859375
TRINITY_DN110306_c1_g3	3.53643226967004	4.365496350007	3.72951235863175	3.75507216829888	0.317720	1.230975	1.108751	-0.0201864665916	1951	0.441312147617
TRINITY_DN123659_c5_g1	5.56429022773052	4.23440733349286	5.12132180736006	5.16026418971821	-0.921806	11.562562	14.987339	-0.0388940115773	4203	0.504401617892
TRINITY_DN112939_c8_g1	2.93081454974406	2.08003788153181	2.2217846136542	2.16215604309233	-0.105171	0.565066	0.591156	-0.110718822342	1151	0.573414422242
TRINITY_DN109226_c6_g3	5.15188206376745	4.52439929651137	4.68766443140144	4.62984546185708	-2.121000	0.998634	2.591321	-0.00242862323825	1332	0.60960960961
TRINITY_DN124396_c2_g1	5.79096886819603	5.52841371317252	5.31123579350702	5.28430571887284	0.835603	13.076229	10.805096	-0.0676514650731	3506	0.478893325727
TRINITY_DN114988_c7_g1	3.38181814820966	4.25285445788373	3.23433912889881	3.12952626011252	-1.330701	0.190792	0.478540	-0.000200498381692	535	0.564485981308
TRINITY_DN114294_c0_g1	4.67289368623551	5.34251896193352	3.56818210081427	3.59166090506564	-1.572451	22.532463	36.396638	0.102015218783	12229	0.423010875787
TRINITY_DN124280_c3_g6	5.76251856500813	6.92207245433202	5.9386769328798	5.85509626705636	-0.575052	23.065195	26.823814	-0.0241493387115	10038	0.42388922096
TRINITY_DN116454_c0_g1	3.32217216485239	2.86254158342539	2.93360059262431	3.03426012255122	0.350761	0.542215	0.467489	0.0867727272727	1598	0.391739674593
TRINITY_DN125123_c1_g2	4.11152299258614	4.05105404650489	3.79928695600286	3.8833892535205	-1.222784	39.228727	55.605636	0.115541711193	9312	0.436640893471
TRINITY_DN111439_c1_g1	4.69321445738924	4.07851032420037	4.13233770307635	4.18715496910222	-1.865359	18.935486	34.570769	0.0380652093057	7349	0.439243434481
TRINITY_DN120029_c1_g1	0.852832446914666	1.98992768796533	1.54395370230675	1.64012816133044	-1.800914	1.612074	3.252604	-0.0178257371814	862	0.426914153132
TRINITY_DN125786_c6_g1	4.15315106793071	4.10720840325027	5.7578610712653	6.02564879942022	0.367606	54.364483	49.937473	-0.015427212643	12657	0.606462826894
TRINITY_DN114767_c1_g1	6.13564718607813	5.41444696670999	4.81028611815618	4.67643515158956	-2.398571	22.765176	53.934916	-0.0407667843648	11040	0.399003623188
TRINITY_DN124567_c2_g1	5.99241425179401	6.12915062430685	5.26663907640861	5.21226920029652	0.185710	9.521848	9.092971	-0.00810520980956	8614	0.458207569074
TRINITY_DN110851_c4_g3	2.3373498155943	2.72083110868346	-0.552455615360488	-0.788817641727382	-1.866511	2.411957	4.812076	0.0148557046579	2171	0.421004145555
TRINITY_DN124298_c2_g1	4.1133340409306	4.01484924626938	4.45304775234836	4.46066902857441	0.788736	11.365611	9.472633	0.0082494864924	1979	0.643759474482
TRINITY_DN122239_c1_g1	2.57626795081963	0.0974237656882722	3.33700967438946	3.55360590147916	-0.503578	1.423860	1.691085	-0.0893302765906	563	0.701598579041
TRINITY_DN121510_c2_g2	2.3372559099889	1.35253752533065	1.53702755532089	1.79355674814411	-1.046490	0.120348	0.284811	0.00812274368231	302	0.705298013245
TRINITY_DN115345_c4_g1	2.02059228689405	6.00062006075013	4.49483465710682	4.56919506921378	-1.965617	4.562573	9.109910	-0.080812736306	3613	0.397453639635
TRINITY_DN123999_c1_g1	2.69181108025246	2.35605994418466	2.66744920715174	2.78827936050096	-0.209304	1.065675	1.148302	-0.0363190795103	459	0.442265795207
TRINITY_DN121296_c1_g3	4.64115584252859	4.0745358429249	4.43020185671291	4.42309273357587	0.412813	8.224594	7.434716	-0.0638875335395	1956	0.479550102249
TRINITY_DN117143_c2_g10	1.25817064217353	1.56709857421247	0.87347002105849	0.865497715122612	-0.283248	2.411179	2.626277	-0.0742849325724	567	0.386243386243
TRINITY_DN109471_c3_g1	3.63090730107067	3.43237722536999	4.73058723797181	4.97152493277822	-1.090749	2.622027	3.745085	-0.099694979516	2147	0.425710293433
TRINITY_DN115882_c0_g1	2.43087451703651	3.04998670284587	3.53818678905787	3.78128212545674	-1.597076	8.694963	14.407965	0.0796502815199	7163	0.584112801899
TRINITY_DN103889_c6_g1	2.82271840282104	3.16978317517131	3.18084196938337	3.1209231136484	-2.058792	1.397455	3.292932	-0.00259727993955	3377	0.371631625703
TRINITY_DN125737_c4_g4	2.8052027229429	2.16311505711104	3.46530163823184	3.67623631620378	0.407572	4.763586	4.290504	0.0659948067509	1385	0.719855595668
TRINITY_DN117900_c0_g2	3.09826759343469	4.53860183187591	2.4957462302589	2.69670678140255	0.144299	8.057120	7.769477	0.0139143235858	3817	0.620644485198
TRINITY_DN125737_c4_g2	2.48376551147371	2.71074810716985	2.13379771408459	2.30200612781225	0.986387	8.099618	6.445491	-0.0524632786893	1814	0.6394707828
TRINITY_DN118580_c2_g1	3.4001186259158	3.83020312099213	4.08917602129927	4.02799392924314	0.328638	0.811245	0.718315	0.138788554979	1547	0.391725921138
TRINITY_DN117410_c4_g9	4.8017421737523	4.998423246777	5.04538605700616	5.20575439573269	0.938316	0.789525	0.563883	-0.0818697599512	202	0.430693069307
TRINITY_DN111547_c3_g1	3.08140438276607	2.00404967377142	3.26463799975879	2.78174671121317	1.095341	4.542021	3.483292	-0.0386683569441	684	0.523391812865
TRINITY_DN124371_c1_g1	6.22198174639602	-0.105350446354332	0.863275147861635	0.884429838769718	-1.768714	2.905229	5.449922	0.0815885792541	1476	0.611111111111
TRINITY_DN124595_c4_g2	1.57998248280686	2.23037854707898	0.970110590720983	1.1496180500464	0.328852	1.457129	1.313563	0.0102603462574	557	0.619389587074
TRINITY_DN125668_c3_g5	3.61840403038476	4.58483558960495	3.42822609198901	3.373545757074	-1.524013	2.044865	3.538044	-0.109254460839	1745	0.418911174785
TRINITY_DN124206_c2_g1	4.67007199580721	5.21902957967508	5.36117321697142	5.48290640669534	0.723894	4.526982	3.776221	-0.0511053146917	2532	0.644549763033
TRINITY_DN118372_c0_g1	2.96390139692367	2.73052603701074	2.08617956976116	2.50476797088859	-0.752082	16.126939	19.780353	-0.0730266210167	4069	0.464733349717
TRINITY_DN103338_c3_g3	2.51269778635524	3.06211126577834	1.88608345522291	1.72505681116073	0.509413	0.583449	0.473968	-0.110734660322	898	0.417594654788
TRINITY_DN115771_c1_g2	5.28076820686056	3.91962988538801	3.76377755584416	3.75480168932471	0.761991	1.148454	0.896953	0.0429436349202	1280	0.521875
TRINITY_DN102736_c0_g2	2.93481673376997	3.66833449385927	3.86498650372631	3.8662357273097	-0.215344	0.499954	0.550959	-0.0813184052916	1468	0.459128065395
TRINITY_DN122496_c1_g1	4.99443087738209	5.78343097259605	-1.65834143286277	-Inf	-1.190907	11.164736	15.827953	0.0539903581008	3372	0.366548042705
TRINITY_DN102221_c5_g2	4.22250887993771	2.28329818821969	1.11947674532541	1.22310145814053	-1.527121	12.281508	19.653788	0.0169000554878	4830	0.516149068323
TRINITY_DN117162_c1_g1	3.88724968764435	2.6802133044455	2.39988213797516	1.67797656125815	-2.338351	8.969469	21.018557	-0.0509073665167	6908	0.428054429647
TRINITY_DN112870_c1_g1	4.29386945755288	1.3200708495342	0.732548468486415	0.631882129494165	-1.004839	3.050024	4.192790	-0.0447417778668	1547	0.466709760827
TRINITY_DN119433_c1_g6	3.79584360262729	2.93623517048313	2.54314472424983	2.71741342889878	-0.368421	5.960800	6.591488	-0.0918725520756	3700	0.522432432432
TRINITY_DN113408_c1_g2	2.92409101744728	1.78345394220704	-0.437382786379776	-0.731281227237026	0.061083	5.032134	4.951545	-0.0429389414047	1289	0.44142746315
TRINITY_DN121380_c4_g3	3.79231507299152	2.49132255436932	0.567111163968876	0.818090047196007	0.037808	16.658054	16.503917	0.0167247676193	4165	0.606962785114
TRINITY_DN120122_c2_g1	6.15466253766527	6.42878460206983	6.99558261300233	6.94539285212168	-0.575971	1.255800	1.539837	-0.0726940732857	1239	0.523002421308
TRINITY_DN116989_c0_g1	4.98100452804576	4.70890948727758	4.43864277167502	4.34705575722974	-0.609913	18.917948	22.237946	0.0295483536757	3733	0.437449772301
TRINITY_DN122896_c1_g3	5.79334679901969	5.79075374860541	7.00218341832228	7.12925832945638	-0.030065	12.165331	12.257462	-0.011385467385	2412	0.453150912106
TRINITY_DN114373_c3_g1	2.94184630275032	2.88065763745393	2.92063003401386	2.99470928159378	0.211093	5.485485	5.194686	-0.0837122741608	2310	0.454112554113
TRINITY_DN117468_c1_g2	0.926945258134546	-0.475016410497622	-1.07299355244937	-0.659946238449279	-1.325513	0.414606	0.828190	0.0492040788646	282	0.730496453901
TRINITY_DN119692_c5_g1	4.94138928405458	4.46726275849337	5.95930137435816	6.15734926418402	-1.436245	3.361291	5.415977	-0.051972291226	5870	0.408517887564
TRINITY_DN118783_c2_g1	2.30430156788546	2.89172641290212	2.74955957679238	2.79670797685319	-0.012965	16.393021	16.445695	-0.0140402726548	2867	0.43146145797
TRINITY_DN115438_c5_g1	-0.660771928920553	-1.11678150830056	2.49389790790518	2.77502768102087	-1.938188	1.331519	2.960152	-0.106851850861	1008	0.587301587302
TRINITY_DN120318_c1_g1	1.50016352897237	3.98421042774388	1.3590196682481	1.41128461397644	-1.675408	14.584951	24.679694	0.0187809531848	5189	0.510695702447
TRINITY_DN101471_c7_g3	1.29597506250946	0.930107413393285	2.8102943219854	2.9956528781776	-2.146978	2.224196	5.168254	9.47807405535e-05	852	0.772300469484
TRINITY_DN104962_c3_g1	2.45008720759871	2.12503993769992	3.60569606338874	3.44713079120517	-2.292686	7.969108	18.294436	-0.00186690755796	4371	0.386639212995
TRINITY_DN125584_c3_g1	4.46741976042604	5.47823668597741	5.39587602368688	5.27926097671898	-1.833807	14.092118	25.499459	-0.0807598885858	9801	0.596673808795
TRINITY_DN116950_c2_g1	5.55427325931013	-0.538707156721329	-Inf	-Inf	-1.087824	26.667995	36.211193	-0.0285365757424	3209	0.541601745092
TRINITY_DN102572_c3_g1	3.00034697933904	3.89209803391136	3.89553042393873	3.90627524991628	-0.178431	3.546834	3.729897	-0.105623856986	3582	0.483807928532
TRINITY_DN114209_c1_g1	2.47106137618539	0.253001447491279	1.78619625130632	1.15937608288029	-1.853969	2.043803	4.119694	0.00122824167063	1674	0.459976105137
TRINITY_DN123879_c3_g1	0.707122825392593	2.30674548577007	2.02453035447814	2.16855596056098	-1.732635	0.453706	1.129329	-0.00103927918565	1036	0.406370656371
TRINITY_DN125319_c0_g2	3.47317891967925	2.74163749019098	4.90960670290322	4.76248709635145	-0.903653	0.071261	0.180335	0.00861141011841	2514	0.390214797136
TRINITY_DN123801_c5_g1	0.442971557462746	2.93008903449297	4.80712374883983	5.28511326766203	-0.422787	3.276169	3.707671	-0.0207302557651	1485	0.596632996633
TRINITY_DN102005_c2_g2	4.8294873832697	2.59103385003513	2.92708638211195	2.92442574621547	0.287866	0.967490	0.874191	-0.097023826587	673	0.704309063893
TRINITY_DN125881_c1_g5	8.85247026033899	8.23263536225611	9.48870440540443	9.31342049171372	0.321034	0.437753	0.377894	-0.0816647901297	1215	0.453497942387
TRINITY_DN124601_c1_g1	3.98314297897261	5.05348432073452	2.90344637914788	2.77016905563482	-1.286599	5.743710	8.547410	0.0173192500312	4674	0.42918271288
TRINITY_DN115736_c7_g1	1.73921631790497	2.91632282618557	0.820931041531888	0.754028587242435	-2.380719	2.600506	6.787601	-0.00665365918185	3021	0.412115193644
TRINITY_DN123839_c0_g2	2.96214618041824	2.13429797704877	4.60418210135233	4.56753684656502	-0.760836	3.835081	4.813730	0.0211716971417	4046	0.452545724172
TRINITY_DN111543_c6_g2	4.10880467260035	3.1961390517743	3.16645296353155	3.16169053489905	-1.757223	3.812590	6.986766	-0.0738869045084	2255	0.421286031042
TRINITY_DN113349_c0_g1	4.243930754929	4.00729728733071	4.06381312202245	4.09133306900772	-1.805413	11.084702	19.911227	-0.042571176498	3837	0.551211884285
TRINITY_DN122470_c5_g1	1.70945202202818	0.793151627215399	-1.46217558226043	-Inf	-2.168348	2.220637	5.221835	0.00179688994562	1153	0.628794449263
TRINITY_DN116933_c0_g1	2.34442768196553	2.83632988184768	2.21473462907011	2.25439228750607	0.126559	0.674129	0.640995	-0.0885657936981	400	0.4625
TRINITY_DN120905_c3_g1	3.50897066953034	3.84770844751428	2.57460893766421	2.65127011029735	0.651818	6.878994	5.874895	-0.0322178875685	2278	0.510096575944
TRINITY_DN106923_c1_g1	3.96479592749469	5.00595088925432	0.653681436691764	0.737533342877588	-1.770297	2.817723	5.301960	-0.0242990552187	2146	0.503727865797
TRINITY_DN111615_c0_g1	3.35479282544227	2.68772645163143	3.6665923349681	3.57404674831273	-1.924245	0.465412	1.297877	2.76506962948e-05	1468	0.428474114441
TRINITY_DN121394_c0_g3	3.98735909564406	3.06981996446885	3.70199586406174	3.84967243767161	-1.440729	4.848248	7.694284	-0.0370372044868	3689	0.465708864191
TRINITY_DN121394_c0_g1	3.1472170422269	2.13719168148001	2.06291277764751	2.0485088858026	0.519603	1.104582	0.928775	0.060598623651	451	0.636363636364
TRINITY_DN116258_c3_g4	4.5960774194925	4.58655014492536	4.45700524236293	4.25091746199372	-2.086828	10.318492	21.123941	0.00218167739017	3664	0.436135371179
TRINITY_DN101445_c3_g1	6.03686475168236	4.41358166981736	5.63666992360233	5.54037857286418	-1.795292	4.176283	7.744089	0.0445222048622	4064	0.450787401575
TRINITY_DN116258_c3_g6	3.08919401391194	2.55336481590243	3.06318637301103	2.99896687814532	-1.342531	0.340432	0.721052	0.0	1013	0.466929911155
TRINITY_DN117889_c4_g1	4.70364564826567	5.43148256380955	4.76595733190248	4.56857451711116	2.044644	4.946487	3.139679	-0.0822875708413	1868	0.576017130621
TRINITY_DN116258_c3_g2	4.21361918842221	4.48052949487426	4.39851209183527	4.29490414965897	0.125492	3.987606	3.855076	-0.0450811836118	1086	0.647329650092
TRINITY_DN105565_c4_g1	1.53532773840427	2.50230716149656	0.448780573388887	0.300652947414323	-1.482289	1.063709	1.941885	0.0150955396774	807	0.380421313507
TRINITY_DN122095_c5_g14	1.73557609813894	3.00123544443288	2.57786136183598	2.74321583974699	-2.317025	15.604922	35.587044	0.000820342515673	4595	0.442872687704
TRINITY_DN113208_c1_g1	3.26722451383725	1.46252352833418	3.50975845918214	3.47507473642052	-1.401084	1.346150	2.298401	-0.00990174800299	2248	0.533807829181
TRINITY_DN120477_c1_g1	3.42886474415141	3.16925011555904	4.31216914834539	4.29868241497132	-0.686486	0.041877	0.102670	-0.00389105058366	1225	0.534693877551
TRINITY_DN108905_c1_g1	3.00893819629914	2.93524863636035	3.44924140390399	3.53360722823525	-1.061425	0.832915	1.290002	0.0033242894751	1109	0.680793507665
TRINITY_DN106900_c1_g1	2.35538626799234	1.98955017673015	-Inf	-Inf	-1.703379	3.024710	5.492959	-0.0619863613188	1711	0.465225014611
TRINITY_DN104009_c0_g2	1.31442087859783	4.79462148400047	-1.65834143286277	-Inf	-1.626659	0.511283	1.157066	0.0809085499507	666	0.528528528529
TRINITY_DN121193_c2_g1	0.263994192820546	0.988071618268101	4.81580711710035	4.64376028462723	0.640925	13.650872	11.762496	-0.00634504597146	4098	0.452415812592
TRINITY_DN123388_c1_g2	4.47413188616087	5.68090274308949	4.20153672222986	4.12393597396425	-1.838894	7.093820	13.097086	-0.0871966872738	4000	0.49
TRINITY_DN120901_c1_g1	4.23250162204501	4.29946066628562	4.43348881186569	4.59293089414973	-0.301443	10.025855	10.848268	0.00513085831297	5381	0.667719754692
TRINITY_DN119450_c1_g2	3.35068909061176	3.98458341697879	4.82114236517689	4.91891412825899	-1.923327	13.015255	24.539542	0.00752168973711	11419	0.45940975567
TRINITY_DN118679_c6_g2	3.92435691375215	3.503690212447	3.41490719017227	3.74480826543392	-1.452274	2.271271	3.778100	-0.00549872796236	1754	0.692702394527
TRINITY_DN119263_c1_g1	4.73908572977398	5.16710909222707	4.80857425283903	4.79280106113425	-0.612042	10.484034	12.377012	0.0451858939095	5535	0.546341463415
TRINITY_DN119263_c1_g3	1.17780279997495	-0.0725559627291801	4.19225207391722	4.37927058173001	-0.007598	7.570922	7.585735	-0.0585914399206	3330	0.565465465465
TRINITY_DN125458_c4_g1	0.411440895387054	0.746428656979098	0.260779121690593	0.548104703806204	-0.283238	0.716862	0.803381	0.016518485229	208	0.399038461538
TRINITY_DN103743_c5_g1	0.254449949424441	0.299560208920554	5.06855190270563	5.14733327034738	-0.782021	1.968271	2.547103	0.0739254175489	1833	0.481178396072
TRINITY_DN114154_c2_g3	3.86614775456322	4.27067889233675	4.67546505278962	4.59883000273137	-1.446002	0.446588	0.940096	0.10745250758	2911	0.413260048093
TRINITY_DN125711_c0_g1	5.52079811799666	5.98989940991308	6.21042137842919	6.19485257137866	0.960106	16.965193	13.694139	-0.0766078928786	8008	0.577047952048
TRINITY_DN101760_c1_g2	4.03285757428084	3.04901189886246	3.3177284710661	3.33103500704841	-1.588144	0.645045	1.354849	-0.00465356773526	1024	0.7080078125
TRINITY_DN118892_c2_g8	3.58735829589822	3.31378013808809	2.47818765499556	2.46248053080883	-1.705557	7.596214	13.210184	0.142404087283	2740	0.62700729927
TRINITY_DN124827_c4_g1	4.51987023428675	3.62589873237861	3.86189312585085	3.79213950651702	-1.779908	1.656398	3.296755	-0.0980835775996	1950	0.478461538462
TRINITY_DN106106_c2_g1	5.05321454704316	0.361254777344725	1.91623687753442	1.86595112400776	-1.086265	4.880441	6.792074	0.191220676265	1951	0.488980010251
TRINITY_DN112296_c2_g4	2.48860710962148	3.68263524051381	3.55749751276662	3.49398835673667	-1.194670	0.163524	0.391035	0.00548112058465	2739	0.415480102227
TRINITY_DN118892_c2_g1	2.27280268967953	5.79268330268801	0.120592619734074	0.453569932245881	0.053781	3.323822	3.274546	0.149563341301	1720	0.505813953488
TRINITY_DN120156_c4_g3	4.5092187602767	4.56644670218779	4.08667213561331	4.00817915816023	-1.718764	9.736780	16.910404	0.0315760436532	3954	0.416540212443
TRINITY_DN109848_c0_g1	5.38598734399549	5.26908754120529	5.58210096610312	5.50210243809406	-0.680280	0.031864	0.086994	0.0	1265	0.551778656126
TRINITY_DN120152_c4_g1	4.42671758155024	2.93405018344898	3.92014001445478	3.81482022070467	-0.265555	3.491613	3.766396	0.0253218747508	5870	0.445996592845
TRINITY_DN115297_c4_g1	5.00959771423842	4.94784936458167	5.16953476196115	5.06856972759807	0.244675	5.662308	5.318017	-0.0145505295782	2500	0.4376
TRINITY_DN116114_c0_g2	3.43387958825537	3.47080464918368	4.51115822040266	4.69607166263929	0.057130	4.292622	4.227178	0.0372458979628	1319	0.72706595906
TRINITY_DN122241_c3_g2	3.10052875519495	2.7065777275331	3.2094339402551	3.20380339781408	-0.290899	2.111435	2.309966	-0.0528604368056	1225	0.579591836735
TRINITY_DN120344_c0_g3	0.442825816729051	-0.825724061779193	1.22129316820702	1.17934514987423	0.764794	5.635205	4.676614	-0.06705913672	281	0.523131672598
TRINITY_DN120344_c0_g1	2.84899847002055	1.36564063748773	5.34383824933234	5.22298727953891	-1.870644	2.615341	5.190399	0.089166525022	4592	0.386977351916
TRINITY_DN115711_c1_g2	3.85680016343551	4.82084294069474	5.44771605327681	5.59307006364582	-1.848633	5.153290	9.682727	0.031416909621	5823	0.438433797012
TRINITY_DN115711_c1_g1	3.51076005071565	3.34400745297498	2.79365671706649	2.95660828093173	-1.697555	1.200694	2.393961	-0.0723861485358	1781	0.506457046603
TRINITY_DN112732_c4_g1	1.96150105406944	2.66408230667427	2.50142245587058	2.5555166176733	0.291348	3.978856	3.683217	0.0734301428932	1330	0.451879699248
TRINITY_DN122291_c4_g1	3.12465242636671	1.98431084494524	0.354325817832832	0.501381733569903	-0.322518	37.797497	40.994392	0.016307838544	4139	0.500120802126
TRINITY_DN104803_c1_g1	-Inf	2.03181280436965	-Inf	-Inf	-0.847029	7.108630	9.057605	0.059462737019	742	0.455525606469
TRINITY_DN120836_c5_g1	4.48922647534692	3.31497660445988	4.08483404290859	4.19826084179199	-1.519049	4.474660	7.350733	-0.0645030532204	4007	0.57274769154
TRINITY_DN123551_c0_g1	1.55280465459425	2.76211133845289	-1.60080501837242	-Inf	-2.037366	0.669196	1.810272	0.00482434438397	1210	0.459504132231
TRINITY_DN120872_c6_g2	3.53817663474484	5.37113508074761	3.73663809219611	3.68173993376138	-1.961437	2.253531	4.743424	0.000401843120446	1174	0.566439522998
TRINITY_DN110205_c5_g1	5.17805510169659	5.96241852123763	4.86991579742646	4.85858095933484	-1.667407	4.472038	7.813236	-0.0383358624847	4693	0.362028553164
TRINITY_DN98047_c0_g1	-Inf	1.83132854710328	-Inf	-Inf	-2.104404	4.400510	9.429397	-0.0442770136963	1150	0.43652173913
TRINITY_DN114473_c2_g1	4.26529751827996	0.727237024383211	4.21643259644761	4.18746864447643	-0.778796	0.703324	0.976458	0.221577095835	1139	0.612818261633
TRINITY_DN122077_c1_g1	4.36732250841391	5.00747087053458	4.60300377943179	4.71633929192219	-0.273607	3.543490	3.830847	-0.0174430074704	2288	0.574737762238
TRINITY_DN121074_c5_g1	1.0515421715072	1.45523527356774	0.698879137381053	0.338593280232639	-0.531983	1.124657	1.363588	-0.0257540317021	277	0.382671480144
TRINITY_DN107477_c2_g1	3.5959858131658	3.7485818045223	3.07579507798659	3.00790476336822	-1.975150	2.901285	6.005783	0.0690780999127	2792	0.490687679083
TRINITY_DN124091_c0_g1	-Inf	-Inf	2.41019556930997	2.37769648644263	-0.181150	0.399569	0.436522	-0.110887203691	319	0.448275862069
TRINITY_DN98754_c0_g1	1.85422793665026	0.699918656627685	2.07869724539713	2.12465880790203	-0.502833	0.332325	0.434617	-0.0680455371664	316	0.677215189873
TRINITY_DN110921_c0_g1	5.07114661795048	5.00127132150193	4.43432489844831	4.5169241645373	0.020408	3.461820	3.442296	0.153686458778	1502	0.644474034621
TRINITY_DN120298_c4_g4	0.856894382907384	1.01715486668165	2.67077217697939	2.75242246581652	-2.030121	5.153036	10.544694	0.0114539623146	2155	0.386078886311
TRINITY_DN115790_c2_g1	3.96965893856224	3.46778141181019	3.35626686043202	3.20427297113633	-1.328532	0.184578	0.467682	9.88669843592e-06	1411	0.45357902197
TRINITY_DN121656_c3_g3	3.1660499430484	2.81936420257644	3.05156953509823	3.08606088614667	-1.125655	1.131316	1.743123	-0.0754742317369	2668	0.48688155922
TRINITY_DN100411_c0_g1	4.27399690319077	4.89312875699923	-1.48888186078533	-Inf	0.160002	1.632960	1.553512	-0.0683549594514	1847	0.442880346508
TRINITY_DN106653_c0_g1	3.01859183852259	1.69009362278908	5.27783862667038	5.07609259128854	0.450184	0.835082	0.708921	-0.0960086081432	1952	0.603995901639
TRINITY_DN120720_c2_g1	4.37744653786012	4.62594683840596	5.35334178105491	5.26523083478547	-1.032225	17.836064	23.851852	-0.0260414573873	6502	0.442479237158
TRINITY_DN117054_c4_g2	2.85708172295929	4.05008746248766	4.57304919467838	4.62609990898238	-0.177524	4.073271	4.278831	-0.0974184422479	6252	0.457933461292
TRINITY_DN122480_c1_g1	3.84177182112653	3.20255458849096	4.10659873219622	4.1224729604159	-2.322553	6.982255	16.385106	0.0898135936593	8052	0.406482861401
[truncated: 8,125 more rows]
