# Supplementary material for: Phenotypic sexual dimorphism is associated with genomic signatures of resolved sexual conflict
Source: Mol Ecol. 2019 Jun 5;28(11):2860–71. doi: 10.1111/mec.15115 (PMC6618015; doi:10.1111/mec.15115)
Supplement: Supplementary file 1 [file MEC-28-2860-s001.zip › mec15115-sup-0006-PCR.data]

Gene	female_cpm_norm_gonad_average	male_cpm_norm_gonad_average	female_cpm_norm_spleen_average	male_cpm_norm_spleen_average	TD	Pi	tW	Fst	length	gc
TRINITY_DN95203_c3_g1	5.61011541601461	3.53417152960296	3.54969451538014	3.57961700610638	1.669159	7.046326	5.076546	0.353557309891	12469	0.434036410298
TRINITY_DN81279_c2_g1	0.776927193013293	3.40792000982982	2.60365706625246	1.95505899061129	-1.826146	0.858096	1.693227	1.59761763259e-06	2013	0.650769995032
TRINITY_DN95203_c3_g2	2.77415119448651	0.313971178672712	2.58989197597698	2.63521814123768	-0.307626	0.014715	0.025639	0.0	1311	0.450038138825
TRINITY_DN87703_c6_g1	4.79651015704403	2.84400171473293	3.96265772479521	3.87837143607233	1.738364	2.692065	1.841215	-0.0644302241567	3613	0.543315804041
TRINITY_DN80913_c9_g1	1.28226552387008	3.27818691317209	3.39295498753506	3.30014555982982	-0.840404	0.119490	0.212361	0.0236153584777	5135	0.60564751704
TRINITY_DN90050_c1_g2	3.68026800642793	2.0452688503131	6.73622179156855	6.47212711218924	-0.295035	0.024537	0.037228	0.112885462555	1225	0.577959183673
TRINITY_DN82578_c1_g1	5.36857906293714	4.15169430666531	5.48885387781865	5.50566348277414	-0.488744	2.680649	3.046402	0.336939635268	10963	0.524673903129
TRINITY_DN95413_c2_g1	5.37083766092164	4.04164954234299	5.25918575672281	5.32867626759168	-0.868317	4.840782	6.043444	-0.0958438026257	6198	0.556469828977
TRINITY_DN95006_c3_g1	4.02733337250344	4.62658758302387	6.62339148678407	6.61747315180041	-0.081500	0.000739	0.001410	0.0	4900	0.650204081633
TRINITY_DN85918_c2_g2	5.08409539519117	3.41124535697978	1.19605473853047	1.42730005259399	-0.544596	0.046305	0.081691	0.147688060732	3582	0.512841987716
TRINITY_DN96359_c1_g1	3.55245445257986	4.16265440919162	4.30991608207625	4.38373109007668	0.573504	1.290914	1.103111	0.083332444461	4401	0.42013178823
TRINITY_DN88901_c1_g1	4.11627021006859	2.15068188602904	4.41161599505299	4.46896847988913	-0.591514	0.827983	1.009226	0.290847067326	1939	0.585353274884
TRINITY_DN94659_c0_g1	4.04826215522332	3.1216152119227	4.33380955807126	4.45432567377678	0.777295	0.622281	0.480315	-0.238046486331	550	0.596363636364
TRINITY_DN94960_c2_g3	2.4882208587867	2.00275225780199	2.84309102494314	2.5518976185814	0.477428	0.869157	0.751027	0.0832733927943	1723	0.524666279745
TRINITY_DN94960_c2_g2	-1.45566128025092	3.47897167613135	-0.801694740766918	-0.684555736716475	1.639883	2.666328	1.857790	0.0520155027309	1824	0.396929824561
TRINITY_DN88741_c2_g1	3.94123147274622	4.18176580468716	2.55952980040644	2.2109417788416	-1.812730	7.658819	12.734674	0.0685039675979	9435	0.532273449921
TRINITY_DN86066_c0_g1	5.65295612691622	4.06933349817287	1.04278923875924	0.655399058365046	-0.368979	1.859899	2.057779	0.332256245504	4740	0.47805907173
TRINITY_DN94572_c0_g1	4.07587046917107	3.05905525419932	3.75265997469102	4.07883405403609	-2.101612	3.210498	6.183832	0.0297742133942	8452	0.472077614766
TRINITY_DN83100_c1_g2	3.02964757333777	2.64380495714575	1.91735699026012	2.10869879245362	1.067232	4.460818	3.547994	0.183822599311	1747	0.652547223812
TRINITY_DN95751_c6_g1	-0.92221563893453	4.35024129394207	-1.37976909234615	-0.699947944943701	1.802621	10.317893	7.330109	0.225525986133	1339	0.634055265123
TRINITY_DN92849_c1_g2	1.6695730224068	1.93901466513364	1.75755155814855	1.42113417749119	1.125550	1.071829	0.784582	0.0546282484926	1053	0.564102564103
TRINITY_DN89453_c1_g1	2.93355304025226	2.69793270350125	3.32602726020207	3.04238747648279	1.910319	4.936239	3.373380	0.37543943445	3836	0.421011470282
TRINITY_DN86474_c8_g1	0.446723789668471	3.92486735500466	1.52971042102188	1.39387311358974	-0.404038	0.020640	0.038268	0.00396825396825	855	0.590643274854
TRINITY_DN95355_c3_g1	3.14467829705518	3.86024064627798	5.02222048555902	5.02540968057497	-0.037002	1.795506	1.813394	-0.138134718961	2061	0.500242600679
TRINITY_DN95355_c3_g4	1.81136894766311	2.18736852757149	6.52820907702274	6.84657059081381	-0.714841	0.188172	0.281534	0.177765671345	2463	0.413317092976
TRINITY_DN96515_c4_g1	5.20317424263612	5.07273715806018	5.36964781835258	5.23247332507069	1.711889	4.791651	3.386386	-0.0237439177213	5067	0.439115847642
TRINITY_DN84589_c8_g1	1.80934132678334	4.08435616365965	1.85673155285841	1.58084207310462	-0.738451	1.784916	2.204257	-0.16724868887	2488	0.362942122186
TRINITY_DN95968_c6_g1	2.73603858004345	2.12675999954985	2.9274155753187	2.92810003712288	0.044003	0.692852	0.682668	-0.120639258156	726	0.512396694215
TRINITY_DN86960_c3_g4	0.625646526914692	2.86233236224136	-Inf	-Inf	-0.735159	0.730848	0.945527	0.271986944716	781	0.440460947503
TRINITY_DN86960_c3_g3	4.48425219995555	3.88619074595529	4.40364954722054	4.36659310489473	-1.198197	1.106824	1.641212	0.210749084216	873	0.486827033219
TRINITY_DN86960_c3_g1	6.0278377269576	5.66640018289366	5.12526847387664	5.2651165412053	0.174485	5.957669	5.727673	-0.10602833275	2725	0.555229357798
TRINITY_DN81499_c5_g1	4.53240787293865	3.78355453865378	4.88007836719008	4.86573081812723	-0.849873	0.195884	0.314649	0.0	4775	0.48942408377
TRINITY_DN91760_c0_g1	2.15454753722016	3.26309737370588	2.0053119450704	2.04563039981282	2.087700	2.137564	1.342879	0.5714288	1001	0.518481518482
TRINITY_DN84146_c2_g1	2.17747061049711	3.70919997284376	1.52537281303514	1.48659343299549	-0.530631	0.055288	0.092050	0.0	2680	0.663432835821
TRINITY_DN95267_c2_g1	4.41440189653255	3.30574916770157	4.2183726619118	4.23651053118962	-0.437003	0.040542	0.065864	0.998743589359	2993	0.628466421651
TRINITY_DN85548_c2_g1	5.93388626725755	6.91041921833687	5.54040338218057	5.53052689489942	-0.091807	0.251640	0.263154	0.0	2101	0.412184673965
TRINITY_DN91824_c2_g2	1.25595179473969	0.348471142371803	6.25999733688078	6.47029386846605	0.035369	1.957144	1.939083	0.0566814441047	4489	0.389619068835
TRINITY_DN83245_c1_g2	3.21706692207568	2.59597845982829	4.01938015327312	3.96280337347264	-0.949503	0.155114	0.278249	0.0303867403315	5205	0.587704130644
TRINITY_DN93093_c1_g1	4.94062258635417	2.77092226959304	3.50232916769811	3.23375842147436	-1.169066	0.202648	0.389123	0.00621268566272	3224	0.565756823821
TRINITY_DN85296_c3_g1	4.77987444590544	3.51059435770441	4.52310827227846	4.43609042909849	2.189883	4.599516	2.988019	-0.165004169014	2894	0.498272287491
TRINITY_DN77214_c0_g1	1.76602490729159	0.789509691768882	-Inf	-Inf	-0.070975	1.478845	1.508442	0.33069002867	1279	0.398749022674
TRINITY_DN79982_c3_g1	5.74535167838785	2.86390139633028	3.60007923882785	3.73676728409702	-1.722614	0.854939	1.612392	0.00810278445157	4328	0.534658040665
TRINITY_DN88568_c1_g2	4.31145372661927	6.18528247314828	5.47738453238634	5.47737240571868	-0.636891	1.450104	1.749103	0.0186412345277	2880	0.657291666667
TRINITY_DN92613_c2_g1	4.88231135446444	4.4833561409433	4.99408411565471	4.94897624210771	-1.088044	0.186446	0.348356	0.00183520400021	8751	0.442692263741
TRINITY_DN85400_c4_g3	4.47574107459684	3.84629206238572	3.11552522102323	3.2442452721672	-0.597741	0.054250	0.096804	0.000330360092501	4237	0.575643143734
TRINITY_DN90608_c3_g1	4.48502040442524	4.456241571408	5.22568128431941	5.20044316966412	1.748412	1.062039	0.664753	0.571312368979	2028	0.524654832347
TRINITY_DN88261_c3_g2	2.76224537358027	2.64897051752576	1.95657833833223	1.82819368124392	0.892123	0.521131	0.380768	0.639749063999	1081	0.401480111008
TRINITY_DN94125_c0_g3	5.26590451208521	5.55894151215895	5.36476778421079	5.36836128150464	1.017379	4.995101	4.022246	0.0932962066663	3612	0.484772978959
TRINITY_DN93444_c0_g2	4.17639695822895	4.20414270152935	4.62269826132713	4.49186226712634	-1.138121	0.967320	1.419806	0.134201573504	1367	0.427944403804
TRINITY_DN95444_c1_g1	4.85778172856114	5.05668796218177	5.61397450733421	5.70769226981314	-1.823668	3.160017	5.460675	0.0439506259939	3602	0.610216546363
TRINITY_DN88539_c2_g1	3.65117341783718	4.82763109519212	3.47088375414181	3.47602084393918	-1.227029	0.209279	0.412343	1.19976964423e-05	2636	0.644157814871
TRINITY_DN88539_c2_g2	3.10716039135505	2.38090608940109	2.78885110876123	2.76969964922883	2.209775	2.200401	1.353888	-0.238027881693	1325	0.596981132075
TRINITY_DN90928_c6_g1	0.113891227243801	2.05169924078543	2.08600496173449	2.20093032915731	-0.456890	0.160405	0.210659	0.103152416618	1855	0.494339622642
TRINITY_DN89537_c7_g1	1.8759692341262	-Inf	-Inf	-Inf	-0.482465	0.318359	0.396199	-0.0442818945228	1641	0.410115783059
TRINITY_DN91663_c6_g5	4.04323839341311	6.17486562716636	3.89133114131596	3.7731973804161	1.697915	10.125577	7.316301	-0.0766187000201	5708	0.552207428171
TRINITY_DN83342_c9_g1	3.16214349908218	1.15032465411136	2.58724807016162	2.3435734042462	-0.519295	0.044164	0.076815	0.0104712041885	1984	0.663306451613
TRINITY_DN96044_c5_g1	2.61925444244329	3.45592402012319	2.98145257090352	3.07163618241827	-1.289274	0.652534	1.063214	0.142425378488	4249	0.506001412097
TRINITY_DN90704_c5_g1	5.02974946909414	4.73710550461898	5.32148244310522	5.36027014085282	-0.376815	0.017139	0.032172	0.0	4397	0.400955196725
TRINITY_DN90947_c7_g1	4.85227270073773	1.51712310068163	1.1732885783427	0.398960420758496	0.881288	2.026646	1.634824	-0.0896869745223	2264	0.496024734982
TRINITY_DN94863_c1_g1	3.00095963441972	4.02968959141289	4.05035350095654	3.84051037554788	-0.470781	0.036500	0.063188	0.196674364896	2843	0.400281392895
TRINITY_DN82071_c1_g1	3.07548962173216	3.26011661023718	4.51120809462943	4.37220033519669	0.911179	7.820791	6.475401	-0.097390046427	446	0.529147982063
TRINITY_DN77505_c0_g1	3.18756996338253	2.31249035479687	3.01565078037753	3.03624462349941	-0.338064	1.736386	1.906644	0.0381381806687	2179	0.648462597522
TRINITY_DN95723_c4_g3	3.99009320416384	3.02351787997294	4.34958514575143	4.40063676343657	-0.331137	1.530491	1.681049	0.142865816927	1811	0.53119823302
TRINITY_DN96139_c0_g2	3.57585739879637	4.33564216362755	3.90434161390653	3.91755376578333	-0.275162	1.917252	2.065263	-0.0268280692048	2937	0.400408580184
TRINITY_DN89184_c0_g1	-0.295842749358815	2.24688316453877	-Inf	-Inf	-1.568615	1.847343	3.008534	0.410921011047	961	0.557752341311
TRINITY_DN91265_c1_g1	3.26648588863773	3.83355578141878	3.18936986437137	3.0143025457839	-0.927325	0.236349	0.382723	0.0152102031176	7363	0.447915251935
TRINITY_DN86957_c0_g1	1.44823873588067	0.929481414798469	1.38352492714564	0.589196018933415	-0.420072	0.026531	0.046899	0.00633484162896	811	0.63748458693
TRINITY_DN84546_c0_g1	1.70534622223208	3.97371605959332	-0.584456787033008	-0.789205365469385	0.861764	1.208298	0.954832	-0.0115358932004	2685	0.457355679702
TRINITY_DN82042_c0_g3	6.98297886004705	7.21445034632343	7.54499369867295	7.68767332278529	1.644344	1.589609	1.065122	-0.103391873702	1877	0.654235482152
TRINITY_DN87151_c9_g1	4.90074091955619	5.06745686968522	4.62235282108181	4.51795835795964	-1.143346	0.406816	0.667304	0.00755658266388	6442	0.430145917417
TRINITY_DN86259_c6_g1	3.73613060826766	3.86915523245259	3.97144489609503	3.82869921298956	0.708943	0.526519	0.409679	-0.178873586445	4247	0.408759124088
TRINITY_DN84990_c2_g2	2.95941160164638	1.99206524151079	1.60774584561117	1.72393266071947	1.030525	0.487924	0.337544	0.0	722	0.44459833795
TRINITY_DN91202_c2_g1	2.93715374317697	3.12345290799556	2.49404659689465	2.50918326431735	-1.882836	1.018464	2.007954	-0.00101531867906	1453	0.42395044735
TRINITY_DN88943_c0_g1	4.33764711995036	3.89601286542547	4.87658676040317	4.65204117171755	1.392161	2.293970	1.665661	-0.190480941176	2711	0.607524898561
TRINITY_DN91249_c3_g1	2.30344837371407	1.68020681150009	1.81374935666726	1.76481039088399	-1.279562	0.320041	0.587136	0.0154631946842	2619	0.491027109584
TRINITY_DN94797_c3_g1	1.78914860894731	2.64478521964762	1.86480794394588	1.56959805817834	-0.342982	0.018333	0.031973	0.236363636364	1853	0.424716675661
TRINITY_DN93999_c4_g10	3.97356460114789	5.21206778599596	4.1726502380418	4.1297877154524	0.799958	1.972725	1.619699	0.23428189609	2436	0.41091954023
TRINITY_DN96134_c6_g1	4.25961951603966	4.30040340449032	4.67442606996952	4.64231821884611	-0.300458	1.213098	1.326374	0.142856142856	1786	0.456886898096
TRINITY_DN93364_c3_g2	3.50513070450566	4.46906422298766	4.64693234417434	4.74526532935192	-1.158025	0.614950	0.955809	0.034119301227	7232	0.404037610619
TRINITY_DN93869_c2_g1	5.01277892337503	5.5094773243108	4.79347702805808	4.92722415168926	-0.048230	0.994061	1.008835	0.074071210182	4573	0.433850863766
TRINITY_DN92253_c0_g3	4.7651534374281	4.11473759734711	4.93748532805908	4.8512481205943	-2.173647	3.168298	6.294490	0.0	5311	0.412351722839
TRINITY_DN80945_c3_g2	3.06683059266051	1.88783264311217	1.88026409289059	1.75699500962606	-0.420368	0.026084	0.046339	0.0198412698413	1911	0.481946624804
TRINITY_DN92613_c1_g1	0.32319048474962	1.59000472539641	-Inf	-Inf	-1.186796	0.275178	0.496781	0.0357063108829	1218	0.582922824302
TRINITY_DN79908_c2_g1	4.46236985064402	4.38232648349044	3.7377203756255	3.6027277709291	-1.017822	0.817587	1.164920	0.331233034531	7630	0.463302752294
TRINITY_DN93898_c8_g1	3.84296044768079	3.70052811938531	1.86308699728851	2.21902963164252	0.756523	1.674233	1.380068	-0.235865898178	3527	0.46867025801
TRINITY_DN95827_c1_g1	0.65473731024367	3.86127913025138	2.94440895399427	2.78367332910132	-2.001071	1.780498	3.450483	0.000583656073525	2274	0.606860158311
TRINITY_DN83213_c1_g1	4.36152605038122	4.40367152304386	4.32394724330538	4.32190444875086	-0.070565	0.570046	0.584735	0.111846946284	1652	0.63196125908
TRINITY_DN81307_c8_g1	3.09914554360984	3.54305606729474	4.04714942354047	3.98564048081879	-1.679353	2.796968	4.613918	0.0419168880136	3841	0.458734704504
TRINITY_DN91171_c1_g2	1.99573300178932	3.80769762922533	1.68877458207973	2.41878345281788	-0.313084	0.615528	0.688414	-0.19853114154	1504	0.418218085106
TRINITY_DN93856_c0_g1	4.83113352015719	3.61658053679317	5.10654804741165	5.05157113181646	1.875221	8.082334	5.643837	-0.170733178016	5107	0.637947914627
TRINITY_DN87653_c3_g1	2.48227993836195	1.86244193774156	3.70478947854319	3.69826401748466	-0.866552	2.132331	2.720424	0.181479189223	6135	0.39315403423
TRINITY_DN87101_c6_g1	4.94150164534964	5.44877153167061	4.69656518250528	4.72232195502025	0.720519	1.242677	1.020137	0.285687241365	2634	0.626044039484
TRINITY_DN90453_c0_g1	3.88551508673939	2.86160818529619	2.77973749222021	2.97866414610299	0.744476	1.662790	1.374260	-0.232563898642	1507	0.528865295289
TRINITY_DN87101_c6_g4	2.9297141629423	2.31177023860086	4.14347356296086	4.13190049554333	-1.140930	0.167636	0.332620	0.0	1102	0.59891107078
TRINITY_DN86342_c5_g1	0.759704410559881	3.88016677354583	0.174865643750356	-0.000646432650405004	-1.356392	1.221906	1.904344	0.16242307879	4868	0.427280197206
TRINITY_DN86739_c1_g1	5.11748745028465	3.03645368779617	0.440692833206344	0.450566582821426	-1.315036	0.299379	0.567724	0.00141966619747	5007	0.467545436389
TRINITY_DN91313_c4_g1	4.47480033011941	6.12887194699185	3.84980660534061	3.78776101705832	-0.102526	2.154706	2.213123	0.290811059846	11749	0.394671886969
TRINITY_DN83064_c1_g3	2.09315109281771	3.53019307277965	3.05123367810819	3.28141628612347	0.130277	3.011012	2.917117	-0.0154076151379	5928	0.481106612686
TRINITY_DN79990_c2_g1	2.23517573429818	3.08429003979078	2.52373721830131	2.57037543467812	0.947255	2.999105	2.417716	0.428456550636	2679	0.521836506159
TRINITY_DN79274_c6_g1	2.70361419836657	2.51724846179322	2.118193541315	2.58102281853347	-0.226495	0.008435	0.014440	0.0	1670	0.59880239521
TRINITY_DN81503_c2_g2	5.72249810491068	5.1680081711628	6.69464808668808	6.69637547743072	1.373181	0.532755	0.333765	-0.206684474871	3345	0.473542600897
TRINITY_DN87550_c2_g1	2.34133030042244	4.09881394298546	2.23013289510557	2.04082671868759	-0.314899	0.341038	0.391457	0.154739522197	1129	0.55358724535
TRINITY_DN87466_c0_g5	0.53370798509075	-0.40273260901851	4.35090987417245	4.50841790165638	-0.398621	0.023600	0.041807	0.035570223689	1827	0.579638752053
TRINITY_DN87466_c0_g3	5.55986138617938	6.16851014302172	5.3842170862829	5.04957968137858	0.789236	2.087475	1.721662	0.285714666667	5017	0.483157265298
TRINITY_DN88383_c3_g2	4.20691193338688	4.99795314844829	3.99379121538549	3.85176507516833	-0.752216	1.193909	1.507417	0.120819902453	6212	0.450740502254
TRINITY_DN85493_c0_g1	3.92282275204205	2.37830999003057	5.11582676657591	5.52578497567322	0.491598	1.952480	1.724337	-0.0542675875863	4123	0.428328886733
TRINITY_DN88383_c3_g1	1.37301590922107	-0.805713213126963	-1.19651094597132	-Inf	-0.299857	0.016360	0.027371	0.21041441307	260	0.415384615385
TRINITY_DN89321_c1_g1	3.19581428152994	0.850599944892602	1.71431467654248	1.92339591898303	-1.134062	0.255683	0.455884	0.0540905794713	3872	0.598915289256
TRINITY_DN95518_c6_g1	4.76185989450623	4.64153018534268	4.06756752198854	3.97990459924324	1.735109	18.378832	13.309560	-0.0676425684421	5819	0.424815260354
TRINITY_DN90553_c1_g1	-Inf	-0.497624204937533	-Inf	-Inf	-0.400797	0.253807	0.309223	0.0244410584906	354	0.607344632768
TRINITY_DN83911_c9_g1	4.26893578532126	2.14264700056358	5.33021816265585	5.29064536850004	-0.903945	0.267406	0.418404	0.0785264178381	5022	0.415173237754
TRINITY_DN86343_c1_g4	0.330145514330265	4.3882927197049	-0.217175190174711	-0.361935497833308	-1.340781	0.385189	0.701413	0.247460370547	3538	0.430469191634
TRINITY_DN91775_c4_g2	4.55888863629629	3.62106241478129	4.28188431950652	4.35713742251306	-0.102071	0.001602	0.002784	0.0294117647059	1915	0.61044386423
TRINITY_DN80121_c9_g1	1.88539345699679	2.43088171969742	0.531823803732748	0.746367334666257	-0.881242	0.164729	0.279264	0.0178639715925	1966	0.466937945066
TRINITY_DN80891_c8_g1	-Inf	1.00953941009498	-Inf	-Inf	-1.327731	1.175186	1.818514	0.00893959874516	760	0.556578947368
TRINITY_DN81003_c0_g1	4.90037074205628	3.73253559488559	5.61770946998739	5.52620802045705	-0.401122	0.019637	0.036784	0.0	4256	0.643327067669
TRINITY_DN96682_c4_g1	2.79684298637646	2.83886877969542	2.45691495091605	2.37668400680783	-0.344810	0.023739	0.038914	0.00884955752212	527	0.417457305503
TRINITY_DN96074_c2_g1	4.12656901905994	4.54263086408556	5.14618905688308	5.22386534027294	0.391104	1.851203	1.673982	0.0354984846887	3766	0.48088157196
TRINITY_DN80259_c2_g4	3.77703011130861	3.01255303149394	3.17602646609134	3.18609154228921	-0.393371	0.407122	0.478821	0.319255700044	2727	0.474514118078
TRINITY_DN93828_c2_g1	4.19279506893736	3.78764370230143	3.9166778956744	4.04742387822992	1.929431	3.931214	2.650627	0.432818544052	3104	0.367590206186
TRINITY_DN94729_c10_g1	0.450552779443912	1.53707437091457	4.74504370571365	4.91475851292097	-0.434903	0.045526	0.071931	0.0309278350515	2508	0.578149920255
TRINITY_DN82009_c7_g1	3.5178295321917	0.263708293016531	1.94221793429642	2.06634143450882	-0.611988	0.051719	0.094795	0.0	2290	0.556768558952
TRINITY_DN88013_c0_g1	4.23566760186957	5.03663926276203	4.65018664712673	4.68378215065033	-0.342408	0.013328	0.025439	0.177725118483	1481	0.601620526671
TRINITY_DN90774_c3_g1	1.46352381627888	2.65182032198638	3.8650743531449	4.04851744164408	-0.303227	0.013204	0.023503	0.0	1964	0.394602851324
TRINITY_DN81791_c4_g3	5.51906366272313	5.32090216804774	5.70639108739493	5.67530584033199	-0.236570	0.311057	0.346121	-0.199913635927	4595	0.423721436344
TRINITY_DN96313_c1_g1	0.60106569028108	5.24418069836108	-1.46086211396778	-Inf	0.041169	0.546952	0.538840	0.0191693290735	1300	0.465384615385
TRINITY_DN79870_c0_g2	-0.132537509014725	3.1789785244108	0.892639794455968	0.515947139942438	0.979629	2.330984	1.849700	0.104759113581	2466	0.442822384428
TRINITY_DN81086_c0_g1	0.0758708784212178	2.51933088994382	-Inf	-Inf	-0.802317	0.205820	0.318858	0.102303452191	1628	0.487100737101
TRINITY_DN87981_c2_g1	4.0033376216696	2.52914942973716	2.78014624100204	2.51550658634381	0.386620	1.294421	1.162679	0.0635587841174	3437	0.483561245272
TRINITY_DN81584_c3_g1	1.73057225791168	-0.769248901768172	-Inf	-Inf	-0.792253	0.164139	0.263599	0.11459393446	2136	0.417602996255
TRINITY_DN93802_c1_g2	3.24300565353077	3.50325661999045	3.44474138436727	3.20108555002131	1.546565	1.128267	0.747036	-0.209901128254	3540	0.489548022599
TRINITY_DN88257_c2_g1	5.16379897952513	4.41963047714951	0.470143124679742	0.255994366148916	-1.334438	0.497265	0.861384	0.903296629855	7114	0.395839190329
TRINITY_DN89590_c1_g3	3.20970809142231	3.52987399251686	4.07495669023977	4.03015457132287	-1.175379	0.513861	0.824691	0.309973086463	4731	0.621644472627
TRINITY_DN96561_c1_g1	4.69226469865252	5.50354952542025	5.70834106497843	5.7616853848116	0.157776	10.754997	10.391343	-0.137033391474	9863	0.414681131502
TRINITY_DN92454_c0_g1	3.52004018795922	5.23730869083548	4.16052135085432	4.17059001241142	0.620242	9.859727	8.657521	0.173846696476	9522	0.466078554925
TRINITY_DN91473_c7_g2	3.22219572527503	1.19505514842458	3.43650555793458	3.4963093828857	-2.061303	1.852280	3.668045	0.0063165813259	1375	0.714181818182
TRINITY_DN86540_c0_g1	4.61622011030637	3.5521187466035	4.06842712445496	4.06133166184052	-1.822231	0.864491	1.700854	0.0	2274	0.395778364116
TRINITY_DN80939_c6_g1	2.59417455183104	3.30407740166833	3.17643029168825	3.15385737869253	0.734551	4.972021	4.236210	0.406602726212	2538	0.42828999212
TRINITY_DN84839_c4_g1	3.1095180726243	2.89215641403502	3.13158343515108	3.04988579321519	1.016194	1.017780	0.763420	0.251027111124	1564	0.471227621483
TRINITY_DN91852_c2_g2	5.41600152060194	4.52180998428325	4.49311875219825	4.48798024269954	-0.652718	0.098377	0.159620	0.184897416413	3814	0.421866806502
TRINITY_DN92404_c6_g1	3.04130037562141	4.35172565575469	4.41099197675351	4.39801530643845	-0.748765	1.549890	1.930921	-0.140990210005	3748	0.493062966916
TRINITY_DN96223_c2_g1	3.11401224970643	2.80212318812263	0.316595917169538	-0.145430200495745	-1.454241	0.337925	0.670256	0.0	328	0.454268292683
TRINITY_DN83577_c5_g3	1.15548725776157	0.61756561569173	0.861578891844627	0.94938075859725	-0.457205	0.073457	0.108000	0.352670201939	886	0.609480812641
TRINITY_DN80104_c10_g1	4.1460283357372	4.11296815449652	3.71792072907225	3.55343501446758	-1.064579	0.191766	0.350906	0.0101127383048	2383	0.46034410407
TRINITY_DN87667_c2_g1	1.57632949046614	-0.630619465656183	2.55298305518991	2.61548392036344	-0.450412	0.047939	0.076122	0.0	1828	0.532822757112
TRINITY_DN87704_c1_g2	5.99139643701774	4.14455875990565	6.82601518967235	6.97708339895944	-1.235499	1.629225	2.376624	-0.0925650079004	22199	0.444974998874
TRINITY_DN81746_c3_g2	4.33126652930451	2.77585830327109	3.52199263676099	3.40187548828202	-0.701231	0.130689	0.207047	0.0	3709	0.579940684821
TRINITY_DN96154_c2_g1	4.27780820508598	3.94788664985289	4.24414560202062	4.24715994791872	-1.771908	1.422426	2.566531	0.012652314303	4128	0.396317829457
TRINITY_DN96135_c1_g1	4.37848842352119	4.90742563881132	3.84473793336016	2.45055781322589	-0.399297	0.020857	0.038282	0.0417536534447	1500	0.478666666667
TRINITY_DN93374_c7_g1	4.72854676642631	2.89469548748333	1.42714084719253	1.39355540105271	-1.018231	0.238244	0.404776	0.0726301087023	4940	0.452226720648
TRINITY_DN86544_c3_g1	-0.81188611527728	6.07538826741459	3.01118919986006	2.92798425462349	-1.582761	0.726206	1.321077	0.140812490964	10568	0.533308099924
TRINITY_DN89106_c3_g3	4.20588273832987	4.45398068982697	4.19980703802061	4.07790719921278	-0.953922	0.211220	0.354803	0.255230630647	6801	0.524187619468
TRINITY_DN86016_c3_g3	1.29348989902686	1.62578087961123	-0.239012597414911	-Inf	1.282597	2.770965	2.077627	-0.0159904277023	1476	0.428184281843
TRINITY_DN89106_c3_g1	3.57747672603615	3.10011615184204	0.84837588879275	0.768275500358727	0.132560	0.714726	0.684004	0.273616451666	3664	0.518558951965
TRINITY_DN94207_c1_g1	5.79412568117757	5.4808267854262	5.27083755496668	5.32958952406301	0.119472	7.160079	6.971135	-0.0950816860611	11059	0.533863821322
TRINITY_DN92495_c0_g1	4.49647064168471	3.05120736998259	3.23091302635137	3.24814592140878	-1.746039	0.682067	1.349086	5.39500422609e-05	1775	0.503661971831
TRINITY_DN81917_c2_g1	4.60215205203044	4.97932077100678	3.61347124617477	3.64851680167545	-1.105922	0.390556	0.633722	-0.0199387831711	4501	0.423017107309
TRINITY_DN85398_c3_g1	5.42414966118077	5.02169890514539	5.2304443659938	5.13978607976457	0.789593	1.941530	1.596990	0.0161783843056	6285	0.396340493238
TRINITY_DN82890_c5_g1	4.71886735941612	4.47731989830392	6.13118846294127	6.0937359931544	-0.863990	0.171023	0.284607	0.33851989591	15440	0.392357512953
TRINITY_DN90520_c2_g1	4.54144691411711	4.05176102253409	4.15096036294922	3.92800285093631	1.502868	10.791997	8.066793	0.392886893822	9270	0.44854368932
TRINITY_DN84749_c2_g1	5.11634883124848	3.93201963806972	4.84902474003446	4.9484675924868	-0.514285	0.222647	0.291202	-0.104903585615	4381	0.408582515407
TRINITY_DN89236_c1_g1	4.09039759027919	4.13632315370743	4.78315497216294	4.8695255625384	-0.358452	5.405957	5.890843	0.120011380268	10680	0.434925093633
TRINITY_DN92329_c2_g1	2.47851302971916	3.22916662252399	3.04997220955149	3.02054942459657	-0.572908	0.077071	0.123702	0.0	2342	0.403928266439
TRINITY_DN87659_c1_g1	-0.586900195880184	-Inf	1.22636471815591	1.3404502277802	0.827240	0.550968	0.413765	0.543072359532	1116	0.482078853047
TRINITY_DN87847_c1_g1	1.07439423613993	1.39305192782344	2.89840359587933	2.80430994088329	0.830574	0.631656	0.480020	-0.117248262701	901	0.497225305216
TRINITY_DN82108_c0_g1	4.75049004024407	4.79356093654389	4.14874396979047	4.24585260827053	2.083976	2.119570	1.331520	0.0231407348049	848	0.564858490566
TRINITY_DN88574_c2_g1	4.61919934692863	3.85526480966744	2.05716138908311	1.98401160331606	-1.070943	0.220597	0.392303	0.0061251479084	8062	0.478293227487
TRINITY_DN88574_c2_g2	4.64943256942954	4.97498712095466	6.07460953784355	5.98218818272407	-0.236121	4.413497	4.671870	-0.193095083313	10919	0.394633208169
TRINITY_DN88473_c1_g3	4.54129489998973	4.44616474377322	4.58422031506013	4.59888049774371	-1.012550	0.247737	0.416342	0.0868556273827	5587	0.369071057813
TRINITY_DN84977_c6_g1	1.201983762381	0.0666515723443095	1.01313300939224	0.509242601534709	-0.210104	0.654065	0.703732	0.266873591428	972	0.528806584362
TRINITY_DN93017_c1_g2	4.62158207728175	4.38831991448073	4.56745288594905	4.61223622756913	0.331469	5.374593	4.989543	-0.180870528977	2081	0.543008169149
TRINITY_DN92409_c1_g1	0.0189507972383432	2.96579088447525	-Inf	-Inf	-0.431136	0.026803	0.047951	0.270023557126	690	0.452173913043
TRINITY_DN95482_c0_g2	1.65819805570005	-0.0289885069456733	-Inf	-1.12400065218372	-0.777901	0.175173	0.275440	0.345330567946	1325	0.56
TRINITY_DN95482_c0_g1	3.97680220156243	4.61611795655673	4.42745780365869	4.45362481596868	-0.254650	0.608091	0.666031	-0.2	560	0.567857142857
TRINITY_DN88166_c0_g1	3.68631062038173	1.54764212145366	-Inf	-1.43772383576649	-0.093598	0.844376	0.870102	-0.214948286212	3661	0.419011199126
TRINITY_DN96721_c7_g1	5.18564339915593	3.66382819343662	5.33988143939593	5.43708326407603	1.839769	37.815141	27.086649	-0.132440831473	3372	0.511565836299
TRINITY_DN94363_c0_g2	7.66026201187842	6.93659356460541	5.94753203472169	6.02599550728423	1.760796	8.593405	6.124415	0.0294435072038	4798	0.538557732388
TRINITY_DN83482_c3_g2	3.52557296384556	3.14993384982548	2.9850099656079	2.7145803040736	-1.410787	0.557018	0.979990	0.000357406251773	6063	0.432294243774
TRINITY_DN81399_c11_g2	3.97015488600199	5.33265851040029	3.31561608706808	3.33570644796929	-1.003353	0.401555	0.618541	0.194519704433	5020	0.416733067729
TRINITY_DN83080_c0_g1	4.30318509272665	2.47921504385744	3.7649574161643	3.64103006123807	2.164179	6.537592	4.327655	-0.0953270408255	763	0.636959370904
TRINITY_DN78061_c0_g1	1.29768259850795	0.764930064504251	-Inf	-Inf	-0.333298	0.016571	0.029229	0.00787401574803	816	0.531862745098
TRINITY_DN80905_c0_g1	2.62751060353595	4.15798977671821	2.20749845880296	2.20977384586159	-0.572654	0.116067	0.172149	0.320090093943	1787	0.358701734751
TRINITY_DN92622_c2_g2	2.79392138703803	2.8409300448941	3.50996672438084	2.8066417797115	0.749046	4.318733	3.660168	0.12877263801	1597	0.415153412649
TRINITY_DN91563_c1_g1	4.70988547291571	4.32072791015926	4.65599727251849	4.59479619743225	-0.775209	2.202908	2.730719	-0.179938746095	4927	0.423990257763
TRINITY_DN85809_c0_g1	5.65070586030085	4.99495492406865	5.32758279144991	5.34081915832889	0.457824	2.736886	2.452474	-0.20661664814	4581	0.61776904606
TRINITY_DN83803_c1_g4	-Inf	-0.965414752370517	2.11242884696248	1.79931693775321	-0.577109	0.057946	0.099690	0.010818933133	802	0.683291770574
TRINITY_DN83803_c1_g5	3.96872830130757	2.07566992055086	3.7369539322582	3.61513283505446	-2.079842	2.586279	5.012412	0.00120199939622	3101	0.657529829087
TRINITY_DN89878_c5_g3	4.40518343986243	4.46262216122118	4.95235954661646	4.64194825608469	1.952577	2.020245	1.296830	0.0786089557088	5627	0.355251466145
TRINITY_DN95724_c0_g4	4.29747072074882	3.54538258223395	3.36980252318887	3.50525823665585	-0.400128	0.989809	1.122577	0.142657713048	2362	0.474597798476
TRINITY_DN93087_c2_g5	4.49694081286456	3.61215699675334	4.89056177790764	4.87167329897007	-0.157252	0.004084	0.006971	0.0	3650	0.435890410959
TRINITY_DN96076_c2_g1	5.29174728692797	6.583181945514	4.7550808788167	4.52902864076692	0.235020	2.385335	2.249582	0.264690384213	5019	0.528392109982
TRINITY_DN81754_c1_g2	3.31208020442191	1.32637763603484	3.22589638273716	3.14555147542536	1.809168	4.496154	3.115548	0.313349882373	2034	0.66814159292
TRINITY_DN83744_c4_g2	0.748471565635451	2.06664856284145	-Inf	-Inf	0.751259	1.491339	1.224952	-0.00262777754967	1996	0.526052104208
TRINITY_DN80023_c0_g2	4.75122147059416	5.53036338043362	5.39411884502755	5.37281757836252	-0.179443	0.005874	0.009781	0.0	1456	0.631868131868
TRINITY_DN94666_c2_g3	1.64928444872391	1.21953299163884	-0.364734329299386	-Inf	-0.337713	0.019067	0.032641	0.0	489	0.429447852761
TRINITY_DN91985_c2_g1	3.0908632117136	3.39649348797998	3.45655492006923	3.66341069561221	0.418244	1.122593	0.995714	-0.142858	955	0.383246073298
TRINITY_DN92069_c2_g1	3.13632393206925	3.47045450504409	3.46147089663978	3.39134626231478	1.354081	0.533254	0.336161	-0.0714677163212	961	0.422476586889
TRINITY_DN95218_c1_g2	2.62215789037566	4.12212859383462	3.70523991564582	3.79070905306042	1.629680	3.864444	2.748614	-0.184722703154	2208	0.471920289855
TRINITY_DN83830_c3_g3	4.31537079188631	0.681256361915437	-0.472533629445923	-Inf	-0.963412	0.197638	0.338460	0.0652173913043	2277	0.403162055336
TRINITY_DN91058_c2_g1	0.827074629811531	5.87851081959156	-0.239903467484787	0.0532201541063119	-0.189446	1.858059	1.955470	0.113360831056	1045	0.51961722488
TRINITY_DN85530_c3_g2	0.475036029159487	-0.491990029544194	1.71333187358199	1.5022655572936	0.578617	1.158894	0.984790	0.0998950106097	1208	0.465231788079
TRINITY_DN80529_c2_g3	2.00884755617074	-0.321639587396877	-0.547992475674217	0.438798482816839	-0.431474	0.030064	0.052184	0.0232558139535	803	0.503113325031
TRINITY_DN91114_c1_g1	4.03328562118722	2.94194825203394	5.30352602031693	5.37311226241444	1.145228	21.153891	16.931685	-0.0216686935798	1497	0.633934535738
TRINITY_DN85561_c1_g1	0.787377331082069	1.37557584896329	1.270909235616	1.3886517725643	-0.456611	0.026715	0.049483	0.000317258883249	833	0.563025210084
TRINITY_DN90505_c4_g2	2.21843285543908	3.60304373270988	2.06466550346535	2.10519101890523	-0.342032	0.271275	0.319525	0.144510123196	2918	0.461274845785
TRINITY_DN92501_c5_g2	3.19365687408791	2.79471414059617	4.02780587913776	4.01427806433222	-0.793595	0.113363	0.197431	0.00675401864109	3472	0.506624423963
TRINITY_DN90171_c3_g1	3.22666848221613	3.49400760848494	3.85079483050699	3.83322023002523	0.703233	3.503420	2.986197	2.96296296301e-07	1523	0.47209455023
TRINITY_DN94686_c2_g1	7.57496043986995	7.03934982040571	6.58082658532671	6.65162706000928	1.301451	19.137930	14.898680	-0.0499632794411	14268	0.45451359686
TRINITY_DN93426_c1_g3	3.34316341347501	3.42153957687971	4.3822637508235	4.34839335338976	-0.850367	0.874698	1.164880	0.649751666824	7643	0.439617951066
TRINITY_DN90085_c2_g1	5.54032412847205	4.01100256884928	6.11299032462032	6.02359198321473	2.186521	2.658934	1.670034	-0.0713665941	2357	0.579974543912
TRINITY_DN90085_c2_g3	2.73060608246245	4.38519296648017	2.27945431191587	2.27097029884567	-0.534138	1.983797	2.297877	-0.188415625051	1382	0.577424023155
TRINITY_DN87960_c0_g1	2.29849408141759	2.04836364799568	1.07088321332038	0.576584391739987	-0.745210	0.093205	0.164272	0.0387596899225	2281	0.41516878562
TRINITY_DN82014_c0_g3	2.39854110885578	0.379871892133736	-Inf	-1.18153706667408	-0.484917	1.004435	1.170518	-0.0119951878	1799	0.51528627015
TRINITY_DN90590_c5_g1	4.82491214485795	6.39528122726246	5.44435931412309	5.48137717756821	1.344972	0.972294	0.666216	0.428572	612	0.436274509804
TRINITY_DN82014_c0_g1	5.3720484226292	5.09555497659666	3.90223440137399	3.88888180746813	-0.034769	1.094363	1.105769	0.098171523297	3824	0.644612970711
TRINITY_DN83423_c4_g1	4.64965963439276	2.70936406413776	-0.262569204546188	0.15538527885951	-1.254326	0.296713	0.546090	0.00183414122887	2152	0.414962825279
TRINITY_DN96143_c1_g3	4.0665838248946	3.14279006462308	4.76943229794125	4.66593251177019	-1.831237	2.312599	4.090119	0.0617362526156	1493	0.643000669792
TRINITY_DN96143_c1_g4	2.63781284775267	2.77155269714013	2.55360717018204	2.52270551369167	-1.068836	0.619737	0.927481	0.0680696986449	1253	0.45251396648
TRINITY_DN84421_c2_g3	4.9053345999537	4.16149665654358	5.82226780960557	5.30040861382397	-1.098303	0.251951	0.441998	8.78243512974e-05	10783	0.574608179542
TRINITY_DN84421_c2_g1	1.26653279689382	1.0767796980863	4.42767906946361	4.34353088622828	-0.166794	2.328502	2.431363	0.148220833386	3788	0.550422386484
TRINITY_DN77455_c0_g1	0.355776558245481	0.536472594070097	1.96521097199309	1.62475526106532	2.119129	4.263675	2.792722	-0.181463606821	1673	0.405260011955
TRINITY_DN81633_c6_g1	1.5311081276451	1.59544396214482	4.11017147286625	4.38727869032438	-0.161457	0.791345	0.834403	-0.0783880312644	2459	0.505896705978
TRINITY_DN91068_c3_g1	4.95041188030759	5.34704643313945	4.44454006740143	4.4361403690529	1.775678	2.632880	1.785302	0.54275199131	4586	0.41386829481
TRINITY_DN84780_c5_g1	1.20803108331695	1.88683318951175	1.61320956185663	1.61766903188824	1.507399	1.458764	1.000016	-0.095238	605	0.527272727273
TRINITY_DN94804_c0_g1	4.61048846129344	2.09347086422981	2.7626222373467	2.65347332665402	-0.697708	7.935223	9.396627	-0.0168200064701	4910	0.562118126273
TRINITY_DN95611_c13_g1	1.35032706100435	1.22713689400037	4.48844956352664	4.6686148979391	-1.948987	1.250550	2.467662	0.00253224384436	5273	0.430874265124
TRINITY_DN95816_c5_g1	0.378442295306882	2.22151446371313	-0.436069318087132	-0.386224761360932	-0.300808	0.018323	0.029875	0.145483454238	312	0.592948717949
TRINITY_DN79684_c3_g1	3.69968912313831	3.87256938631358	4.70309240330343	4.75175123429775	-1.197939	0.535722	0.863053	0.258630224966	7312	0.5
TRINITY_DN83550_c3_g1	4.17873902995796	4.51467017306639	4.54781152412604	4.55258402939747	-0.237790	0.314826	0.350336	0.143978775608	1372	0.607871720117
TRINITY_DN82976_c8_g2	2.8058938376085	3.31764152601028	3.86417937542	4.00826712981626	0.372806	0.695325	0.615015	0.250675775983	5573	0.37735510497
TRINITY_DN88605_c7_g1	-0.274044692617134	-1.18513721010414	3.70177726727853	3.74532699385086	0.824938	1.638499	1.327315	0.286136660098	562	0.368327402135
TRINITY_DN83076_c2_g1	2.21131389233494	4.9929372351192	2.49977451496606	2.52028181520109	0.290403	4.453129	4.166528	0.998810144091	5585	0.494717994628
TRINITY_DN88339_c8_g3	1.71289653439999	1.63508488273821	2.50707325104475	2.43167909104436	0.480802	1.203806	1.051875	-0.029166400744	2716	0.481222385862
TRINITY_DN93084_c2_g4	5.17394617513202	5.5073659880886	5.33375416096337	5.23880321324908	1.034167	4.252086	3.400124	0.500569683306	9491	0.388473290486
TRINITY_DN90598_c2_g1	5.22413120045294	6.31260837113378	5.0952719464981	5.09211220113312	-1.258961	0.324347	0.587145	0.981633157888	8152	0.449705593719
TRINITY_DN83525_c4_g1	1.17347030775055	5.40765511669634	0.0957826892994234	-0.245110821249231	-0.880521	0.136241	0.241059	0.0157267216365	1125	0.508444444444
TRINITY_DN96616_c4_g3	3.39504465090676	2.89311436202984	4.86062284879397	4.74204580471093	1.380867	0.530323	0.331178	0.5714288	271	0.420664206642
TRINITY_DN96616_c4_g2	3.40671423280084	2.66040593802479	3.76893727504818	3.64914662857895	1.435859	4.203887	3.109893	-0.112007734985	3899	0.398307258271
TRINITY_DN94019_c3_g1	5.29564731857787	3.99468845698255	4.73648029844693	4.98162043975874	0.454265	11.058108	10.044401	0.298245300407	16152	0.420381376919
TRINITY_DN89388_c0_g1	4.83200205084807	3.64534801100622	5.62407152990105	5.62780160240781	2.572029	4.368348	2.657484	0.0793659647262	4092	0.47018572825
TRINITY_DN90399_c1_g3	3.44813094205872	3.92467040993273	2.84658191988105	2.86302774310259	-1.451645	0.333806	0.663088	0.0	513	0.471734892788
TRINITY_DN95426_c5_g2	0.723152539147186	0.427370357719321	1.72852175690609	1.49690286466803	0.803173	2.473068	2.044616	0.0798512964334	907	0.595369349504
TRINITY_DN88878_c4_g3	4.84038767681132	2.93944847344048	3.93854188231114	3.62830264888022	-0.585121	1.737399	2.050242	-0.172136604054	3136	0.463966836735
TRINITY_DN96671_c0_g1	3.95926670547458	4.76453325382602	4.00223246655888	4.000207047342	-1.055725	1.525581	2.101778	0.386309106094	1865	0.402144772118
TRINITY_DN82316_c6_g3	5.40755129075635	4.621186677164	3.99746127943556	3.93595652631118	-0.336096	0.026292	0.041605	0.0297872340426	3300	0.397878787879
TRINITY_DN79563_c0_g2	6.03533801921873	3.12050017456413	4.13403829176774	4.08351557784903	-0.688603	0.128910	0.203050	0.000414593698176	6494	0.523098244533
TRINITY_DN83753_c6_g1	1.98497281378461	3.03862116235016	2.06446394591484	2.20072958022504	-0.552412	0.096437	0.145673	0.0	2206	0.477787851315
TRINITY_DN79563_c0_g5	-Inf	2.99894519073307	-Inf	-Inf	0.615700	0.619837	0.503804	0.428563142758	1354	0.481536189069
TRINITY_DN88048_c6_g1	-Inf	1.85272151892528	-Inf	-Inf	-0.796200	0.132556	0.223118	0.210487692182	1157	0.401037165082
TRINITY_DN89402_c4_g3	3.64250821129704	3.90863694962856	3.77002578599821	3.75777353169959	-0.282976	0.320259	0.363502	0.333247314409	3309	0.442127530976
TRINITY_DN86585_c8_g1	4.93036594796043	4.05215621139548	3.43865159975719	3.39979576522778	-0.748904	0.105589	0.181077	0.00247425971746	3082	0.681051265412
TRINITY_DN96294_c1_g1	3.80885865088616	2.81002860471576	3.54922392982206	3.56185262119771	0.627443	3.915993	3.399218	-0.219897299531	3116	0.401155327343
TRINITY_DN93168_c2_g1	1.88751087937559	0.899271434368667	5.0877021310071	5.17413302885971	0.198380	0.718428	0.672966	0.208334	1125	0.706666666667
TRINITY_DN92405_c10_g2	3.83817273813465	3.77806337327583	3.60950201574783	3.53298762474053	1.373802	5.091942	3.833430	-0.0879284024807	3391	0.457092303155
TRINITY_DN79867_c1_g3	0.967064098282769	2.32588387646832	2.47389661627462	2.35258659732275	-0.209674	0.448145	0.486777	-0.182522952904	3172	0.469104665826
TRINITY_DN90514_c3_g1	3.91275950877426	4.40758110784814	3.74917950649421	3.70794726688309	1.051623	1.053601	0.785096	0.424942877711	1586	0.515762925599
TRINITY_DN82370_c4_g2	4.20781374212599	5.84356407273807	5.12399623466029	5.14390910950072	-0.242665	0.011975	0.019462	0.0	2907	0.500515995872
TRINITY_DN94028_c3_g1	1.73467339889704	1.54677444113394	2.97983518836791	2.90755376935862	-0.791271	1.456860	1.844759	-0.0855889623384	1913	0.522739153163
TRINITY_DN94028_c3_g3	1.54103237894037	2.59854759911558	2.28135006070678	2.20857955341805	0.729344	0.676182	0.533429	0.166020643373	1299	0.591993841416
TRINITY_DN95600_c3_g1	3.98857747218594	3.91660961831721	4.47482367909279	4.48845532247	-0.349930	0.036031	0.054358	0.160260809883	2459	0.40219601464
TRINITY_DN83486_c8_g1	5.34441436969627	4.32080690844161	1.43431819905923	1.35694736497945	-1.480628	0.555192	1.008683	0.0638530266809	4336	0.55073800738
TRINITY_DN88399_c3_g1	3.23594781574622	5.33247491887221	2.58048806596922	2.5516703717257	1.731540	1.576289	1.035501	0.0945433970019	1628	0.398034398034
TRINITY_DN92741_c9_g1	2.41317668025087	1.90093808060404	2.6492189402301	2.09560513877609	-0.214980	0.014577	0.021566	0.321772248224	1307	0.40856924254
TRINITY_DN89939_c0_g1	3.51169780252887	2.62355761537306	5.72605252685623	5.66888216932887	-0.299997	1.212933	1.326012	-0.2	1172	0.584470989761
TRINITY_DN85512_c5_g1	3.77152279559488	3.48832252353571	3.13929110576444	3.0678245992229	1.385783	2.834626	2.083695	0.133505518905	3961	0.52007068922
TRINITY_DN83454_c11_g1	0.142142305612106	-Inf	3.78684072508458	3.86520656143941	-0.265992	0.012242	0.020713	0.0202702702703	1297	0.476484194295
TRINITY_DN88016_c7_g1	4.81855508633402	4.46024064344143	4.40236029412856	4.32529191074287	-1.184134	0.226886	0.427403	0.0	4410	0.443537414966
TRINITY_DN81991_c3_g1	3.28818443397754	3.5026837757524	2.84673575832483	2.53071593804468	-0.302553	0.173711	0.206616	0.0	1538	0.464239271782
TRINITY_DN83156_c6_g1	-Inf	0.235088124288396	3.24576268664007	2.55333427483361	-0.343527	0.015788	0.028716	0.000742390497402	1462	0.354993160055
TRINITY_DN79686_c2_g2	0.739895026459686	0.626300628392262	1.94368483915462	1.81066829103755	-0.258256	0.015455	0.024396	0.134013900956	630	0.687301587302
TRINITY_DN86089_c1_g3	3.59452812549438	4.30359553213655	4.47948161277715	4.59127358074294	-0.942972	0.286609	0.452203	0.0352250489237	6193	0.407556919102
TRINITY_DN94745_c9_g1	1.74539105448597	2.90127846264588	6.2191263924462	6.48424724728472	2.534012	9.972663	6.316417	0.649259660824	5518	0.416455237405
TRINITY_DN92084_c1_g1	4.37235418355812	4.23852467943285	3.75544384258944	3.81738222361379	1.695949	8.784146	6.331646	-0.108247076303	6503	0.46194064278
TRINITY_DN96380_c0_g3	3.37828744615569	4.28277135392461	3.50612602370065	3.42399213299407	0.967908	6.404345	5.230510	0.366143084396	963	0.442367601246
TRINITY_DN92750_c4_g3	2.82302346199424	0.824553454453124	-0.458735055148533	-0.802113069696899	1.721067	5.892980	4.186970	0.826282869471	2204	0.503629764065
TRINITY_DN95593_c0_g1	4.45541005606617	4.76391123193862	4.39290595595769	4.39874115372321	0.810690	17.023418	14.458181	0.398310672837	11581	0.381227873241
TRINITY_DN83328_c2_g1	2.83415910157047	3.11118785221745	4.08068462771299	4.0821701104744	-0.481196	0.075890	0.113190	0.0604609555883	2020	0.658910891089
TRINITY_DN95652_c7_g2	0.747828343379287	2.17703134019525	4.74677103470578	4.75313756578997	-1.546933	3.315451	5.172459	0.0837531552244	4990	0.435070140281
TRINITY_DN95039_c1_g1	3.20206889964402	3.34092516987908	2.60544347661136	2.5186717315293	0.678352	1.998540	1.688948	-0.152413286436	1206	0.651741293532
TRINITY_DN92695_c5_g1	5.57663947887666	5.65751042783888	6.45627998543468	6.69296395030166	-0.201562	0.304734	0.333953	0.142826292131	557	0.524236983842
TRINITY_DN85235_c0_g1	6.25793495801125	4.76642734047292	-Inf	-Inf	-0.918955	3.339174	4.265405	0.0172001939995	3735	0.498259705489
TRINITY_DN95869_c3_g8	2.57069860868991	2.64522737414329	2.18106102969067	2.27528442837937	-0.763893	0.129859	0.214851	0.249310027599	1952	0.415983606557
TRINITY_DN95869_c3_g7	2.45147801917834	2.47470818577716	2.37613841151351	2.28464313595533	-1.125192	0.675863	1.024495	0.1939991474	3660	0.543169398907
TRINITY_DN95869_c3_g2	4.11220126813845	2.70374543473911	3.6680244702008	3.56575252171726	-0.502216	0.236787	0.305748	0.304785458085	1697	0.470241602829
TRINITY_DN83852_c4_g1	2.97382480943085	5.0920065176292	4.23358238926032	4.21411545096887	2.064570	4.999358	3.329582	0.570186915441	2602	0.389315910838
TRINITY_DN96101_c0_g1	2.02826364648341	3.34311920243183	2.49015716785371	2.20881026930551	-0.226572	0.007175	0.012835	0.0	1554	0.406692406692
TRINITY_DN90379_c6_g1	2.95144460323455	3.76313785318503	4.32115233617708	4.34688649103677	-0.339136	0.047918	0.067885	0.0941753525445	3349	0.46043595103
TRINITY_DN92604_c0_g1	2.94434217876384	2.40183632404607	2.35737746320284	2.31462869616528	1.287233	0.532173	0.342596	-0.173680668119	1009	0.494549058474
TRINITY_DN88932_c9_g2	4.06686479133836	2.43892489314068	3.34681630228687	3.31585158129872	0.462275	0.593617	0.506222	-0.0849883429342	2704	0.377958579882
TRINITY_DN94018_c11_g1	2.45056401780248	3.55556392583465	3.17413116716481	3.03333675369973	-0.139506	0.002039	0.003969	0.0	491	0.513238289206
TRINITY_DN80623_c2_g1	2.74583404157926	1.92721269227396	0.822467599641305	1.07748314835265	-0.561396	0.069926	0.113510	0.0	1846	0.505958829902
TRINITY_DN94334_c0_g1	0.513054379705523	1.62381653195153	2.3657963378922	2.08268982319412	0.383782	0.541930	0.472576	0.32614150066	1157	0.593777009507
TRINITY_DN83342_c9_g2	3.42166579350656	2.02675712852486	3.66596780551093	3.7614619922762	-0.339682	0.022960	0.037657	0.316537045509	2161	0.710782045349
TRINITY_DN88250_c0_g1	1.76311217144407	2.58671088479024	2.84292824210338	2.93567022041553	1.377257	0.557028	0.351083	0.0788785548708	956	0.456066945607
TRINITY_DN88090_c0_g1	4.98190934258085	5.35036707300372	4.98654315407424	4.99235495450056	0.537732	0.890317	0.756574	0.0269569337756	6352	0.46394836272
TRINITY_DN95483_c1_g1	4.15957795594723	3.85811729650234	3.59968057848815	3.59576411306861	-0.370614	0.750229	0.850427	0.259002749377	2680	0.433208955224
TRINITY_DN95966_c4_g1	4.10331696815588	3.45544978741918	2.52673309103213	2.52449799266421	-1.030765	1.971237	2.656712	0.168922805422	1701	0.609053497942
TRINITY_DN89949_c5_g1	5.45157368572191	5.15281848066612	5.52038959792898	5.56065167554544	-0.360289	0.983283	1.101104	0.0541856664914	7192	0.471496106785
TRINITY_DN83529_c2_g1	3.80216541011344	4.27438251558451	3.51535347883963	3.43703151211077	1.411658	4.708866	3.512208	0.5714288	1967	0.499237417387
TRINITY_DN88772_c6_g1	3.53362747651545	0.946596814698966	-Inf	-Inf	-0.940993	0.166114	0.291671	0.0387243735763	2324	0.418244406196
TRINITY_DN85031_c3_g2	3.99394426347156	5.63597298123007	3.71194980555376	3.75778993891279	-1.075954	0.283686	0.480157	0.138906142731	5358	0.469018290407
TRINITY_DN93479_c1_g1	1.51899666793694	1.0767796980863	5.32808910092046	5.5877198137004	-0.206556	0.306007	0.336067	0.142856	4300	0.40488372093
TRINITY_DN86834_c0_g2	3.56820076148056	4.10228166175332	4.53329481415136	4.31408012363852	-1.391238	2.015973	3.061636	0.0897766576251	5807	0.431892543482
TRINITY_DN91195_c0_g1	5.13214741170167	1.69754530121736	4.97863992147485	4.36484752083037	0.006918	2.578633	2.574154	0.120544403562	2079	0.588744588745
TRINITY_DN90115_c0_g1	3.19542915801014	4.5403255371588	3.66298087096356	3.64678994642606	-1.632330	0.505718	1.003923	0.0	2617	0.427588842186
TRINITY_DN81944_c2_g4	3.07733651945001	-0.219474462643679	-Inf	-Inf	-0.893403	0.272854	0.423179	0.477920440203	2566	0.464146531567
TRINITY_DN88411_c6_g3	1.22308610695496	0.514260886715604	-Inf	-Inf	-0.494367	0.038074	0.066973	0.0519284636932	1115	0.40269058296
TRINITY_DN81944_c2_g2	5.49868271514108	4.24608928276112	4.77752361781269	4.8280055183123	0.610820	1.434222	1.218507	-0.143118235159	3330	0.556756756757
TRINITY_DN92248_c6_g2	2.73988458084809	3.03612437148817	3.92822271631135	4.00373434482443	-0.460585	0.037360	0.063548	0.0435643564356	2598	0.560046189376
TRINITY_DN80390_c5_g1	4.49758567726582	4.58260992154658	4.46738265313283	4.41473669971754	0.057856	4.063193	4.008044	0.325753574636	5815	0.449527085125
TRINITY_DN90593_c0_g1	5.51632818327424	4.49826894248315	5.32954556890245	5.09387722377134	2.567539	14.544008	9.247209	-0.00677912657416	8468	0.40292867265
TRINITY_DN90407_c4_g1	3.16610341842744	3.36888774676185	3.00942687227017	2.98592168847284	-0.662330	0.081896	0.139524	0.17558752569	5394	0.438820912125
TRINITY_DN79382_c0_g2	1.86160368610933	1.95482858009845	2.51613620383874	2.6482519407448	-0.166646	0.005961	0.009545	0.0	814	0.487714987715
TRINITY_DN95570_c4_g3	2.10812349020332	3.05707482218783	2.23011647310712	2.18465633819912	1.545818	2.358618	1.662145	-0.115977467647	949	0.426765015806
TRINITY_DN86959_c0_g1	1.87790556939366	1.96436655140874	-0.654900905750878	-Inf	-0.485741	0.043206	0.072910	0.00257953568358	1322	0.64447806354
TRINITY_DN92074_c0_g1	4.49394811300216	4.83516793655768	5.93114919698999	6.0754810140023	1.599749	11.071578	8.144423	0.441685788961	13600	0.453602941176
TRINITY_DN80336_c4_g1	5.29160501885914	6.29519812583986	4.8572816365473	4.95026152660633	1.503131	1.459303	1.001389	-0.183668384971	2304	0.493055555556
TRINITY_DN84884_c0_g5	4.83580383141365	2.84737315162901	6.46624459897891	6.57820559180908	-2.119103	2.333607	4.636493	0.0	2169	0.522821576763
TRINITY_DN88394_c2_g1	3.55584619236695	1.30921913733017	3.70219066172027	3.66619571038511	0.676898	0.820738	0.666629	0.285714666667	1266	0.465244865719
TRINITY_DN88758_c6_g1	5.2510384423055	4.75760463386653	5.59845716180359	5.68176549987862	-1.247848	0.250124	0.477004	0.00295441325047	4209	0.516987407935
TRINITY_DN88758_c6_g5	3.85175114676325	3.6041663989972	3.21456966185903	3.27244777458021	-0.342302	0.024408	0.039612	0.0188916876574	632	0.594936708861
TRINITY_DN92880_c0_g1	6.38681744602576	3.77517297659458	4.53522268272013	4.6524230860345	1.348996	0.970909	0.664471	-0.183673142857	2300	0.601304347826
TRINITY_DN86107_c3_g1	0.774339213974626	1.67206560234619	3.20987432415804	3.3027391475752	-1.315683	1.226358	1.881930	-0.117678693324	3765	0.412749003984
TRINITY_DN95058_c1_g1	4.45318178041449	4.46664460365006	4.49008754294729	4.47125084283923	0.151076	2.321883	2.235089	-0.0483648712057	11862	0.407857022425
TRINITY_DN92927_c6_g1	2.42604698184705	1.72159626470151	2.2715597450478	2.26784288383584	-0.492504	0.053942	0.087053	0.0	1505	0.387375415282
TRINITY_DN91613_c1_g2	5.27004280849404	3.94134466572084	4.94294817995692	4.87124509727048	-1.141373	0.167066	0.331891	0.0	1987	0.504277805737
TRINITY_DN80528_c10_g1	0.448637679871701	2.37204189968497	1.10888918662633	0.907770598045296	0.133369	1.109951	1.067344	0.0661579073951	1583	0.438408085913
TRINITY_DN84148_c6_g3	0.218170142266846	5.23827843247973	-Inf	-Inf	1.963785	9.070799	6.260551	0.320336006807	3099	0.415295256534
TRINITY_DN91379_c5_g3	2.60000570447955	3.21150024181681	3.00593064347208	3.04336919815866	-0.238981	0.313400	0.349003	0.142856	991	0.370332996973
TRINITY_DN89124_c1_g1	5.43160859228709	1.77021833284584	2.91984769758823	3.07337214911758	-1.518051	0.470490	0.897080	0.225766585471	6727	0.513155938754
TRINITY_DN92461_c2_g1	3.21481363061348	3.61200444387021	3.38914521209862	3.38405971393073	2.197297	4.656719	3.023236	0.0676306938944	2773	0.649116480346
TRINITY_DN95703_c9_g1	-Inf	5.58524432726303	-Inf	-Inf	0.420359	1.009060	0.891471	0.428572	1752	0.444063926941
TRINITY_DN83318_c3_g3	2.12185276908199	0.333033214633577	-Inf	-Inf	0.278020	1.476459	1.369030	0.0737953705119	2432	0.555098684211
TRINITY_DN93914_c1_g4	1.13658976315099	3.66294444674069	0.480860391966327	0.567233045731973	-0.557982	0.269112	0.352803	-0.17193714849	1184	0.38597972973
TRINITY_DN88266_c1_g1	3.3697599524991	-0.761084502864121	-Inf	-0.802113069696899	-1.007743	0.401407	0.619595	0.0556674244885	2388	0.530150753769
TRINITY_DN96583_c0_g1	4.77621006787091	4.18819664916753	4.02075792478584	4.14508813148249	-2.144472	2.668164	5.300885	4.70688353476e-07	2813	0.491645929613
TRINITY_DN91608_c1_g2	1.11346850826123	4.82945328331195	-0.69952961601372	-Inf	0.267235	1.112604	1.029502	0.0271897031105	938	0.463752665245
TRINITY_DN87520_c5_g1	2.35762986946033	0.839067150113026	2.97675109585267	3.05876005311054	-1.109586	0.180844	0.344957	0.897437531242	1053	0.407407407407
TRINITY_DN84520_c0_g8	4.93587216050354	2.98562026664598	4.26893753341849	4.21306296913424	-1.881766	0.966123	1.918764	0.0	2001	0.604697651174
TRINITY_DN94737_c4_g1	3.07129303782988	2.6452844073355	4.20959686223182	4.56465203902455	-0.375810	0.401509	0.469096	0.190885135201	5898	0.45506951509
TRINITY_DN80906_c8_g1	3.6995967277195	3.67839889913201	2.93692329648509	2.88017459360339	-0.135238	0.003717	0.006025	0.0237288135593	494	0.538461538462
TRINITY_DN84520_c0_g2	5.84185797178315	4.05578843870822	3.66599358542575	3.5485004494988	-0.376347	0.389304	0.455727	0.00605465553919	1998	0.521021021021
TRINITY_DN89110_c3_g1	6.35530775376505	3.80375805135206	5.4043825613759	5.56574682110139	-0.570589	0.065785	0.109143	0.0	7121	0.585451481533
TRINITY_DN84520_c0_g7	4.00261697253743	1.09181028201297	1.96437811185321	1.84707206099698	-0.852411	1.451052	1.874396	0.270407116311	3763	0.631145362742
TRINITY_DN91007_c5_g1	4.28694298099534	4.25469811997936	3.95974764461022	4.00851342238168	0.134474	0.714089	0.682956	-0.148436891305	3695	0.559945872801
TRINITY_DN91311_c1_g1	4.9735157261294	4.92336413240542	5.07540406062819	5.08457069703748	-0.904781	3.449836	4.384713	0.281133502611	5036	0.500595710882
TRINITY_DN91257_c2_g11	2.17298578862987	1.21540913419829	1.5938088730233	1.48766925153776	-0.582767	0.255805	0.341454	0.348549055735	1304	0.710889570552
TRINITY_DN91257_c2_g10	3.81222251899169	1.26551763929875	2.13415968810951	2.26640269580506	-0.281815	0.364621	0.411175	0.0	1693	0.663910218547
TRINITY_DN86767_c1_g1	1.79283647807994	2.30365650007051	3.38773454912075	3.16516025964802	1.711238	6.269466	4.470227	-0.147637107204	516	0.637596899225
TRINITY_DN81866_c1_g1	3.2198847315683	5.25336099955855	2.49626176673635	2.51761585935126	2.280001	2.728023	1.687953	0.0328910764197	836	0.516746411483
TRINITY_DN83312_c7_g1	3.59809408471733	2.81598222427601	3.27082165623036	3.31995610080261	-0.221746	0.309607	0.342244	0.142663894686	1283	0.466095089634
TRINITY_DN88187_c0_g3	5.15250579397035	4.79996414075921	4.22633400537763	3.9765893010014	1.551249	3.209826	2.297725	-0.0144057770189	4405	0.444040862656
TRINITY_DN88960_c2_g7	6.58619527582586	6.80201069918375	0.323589529932828	0.09380832290565	-2.154972	2.838755	5.638676	0.0	2913	0.631307929969
TRINITY_DN95979_c0_g2	3.65501075804284	4.12729309271877	2.22103177736776	2.04127017784932	-0.336587	0.029219	0.045235	0.0446650124069	984	0.427845528455
TRINITY_DN80448_c7_g1	3.32327302722293	4.39195911606159	3.68187314908551	3.71530990995688	0.454631	0.391825	0.326796	0.279295036386	573	0.47294938918
TRINITY_DN86481_c9_g1	0.424737370988884	-Inf	0.591824315100713	0.678133183185704	-0.230749	0.009084	0.015406	0.00595238095238	356	0.323033707865
TRINITY_DN83640_c3_g1	2.95165917636773	2.07494400921175	3.30045280758811	3.33018914485502	1.885858	1.572454	0.998973	-0.0859635118564	850	0.654117647059
TRINITY_DN86375_c1_g1	2.99171192052465	1.60996918414851	2.61859759595748	2.4217710408807	-0.214739	0.006171	0.011172	0.0179640718563	1175	0.632340425532
TRINITY_DN88675_c3_g1	4.35287258771891	3.55802908496784	2.89194248347942	2.92560118013355	-0.313040	0.013159	0.023878	0.0133333333333	1599	0.473420888055
TRINITY_DN96382_c1_g1	6.20802023754904	5.51474338075929	6.03059640547886	5.89453336909703	0.266575	2.583340	2.419617	-0.172153946569	18276	0.473353031298
TRINITY_DN96201_c0_g2	3.47457623024762	2.21282091187439	1.921165202563	1.72040477043792	-0.075780	0.000599	0.001167	0.0	285	0.428070175439
TRINITY_DN84475_c0_g1	4.53388873487268	4.25257679919243	4.61557552790094	4.66050166910263	1.950843	7.176588	4.933564	0.248421224515	3202	0.495940037477
TRINITY_DN81133_c3_g1	5.2826102310732	3.97498738496147	5.22133602460426	5.26320853982951	-0.121702	0.001760	0.003293	0.00210526315789	1438	0.470097357441
TRINITY_DN90933_c3_g1	2.0920490611029	4.66870085981009	0.783123745571152	0.847138725556237	-1.234399	0.461459	0.773248	7.99136932113e-05	1450	0.49724137931
TRINITY_DN93116_c7_g2	4.47269187783316	4.31048075918913	4.47210447771172	4.54720039498872	-0.964541	0.292376	0.464810	0.00031158123482	2872	0.478064066852
TRINITY_DN95352_c3_g2	2.11499216117094	0.721260588694108	4.57821207262935	4.52148192527129	-0.210352	0.074752	0.089069	0.319518553103	1227	0.604726976365
TRINITY_DN87148_c3_g2	1.51426269583274	-0.318406600026206	4.92314482711762	4.99364150362021	-1.630233	0.503159	0.998867	0.0	973	0.637204522097
TRINITY_DN90939_c4_g1	-Inf	4.95791763400917	-Inf	-0.859649484187255	0.348927	1.209808	1.096094	-0.0148296314778	859	0.542491268917
TRINITY_DN88484_c3_g1	3.48462267831274	5.06627544887108	3.11510336500355	3.19481121629939	0.125960	1.891059	1.829722	0.138781975711	10622	0.418000376577
TRINITY_DN94813_c1_g1	1.92555116459701	5.44204511929702	2.9471847540113	2.87881515921856	-0.988009	0.713417	1.018129	-0.139110306542	1688	0.559834123223
TRINITY_DN95336_c2_g1	5.99720016729494	4.63152466397686	6.21239777114762	6.34890991608904	1.723441	1.066096	0.671671	-0.202213451699	7224	0.444352159468
TRINITY_DN89715_c5_g4	5.73663174628426	5.90636625837893	5.85730209427359	6.02120336015955	-2.113117	2.305274	4.573312	0.000377634731912	3218	0.501864512119
TRINITY_DN88943_c0_g3	2.59555826531131	1.59805158095297	2.0819308465744	2.22648311408812	-0.387761	0.031256	0.050873	0.146987275449	1292	0.72600619195
TRINITY_DN86202_c1_g2	0.425437897099124	1.3585920713117	1.36446062667921	1.92713292961114	-0.175615	1.664620	1.746985	0.139413141172	1343	0.606105733433
TRINITY_DN86752_c0_g1	6.59681006273236	6.38187316011312	6.00116202866257	6.08182968526135	-0.971516	0.194017	0.335168	0.0258665218601	2505	0.663872255489
TRINITY_DN94524_c1_g1	3.12344246471987	3.45385398229036	3.66985631142779	3.64378014368651	-0.755098	1.503840	1.879726	-0.153858856629	3443	0.386291025269
TRINITY_DN92281_c3_g1	3.36080962355667	3.67690715589024	4.00050964394233	3.80172718939574	-0.260666	0.010439	0.018215	0.0	4009	0.42379645797
TRINITY_DN83568_c2_g3	5.23605316197349	4.48477519302289	5.98810468300706	5.48125303152971	0.341680	1.236194	1.122803	0.339954231364	3952	0.615637651822
TRINITY_DN94581_c2_g2	2.14538973166879	2.09118848253128	1.04136531393815	0.998504040030504	1.209462	6.879440	5.375481	0.388585321018	2917	0.544394926294
TRINITY_DN94581_c2_g3	1.31181504630557	-0.667083777014974	-Inf	-Inf	-0.862436	0.347469	0.511673	0.0058974746711	1656	0.672101449275
TRINITY_DN89499_c5_g1	1.79873833402915	5.61838143305962	-Inf	-Inf	-1.265659	0.548839	0.907509	0.0599865198832	5431	0.417418523292
TRINITY_DN79364_c11_g1	2.7869719610904	1.38464799630299	3.56064747485797	3.54322060894858	0.553322	0.387137	0.310447	0.450114899404	2690	0.530111524164
TRINITY_DN90796_c0_g2	1.48330509267581	0.673982833081262	2.38282496111983	2.35797721072722	-1.456978	0.384997	0.742663	1.59990400576e-05	1016	0.656496062992
TRINITY_DN88823_c4_g1	3.07958421789788	4.63031908319837	2.5303316642041	2.4375195250458	-0.967026	0.145749	0.268496	0.000357233228644	6029	0.425775418809
TRINITY_DN84985_c2_g4	4.60138788719123	4.51334513791396	5.60558334636241	5.56917462415518	0.675014	0.821322	0.667502	0.285714666667	1936	0.54597107438
TRINITY_DN94726_c0_g1	5.31970465342971	5.38820244042423	4.92564355916737	4.89034177003047	0.157233	6.457522	6.233420	0.147047143622	17839	0.424351140759
TRINITY_DN94997_c0_g2	4.73118468094361	4.90115987058161	5.87675805723796	5.99648489763622	0.579463	1.303994	1.112964	0.0860503799119	3882	0.520092735703
TRINITY_DN92080_c0_g3	-0.105831230489821	-Inf	-Inf	-Inf	0.651786	0.511473	0.404859	-0.122456609369	395	0.769620253165
TRINITY_DN79493_c0_g1	4.81975508842314	3.59904590981976	5.16937521471262	5.06387737841589	2.114326	2.121412	1.324949	-0.20238	1784	0.450112107623
TRINITY_DN94270_c1_g2	3.56216821376033	2.8285693541539	3.77155084524711	3.70867981372339	-0.457781	0.735241	0.860009	0.142856	1625	0.624615384615
TRINITY_DN87153_c4_g1	4.75275322089291	3.24915398693614	4.37697536187831	4.41978830088852	-0.755657	0.285904	0.410627	0.0616434724983	3771	0.439671174755
TRINITY_DN88780_c7_g2	4.08234639769973	6.26527020835454	2.41496650027735	2.40556475599008	0.847993	12.359741	10.403113	0.282095012446	6548	0.418142944411
TRINITY_DN96008_c2_g1	3.82485101207649	3.13963276788608	3.98253631283924	3.93438160462304	0.788412	0.503282	0.379498	-0.0157784882137	2741	0.547245530828
TRINITY_DN81085_c2_g3	3.84454156610425	2.87793819439172	3.41747360696098	3.52008490146717	-0.539710	2.837854	3.267177	-0.107020290654	8190	0.452258852259
TRINITY_DN94282_c2_g1	4.23228406952374	3.02776532799443	4.06516640355532	4.11444459625439	-0.562225	4.616498	5.307520	0.135517716858	3522	0.619250425894
TRINITY_DN90811_c4_g1	3.41182734359007	2.83969347542535	3.92710631929834	3.96797845002526	-0.099705	0.001896	0.003118	0.0	1307	0.416220351951
TRINITY_DN90730_c5_g1	4.30707256217554	5.11005728149356	4.76040488794651	4.61784150181011	-1.304740	0.362357	0.656188	0.00200099096696	6884	0.402818128995
TRINITY_DN88448_c1_g1	4.89216643765721	3.35981978420104	4.31560332316464	4.4160934152652	0.726674	2.969526	2.509246	0.452805203706	2859	0.414480587618
TRINITY_DN92983_c4_g1	2.88728191735109	4.02697373444501	3.36504737903137	3.30967026902883	-0.304525	0.023737	0.036749	0.0634533251983	1417	0.577275935074
TRINITY_DN83877_c0_g1	-Inf	5.10332714051027	0.259812971231339	-0.523815475506972	-1.071674	0.361545	0.584589	0.0650840150343	1717	0.57367501456
TRINITY_DN94684_c4_g1	2.45050613448921	3.42341503949561	3.14216778155445	3.10561030554082	-1.543413	2.378164	3.771819	0.0603110020007	6209	0.441939120631
TRINITY_DN86442_c4_g1	4.02388220798838	4.87765300521316	4.93995309862802	4.91193162381698	-2.104898	2.226414	4.414763	0.000120240935843	7874	0.3856997714
TRINITY_DN86835_c6_g1	3.1368783241933	1.91553781063508	0.966410039155937	1.35527182221094	0.501277	3.052495	2.713086	-0.158876297758	1814	0.585997794928
TRINITY_DN86455_c3_g1	2.72231074821454	2.54417702705041	2.80116752865275	2.78320468487135	-0.221233	0.008463	0.014300	0.0	1385	0.539350180505
TRINITY_DN94691_c3_g3	-0.00522214320041509	3.8340150486284	2.64457688800218	2.27146190089572	-0.748295	0.098901	0.172195	0.0139316976945	3413	0.370348666862
TRINITY_DN88795_c3_g1	1.57457210699886	1.36784486050821	1.9976603205397	2.0420438732049	1.020046	0.490406	0.340696	0.428566285663	525	0.430476190476
TRINITY_DN91084_c1_g1	2.56888330640319	3.70344865045309	1.66869390811139	1.59211725671718	0.092242	1.079565	1.050447	-0.0428263576088	2939	0.519564477714
TRINITY_DN87952_c3_g2	1.99111580472989	1.52805028385848	3.26972978122324	3.06714145752572	1.956862	6.943752	4.764153	0.226615832986	1544	0.390544041451
TRINITY_DN81226_c2_g2	2.08446363731171	1.58510059083449	1.37408234234321	1.478089717947	-0.194473	0.007694	0.012484	0.240686479699	486	0.699588477366
TRINITY_DN86946_c3_g3	5.01377342439693	4.49354640766741	3.50045504886444	3.43359860896972	0.421181	1.529294	1.366756	0.44576055302	4884	0.457002457002
TRINITY_DN86946_c3_g1	5.15535660043428	6.13885610500467	4.47196927020143	4.52005056269569	-0.534607	0.056300	0.093693	0.0	2569	0.441416893733
TRINITY_DN95103_c2_g1	3.82002816617027	4.02580087605147	5.18309591430213	5.16605990979209	-1.452983	12.765074	18.648928	-0.0101197721281	24804	0.419690372521
TRINITY_DN96002_c6_g1	4.3284240385459	3.7961245355243	4.66063193097513	4.46465152202898	-0.182664	0.005399	0.009270	0.0384615384615	2166	0.441828254848
TRINITY_DN82405_c0_g3	0.0613695402638681	2.47040011497298	-Inf	-Inf	0.118379	3.778219	3.673796	0.171603881975	2283	0.544021024967
TRINITY_DN92729_c4_g4	1.71334800948153	0.817865713075161	2.93506684687493	3.24540175934429	-0.145530	0.002827	0.005113	0.0	656	0.528963414634
TRINITY_DN95877_c3_g1	5.00398315303862	4.05903450235399	5.14505553111076	5.18443697903284	2.535324	6.901101	4.317592	-0.202372441684	4451	0.447090541451
TRINITY_DN78960_c1_g2	1.1094444065134	3.00751623779832	-Inf	-Inf	1.635091	15.836152	11.636985	0.367253822686	3767	0.619856649854
TRINITY_DN95615_c1_g1	4.36616462315825	5.29235788991855	4.25230586751114	4.17365088728395	1.809677	13.684725	9.756511	0.398274939539	6595	0.625928733889
TRINITY_DN91668_c0_g2	4.2002753482333	2.74199157105046	3.03144768154077	2.88062521398769	-0.240865	2.440571	2.597704	-0.0886696735252	1500	0.631333333333
TRINITY_DN92453_c1_g2	2.17511395412789	5.77308597279026	0.813179718585943	1.04280395011496	-1.365745	0.628081	1.063079	0.114524136474	4263	0.579638752053
TRINITY_DN83303_c5_g2	0.554052451026857	1.95174850583306	3.10084690932297	2.95422594911003	-0.417505	0.050785	0.077084	0.0443774825366	2240	0.426785714286
TRINITY_DN88696_c1_g1	3.8058168004322	3.22390824084176	1.95880968480684	1.92866887364278	-0.453652	0.096784	0.135640	-0.0540578590437	1351	0.482605477424
TRINITY_DN94408_c1_g1	5.1851084647542	4.36829563153777	5.40967541816447	5.43679899402403	-0.903152	0.192181	0.319610	0.140166905287	8815	0.65377197958
TRINITY_DN82386_c5_g2	2.93118450776998	2.09728389958173	2.83432378598149	2.82898784827753	0.504731	0.414319	0.340295	-0.238096	1090	0.466055045872
TRINITY_DN83344_c7_g1	-Inf	5.14239928592382	-Inf	-0.627019322226119	-0.627227	0.151241	0.222460	0.265999343617	893	0.605823068309
TRINITY_DN83282_c3_g1	4.09171116420291	3.68299329395277	4.37569296841663	4.16757677958405	0.424011	0.576856	0.497597	-0.107470456412	8103	0.416265580649
TRINITY_DN78750_c0_g1	4.2404932993873	4.8681369085299	3.44291384682252	3.40726566151967	1.477813	0.546392	0.332672	0.714285333333	782	0.521739130435
TRINITY_DN95051_c2_g3	3.33981519128062	3.13896864284219	3.0296866040061	2.97694603256756	-0.347210	0.641738	0.725591	-0.198867506541	1553	0.49195106246
TRINITY_DN95051_c2_g4	2.71426381815498	3.70666666915912	0.737547787102363	0.695321669145849	-1.097480	0.201543	0.371583	0.0	1401	0.488936473947
TRINITY_DN95051_c2_g6	2.75618929992716	1.76308634119102	3.85259855411035	3.57275415838014	0.332566	1.078371	0.978756	0.27751393957	6160	0.36525974026
TRINITY_DN87776_c0_g1	4.85083675777434	3.76120287966393	4.48706730507501	4.51106815768138	-0.836474	0.158869	0.263968	0.263009030499	3813	0.585628114346
TRINITY_DN88661_c5_g1	3.58902571470417	3.04144260980589	4.85074541788884	4.87917749219065	-0.092771	0.001144	0.002070	0.0	2854	0.505255781359
TRINITY_DN94640_c0_g5	4.40390565133195	4.29688546664059	5.21541172340758	5.29022277669142	-1.772807	3.509174	5.917176	0.00063844353954	9040	0.398340707965
TRINITY_DN93757_c2_g1	3.64828464451281	3.64656118932391	4.42440140152917	4.42375946340155	0.678984	8.491021	7.361166	-0.213311589881	5255	0.371455756422
TRINITY_DN92229_c1_g2	3.59586071739968	4.10487551111306	2.57393629913653	2.59319187465753	-0.124430	1.044955	1.085203	0.615386130181	2829	0.419582891481
TRINITY_DN84955_c4_g6	3.34438129939744	1.84921933579492	3.66985513087248	3.69462572090657	-0.175421	0.006020	0.009854	0.0	1707	0.513181019332
TRINITY_DN93615_c0_g1	4.2006144225777	3.18343547346534	2.89578577688063	2.71943995232274	1.427213	16.443366	12.513658	-0.00625093372596	10752	0.528552827381
TRINITY_DN92883_c7_g1	3.62152868528154	1.9934900803666	3.59875772832507	3.51161832760616	1.779364	1.643693	1.072999	-0.202397333333	1930	0.516062176166
TRINITY_DN86971_c2_g1	2.27811359995344	2.56734557340476	2.83885641050979	2.6382836942737	0.759056	1.231462	1.000394	0.0833393333333	1042	0.519193857965
TRINITY_DN87354_c6_g1	2.25413873522181	-Inf	-0.761560601674488	-0.582390611963277	-0.520327	0.054467	0.090102	0.41370907201	651	0.591397849462
TRINITY_DN87354_c6_g2	2.74313092490357	4.77621902977283	5.61486858752524	5.96765101393434	0.152533	1.364913	1.308024	0.241220583572	3106	0.541210560206
TRINITY_DN90833_c10_g2	3.06343821014612	2.31941495599814	2.1174786617526	2.179759825675	-0.765416	0.068826	0.133922	0.000832009681567	947	0.374868004224
TRINITY_DN93103_c2_g1	2.57807918071826	3.20403860123529	1.64008299459101	1.75516806531396	0.146456	0.016852	0.013149	-0.134553001107	478	0.52719665272
TRINITY_DN88987_c6_g1	1.81775370673122	2.57399372695631	3.66712880680728	3.48590160150744	-0.498704	0.116029	0.163454	0.181685999548	2890	0.459515570934
TRINITY_DN84991_c7_g1	2.2955510985744	3.19935158962688	1.39872522747393	1.59433551457374	-0.687764	4.514334	5.368554	-0.0669323711903	5409	0.433166943982
TRINITY_DN95606_c1_g1	2.53874570610007	2.47718058580374	3.39309676166248	3.50245263906704	1.243433	0.544402	0.356638	-0.0695595774187	1184	0.53125
TRINITY_DN86816_c5_g1	3.88861202593419	2.89668189260281	3.96730687323134	3.53445864115658	-0.256040	0.609028	0.667365	0.142856	1302	0.483102918587
TRINITY_DN81788_c3_g1	1.07157445126403	3.06766335432723	1.84229722534942	1.79838656541182	-1.192256	0.208174	0.402456	0.0406239403188	2504	0.436900958466
TRINITY_DN94254_c0_g1	3.03935701864169	2.92001273195099	3.83923941304048	3.7043966293056	-0.369928	0.023211	0.039650	0.00770416024653	1159	0.433132010354
TRINITY_DN94006_c1_g1	4.13201505685685	2.90795791566555	3.22584559931256	3.26579347844974	-1.152076	0.174184	0.344415	0.0	1314	0.735159817352
TRINITY_DN94987_c7_g3	2.69008021660728	2.75441745636285	-Inf	-Inf	-1.235723	0.316958	0.569713	0.00102941733716	4466	0.432601880878
TRINITY_DN90468_c1_g2	4.92396099006656	4.62549940977951	4.76368540076631	4.76809348940956	-1.653717	0.595864	1.157447	0.000843794486864	2547	0.583038869258
TRINITY_DN87793_c5_g2	2.32140427686867	1.52933646192454	2.54137150827525	2.40777747395023	-0.381151	0.034502	0.054490	0.0	2217	0.566531348669
TRINITY_DN90771_c0_g1	4.59001828020844	5.14070638491779	3.80859946018725	3.88873584456723	0.305852	1.117276	1.022638	0.368441331309	1430	0.507692307692
TRINITY_DN79776_c11_g5	3.08545902242977	2.31924970532863	2.7635907221387	2.6531299552619	-1.156757	0.178116	0.351093	0.000472593514442	1107	0.43179765131
TRINITY_DN85865_c9_g1	4.17500466955931	4.19871389102741	4.42504094015759	4.35485986667646	-1.142450	0.627457	0.966493	0.0055535052108	6404	0.431136789507
TRINITY_DN96541_c3_g1	2.4230268002874	3.60151508340042	1.56988292715419	1.74012975934866	0.461806	13.275932	12.049668	0.0396960803988	3467	0.518892414191
TRINITY_DN88118_c1_g1	4.37158209347892	3.85276249072972	4.59789066686489	4.53296956995129	-1.587225	4.000169	6.277114	-0.0851908392241	4011	0.657691348791
TRINITY_DN91361_c0_g1	5.18843917889728	5.69541646394031	6.18532034331217	6.12119724709617	-0.616297	0.079027	0.130748	0.0900090009001	8754	0.457048206534
TRINITY_DN82989_c4_g1	4.68996724770831	5.3120383234798	5.06085852806183	5.13039620701206	-0.327277	0.487290	0.552899	0.410341188885	3907	0.514717174303
TRINITY_DN94440_c2_g1	5.25095278063485	5.41773154602726	4.84070590747584	4.885122792585	-0.367721	2.607830	2.869082	0.165267995289	7799	0.395691755353
TRINITY_DN87522_c0_g1	4.20841895405761	3.9880487560866	4.23784808850586	4.22621155103835	0.848019	2.483650	2.033340	0.083334	1478	0.629228687415
TRINITY_DN95090_c0_g3	2.15444558896431	1.35027794491766	2.27880204880207	2.04408712582567	1.106134	3.585910	2.813250	-0.075798275638	2179	0.460302891235
TRINITY_DN92843_c2_g2	4.62543114217032	2.14651142103553	2.41260139111004	2.23187619905622	0.983274	2.992167	2.393734	0.0632566599475	5713	0.490635392963
TRINITY_DN94306_c5_g1	6.2847613605306	5.34296579128094	5.45407287021812	5.31402469823855	-0.840109	0.242021	0.372355	0.0564276622826	3473	0.424416930608
TRINITY_DN80589_c8_g1	3.71687833619718	3.29870005535697	3.18371414205342	3.09830409715965	-0.999074	0.581854	0.852414	0.0956552014806	4787	0.424900772927
TRINITY_DN82359_c3_g3	5.4032017314966	3.45389151035405	5.14165571105505	4.67407623560256	-1.174482	0.455313	0.743993	0.151896687353	7363	0.475485535787
TRINITY_DN91691_c1_g1	2.48050045661642	2.77415063734101	2.43650010404505	2.484307073009	1.240654	0.575737	0.380594	0.0793653333333	1032	0.426356589147
TRINITY_DN93125_c0_g1	4.49485946280599	5.31618736413415	3.02683047392364	3.19566601858071	-0.702059	3.052369	3.671284	-0.0611985541738	13919	0.376751203391
TRINITY_DN91894_c1_g1	4.9943512505631	5.68222870015148	5.1999768991073	5.06151129697635	1.321637	17.294674	13.406363	0.0153971429984	7965	0.40853735091
TRINITY_DN91366_c2_g1	-1.19947451115851	-Inf	2.75141577788809	2.65860944682047	1.726703	2.438900	1.661261	-0.178768280646	389	0.606683804627
TRINITY_DN91560_c4_g1	-Inf	2.16554315626154	-Inf	-Inf	-0.761943	0.091321	0.163887	0.0	1323	0.531368102797
TRINITY_DN82064_c3_g1	1.25562190822196	5.04665926432093	0.0573083107699322	-0.0292666013785396	1.942180	1.598454	1.005145	0.57018260889	1008	0.594246031746
TRINITY_DN75580_c0_g1	2.39766118431518	0.760689622974131	0.0244477005116769	0.10760689720304	0.397170	1.048597	0.933683	0.0780125847839	1898	0.529504741834
TRINITY_DN81560_c4_g2	2.79076328645244	1.83422165833399	3.4232656288168	3.04401553793902	-1.607017	0.640102	1.201603	0.000266364874822	4701	0.448840672197
TRINITY_DN83298_c6_g5	4.24726977139074	1.69042311415586	4.34661188584963	4.31099707660837	0.984130	2.257376	1.787215	0.349667160746	2377	0.63399242743
TRINITY_DN95838_c3_g1	2.22874321958703	2.75171072702478	2.83588318777328	2.86582216104909	0.198567	0.718465	0.672961	-0.0857152	665	0.566917293233
TRINITY_DN93843_c4_g6	4.33945450232457	5.85427601126086	4.32408400585715	4.3637258168849	-1.371263	0.881558	1.429719	0.0703768376526	3641	0.449327107937
TRINITY_DN96718_c3_g2	6.16361710670882	5.77787229198136	6.37463383913822	6.34419890498179	0.320311	0.433818	0.383218	-0.00422569709594	12476	0.437319653735
TRINITY_DN88409_c3_g2	5.80789941956722	5.29230679741236	5.89383947030403	6.03692863753684	1.184698	0.552397	0.369493	-0.0651124755605	1931	0.452097358881
TRINITY_DN88409_c3_g1	3.415222222895	1.26121086835161	1.86233143175849	1.6250796176801	-0.255844	0.010445	0.018039	0.0115606936416	871	0.392652123995
TRINITY_DN95663_c1_g1	5.9200566287137	4.76177868957357	4.75083234466328	4.72376010959527	-0.369342	5.666469	6.189449	0.0250757247255	8065	0.424550526968
TRINITY_DN94807_c2_g2	-0.997154328822812	-0.335438161694267	0.967028277669872	1.13082679881923	-0.500538	0.037773	0.067052	0.00581395348837	971	0.421215242019
TRINITY_DN92544_c0_g3	6.08807894460539	5.78409980662224	5.24142942450993	5.17726361250511	-0.522106	0.085834	0.129400	0.200641274777	3650	0.480821917808
TRINITY_DN88888_c3_g1	3.09807854435066	1.72963324878064	3.77718570489935	3.66436444244257	0.928983	0.577008	0.421171	0.071400597423	3844	0.434703433923
TRINITY_DN80123_c4_g2	4.89623006801539	4.39204132073061	3.95149039051646	3.96384461790145	-0.405008	1.923835	2.149005	-0.199965764948	3222	0.530726256983
TRINITY_DN86397_c0_g1	3.52131299465684	2.51334865688668	3.49852520106795	3.58416716327871	0.159684	1.411477	1.350427	0.279082683583	1376	0.619186046512
TRINITY_DN85006_c1_g2	6.51958260518695	7.43225939109854	7.59717393081567	7.79630486103325	-1.614881	0.611471	1.161223	0.000766578270892	2005	0.625436408978
TRINITY_DN85154_c8_g1	2.47129359959819	2.96904371360171	2.9216657885984	2.84790811496529	-0.488549	0.057314	0.090940	0.0924922600619	4474	0.375055878409
TRINITY_DN96556_c3_g1	6.22335973567411	4.54175933864023	4.86737760808698	4.84880307100105	1.991868	14.216513	9.852431	0.240908006713	7333	0.419064502932
TRINITY_DN93638_c1_g2	4.18142717684735	4.14547085581028	4.31495062354123	4.18238411061038	2.136241	6.296344	4.181345	0.11779511246	4920	0.467886178862
TRINITY_DN96556_c3_g3	3.76418757278088	4.91384335217935	2.76280359547912	2.74300414395395	1.421194	6.066399	4.548499	-0.163230241897	8948	0.368238712561
TRINITY_DN85687_c1_g1	2.6141656866083	1.75075656174478	4.73678477574412	4.47403961884681	1.764869	4.516139	3.154620	-0.165928508457	3859	0.4140969163
TRINITY_DN91264_c7_g2	2.6046786690501	2.15825633128996	2.84528844575752	2.84297148843019	0.899474	0.492299	0.356506	-0.109741400231	1188	0.436026936027
TRINITY_DN93685_c10_g1	3.76486958931971	2.4268815718877	1.92003553298706	2.02747405073677	2.391761	17.062859	11.161035	0.277548051114	5778	0.489961924541
TRINITY_DN86827_c6_g1	1.73344185782162	1.04697958493273	2.56876213641978	2.48347624891571	2.181986	2.659644	1.671906	-0.181578993605	981	0.615698267074
TRINITY_DN92165_c1_g1	5.33847175070312	4.86988122598449	6.0261989541455	6.07105777834841	1.081925	4.082945	3.230720	0.149908448613	7142	0.43195183422
TRINITY_DN91384_c5_g1	4.16224969004866	2.75219733334819	3.31645594898708	3.24906196707572	-0.356539	3.686868	4.028260	0.14349105978	2356	0.480050933786
TRINITY_DN96670_c6_g2	3.13009169567341	3.99089027539669	3.56465202905954	3.34123310407915	-0.054845	6.963072	7.050732	-0.121234430573	596	0.486577181208
TRINITY_DN95649_c0_g2	4.99524571750933	4.48603270865078	4.03728794024862	3.715364806271	-0.091296	12.328333	12.581008	0.0134092808658	13072	0.508644430845
TRINITY_DN95182_c2_g6	0.883588024168533	1.35219183512089	1.04780840434833	0.999286819894731	-0.550363	0.064325	0.105347	0.398139447472	828	0.359903381643
TRINITY_DN96818_c44_g1	2.90600977404414	3.49975494501438	3.77016020820487	3.81838408611593	0.963406	4.919157	4.002050	-0.0682877067882	267	0.513108614232
TRINITY_DN86918_c1_g3	3.55387350244012	2.71779132250798	2.62096652465502	2.58405743032045	-0.274821	0.015984	0.025768	0.0	1661	0.636363636364
TRINITY_DN78663_c0_g1	0.824610532933923	1.950462327767	2.97922380884755	2.80773542095786	0.889481	5.396476	4.462679	-0.158102516063	2551	0.513916111329
TRINITY_DN87758_c2_g2	2.59187501577118	1.96119249963304	4.24409722053734	4.36668932924515	0.705374	0.693759	0.552434	-0.183673142857	1923	0.44981799272
TRINITY_DN90549_c0_g1	2.75271296031797	1.34742820200683	1.44525133970455	1.5284567117586	-0.288915	0.016181	0.026644	0.0	970	0.49587628866
TRINITY_DN92677_c1_g1	0.594729566550221	3.38005584581248	-Inf	-Inf	-0.459603	4.109620	4.606119	0.102156034674	6502	0.482620732082
TRINITY_DN94133_c1_g2	0.142142305612106	3.85067902192004	2.37628788038663	2.72483615113996	-1.089041	1.413039	1.978414	0.266448249248	1852	0.69060475162
TRINITY_DN81047_c3_g2	4.30868810039285	4.46295093630817	3.1088446044583	3.11730605916415	-0.472587	0.072680	0.108470	0.00218340611354	2227	0.505612932196
TRINITY_DN81600_c0_g1	4.95784970159954	4.06929627702527	3.86136374688511	3.86426820740241	0.600086	7.291265	6.413130	0.0538311321644	2975	0.61512605042
TRINITY_DN79578_c3_g1	-Inf	-Inf	2.06419361012177	2.19458058949439	-0.428378	0.038319	0.062453	0.913139181969	772	0.40932642487
TRINITY_DN90971_c1_g4	4.36273190681363	3.78852859164047	4.26712429430961	4.28505276116483	-1.142946	0.169011	0.335023	0.0	1789	0.572386808273
TRINITY_DN91876_c3_g1	4.59953122798048	5.35640650219827	3.20691429470412	2.91937371611506	-1.489223	0.545883	0.998635	0.00151452912075	6936	0.459486735871
TRINITY_DN92972_c10_g1	4.04714304834043	3.77960301776376	5.26055102749358	5.12914366843073	-0.460624	0.180595	0.234549	0.128455023051	9981	0.596232842401
TRINITY_DN80952_c3_g2	5.43600168016126	3.91561702369511	4.80372628593125	4.83557972983996	-2.086496	2.000672	3.974811	0.0	3124	0.605313700384
TRINITY_DN92972_c10_g7	4.72434279876725	3.11377046600718	4.9605237751756	4.97954041905417	-0.337349	0.020490	0.034427	0.0	3904	0.619620901639
TRINITY_DN94616_c5_g1	3.90911747306828	2.54250523865382	4.21245562434516	4.19235287152245	-1.749734	1.214658	2.210701	0.0	1560	0.671153846154
TRINITY_DN81904_c1_g2	3.82236399746378	1.97199209869996	3.19885729629882	3.23670206164268	2.320942	3.211027	1.996861	-0.0294047719035	2193	0.56862745098
TRINITY_DN81780_c0_g1	2.9350757973201	2.68914757304294	3.5639646921085	3.53767323915746	-0.373024	1.276204	1.424927	-0.172326565909	1362	0.453010279001
TRINITY_DN84251_c2_g2	6.24495418181664	4.56241284276553	5.22374076987218	5.16663059245309	-2.247423	5.858343	11.623815	0.0015296758008	6898	0.498115395767
TRINITY_DN94401_c2_g1	4.89881151944835	3.92709726316407	5.3149945186214	5.43217319007374	0.417531	0.431162	0.366976	0.0832933528438	3724	0.540816326531
TRINITY_DN82658_c8_g1	3.51923744589005	4.10960682453042	-Inf	-Inf	-0.424709	0.989558	1.131310	0.142939952877	2397	0.521485189821
TRINITY_DN85465_c7_g1	-1.05268067614247	3.47723212566538	-0.279517450237206	-0.211131013890152	-1.362474	0.811241	1.324282	0.248920419494	5407	0.516182726096
TRINITY_DN88690_c1_g1	4.79375155748845	5.09366629896846	3.72482423717234	3.86736299514969	-1.280947	0.513691	0.863974	0.298730488296	2589	0.52336809579
TRINITY_DN79568_c0_g1	-0.856514825540122	3.77380186632957	-Inf	-Inf	-1.076402	0.574310	0.870187	0.995460325572	3422	0.488310929281
TRINITY_DN82882_c3_g4	4.00047279456062	1.970985150462	3.17181793859648	3.07045363186191	-0.241483	0.012623	0.020219	0.168787185355	1223	0.438266557645
TRINITY_DN82882_c3_g3	-0.587420352220195	2.33078149584308	-Inf	-Inf	-0.638045	0.057749	0.105292	0.0137176593159	944	0.640889830508
TRINITY_DN94618_c0_g1	-0.238306334868459	0.761829227197058	-Inf	-Inf	-0.176720	0.003400	0.006543	0.006611165524	206	0.441747572816
TRINITY_DN82882_c3_g1	0.586120981041893	4.58603941280632	-1.37976909234615	-Inf	-1.051542	0.197025	0.355494	0.352203628182	2962	0.501350438893
TRINITY_DN86313_c0_g2	4.1798339963847	3.79061765266233	2.09434593779561	2.15328015983542	1.316672	0.977966	0.675458	-0.0952151947586	768	0.528645833333
TRINITY_DN78310_c0_g1	0.579102717079639	1.00793459260676	1.90217011501065	1.56794888740638	1.267219	3.164036	2.392992	0.0472760191589	1570	0.468152866242
TRINITY_DN86347_c3_g3	5.31360674570775	5.54861808829965	5.00378276690092	5.00431312873851	-0.588648	0.711601	0.873906	0.182919935282	4810	0.4841995842
TRINITY_DN95260_c0_g1	2.3830480849331	0.660000519680457	3.49742307899175	3.16274125630504	-0.441307	0.028229	0.050459	0.000268456375839	1399	0.45318084346
TRINITY_DN94004_c3_g1	3.52810894001646	1.80039955249688	3.38918247747443	3.60269663647483	-0.371221	0.039907	0.060468	0.0	2470	0.549392712551
TRINITY_DN96426_c2_g1	-0.252104909165849	4.30259307184663	-Inf	-1.48235254602933	0.354791	0.541538	0.477029	0.0942958820539	745	0.387919463087
TRINITY_DN89380_c2_g1	3.52814135188818	4.02979461504674	5.22979251012117	5.22623451829574	-1.579070	10.165444	15.514374	0.0507824376546	15189	0.429521364145
TRINITY_DN72538_c0_g1	-0.708127356594247	1.82475757309064	-Inf	-1.5522640412633	-0.695394	0.104449	0.172668	0.0334333476211	1424	0.649578651685
TRINITY_DN86775_c3_g2	3.75004465514112	4.18569139598695	3.30326273436553	3.32692845284599	-0.677523	0.172205	0.255738	0.350377733598	3028	0.494715984148
TRINITY_DN91647_c2_g1	5.14767767484558	1.30847015589113	5.43482515559675	5.5072508315016	-0.138883	0.738498	0.773588	0.0	941	0.528161530287
TRINITY_DN86624_c0_g1	5.53700080383625	5.00977630025036	3.92207409273146	4.12896024819446	0.994794	5.824972	4.725176	-0.0612743286507	3811	0.518499081606
TRINITY_DN87010_c5_g1	4.59074821873729	4.89025261376965	5.27867504800374	5.29766959135138	0.539291	0.409267	0.331453	0.083334	3306	0.425589836661
TRINITY_DN88005_c4_g1	2.99149902778501	1.08314781925743	3.47855180477887	3.40492516397538	-0.824047	0.133949	0.229160	0.0897736143638	4517	0.377462917866
TRINITY_DN92249_c0_g1	3.69105799627104	3.58216349141962	4.31718583147767	4.07799029242139	-0.825045	0.193162	0.306658	0.990707192999	2922	0.506160164271
TRINITY_DN96284_c1_g1	4.05736269389645	3.43775712049896	3.27302633438615	3.21905817217632	-0.863313	0.180542	0.297011	0.0383842364532	3619	0.441558441558
TRINITY_DN93954_c10_g1	1.3044922693839	5.81291743191949	-Inf	-Inf	-0.843632	0.136300	0.235303	0.0223037831733	1474	0.548168249661
TRINITY_DN81045_c5_g3	3.43926914544168	4.4521446224076	3.36871514785448	3.31382981366538	0.531806	0.410513	0.333487	0.285714666667	834	0.383693045564
TRINITY_DN91916_c2_g1	4.25814379982405	3.620063559597	3.75956103765643	3.76395886929694	-0.508526	0.053813	0.088253	0.171722953635	1941	0.448222565688
TRINITY_DN92359_c6_g3	5.04976389519873	4.18938165105941	5.15302804658981	5.09029964722211	0.063400	1.999135	1.966386	0.0875609491774	10522	0.388804409808
TRINITY_DN83064_c1_g1	2.7984078110199	2.73733706798156	3.97105064124305	4.08884786010002	0.461497	0.615924	0.526391	-0.00343746486505	3923	0.464695386184
TRINITY_DN96029_c3_g1	4.75488444945068	5.9075529035094	6.32976190206975	6.31765299304717	0.733343	9.455767	8.118022	-0.0626238036262	5795	0.645556514236
TRINITY_DN76475_c0_g1	0.640919913302626	1.11627947659318	1.82445385624009	1.63017310328451	2.217181	3.159527	1.998741	-0.106882731039	749	0.515353805073
TRINITY_DN94672_c0_g2	3.34040947138453	1.5594716559542	3.33487503631012	3.2619514884311	-1.204994	2.355356	3.330046	0.0959586282319	1381	0.591600289645
TRINITY_DN94672_c0_g1	3.22794262979937	3.15460257312389	4.68722539916388	4.56844950305327	-0.374226	0.022750	0.039306	0.0	3841	0.40536318667
TRINITY_DN82699_c8_g2	3.59865862297482	3.6162020389605	4.76247606169837	4.54412110778089	-0.359535	0.021316	0.036659	0.0	6156	0.432586094867
TRINITY_DN84669_c9_g1	2.64309398607996	3.2187992707156	2.94044317338187	3.09708972596274	-0.228797	0.006482	0.012008	0.00342153284672	1268	0.452681388013
TRINITY_DN82296_c7_g2	4.56629241191782	3.78970347446364	2.4571163745078	2.50760797274165	-1.838801	0.875416	1.731729	0.000178599919511	4225	0.411834319527
TRINITY_DN93095_c1_g2	0.980169430984862	-Inf	3.70192643277533	3.91038797643569	2.092633	2.120745	1.330084	-0.201198277064	1114	0.60592459605
TRINITY_DN89410_c5_g1	4.38536235717342	3.73366314303993	3.03913084819172	2.96978750407057	1.232306	1.609429	1.183743	0.308959011057	7857	0.485936107929
TRINITY_DN84050_c2_g4	4.18797005522681	4.89026952660976	4.44432206910777	4.42435276144885	-0.347245	0.027284	0.043469	0.0	2841	0.604012671595
TRINITY_DN88050_c6_g1	3.05233040971606	4.99291067749062	2.74785903060888	2.73966420636578	1.927788	1.648466	1.043097	0.512603776568	2099	0.463077656027
TRINITY_DN81769_c3_g1	1.91544663616415	1.44982865335739	3.07746264954035	3.27430601185284	-1.267405	0.235881	0.461364	0.00211330015679	5024	0.579418789809
TRINITY_DN91338_c0_g2	4.77236868991253	4.25601967425455	4.13688321225859	4.12876187100718	-0.126309	5.748731	5.920383	0.294410241938	3822	0.600994243851
TRINITY_DN91338_c0_g1	3.14537930448151	4.17123903856107	2.75779879465413	2.75654292125529	0.311255	0.655150	0.589968	0.0422535211268	2004	0.40618762475
TRINITY_DN91997_c0_g1	1.81776705608971	1.9454117195174	2.97566349608323	3.11059337824979	-0.730093	0.773463	0.994793	0.114285165713	709	0.466854724965
TRINITY_DN86605_c1_g1	3.90193374402298	2.98942095539436	3.32936783907388	3.30726778525162	-0.206756	0.006996	0.011984	0.0529411764706	1615	0.460061919505
TRINITY_DN92401_c3_g1	3.60434995950105	2.38002494823531	4.80183222991285	5.06143798533569	0.487391	0.605212	0.512335	0.325781760548	4266	0.683544303797
TRINITY_DN89496_c5_g2	3.15878266975326	3.50792283376416	3.81069360737238	3.87317130531213	-0.583634	0.091193	0.142594	0.0	2210	0.599095022624
TRINITY_DN95396_c1_g1	2.98700842975351	3.23086428293113	3.05339983647537	3.04398294649626	0.684841	0.818802	0.663406	0.083334	681	0.444933920705
TRINITY_DN93220_c4_g1	2.59661107374654	2.16010438442714	3.16529094570009	3.06794701474907	-0.341589	5.955833	6.459016	0.163608101139	1878	0.62673056443
TRINITY_DN93375_c1_g4	4.3542569992254	4.76699076724941	2.93049750814563	2.78484496152985	-1.145235	0.170323	0.337396	0.0	1688	0.42654028436
TRINITY_DN90259_c0_g1	4.98904917480573	4.05196344972392	4.07250030260712	3.95399035181074	1.042932	1.583307	1.215649	-0.207286591914	2985	0.58324958124
TRINITY_DN94221_c6_g5	5.40965875277067	3.19190480705922	3.93191750736901	3.80473208293919	-1.633355	0.556931	1.085291	0.00147934763109	5786	0.446076736951
TRINITY_DN81647_c3_g1	3.59295712788295	3.5049126173396	3.30479456953541	3.29647904504002	-0.620302	0.066710	0.115276	0.0202702702703	1104	0.564311594203
TRINITY_DN82853_c4_g3	1.74506141155273	2.99214940558921	2.79155180385307	2.79349340713429	-0.464245	0.036864	0.063179	0.00900900900901	1368	0.522660818713
TRINITY_DN86518_c3_g1	1.60545967525905	3.5134145950857	0.676423832474674	0.670585117589134	-0.169855	0.004039	0.007211	0.0	297	0.575757575758
TRINITY_DN83836_c2_g1	4.91281808776979	4.30328676536007	4.47735985744291	4.40821657944915	-2.183963	3.629768	7.180432	0.00916901282814	3022	0.437458636664
TRINITY_DN89780_c5_g2	4.23971504033928	3.63868182383862	4.154012970151	4.23956219491445	-0.293208	0.015119	0.025503	0.114533152909	3287	0.547916032857
TRINITY_DN95635_c1_g1	2.36321186758462	4.80694457673185	3.35469212773187	3.37332859011737	-0.144337	0.632021	0.664820	-0.00101238107512	1583	0.377132027795
TRINITY_DN95635_c1_g3	0.9359143032189	1.14249933412436	2.4050435186274	2.23323110859579	1.399200	1.474627	1.037124	-0.173587864554	908	0.400881057269
TRINITY_DN95212_c3_g3	4.00625462763222	5.2423807027101	3.59277172547266	3.42586490737046	1.431927	2.883366	2.101829	0.549890546447	8040	0.461069651741
TRINITY_DN88522_c4_g1	2.83600877762779	3.53468149682388	3.2353673169689	3.17219150303653	1.562809	2.091265	1.457134	0.0390818426141	3962	0.358152448258
TRINITY_DN87052_c3_g1	2.25674027801833	2.27546667368927	-0.861715659256986	-0.427752634316581	-1.048600	0.158393	0.301017	0.109561925678	2106	0.460588793922
TRINITY_DN87852_c0_g2	4.95366971724877	6.68323823168413	4.89433415332157	4.99669989978485	-1.313696	0.398441	0.711329	0.0167377097933	2019	0.426944031699
TRINITY_DN87852_c0_g1	2.98353273633824	1.58595856086687	1.38701570474885	1.47185185456901	-0.464081	0.037078	0.063442	0.00974729241877	567	0.744268077601
TRINITY_DN94001_c6_g1	2.83030593895678	4.50197503717131	3.21195456452315	3.09287514331709	0.525714	1.632652	1.423245	0.0735378856665	4380	0.353652968037
TRINITY_DN96798_c4_g1	3.10388671265973	4.44227580196663	3.99121747874772	3.85428465478375	-0.800826	0.124557	0.213277	0.224912312258	6529	0.53959258692
TRINITY_DN95259_c0_g1	5.97129976770656	4.40306562177927	4.76184347724703	4.82754190866609	1.041612	0.487646	0.336062	0.454545454545	2334	0.505998286204
TRINITY_DN91890_c1_g1	4.84289972460068	3.55402993312046	3.98652095196004	3.87269990963938	-0.468460	0.559495	0.666089	0.132039344601	2931	0.460252473559
TRINITY_DN84815_c2_g1	4.35036481773303	5.29862038221988	4.93070442948122	4.86036164991874	-1.955715	1.553673	2.996319	-0.000304128936923	8539	0.445016980911
TRINITY_DN94131_c1_g1	3.84404846889405	4.03017992307394	3.44666113935802	3.3388692037059	-0.441828	2.474983	2.780515	0.243608656907	3757	0.539792387543
TRINITY_DN96205_c2_g1	3.84623642090519	4.62807967256571	5.62593923769928	5.60059527995771	1.022938	3.770326	3.012265	0.0768640363342	4462	0.397131331242
TRINITY_DN87249_c1_g2	5.51183978901465	4.00825759199633	3.77462894805257	3.57901527234942	-0.510129	0.033853	0.062638	0.42163242353	2574	0.484848484848
TRINITY_DN94208_c0_g2	4.23176906598663	4.57109141761314	6.27587754751537	6.25463546726414	-2.132520	2.500712	4.968370	0.0	3409	0.555001466706
TRINITY_DN92493_c4_g2	2.17767895722307	3.8149957016268	2.95321267439609	2.98994577866374	0.478999	0.875198	0.756114	0.285181687593	3203	0.399937558539
TRINITY_DN87249_c1_g1	2.74101970490132	5.24460480745344	-0.581972283033296	-Inf	-0.740049	0.074506	0.138679	0.16753556521	4333	0.395799676898
TRINITY_DN93412_c4_g1	2.49449975813233	3.71766032926596	2.45674896098418	2.43897819369099	-0.272938	0.010067	0.018207	0.0	2490	0.381526104418
TRINITY_DN83192_c4_g2	4.55126757411413	3.74057856565411	4.81470478688133	4.81562877981094	0.020191	0.902352	0.896680	0.237114831318	2726	0.411225238445
TRINITY_DN82889_c0_g1	0.941850392269005	3.21203783191641	1.98501143899206	1.59890771143454	0.624135	0.547265	0.439639	0.0	2272	0.440580985915
TRINITY_DN90439_c11_g1	1.82861774661011	2.24727406609539	4.90591430155254	5.10888036827638	0.632708	8.759992	7.666289	0.0817494710376	7410	0.471929824561
TRINITY_DN86117_c5_g2	0.496081011808266	2.98417658172362	-0.3776420335269	-0.21428068528378	-0.580122	2.342856	2.738849	0.629333146865	4102	0.439541686982
TRINITY_DN96449_c5_g3	1.8264979049776	0.868488923120668	-0.297439881975143	-0.326203842870864	-0.614651	0.110162	0.169911	0.0576838397182	1314	0.400304414003
TRINITY_DN96449_c5_g1	2.60111157712883	0.144140892865407	-Inf	-Inf	1.170588	0.516717	0.343908	-0.114911742425	228	0.622807017544
TRINITY_DN89965_c2_g1	3.85090380692572	3.56891921347283	3.20795763291282	3.31731690826683	1.590798	8.698866	6.381595	-0.0980696264462	2810	0.600711743772
TRINITY_DN93281_c3_g1	3.50798894949401	3.74257983830628	4.9666673170832	4.87425877872396	-0.592995	0.140732	0.204918	0.0859571788413	4032	0.451884920635
TRINITY_DN95653_c9_g1	3.76024507299979	4.55610253888444	3.75842093182573	3.7558641071459	-0.973750	0.367161	0.565291	0.324504947277	4388	0.379899726527
TRINITY_DN93482_c0_g3	3.7671086345944	5.13467686625738	-0.0639188499441309	-0.545926300604486	-0.231415	9.659218	10.182379	-0.0889608174547	4642	0.435588108574
TRINITY_DN95226_c6_g2	5.36375196340703	4.73971933119935	5.39657054029593	5.34281351302159	-0.266393	2.780777	2.976134	0.048592501623	7036	0.426662876634
TRINITY_DN92489_c2_g1	-Inf	2.88354299771636	-Inf	-Inf	1.765744	8.065781	5.735387	0.17992113981	646	0.639318885449
TRINITY_DN85882_c1_g2	5.33088570537969	4.62522279022803	-Inf	-Inf	1.447356	1.489049	1.036644	-0.0952193333333	3216	0.450559701493
TRINITY_DN87919_c1_g1	3.60990215900924	3.89689433361495	3.26350826898219	3.31247822072106	1.666819	2.455569	1.693282	0.141588548269	2321	0.551486428264
TRINITY_DN90929_c3_g4	1.01262020196904	1.09617815128376	2.44353836582631	2.66504198434768	-1.402985	0.375621	0.709015	0.00154527705548	2437	0.399261386951
TRINITY_DN90929_c3_g6	4.0264521880356	5.25431601229662	6.03472079111344	5.95876002947491	2.247566	3.933024	2.509350	0.0796866061788	7188	0.407902058987
TRINITY_DN91952_c1_g6	4.18454178574156	3.70076591206418	3.83229031403298	3.71864196479009	-1.156718	0.175227	0.346913	0.0	3976	0.429577464789
TRINITY_DN96578_c0_g1	2.24483294814639	2.30033855583287	3.02028709862657	2.99712725624239	-1.242698	0.277881	0.515724	0.0124380331383	1356	0.641592920354
TRINITY_DN90372_c5_g1	4.17463513445756	4.26636130444356	4.4879550605587	4.25433920477189	0.593361	2.860505	2.487442	0.608798658226	3347	0.601135345085
TRINITY_DN79438_c1_g2	4.31434789695697	5.02643785332	2.73667233207889	2.70601200037394	0.534372	0.409966	0.332684	-0.238096	930	0.532258064516
TRINITY_DN80851_c0_g3	5.63001208662214	5.03417950293308	6.3828637055888	6.4462579639875	2.247671	3.953027	2.522802	-0.232390363085	2400	0.447916666667
TRINITY_DN88663_c3_g2	4.55706289208293	4.02928162939983	4.46565436236117	4.41582590186113	0.660410	1.679742	1.417513	-0.233173235835	2585	0.473114119923
TRINITY_DN90206_c6_g1	6.80925555521808	5.78043266339504	6.12555538920481	6.173535075078	-1.177718	0.274733	0.493762	0.000134794398896	3255	0.4866359447
TRINITY_DN84664_c1_g1	3.95235162607036	3.44756756692129	4.83647805186593	4.86705937322396	-0.329529	0.021445	0.035219	0.18599083015	2169	0.4306131858
TRINITY_DN80851_c0_g8	3.37992020621637	0.0838847711931308	1.18761706225408	1.00862424268926	-0.811246	0.237683	0.361152	0.0176211453744	2500	0.4352
TRINITY_DN90920_c1_g4	2.96241450666031	3.85217626654113	3.8235335688989	3.90516047989583	-0.323004	0.017045	0.029334	0.0	5556	0.491900647948
TRINITY_DN92475_c2_g1	4.91348489290501	5.79194569472105	4.27782947061276	4.27070575219573	-1.024564	0.255400	0.429422	0.167854904419	10065	0.541877794337
TRINITY_DN95774_c3_g2	-Inf	3.84424991466884	1.53795455006333	1.33047954186894	-1.156519	0.176336	0.348473	0.000309895191857	731	0.577291381669
TRINITY_DN94855_c3_g3	3.79866260808007	3.25629394277272	3.26242637753919	3.17207331077386	0.861785	2.215784	1.801417	-0.16130564965	1346	0.41456166419
TRINITY_DN96215_c3_g1	4.44794866266341	4.04196844449984	5.27378091935043	5.1914816456641	0.534066	0.410018	0.332768	0.285714666667	2104	0.561311787072
TRINITY_DN96215_c3_g2	0.432375008696702	2.37578901757931	-0.120838931127005	0.157869782859221	-0.155228	0.567850	0.600760	-0.217016392777	1917	0.467396974439
TRINITY_DN79806_c1_g1	4.65617618591204	4.75676805197529	5.08263687377416	5.04084329260295	-0.619755	0.068646	0.117735	0.00353045013239	3130	0.396805111821
TRINITY_DN84270_c8_g2	5.67097625882579	6.13764055773933	5.75097191907678	5.81857194563817	-1.458071	0.684222	1.189886	0.00278677995881	6507	0.491624404487
TRINITY_DN93530_c2_g1	3.70385195391037	5.02582264636729	5.18534988776897	5.22869897191628	1.430070	1.061826	0.718743	-0.0713629574011	1785	0.524929971989
TRINITY_DN92153_c10_g1	3.87924347046835	3.86133966242482	4.114570561503	4.00205845926178	-0.391218	1.954251	2.173848	0.144178271872	5105	0.375122428991
TRINITY_DN89559_c1_g4	6.06281591964247	6.5044405868418	6.95520666583129	7.16186568881548	2.071294	3.610276	2.363233	0.221222823182	1000	0.66
TRINITY_DN96620_c1_g1	4.04612046581921	4.79142969590565	4.56099335847796	4.67039548716564	-0.587870	5.724174	6.608789	0.495654902957	4291	0.452808203216
TRINITY_DN86898_c1_g1	2.88573174983738	2.63021506379456	5.55936766190974	5.93006759764188	-0.501420	17.226479	19.329001	0.0380198584171	11760	0.526615646259
TRINITY_DN88919_c0_g3	-0.657864470938066	3.39605228385029	-Inf	-Inf	-0.826279	0.144658	0.243641	0.22975708502	2121	0.472890146157
TRINITY_DN95876_c1_g1	-0.206905585106526	0.961706869105588	-0.639508697523652	-0.904278194450097	-0.187954	0.005454	0.009484	0.0526315789474	285	0.635087719298
TRINITY_DN84921_c1_g1	4.81758744050687	4.07144362048077	4.70096740346823	4.70162298747534	-0.307668	1.738938	1.892978	0.0844314276798	5948	0.505211835911
TRINITY_DN91799_c2_g1	5.63279853014342	5.16172251572843	5.392843354684	5.52266380617955	-1.068648	0.328255	0.538827	0.0804210096056	14144	0.462669683258
TRINITY_DN93038_c1_g5	1.71762455189125	0.967800453514325	6.88355164809692	7.12601629594818	-0.089761	0.013893	0.016434	0.449772959684	1133	0.394527802295
TRINITY_DN80462_c2_g3	2.73616285306198	3.31794166017631	3.15216080821634	3.20679881368017	-0.362291	1.712836	1.894329	0.592694276133	2433	0.402794903411
TRINITY_DN83995_c0_g1	3.37924493538458	3.12936277089716	1.40979850287431	1.38168853937066	1.374182	0.530918	0.332317	-0.20238	668	0.576347305389
TRINITY_DN89561_c1_g1	2.64019671911638	2.88956896008241	3.01837378022155	3.02800384367011	1.917701	1.605108	1.015014	0.857142857143	1148	0.385017421603
TRINITY_DN88297_c6_g1	-0.555699346184867	-1.48595268945939	-Inf	-Inf	1.560046	7.211712	5.297573	0.637694060897	261	0.628352490421
TRINITY_DN96071_c0_g3	3.05607868931525	2.62533841305486	3.27708099403049	3.10435657856674	-0.570910	0.054809	0.095053	0.024059095411	1871	0.42490646713
TRINITY_DN92824_c2_g2	3.55697574039054	3.74812123848212	4.88804297312262	4.96606148950733	1.985276	1.614316	1.007008	0.256837355197	5240	0.406297709924
TRINITY_DN79759_c1_g2	2.62111088171234	0.801180586425261	1.2134570139284	0.837834722429258	0.320873	0.867302	0.785356	0.274780842995	830	0.549397590361
TRINITY_DN93058_c2_g2	5.22399860045447	6.04268541725253	4.23186070529878	4.1715357182988	-1.451711	1.818554	2.841324	0.131041175028	4292	0.438024231128
TRINITY_DN95400_c1_g6	3.29740205984191	3.26096135288601	2.63343470593093	2.80507350748748	1.381894	0.557003	0.350557	-0.238008391027	2306	0.480485689506
TRINITY_DN94427_c2_g1	4.07746949774053	3.49687319112347	3.5033355268771	3.42954556665435	-0.489646	0.077122	0.115500	0.0	3712	0.436153017241
TRINITY_DN87666_c0_g1	4.3445519099611	3.0212369905544	3.3709714342854	3.38654160309572	-1.624757	0.495512	0.984167	0.0	1072	0.452425373134
TRINITY_DN95206_c2_g3	3.22126775426037	3.48421274279685	2.85221061743413	2.88442476832105	-0.560787	0.049721	0.087534	0.00415713988776	1808	0.422566371681
TRINITY_DN84594_c8_g1	0.0754168487143099	6.95268805591542	-Inf	-Inf	-1.116096	1.495737	2.105867	-0.0320786958995	1578	0.585551330798
TRINITY_DN93838_c0_g1	5.36098528666356	3.20661723062152	5.11647515002693	5.00185043308235	-1.472881	0.582728	1.046308	0.0474848459081	9549	0.374280029322
TRINITY_DN95206_c2_g5	2.13542132559022	4.03021776768574	6.09203505625457	6.20346409192809	-0.191225	0.007656	0.012338	0.0	5162	0.483339790779
TRINITY_DN92407_c4_g1	1.63526246429704	1.97981252475663	1.47822824179951	1.81791500337084	1.331782	0.536125	0.340671	-0.0713985737084	744	0.424731182796
TRINITY_DN79564_c1_g1	4.07626452327188	3.57388505530727	3.70766502317695	3.64217217013306	-0.691358	0.088272	0.151189	0.0296764777426	3627	0.376068376068
TRINITY_DN90329_c11_g1	3.19685931381983	3.17325793550203	3.01364438771335	2.98173083685593	-0.222973	0.008787	0.014766	0.0833333333333	1243	0.534191472245
TRINITY_DN89400_c6_g1	1.62050035948971	1.89217268269507	2.08993191349714	2.17600700014114	-1.056176	0.145480	0.284214	4.25450445659e-05	849	0.460541813899
TRINITY_DN83943_c4_g2	5.00942835813632	1.41287817465731	2.95127949877757	3.04883172272491	-0.703750	0.082172	0.144649	0.000549450549451	5468	0.397403072421
TRINITY_DN83943_c4_g3	3.02819026387541	3.16617121232876	2.67661499843059	2.60459761750882	-0.356048	0.021760	0.037033	0.0277777777778	620	0.493548387097
TRINITY_DN94398_c1_g4	2.82054706992514	1.21339906702759	5.06683244242531	4.75061906518739	0.851103	3.893802	3.224520	0.334915383186	4213	0.632803228103
TRINITY_DN93669_c0_g2	2.89409309642063	2.331895434316	4.42735070101235	4.34617561590799	-1.364858	0.279236	0.552821	5.69846027603e-06	1739	0.69695227142
TRINITY_DN93669_c0_g1	2.62619483620902	2.44960227048738	2.13178540218137	1.32907333105978	1.449263	8.614900	6.475102	0.0819050262912	4001	0.669332666833
TRINITY_DN87837_c2_g1	2.88829338572903	4.53136968824709	2.78347382580941	2.90574654010362	-1.469291	2.394581	3.698323	-0.107693146198	5155	0.486517943744
TRINITY_DN93950_c3_g1	5.44952413598864	3.63326050867695	4.93492746713203	4.88931550387655	-1.253988	3.285270	4.652193	0.0950875960081	3359	0.532598987794
TRINITY_DN82510_c8_g1	3.16962778665182	-Inf	-Inf	-Inf	0.162514	1.283087	1.225444	0.375480628488	1625	0.528
TRINITY_DN93527_c4_g1	3.69127079742971	5.05022949995946	4.49093210213757	4.41197051386674	-0.155925	0.005199	0.008330	0.0464743589744	1714	0.469661610268
TRINITY_DN93283_c6_g1	4.95468796407651	4.56321873849479	4.77787391647684	4.53545486409405	-0.252047	0.607402	0.664669	0.142829149296	2952	0.519308943089
TRINITY_DN86142_c0_g1	5.22949959170206	2.74058519871295	2.9601676355758	2.77970377492742	-1.224512	0.541693	0.881425	0.0289286056611	5898	0.456595456087
TRINITY_DN81018_c1_g1	5.53474100443479	5.56139185619468	3.83685883659349	3.86439388723443	-1.113981	0.214061	0.392815	0.0849769296942	4782	0.420744458386
TRINITY_DN94077_c5_g1	2.81433724237644	0.00184162901977832	4.060713531275	4.22181834126609	-1.143623	0.170827	0.337784	0.0	1412	0.597025495751
TRINITY_DN92321_c0_g3	4.99476989733189	4.90698840094581	4.13456039194773	4.14681430087518	-1.094652	0.779294	1.148955	0.076052038888	1059	0.496694995279
TRINITY_DN94951_c4_g1	2.98011716360515	2.8189207537177	4.66907022763754	4.583147160069	1.727655	7.311388	5.220011	-0.17753170291	8342	0.400023975066
TRINITY_DN88464_c5_g1	4.05184643415504	5.46415130162604	2.57606426732765	2.60191155722465	-1.152081	0.194468	0.373566	3.97317313499e-05	1022	0.552837573386
TRINITY_DN84948_c0_g2	3.40075510838551	3.96935669379155	3.96855962693371	3.86810885794875	1.051894	14.611719	11.860586	0.287326317038	9354	0.448471242249
TRINITY_DN84948_c0_g1	4.20466329228494	3.46348789345822	3.87135461055834	3.94379523685646	-1.562056	0.503617	0.967551	0.0	3234	0.47990105133
TRINITY_DN87163_c2_g1	5.29483906071365	5.48640109961088	5.78564214631139	5.64402466733102	0.668985	2.884142	2.466534	0.441440680137	7253	0.490004136219
TRINITY_DN95138_c2_g1	4.52261435565376	4.85228698837401	3.30533045455392	3.42982700443694	2.168143	9.160824	6.121835	-0.107820851315	2436	0.655993431856
TRINITY_DN87424_c3_g1	4.31126868283872	4.12796731753958	4.5721205808863	4.65570897056601	0.589715	0.624103	0.511804	-0.0679514244508	3195	0.589984350548
TRINITY_DN88811_c0_g1	5.3265445517647	4.44241153287407	5.02307715027735	5.02096746892381	1.741168	7.795995	5.562014	-0.112261644777	7542	0.538716520817
TRINITY_DN96389_c1_g1	4.403197976775	4.97219998439074	4.47343880138756	4.36259603269767	-1.461922	6.882035	10.189075	-0.0657752675379	15487	0.575579518306
TRINITY_DN94608_c1_g2	7.07885796439526	5.23162985731256	5.93682784636053	5.90899857339295	1.668097	12.509273	9.114737	0.139290166995	5080	0.519094488189
TRINITY_DN80374_c9_g1	1.08480444893307	-0.40273260901851	1.68248765871512	1.03839896723454	-0.929344	0.261864	0.416699	0.240913603258	1733	0.417772648586
TRINITY_DN92912_c1_g1	1.70575035004606	-Inf	-0.485441333673437	-Inf	-0.472095	0.036897	0.063794	0.0248306997743	812	0.413793103448
TRINITY_DN86618_c8_g1	5.03840415998883	4.06179296458684	4.14178648396183	4.1375666532504	0.935817	3.275658	2.653890	0.0833317708751	2707	0.425932766901
TRINITY_DN85837_c2_g1	2.88985439742268	2.03391204267882	1.98612504567486	1.96672794744349	-0.997080	0.597087	0.871448	-0.133716461071	4250	0.359529411765
TRINITY_DN95961_c2_g1	6.70737439884583	5.86434510407715	5.45963079668277	5.49856709418655	0.753202	20.017769	17.198437	-0.00515155356632	15039	0.497705964492
TRINITY_DN93647_c0_g1	5.77567045470612	4.950626448673	5.9374672230327	5.88311384413243	0.967920	13.462202	11.088612	-0.0573385924714	10290	0.554616132167
TRINITY_DN84431_c1_g3	1.109990867179	1.25988092016905	5.54131800313964	5.76064798529649	-1.771239	2.291209	3.962388	0.0202859906771	4312	0.586502782931
TRINITY_DN91819_c6_g1	4.28766103819301	5.90694530150472	5.09368411344614	5.11053193452767	2.287231	7.530000	4.911105	0.203850204985	2141	0.588042970574
TRINITY_DN81894_c4_g1	4.83330080084483	4.45027448507044	5.44540146793952	5.36576075838873	-1.308449	0.259435	0.507080	0.000104111718815	7239	0.390523552977
TRINITY_DN79520_c0_g1	0.667743804297841	5.41423240932411	-Inf	-Inf	1.697859	5.029074	3.569196	0.49424430505	2455	0.454175152749
TRINITY_DN84478_c3_g5	3.99060489717609	4.38750402187788	5.34016945073649	5.46092656295275	2.133877	11.194524	7.555789	-0.00908191906743	6676	0.467345715998
TRINITY_DN80853_c6_g1	3.96601368749053	4.93712322689743	4.44036519110438	4.46606425881725	-0.251548	4.536114	4.819234	0.178914662694	3017	0.398409015578
TRINITY_DN80853_c6_g2	-Inf	-Inf	4.64487008081798	4.45730057581376	-1.437700	1.743296	2.718371	0.0270396835584	5116	0.577013291634
TRINITY_DN88279_c2_g2	2.95185837815582	5.11966935170624	2.36019413311082	2.5468765337031	-0.960336	1.895158	2.501934	0.112146281361	7047	0.501489995743
TRINITY_DN92897_c1_g3	-0.935123343162044	2.85984411695163	-Inf	-Inf	-0.045167	0.390113	0.397414	0.0769202620119	853	0.559202813599
TRINITY_DN90397_c5_g1	3.35582651314398	2.83829021641789	5.90748164869994	5.93989241171192	-1.455866	0.340990	0.675488	0.0	2396	0.340150250417
TRINITY_DN84658_c8_g1	0.985473232850846	4.01833770842845	1.23364754736908	1.00948010861314	-0.562970	0.981264	1.174589	-0.124362701114	7938	0.390148652053
TRINITY_DN93443_c0_g1	3.95497270500001	4.84835154953765	4.27918568123482	4.24601629553103	2.069969	10.951980	7.462905	-0.101733801773	1995	0.493233082707
TRINITY_DN87876_c6_g1	4.30915628533825	3.23471480063274	3.81669602878732	3.93741700756191	-0.693952	0.950705	1.191640	0.15319470441	5027	0.433658245474
TRINITY_DN85992_c4_g2	5.16998256661922	4.89132278621131	5.15131331654946	5.04026245696617	2.409059	5.339428	3.370185	-0.202280592076	3538	0.361503674392
TRINITY_DN83163_c4_g2	3.86142469119112	3.47917045173567	4.31577050765182	4.28362514974243	1.818823	2.099849	1.389034	-0.0354229454293	2446	0.559689288635
TRINITY_DN92774_c1_g4	4.73071007917793	4.0411987610722	4.45888522360578	4.54568715672074	-1.714522	1.307987	2.326813	0.0362755761651	7285	0.408922443377
TRINITY_DN95402_c0_g3	3.86965899122928	5.35420605052115	4.73783965922305	4.66257786937347	-0.392754	3.331370	3.678187	0.199005589443	6115	0.424039247751
TRINITY_DN89923_c4_g2	3.10831908538312	-0.491990029544194	-Inf	-Inf	1.333956	4.876399	3.693977	0.146186158284	2254	0.458740017746
TRINITY_DN91312_c2_g1	4.81713018834629	4.51285455123924	4.94214648741671	4.94842602695878	1.900627	4.923987	3.370304	-0.14294270078	4537	0.408860480494
TRINITY_DN92434_c0_g1	4.06997577290424	2.8121867413262	4.3453345282956	4.3486246754216	0.485813	0.417655	0.345705	0.0829876014064	5537	0.435795557161
TRINITY_DN85129_c5_g2	1.29924653770376	-0.423804712150075	3.20481620766937	3.24830694585427	-0.679019	2.192790	2.642244	0.167728066752	5404	0.4940784604
TRINITY_DN89754_c0_g1	3.4317731876469	1.83378095685126	2.77824770907057	2.79360401074305	-0.018860	1.011734	1.017548	-0.0355774462763	4315	0.48111239861
TRINITY_DN89347_c1_g3	3.57396908370984	4.15153464244752	0.392557627191174	0.178051015920911	-0.314116	0.019627	0.032156	0.0185810810811	1533	0.512720156556
TRINITY_DN85310_c1_g2	3.82366833309166	4.43587054249481	3.41016119288469	3.44411206211657	-1.378272	1.188623	1.872595	0.000396959661972	2771	0.645615301335
TRINITY_DN89788_c0_g1	3.16956402274907	5.98951998556299	4.10077131697594	4.02629816451838	-0.702919	4.447426	5.312048	-0.119495865224	2771	0.647419704078
TRINITY_DN95372_c1_g1	4.27369764790718	4.02587576922824	3.14949212354594	3.08470079243135	-2.093606	2.320211	4.562503	0.000282862617126	3554	0.553460889139
TRINITY_DN88779_c0_g1	3.46751188128636	2.80201158486929	4.25119342905498	3.98950618128602	2.090413	6.938237	4.657297	-0.154154258494	3017	0.608882996354
TRINITY_DN89536_c5_g1	4.57413414533646	5.22046668161549	4.49374335212885	4.54146569750256	1.903140	1.659154	1.056010	-0.22611082084	2037	0.591065292096
TRINITY_DN96605_c3_g2	1.95987825415035	1.73611040326848	2.68523617180615	2.73781485831721	-0.257386	0.013442	0.021869	0.121739130435	476	0.348739495798
TRINITY_DN94445_c0_g2	2.80969181098307	3.54806472127162	4.67534943732378	4.82325454055555	1.343257	0.533689	0.337640	-0.202105540676	2840	0.448591549296
TRINITY_DN88125_c2_g1	5.66888466159484	5.28828327543174	5.72038096597523	5.65385006401008	-0.871612	1.002476	1.332206	0.0977406528373	16874	0.383074552566
TRINITY_DN93328_c0_g1	4.72065356616921	5.17429360100939	5.20153689936314	5.16928913893997	-1.485070	0.603767	1.083597	0.0177673241987	6156	0.448343079922
TRINITY_DN95613_c3_g1	0.982720532526684	0.402908342925001	5.50422395959976	5.30296943543805	-0.292080	0.918809	1.008239	0.419344799396	2901	0.576008273009
TRINITY_DN88091_c4_g1	3.26439045558505	2.68577394509581	1.29314447471853	1.30528978893055	-0.610376	0.047299	0.088766	0.0868622088088	3260	0.398159509202
TRINITY_DN86133_c3_g2	1.72157817998643	5.13485195000364	1.43350696744225	1.62236477292011	-0.505601	0.062900	0.099418	0.100294985251	1131	0.506631299735
TRINITY_DN92295_c1_g1	3.40037892226694	3.75534033449438	4.64077223498985	4.58818099864867	1.198329	11.338951	8.943718	0.10129743249	6834	0.418495756512
TRINITY_DN82788_c8_g1	5.13711176940008	4.74208860810164	5.24524942016154	5.24690352872233	-0.831859	0.196019	0.311569	0.0046685340803	7627	0.493116559591
TRINITY_DN92956_c1_g1	2.92884982559886	3.7272489386725	2.42159186715022	2.32071222390086	-0.395816	1.606113	1.795962	-0.198745702178	4350	0.494712643678
TRINITY_DN89175_c0_g1	4.83176790002665	4.44409912838434	3.20406695010757	3.10719132526038	2.020384	5.489916	3.697519	-0.103611280271	2388	0.579983249581
TRINITY_DN94612_c2_g2	4.6387341055437	6.18227150375839	4.86242425608391	4.89063785968733	0.717775	1.442734	1.193268	0.010633072677	4022	0.500497265042
TRINITY_DN91603_c7_g2	2.79541538604428	3.78721471693783	-0.88842193778189	-0.34159605109809	-0.921579	0.185903	0.314703	0.0350482901051	4422	0.38828584351
TRINITY_DN85382_c0_g1	5.11201123851018	3.79737761562843	4.69054833960183	4.54066484776654	0.610531	6.471897	5.674064	0.363551538855	4159	0.416205818706
TRINITY_DN77830_c0_g1	1.66827836004826	1.7044191569237	1.61875337739512	2.009619685096	0.057532	2.993456	2.951567	-0.0844477332924	1479	0.42799188641
TRINITY_DN92786_c0_g3	1.88819489806858	3.95663830748256	1.9855873609866	1.48672472242678	2.020676	12.257426	8.435616	0.057891105307	6901	0.464860165193
TRINITY_DN86607_c0_g3	1.13716037694748	0.22332002428381	0.260178699780006	0.474419266986789	0.510238	0.413532	0.338891	0.083332	337	0.59940652819
TRINITY_DN95200_c4_g1	6.14434624416008	6.59402343269158	6.15645184900329	6.12844455057114	1.369033	8.088687	6.158998	0.0627044463052	14692	0.468077865505
TRINITY_DN79019_c2_g1	2.64863230911688	3.63024767773596	-0.0510111457166167	0.0225057254047181	2.011162	10.652128	7.322102	0.0783951156967	2993	0.619779485466
TRINITY_DN91177_c5_g2	4.65058835970149	4.64621007373632	4.8488556524176	4.80579965714211	-0.912952	0.306213	0.470788	0.0103860391327	5680	0.40985915493
TRINITY_DN86783_c4_g2	3.12264203027108	2.92068042620726	3.1011534349575	2.90258472688735	-0.135009	0.003983	0.006348	-0.0827814569536	1820	0.401098901099
TRINITY_DN87025_c0_g1	0.91576426927975	0.947783761802929	2.20708624632162	2.26968742081014	-0.418238	0.305337	0.369959	0.0	773	0.630012936611
TRINITY_DN93145_c6_g1	4.79989434574982	5.33558409353435	4.45581888130538	4.46662941234564	-2.029508	1.945469	3.782791	1.83675422921e-05	5874	0.408580183861
TRINITY_DN92957_c6_g3	0.889165373307761	2.03858685255565	3.66261254455228	3.62119836084551	0.518196	0.490607	0.405729	0.346441105235	1793	0.418851087563
TRINITY_DN79840_c5_g1	4.34456709309856	4.73407519069484	2.02207183991675	1.98222467815159	0.488054	0.418925	0.346535	0.083334	2161	0.520592318371
TRINITY_DN87181_c5_g1	3.40069639101365	1.31807950258886	0.988100380801437	1.18238804197748	0.102749	2.624280	2.558121	0.162875981021	4538	0.457690612605
TRINITY_DN87477_c2_g1	-Inf	2.65018777591418	-Inf	-Inf	1.746329	4.805477	3.375858	0.41433689163	621	0.584541062802
TRINITY_DN92017_c0_g1	4.97708585363772	4.67523746690822	4.6056534467984	4.69058716990201	1.049651	3.934743	3.130407	-0.047960221487	8417	0.405488891529
TRINITY_DN94518_c2_g3	5.52040534569103	3.99482469056069	4.16470922387042	4.1794988699502	-1.584196	1.170277	2.000154	0.0551805445868	11763	0.432882768001
TRINITY_DN94518_c2_g1	4.51678929839563	5.95372017917642	3.5030812715014	3.48991296360778	-0.638439	0.137710	0.207275	0.000119976004799	1087	0.553817847286
TRINITY_DN96643_c5_g4	5.24456362609712	5.23605826018165	5.73951906881806	5.6479899772744	-0.265464	0.013803	0.022651	0.0	3933	0.510551741673
TRINITY_DN84439_c1_g1	3.4510841069869	3.24884861792399	4.05224693593811	4.17538030219309	0.809555	1.645293	1.338005	-0.238094698414	2233	0.452754142409
TRINITY_DN85363_c0_g2	5.69558838250692	3.64565970176805	4.20757792758797	4.15893554120225	1.032454	8.771289	7.108463	-0.20596896633	3689	0.48359989157
TRINITY_DN85363_c0_g1	6.37576775154587	1.56066260109912	1.91552251572581	1.46053778427133	-0.716532	0.071682	0.132180	0.00993048659384	2290	0.455895196507
TRINITY_DN84160_c3_g1	5.13087347940989	5.85363823455695	4.89002865918639	4.91248551534282	-1.729697	1.399285	2.486413	0.421805407229	5548	0.47494592646
TRINITY_DN94444_c2_g1	2.67479864712298	3.16155347496462	3.29230487326136	3.23307047764116	-0.415806	1.005011	1.145067	-0.132244227111	1526	0.478374836173
TRINITY_DN91477_c0_g1	4.18146918499704	4.22621022888672	4.19000724201415	4.25199594516469	0.361731	20.701336	19.194803	-0.023726013527	9234	0.615009746589
TRINITY_DN84160_c3_g2	4.53287830747706	4.53688339303734	5.51611479098071	5.44288078040591	-0.022925	0.734622	0.740237	-0.156489681833	10589	0.5303616961
TRINITY_DN96220_c3_g1	3.00199416341244	0.179011570294362	0.854261592893946	1.01838227552315	0.487862	0.426345	0.353129	0.088155155309	604	0.44701986755
TRINITY_DN79193_c2_g2	4.52102806608383	3.91865165289003	4.02065722585621	3.9454509495782	-0.315209	3.313473	3.585602	-0.0471919772402	8918	0.500560663826
TRINITY_DN95984_c3_g1	5.51993037405735	6.28163678489699	5.10745633036062	5.03499857377949	1.540595	24.938880	18.687643	0.338290255638	13281	0.435735260899
TRINITY_DN83648_c3_g1	4.42300176475211	3.53534244980736	4.58589099178222	4.58718378638446	-1.877254	3.354653	5.896171	-0.0325356390163	6487	0.433019885926
TRINITY_DN93152_c2_g1	4.02991778125024	3.09982126447592	4.46023157904757	4.67325138767402	2.093638	2.127059	1.334144	-0.202367054426	1992	0.449799196787
TRINITY_DN95550_c6_g1	4.85911819826674	5.57909428884964	5.07383548727527	5.10820816900323	-1.169990	0.180985	0.358115	0.0	3566	0.559169938306
TRINITY_DN90812_c2_g1	2.55396410411642	3.34853679529952	2.77316466419021	2.6561460896265	-0.094394	0.797371	0.822281	0.0182296221291	2659	0.380594208349
TRINITY_DN84975_c3_g2	3.39055378784517	4.36929789653628	-Inf	-Inf	0.917892	10.076579	8.355983	-0.107181675076	3343	0.558181274305
TRINITY_DN96615_c0_g1	3.75988143064084	3.84693395889333	3.62262380265853	3.49549550212899	-0.394604	1.260311	1.416947	0.142221147983	3680	0.378804347826
TRINITY_DN94243_c4_g1	0.910646556407105	1.97126425802146	2.38767794448794	2.21559609324104	-0.012026	1.155847	1.159938	0.309448618553	1955	0.583120204604
TRINITY_DN84388_c2_g3	-1.51319769474128	1.05288552093733	4.25764190271467	4.3405519409179	0.757567	1.745941	1.441196	0.92851616215	5267	0.445035124359
TRINITY_DN88341_c5_g1	0.720785647617786	5.08298607464126	-Inf	-Inf	-0.285520	0.178948	0.210324	0.196164121649	1558	0.517329910141
TRINITY_DN96495_c2_g3	0.0828146287173359	2.53101085624526	-Inf	-Inf	2.006739	8.823829	6.044112	-0.00786012992397	727	0.551581843191
TRINITY_DN94743_c7_g1	1.03828593289494	2.41857290763624	-1.0789536129909	-1.10044404505244	-0.268503	1.109097	1.202996	0.199970243982	1243	0.624296057924
TRINITY_DN90651_c1_g1	4.04247084551031	2.77495161732661	5.2424718035477	4.62468761293093	-1.141488	0.168964	0.334650	0.0	3577	0.566116857702
TRINITY_DN89621_c3_g1	4.29646649982296	4.00157519298658	3.91476936778149	3.853397795889	-0.735823	0.757688	0.977960	0.158338769734	6795	0.42472406181
TRINITY_DN96482_c3_g2	-Inf	2.8088373221167	-Inf	-Inf	1.444215	4.624856	3.426862	0.177027598639	401	0.635910224439
TRINITY_DN87079_c1_g1	4.4342702970473	4.54894743606898	4.42549646040959	4.51253164150836	-1.473029	1.163185	1.904289	0.0118085189498	4355	0.644087256028
TRINITY_DN94289_c8_g1	3.83051043129639	3.28358264997046	3.4936502413039	3.55362583371011	-0.719011	0.092994	0.160720	0.00662251655629	2397	0.424280350438
TRINITY_DN81038_c1_g1	-Inf	2.50838909052937	-0.608678561558201	-1.26263008829571	0.096503	3.938838	3.850092	0.557538617337	1728	0.494791666667
TRINITY_DN82959_c2_g1	-1.28056753278014	0.799363901570239	3.25062138663097	3.0187548528055	-0.918109	1.564489	2.056636	0.116386948999	2686	0.425167535369
TRINITY_DN95135_c10_g1	2.52798329170865	1.2925342228161	2.70081706226248	2.71360316947372	0.327036	0.599464	0.535304	0.0	1404	0.455128205128
TRINITY_DN94919_c15_g2	3.98962288234704	4.23683217142033	3.43495990537343	3.39569455807847	-0.603863	0.100769	0.156878	0.0361990950226	3723	0.516250335751
TRINITY_DN81435_c3_g2	-Inf	-Inf	2.04715687337201	2.14529802279648	-1.140603	0.183001	0.354631	0.00657159361145	332	0.635542168675
TRINITY_DN88458_c5_g1	4.40827221296888	4.98130760908413	4.58106676463176	4.43166765293393	1.112623	5.006515	3.957826	0.0981572000941	8763	0.432043820609
TRINITY_DN77140_c0_g1	1.21847486501585	2.63900349654554	-Inf	-Inf	-1.082389	0.770007	1.131255	0.109360189573	3534	0.39077532541
TRINITY_DN95032_c7_g2	4.80874669446585	5.79521163168802	4.56652111372113	4.60221148901325	-0.420399	0.037787	0.061225	0.00127159847408	1691	0.599053814311
TRINITY_DN95032_c7_g1	1.5816798186233	-0.474067597806257	4.80038759918397	4.70795597239195	-0.484453	0.038629	0.066942	0.0488826815642	2593	0.471268800617
TRINITY_DN94185_c4_g2	0.859125522364586	1.11712762661651	3.51517850846022	2.77340289663002	-0.200378	0.005177	0.009470	0.0	1472	0.479619565217
TRINITY_DN85738_c0_g1	3.57179135368613	3.43316626349397	3.13559514133569	3.32125953596108	1.878020	3.049032	2.046457	0.420470426518	1485	0.705050505051
TRINITY_DN94358_c4_g1	1.17570037603656	2.00452850111096	1.47220430726637	1.04729852128537	0.237707	0.626416	0.577357	-0.08148685626	1516	0.465039577836
TRINITY_DN90340_c1_g2	4.28616092927883	4.46876522009415	5.11682608608713	5.12522501607732	-0.116357	1.597918	1.650036	0.372607780442	4767	0.40192993497
TRINITY_DN94310_c1_g3	4.83845719145062	3.89973801740078	4.79606838592214	4.6107841169146	-1.983377	1.335449	2.652736	0.0	3395	0.631516936672
TRINITY_DN75655_c0_g1	-0.482770723467286	2.42326670569234	-Inf	-Inf	-0.815756	0.098944	0.181204	0.0	1914	0.444096133751
TRINITY_DN89967_c9_g1	4.40627925951032	4.07546931838055	3.81549711389739	3.79815386772953	-0.211547	0.795316	0.852615	-0.0782815016324	7580	0.437862796834
TRINITY_DN92699_c6_g1	4.60907059935535	3.33525434990644	0.941798020604492	1.12317797755302	-0.970568	1.266517	1.714964	0.00159750105193	3338	0.475733972439
TRINITY_DN95022_c4_g16	-0.935123343162044	-0.129514278258036	-Inf	-Inf	-0.313590	0.019325	0.031751	0.188012295082	407	0.771498771499
TRINITY_DN93379_c1_g3	0.219061012336722	4.04202970390336	0.179360214920768	0.47526279417563	-1.352294	0.587704	0.998912	0.14088220939	3424	0.392815420561
TRINITY_DN92722_c2_g1	2.93909484618769	3.27484134666266	3.7650381754266	3.75663169301718	0.634403	0.643110	0.520886	0.550742143485	3909	0.444103351241
TRINITY_DN92818_c2_g1	5.42272500505035	6.12798355679007	5.03222738220889	5.00489849921595	-1.748645	8.024996	13.030833	0.0621338893007	12946	0.475513672177
TRINITY_DN88396_c1_g2	2.64599330301166	2.07065156034252	3.06579022516083	2.917256788251	1.689902	1.546012	1.022984	-0.154964688819	1323	0.408163265306
TRINITY_DN91528_c4_g2	1.13003812680708	0.685750933085849	1.35097976491884	1.18037069029184	-0.454793	0.271509	0.337921	0.13182986012	568	0.392605633803
TRINITY_DN91270_c5_g6	3.59884736075119	3.95309660925251	3.48304645540709	3.39706802246645	-0.730515	0.073007	0.135554	0.000917957544464	1915	0.448563968668
TRINITY_DN84912_c2_g1	2.6506648765245	4.28019378319174	0.788757920964491	0.676539549255868	-0.527479	0.067003	0.106566	0.242721622506	2530	0.414229249012
TRINITY_DN83291_c0_g3	3.41527991897801	2.84609368534983	1.13036327770452	0.612653836238035	-0.696952	0.100237	0.167421	0.0	3349	0.461331740818
TRINITY_DN83291_c0_g1	4.74664614203689	4.47318807570393	3.6424674158845	3.84066012093334	-0.375361	1.389098	1.548950	0.28050418021	6566	0.492841912885
TRINITY_DN96473_c1_g1	-0.233515686663961	1.60934376971181	-0.448977022314646	-0.823185172828464	1.163291	0.548989	0.369414	-0.177315174782	520	0.546153846154
TRINITY_DN81758_c0_g6	3.03156752975007	-0.528454340902985	-Inf	-Inf	-0.696487	0.100347	0.167505	0.0961932297314	1230	0.460975609756
TRINITY_DN88866_c2_g1	2.456729208161	0.698658637313363	2.01160113342739	2.73198336669149	-1.077530	0.217471	0.389432	0.0105723732404	3554	0.606640405177
TRINITY_DN88866_c2_g2	0.399514398438447	3.18985771370363	-Inf	-1.04290763056209	-0.929736	0.172799	0.298650	0.082104032108	2474	0.624090541633
TRINITY_DN96200_c5_g1	5.77315682786316	4.52036246369906	5.11046084733777	5.19132146599601	1.176905	4.522584	3.522377	0.207149908587	5108	0.513116679718
TRINITY_DN83417_c2_g1	4.38331641043711	4.8932119783162	4.45928290090049	4.49192206210265	-0.597697	0.050060	0.091282	0.000617817867293	4956	0.566182405165
TRINITY_DN95319_c0_g1	4.18001841983841	3.55291017380354	4.32606374429659	4.51683783644861	0.872980	4.381474	3.621189	0.277486238895	1566	0.427203065134
TRINITY_DN91460_c0_g1	1.07121762690533	1.0582566411091	-Inf	-0.511946493245407	-0.207312	0.306025	0.336203	0.14286	226	0.530973451327
TRINITY_DN79436_c7_g2	1.35538274612247	1.35477251608807	3.3597248793278	3.21635342943686	1.359600	2.069848	1.504163	0.0314845168088	2227	0.422092501123
TRINITY_DN85355_c0_g2	1.54992071940032	2.0145693714081	2.74239588244931	2.71144432543046	-1.146970	0.172481	0.340875	0.0	654	0.423547400612
TRINITY_DN93589_c3_g1	3.06614781423925	4.7319460176914	4.86247858140874	4.85460812108899	-0.273367	0.320532	0.362214	0.333322666773	3408	0.431924882629
TRINITY_DN89793_c0_g1	4.04858565128075	4.83922221596418	3.8311857839126	3.81415196909	-0.334240	1.229578	1.357914	0.331833577902	1507	0.474452554745
TRINITY_DN94695_c0_g1	4.82518581830295	4.8377097329549	4.6581030919029	4.66206527387014	2.271872	3.189665	1.999750	0.256721176183	2435	0.410266940452
TRINITY_DN91591_c4_g1	5.06605182723952	5.49671575752095	5.62559668990485	5.56613708462136	2.392837	10.283614	6.657992	-0.180553922254	8955	0.395644891122
TRINITY_DN96746_c6_g1	6.65522677574606	5.02519714258051	6.2520399958186	6.3449772005291	1.035976	37.141811	30.380105	0.0581340774188	17780	0.496569178853
TRINITY_DN80887_c0_g2	5.56624351587166	4.66769281550845	5.24278149368453	5.08089265979082	-0.743839	1.772215	2.192777	0.118178080808	7543	0.416279994697
TRINITY_DN85093_c1_g4	3.5768241188388	6.58909912271223	2.18688023903132	2.24873581356914	0.303572	3.023883	2.811918	-0.131051952316	8324	0.402811148486
TRINITY_DN91652_c5_g6	3.4548809495126	3.22964301045893	-Inf	-Inf	-0.716527	0.531024	0.699736	0.000112272393239	4787	0.441821600167
TRINITY_DN86121_c5_g1	4.06597049083962	5.41243814092023	3.32213839193582	3.33937609938562	1.623870	1.094500	0.708727	-0.115664239613	2875	0.475826086957
TRINITY_DN95067_c0_g2	4.16662898612609	3.61704532953768	4.89073025820659	4.84934512087041	-0.158995	0.003572	0.006359	0.0	1829	0.552761071624
TRINITY_DN95067_c0_g3	3.97206233103572	1.34001928604015	-Inf	-Inf	-0.584074	0.050224	0.090263	0.129298771042	1346	0.505943536404
TRINITY_DN81175_c0_g1	3.10721290262364	2.30434670600956	4.41011441485012	4.27552939310478	1.979588	9.687367	6.679066	-0.158371027749	5217	0.465976614913
TRINITY_DN87732_c1_g3	3.65339880016942	4.34220522093426	4.14588705809388	4.04563968046043	-1.452699	0.352347	0.691635	0.0	2325	0.671397849462
TRINITY_DN94422_c6_g1	5.15259982192555	2.08465035578097	0.454197073381443	-0.650575929357396	1.604749	6.257908	4.545115	0.54293292915	1126	0.526642984014
TRINITY_DN95158_c0_g2	-Inf	0.912699294936192	-0.65939547692129	-0.260503029476457	-0.356252	0.024028	0.039914	0.0	626	0.519169329073
TRINITY_DN94536_c0_g2	1.87058776081001	1.4868534976522	3.70670288597246	3.61042350570419	0.888257	0.485803	0.352618	0.0	1547	0.46218487395
TRINITY_DN93194_c1_g1	1.56606055392817	1.12851716344364	3.87766488665692	3.70495017312312	1.611951	17.058786	12.593291	0.0706691332415	6873	0.425869343809
TRINITY_DN91260_c3_g1	3.24808509326638	5.43130977353462	3.78149880670333	3.70256885081595	0.764270	1.168615	0.945448	0.00221626035227	4728	0.443950930626
TRINITY_DN95408_c0_g1	3.3437513648844	3.8676952084122	2.74653850224982	2.52118985784302	1.140982	1.002008	0.726272	0.66103537508	1085	0.512442396313
TRINITY_DN95970_c1_g1	1.94571928662936	3.75815408199259	2.40916347575982	2.29130674109375	-0.634935	0.086574	0.142465	0.0719257540603	1731	0.386481802426
TRINITY_DN85675_c11_g1	4.52637870386401	5.04903167022305	4.81633037004172	4.7275504958861	-0.498072	0.065744	0.102275	0.0172413793103	4167	0.417086633069
TRINITY_DN91476_c0_g1	3.00385138218968	3.13992965844028	5.13015010880464	5.18220149494914	2.323663	4.281689	2.709934	0.570231251794	3666	0.392798690671
TRINITY_DN81757_c6_g1	3.24604521054533	2.57922407998815	3.66833433949487	3.80388194445684	-2.084830	2.016503	4.000418	4.00838554256e-05	2426	0.359027205276
TRINITY_DN84887_c1_g1	1.05568902453777	4.19984106212427	2.8851148378519	2.66903654301957	-0.210201	0.306716	0.337380	0.333318667341	862	0.542923433875
TRINITY_DN83945_c2_g1	6.39258463347827	5.10327020156711	5.87011456161336	5.88203063454799	-0.381165	0.020874	0.037282	0.0208333333333	2401	0.411911703457
TRINITY_DN93979_c9_g3	-0.0134237479458906	-Inf	2.91848400193252	2.74662943890396	0.325953	0.612849	0.547902	-0.0408895998117	1530	0.429411764706
TRINITY_DN96317_c1_g1	4.46309240417239	3.236199319607	5.08332730030619	5.08716966513447	-0.176325	27.807414	28.903281	0.333174033025	8663	0.593212512986
TRINITY_DN95245_c3_g1	4.84594820054032	3.54999134158946	4.71451545148552	4.7749667336617	2.142123	2.643372	1.673115	0.364069449241	2249	0.530902623388
TRINITY_DN96368_c2_g1	1.6927988787874	-0.115715703960645	2.82373278281754	2.71085375547097	2.460776	6.809438	4.307283	-0.201805849627	391	0.503836317136
TRINITY_DN94146_c1_g1	2.49134575594966	3.30374888701292	2.81400147706552	2.79390531161894	0.944056	0.484358	0.344774	0.0337666313259	666	0.573573573574
TRINITY_DN91765_c5_g2	1.55039963993344	0.699549507383239	1.60867373738861	1.52153132601909	-0.575847	0.046449	0.084564	0.00261780104712	1325	0.636981132075
TRINITY_DN88208_c2_g4	0.901845610919911	1.19963391239775	0.150740046192633	0.165143311693396	-0.658568	0.136518	0.208527	0.0834248079034	1021	0.380019588639
TRINITY_DN91597_c10_g3	3.77105048348347	4.48474791199247	3.93732253309792	3.82317935523143	-2.268392	7.254092	14.407683	9.52321186559e-05	5398	0.430900333457
TRINITY_DN93302_c3_g2	6.16647764251489	6.53697876913433	4.75729340332322	4.81075695996275	-0.711080	3.316637	3.992029	-0.0522850115197	6645	0.45252069225
TRINITY_DN91754_c2_g1	2.01371885703312	2.75450747574753	1.44412282822983	1.4982630693906	0.028761	1.127318	1.117805	-0.191477580402	1375	0.395636363636
TRINITY_DN96123_c0_g3	3.35737793293797	4.29055928791268	2.80393782286976	2.72537070399361	-0.683215	1.446236	1.770098	0.126871490816	2044	0.507338551859
TRINITY_DN85196_c5_g2	0.838959313905691	2.03024884272633	1.11073305954333	0.942385561355511	-1.512224	0.583933	1.066870	0.110716550837	1929	0.581648522551
TRINITY_DN90476_c3_g1	4.35922583429208	3.6219529220141	4.78028054482348	4.83421078893385	1.823346	3.867348	2.655333	-0.0839001904762	2035	0.61769041769
TRINITY_DN95805_c6_g1	2.67223946235148	0.560936232234452	1.74615068218893	1.81697578791371	0.681778	1.391851	1.159947	0.178419731679	1078	0.440630797774
TRINITY_DN94242_c0_g2	4.26767023162569	1.89106486507136	1.84340273802538	1.93262054168186	0.180021	1.760250	1.678500	0.218913074605	1621	0.568784700802
TRINITY_DN85280_c5_g2	5.03501453238966	4.05692179849217	4.74018460961907	4.58135695348884	-1.747340	0.714188	1.402077	0.0	2231	0.49036306589
TRINITY_DN88114_c2_g1	0.642059517525553	0.637814598756558	1.74858935156666	1.74853397290226	-0.304181	0.013912	0.024456	0.0	877	0.649942987457
TRINITY_DN90550_c1_g2	5.97715807496884	6.72657572038578	7.24757737059916	7.42632946685509	-0.617128	0.097687	0.154546	0.268998041065	1586	0.652585119798
TRINITY_DN90550_c1_g1	1.76627109537564	1.79926710378101	2.63247016857331	2.49195560062353	-1.358787	0.297357	0.578002	2.69422862551e-05	1208	0.599337748344
TRINITY_DN87392_c1_g1	4.92309520384399	1.97073483472426	3.80489732325883	3.68377358948453	-0.210136	0.005079	0.009615	0.0	2887	0.378940076204
TRINITY_DN90585_c1_g1	1.88302165871805	0.759798752904255	-1.46086211396778	-Inf	1.739351	1.735981	1.148705	0.0264072228868	849	0.527679623086
TRINITY_DN89544_c2_g1	0.0867917052281881	2.50139983014911	-Inf	-Inf	-0.790535	0.095446	0.173112	0.258742410693	1666	0.516806722689
TRINITY_DN86940_c3_g2	2.08073835987019	3.35329430091664	1.64963306105325	2.01587801102991	0.777725	1.064862	0.853969	0.624616591147	1793	0.4701617401
TRINITY_DN90585_c1_g4	2.63482224221495	-Inf	-0.807328916160257	-1.04290763056209	-0.714813	0.156803	0.242115	0.243072863217	1579	0.553514882837
TRINITY_DN88333_c0_g4	3.50917711163521	6.00404811418697	3.80271925887185	3.77527980970193	-0.772393	0.195011	0.299810	0.0342771982116	5110	0.451076320939
TRINITY_DN85162_c0_g2	4.82482094676753	5.51069135786044	5.09738445370539	5.16662070239405	-0.003312	1.624093	1.625559	0.0345226106822	3194	0.651847213525
TRINITY_DN85162_c0_g4	1.68008431798387	-1.26623023172577	-0.882787762388551	-Inf	-0.946218	0.230419	0.378810	0.0764473458169	1657	0.66203983102
TRINITY_DN92767_c2_g1	3.33660754683058	2.48270964314974	3.68876222650774	3.62124674989443	1.659040	1.077471	0.690452	-0.0699164940413	1746	0.676403207331
TRINITY_DN93599_c7_g1	4.77066975548535	3.38914190871792	3.98279065870369	4.04766935278905	0.917573	1.875860	1.495774	0.453085875338	3717	0.515200430455
TRINITY_DN89530_c0_g1	3.55448220827933	3.41560286341602	3.51556980801951	3.48696305755249	-1.863800	1.137665	2.190555	0.0	1539	0.417803768681
TRINITY_DN91118_c0_g3	3.81650405446382	1.65145024863161	3.5499707278965	3.34968779476328	-0.947689	1.278324	1.716521	0.106987175121	2559	0.550605705354
TRINITY_DN91118_c0_g1	4.84606994760792	2.68525250529903	3.57601464388038	3.44862393635814	-0.495333	0.032075	0.059208	0.00327272727273	3757	0.592760180995
TRINITY_DN94893_c0_g1	2.44738740856787	1.80782606658056	3.95016713988002	3.6873733891884	-0.852996	0.153149	0.259152	0.023814229249	2981	0.621603488762
TRINITY_DN95938_c3_g5	1.7216552897437	1.13556222252678	1.99308786312851	1.97089386529243	-0.666056	0.063341	0.115560	0.00798525798526	1457	0.398078242965
TRINITY_DN89797_c6_g4	2.69680564621123	3.3332896882743	2.69333255308114	2.76174908093653	-0.352100	2.394615	2.626488	0.17413052895	3636	0.382838283828
TRINITY_DN85933_c2_g1	5.55343211724691	5.14363614589697	3.92008741148811	3.97246871480744	-1.631338	0.507386	1.006082	0.000709214227684	1911	0.42019884877
TRINITY_DN94679_c2_g1	3.84928756999256	3.1019718461499	4.44201213698977	4.69445977120652	-1.469850	0.350507	0.694941	0.0	4357	0.509754418178
TRINITY_DN85058_c5_g2	-0.864679224444173	1.10593618411765	4.6801667291691	5.01725844218911	-0.315952	1.517211	1.659373	0.142850286027	1010	0.473267326733
TRINITY_DN81418_c12_g1	4.33970927872101	5.02978068694798	4.56162168660753	4.48190217786383	-1.631231	0.719471	1.339010	2.66293855269e-06	1681	0.466983938132
TRINITY_DN94755_c1_g1	6.23895245600377	6.42866756064986	6.91441521459868	7.0509671519199	0.236107	4.898088	4.641265	-0.20830312484	7562	0.454112668606
TRINITY_DN88586_c7_g1	4.6119288443382	4.10107461916177	3.57217896928313	3.59876354008893	1.031088	0.489708	0.338878	-0.183673142857	667	0.634182908546
TRINITY_DN84427_c1_g2	1.5159586538529	-0.907878337880161	-Inf	-0.734818622372656	-0.561387	0.047911	0.085225	0.103836094159	720	0.495833333333
TRINITY_DN87648_c1_g6	2.45708256685535	3.23601208704112	2.15139270048032	2.21578673161644	2.197727	12.730268	8.529808	-0.157372429999	3502	0.427470017133
TRINITY_DN88945_c4_g2	3.37917013889608	4.16129231247616	3.81608573183184	3.95072176675772	-0.592982	3.228464	3.762766	0.217248901899	5589	0.520665593129
TRINITY_DN90276_c2_g1	3.21530155941006	2.99269512746172	3.08824176150423	2.88722448827462	1.196059	1.849072	1.383180	-0.0288611849619	938	0.487206823028
TRINITY_DN88116_c1_g1	4.30989052835291	6.37274897458134	3.08119466947985	2.94915411592852	-0.251615	0.607183	0.664331	-0.2	1501	0.561625582945
TRINITY_DN80515_c6_g4	4.70100764656521	3.66820216342079	3.99825191552522	4.06773199497474	-1.906000	2.814730	5.055495	0.0266833880851	5755	0.652997393571
TRINITY_DN94314_c4_g2	2.04053389332882	2.43307429638649	2.76377754214291	2.71171953379129	0.482801	0.628409	0.533861	0.0592127880466	1887	0.413884472708
TRINITY_DN93598_c1_g1	3.23170612339706	1.72736693557873	3.59337140684106	3.60320175248274	1.703659	2.426665	1.659907	-0.183664075099	1105	0.590045248869
TRINITY_DN93014_c7_g1	4.85960495534879	4.84258302791959	5.10488527848515	5.11030067475677	-2.116341	5.727604	10.778863	0.0118928815806	7256	0.485942668137
TRINITY_DN83094_c0_g1	5.11448281946173	5.48090553299972	3.9581404842152	4.03726765893055	0.231638	0.877557	0.816724	0.417011593797	1932	0.452380952381
TRINITY_DN92040_c1_g1	0.337757949540074	-0.298973850335476	0.1193392964307	0.354651966769048	1.194505	0.939904	0.667660	-0.18539308097	225	0.702222222222
TRINITY_DN91430_c3_g1	3.14649803179343	2.26395235277694	3.54661302735967	3.32959271624943	0.508647	2.000775	1.760701	-0.186948579908	1473	0.586558044807
TRINITY_DN91430_c3_g2	2.28030602000444	4.14451917542178	2.30027405095738	2.36499246613766	-0.230896	9.477721	9.990333	-0.074855150555	3484	0.62543053961
TRINITY_DN93461_c6_g2	4.76663509204765	4.39616324222849	-Inf	-Inf	0.285283	16.001905	15.062757	-0.04231245843	8206	0.40226663417
TRINITY_DN93906_c5_g1	5.93253958319808	5.01967193496579	5.58850490509612	5.65826597797126	-1.943405	1.169748	2.322983	0.0	6308	0.432942295498
TRINITY_DN80379_c6_g5	3.31641207908765	3.04029066973929	3.36175952583794	3.27138678179562	1.218026	0.517269	0.339040	-0.194780236423	1039	0.446583253128
TRINITY_DN81806_c1_g1	0.986328544204298	0.911443983449407	1.94626171057149	2.35538881385949	-0.339307	0.344440	0.399471	0.142856	866	0.382217090069
TRINITY_DN96221_c3_g1	4.82845491901079	4.52238080475708	5.09588497179232	5.06045582301837	-0.816980	0.082373	0.158808	0.0460847440025	5674	0.590588649982
TRINITY_DN90718_c4_g1	4.61422789481581	5.35793348354289	5.29427636239155	5.27100383008872	1.496482	4.704228	3.454169	-0.147258389135	2534	0.532359905288
TRINITY_DN89238_c0_g1	4.85610574184548	4.22997609290565	4.73760569441777	4.7822697896549	-0.185269	0.845582	0.897669	-0.181076529065	887	0.702367531003
TRINITY_DN93233_c1_g1	5.48931703851836	5.36697129377269	6.6734307495677	6.6967482823262	0.598862	16.204458	14.326198	-0.000540481484947	4852	0.646331409728
TRINITY_DN95692_c1_g2	5.4697541037523	5.95870275679461	4.96765161728925	4.95274919788195	-0.505956	7.290201	8.224554	0.138378106515	16332	0.400502081803
TRINITY_DN83577_c4_g2	3.6799551238495	3.68726974897922	1.80954997421304	2.13911797487407	-0.233345	0.660428	0.716275	0.0518293054712	4017	0.385362210605
TRINITY_DN94169_c0_g1	2.44904664702008	2.02953331909197	2.37306593258392	2.47232350696596	-0.364388	0.060725	0.084895	0.0589034261005	322	0.552795031056
TRINITY_DN95043_c1_g1	1.77502373802551	1.63766069989717	1.96935981746024	1.99816639179409	-0.220023	0.005447	0.010385	0.0011961722488	721	0.467406380028
TRINITY_DN95043_c1_g3	3.82317887612741	3.17999715943629	3.1372429033059	3.14913358841618	-0.424690	0.035986	0.059260	0.0236559139785	1862	0.526852846402
TRINITY_DN95162_c0_g3	4.82384385526879	2.87351193125223	2.78409133099639	2.71222789077793	-1.147902	0.171248	0.339294	0.0	1706	0.622508792497
TRINITY_DN94173_c2_g2	3.71690960039382	3.7773721685114	1.64317690730535	1.38651489138663	-1.822553	0.824893	1.635452	0.0	1291	0.501161890008
TRINITY_DN91746_c2_g1	4.6603300357044	3.93004654136504	4.53131423765713	4.62598081593852	1.013000	2.580401	2.040843	-0.00775181395349	3777	0.530315064866
TRINITY_DN95638_c5_g1	5.01198160706051	5.29920621833119	5.39351504916325	5.4819611790407	-0.759761	0.114747	0.194552	0.11528150134	4692	0.447783461211
TRINITY_DN86327_c0_g2	3.43184437420249	3.17932995240117	3.44926910027977	3.50347998898952	1.150418	1.971182	1.494871	-0.0940482214793	3313	0.438575309387
TRINITY_DN86327_c0_g1	0.876718128165605	-Inf	0.0769205534051751	-0.627019322226119	-0.933840	0.435799	0.643237	0.061318811173	278	0.539568345324
TRINITY_DN90326_c3_g5	2.62437904251403	4.08685649659714	3.49740736695944	3.28177534013417	-0.538041	0.064477	0.104379	0.0941176470588	1743	0.638554216867
TRINITY_DN90499_c8_g2	5.13008528722219	4.59195833194036	5.8737033742806	5.8109503970838	-0.838128	0.172160	0.281652	0.0159278235687	5827	0.448086493908
TRINITY_DN91104_c4_g1	4.78155537933487	4.7429860243529	4.77844646508468	4.86878795149323	-1.521010	8.662911	13.010592	0.0336432506194	18365	0.417043288865
TRINITY_DN89982_c1_g1	5.62677791633767	5.21484975806653	5.57259703637778	5.62360919459139	-0.447806	2.572007	2.892387	0.150156570133	4186	0.612517916866
TRINITY_DN96712_c5_g2	4.58000906552736	2.6266758841207	-Inf	-Inf	1.400870	15.255649	11.653198	0.176196290502	959	0.631908237748
TRINITY_DN81112_c6_g1	4.13069736127022	2.58351017092093	3.79092791159574	3.73894634234988	1.044307	3.185349	2.521200	0.143731253238	3818	0.640125720272
TRINITY_DN91648_c2_g1	2.05746560810389	1.27814319905758	1.47331361075445	1.28500154522236	-0.364602	0.027606	0.044885	0.0	495	0.480808080808
TRINITY_DN91855_c1_g1	4.16402866090744	4.11233642331495	5.65384049210791	5.51308819116185	1.851980	10.338954	7.286465	0.123783743201	7213	0.524469707473
TRINITY_DN87530_c4_g1	2.87787463427735	4.42611079637085	3.97762651903863	4.01634753979297	-0.194447	0.750725	0.801090	-0.137201983277	4420	0.407918552036
TRINITY_DN93388_c0_g4	5.00345496176989	2.75716563507853	4.17629947865466	4.00712384943402	0.352631	0.715819	0.637931	0.224764997877	1603	0.532751091703
TRINITY_DN93388_c0_g2	3.70306654677251	2.34386876191892	3.42980218643285	3.08775802140009	0.845728	2.053644	1.670973	0.285554960243	1529	0.5604970569
TRINITY_DN81543_c1_g3	2.52851621922668	3.248230258371	2.91214091329679	2.92671232157542	-0.156079	0.005759	0.009021	0.0346820809249	1116	0.451612903226
TRINITY_DN86036_c3_g1	4.25725487213912	3.04621915175838	3.26133528359453	3.35834785358145	-0.448229	0.068459	0.101135	0.00230308613542	3319	0.429647484182
TRINITY_DN94865_c0_g1	4.38878738734402	4.02321423120146	4.1497696131376	4.15774140342293	-1.572857	0.455809	0.898202	0.00073834044584	2545	0.547347740668
TRINITY_DN94782_c1_g1	0.731416913059567	1.4819271706279	1.81586884729668	2.00785036426794	-0.058721	0.000455	0.000825	0.0	217	0.576036866359
TRINITY_DN94782_c1_g2	3.8636751098517	3.29383261674594	4.05871187129068	4.15829530745471	1.775026	1.067025	0.664005	-0.210485631457	874	0.391304347826
TRINITY_DN84299_c3_g1	3.44280918340485	3.07822043853813	2.81926117767895	2.93510251887956	1.709493	4.852289	3.432272	0.585463217691	2733	0.638492499085
TRINITY_DN85715_c3_g1	5.31618256140082	4.59744956571472	4.90384267623353	4.91824081571594	-0.801751	0.146382	0.242056	0.0271434726411	3118	0.418537524054
TRINITY_DN73828_c0_g2	3.26920687539003	2.51283249659058	-Inf	-0.247595325248943	-0.480165	0.057161	0.090032	0.0	1898	0.428872497366
TRINITY_DN93928_c4_g2	5.23332484315774	4.8387604207105	3.90644470880636	3.56454525396623	2.140611	5.201973	3.426483	-0.0393744755735	2341	0.474156343443
TRINITY_DN87608_c6_g1	1.6980713531444	1.05587092693605	5.02496603820107	5.12051886496733	0.939856	0.730072	0.543751	0.127853553789	2590	0.379536679537
TRINITY_DN94436_c2_g1	4.35568926693738	2.91296134395831	3.01931873735818	3.10023569582497	0.319037	0.319885	0.278489	0.002849002849	867	0.514417531719
TRINITY_DN94436_c2_g6	-Inf	2.37074545984785	-Inf	-Inf	0.495249	0.621173	0.525231	0.373451367764	1325	0.443018867925
TRINITY_DN90227_c2_g1	3.37932676535992	3.22749774242273	3.21920872049095	3.20610545189902	-0.317566	0.012918	0.023766	0.0	1437	0.427974947808
TRINITY_DN96627_c1_g1	6.41087852402649	5.77518480323913	5.60618485445035	5.53553742690742	0.951954	25.570722	21.202395	-0.193752833296	15890	0.421397105098
TRINITY_DN88173_c0_g1	1.50946392039854	1.82053551306873	1.78873673851049	1.67268061573292	2.171868	2.196533	1.361095	-0.226402021234	1270	0.392913385827
TRINITY_DN92522_c3_g1	3.30892537389341	4.49663849565634	4.69439397558633	4.53451800561597	-1.280262	0.690489	1.112385	0.00799263391884	6992	0.393878718535
TRINITY_DN94128_c1_g1	5.54603594169837	5.89952456699981	4.49411012232764	4.63664576132785	-0.502820	1.742049	2.006095	-0.023434690553	1667	0.590281943611
TRINITY_DN96051_c3_g3	0.993784516579322	1.38524859735495	-Inf	-Inf	-0.606855	0.060040	0.105249	0.00651731160896	1306	0.580398162328
TRINITY_DN85628_c7_g2	4.28805201008836	3.41704776433534	5.30479491872792	5.05089945499204	-0.299242	0.920846	1.012774	0.142856	2721	0.44579198824
TRINITY_DN89348_c4_g1	0.43196135808389	2.19967269268362	3.97207058826609	3.75472560732512	1.321110	0.976820	0.673807	0.454304262212	953	0.421825813221
TRINITY_DN82453_c4_g3	3.57026196439338	3.61341143286151	4.06907790975945	4.10880807361452	1.789743	6.230525	4.382203	-0.156929235207	6024	0.397078353254
TRINITY_DN87894_c4_g1	3.25798027294361	4.27029040127152	3.65488976541237	3.65786889401292	-0.301072	0.624938	0.695530	0.141386195828	2720	0.530514705882
TRINITY_DN94291_c1_g3	5.48114274574021	6.72174672802424	5.16265551984159	5.02341157522868	1.336140	4.864647	3.683320	0.288526216141	11724	0.5137325145
TRINITY_DN91189_c1_g1	4.92365030144927	3.35847228049355	4.40018184211246	4.50557464973624	-0.321015	1.227724	1.350454	0.142853142965	4707	0.442957297642
TRINITY_DN85543_c0_g1	2.58861041250251	3.3238587824765	4.30775248038342	3.98327544686132	0.620846	11.789352	10.362203	0.267051415028	7124	0.540707467715
TRINITY_DN92799_c6_g2	4.9473445804981	3.93678903845144	5.0669140067214	4.87463503831123	-2.126582	2.946971	5.768524	0.000514576993645	10248	0.472775175644
TRINITY_DN83300_c2_g1	2.98713384536335	2.14250479002117	2.40375520553282	2.24889729109721	-0.399821	0.019787	0.036909	0.00419664268585	1562	0.395006402049
TRINITY_DN89762_c5_g2	2.77616116232149	1.98839191968653	1.25158386847818	1.04234071887139	-0.529777	0.057676	0.095011	0.0	1368	0.603801169591
TRINITY_DN95328_c1_g1	4.78740656272559	4.61704812654403	5.0031086437603	4.97816319689461	0.356011	7.665880	7.093623	0.0482027894524	15345	0.383447376996
TRINITY_DN95358_c0_g2	4.91216091590415	3.77896727425161	5.41622256550364	5.31373952295458	2.018405	31.697558	22.066964	0.473434389174	7745	0.478631375081
TRINITY_DN85719_c2_g2	1.95807025097962	3.91033629540775	2.1559933604242	1.75321302891187	-0.566994	0.053400	0.092870	0.184996200195	1336	0.580089820359
TRINITY_DN89320_c0_g1	4.08187759259362	4.24725373298042	3.92548386752222	3.76577225055034	0.678418	0.820682	0.666282	-0.238096	1807	0.528500276702
TRINITY_DN85105_c4_g2	4.46849198932815	3.43262422187893	3.76799788337969	3.89299709761564	-1.029459	2.321416	3.104609	0.160310347138	2449	0.682727643936
TRINITY_DN85415_c1_g2	2.93419583344461	4.1054911552719	3.22145190631132	3.10007518098361	-0.352254	1.806066	1.989805	-0.159123728092	1467	0.526244035446
TRINITY_DN91965_c3_g2	3.87562086056785	2.2994374558456	3.01681334830689	2.78735179036327	1.145802	0.922987	0.663082	-0.183021287861	1336	0.603293413174
TRINITY_DN88086_c10_g1	-0.401677701845653	-0.277901747203911	0.335087339333922	1.04550916408741	-0.162690	0.004207	0.007255	0.0	254	0.704724409449
TRINITY_DN88997_c3_g1	4.54311717598954	4.24832260943834	4.05738831040145	4.07688371528405	-1.702015	2.118428	3.589090	0.00780315009023	4435	0.503720405862
TRINITY_DN92879_c5_g1	5.6517736164819	6.0183977971163	6.1259015328596	6.24216130904823	-0.000917	1.230759	1.231085	0.00212072931871	4559	0.588725597719
TRINITY_DN88078_c3_g2	4.35369725649121	5.19838064595216	3.71106595982487	3.56294668700068	-0.472572	1.504101	1.723309	0.351055734148	8450	0.522603550296
TRINITY_DN92106_c3_g1	3.51395020761511	2.81486167711311	3.03798378313221	2.93020620343204	-0.221332	0.308791	0.341312	0.142801738442	1608	0.525497512438
TRINITY_DN82828_c2_g1	4.00558302503446	3.82500853930714	3.65027176689312	3.46849731133063	2.024424	10.080996	6.906912	0.0356573223444	2362	0.593141405588
TRINITY_DN87965_c1_g1	3.44874845245923	2.64870008380782	3.00516503621083	2.86771177613074	-0.334708	1.532788	1.685278	0.142834631435	1960	0.563265306122
TRINITY_DN89706_c1_g1	0.228298888830597	4.08308253005108	0.403871697488853	0.644202209913059	0.290138	10.514175	9.876991	0.566569558385	5717	0.436067867763
TRINITY_DN94571_c0_g1	5.0546570615219	5.53566154864136	4.61986754378004	4.53726942919112	-0.716799	6.514020	7.768598	-0.140314089823	7441	0.494960354791
TRINITY_DN93544_c0_g1	3.23785279090874	2.71127643232095	3.29941760176486	3.24491682962059	1.217518	7.307343	5.707645	0.00522657760619	2741	0.523531557826
TRINITY_DN93428_c0_g1	2.29581850981319	1.95276219274715	2.72835933855727	2.72816473191131	-1.145863	0.170795	0.338210	7.98760323977e-06	608	0.547697368421
TRINITY_DN79362_c0_g1	2.91075306650989	1.73354931317849	2.93550951882302	2.78076478537335	2.097541	2.613299	1.666333	-0.192657519712	827	0.466747279323
TRINITY_DN87102_c1_g1	4.80736350412015	4.25749129866261	4.52202270148966	4.46309865345743	-0.631926	0.141105	0.210600	0.270163963903	2798	0.534667619728
TRINITY_DN87769_c1_g1	4.09874708002339	4.26031330952521	3.65054769988287	3.76351045141146	-0.247831	4.465843	4.740647	0.144204221763	4373	0.421678481592
TRINITY_DN81460_c6_g1	0.239599069757112	3.15906225211503	2.70667236497453	2.7429800315903	-0.141026	0.014558	0.018837	0.0125484827744	1229	0.636289666395
TRINITY_DN81179_c8_g1	4.82711084159162	4.91063471595641	4.84470326654107	4.67711980726822	2.201334	6.547481	4.308542	0.775500050666	4012	0.466101694915
TRINITY_DN95175_c2_g1	5.58950161395371	5.15223840415553	5.39107452431993	5.38819058775185	-1.931365	12.068355	20.744040	-0.0109079990824	16311	0.404634908957
TRINITY_DN60529_c0_g1	4.4354887632623	1.25008281921923	5.26047347534496	4.99541971768439	1.085593	0.571483	0.396305	-0.0711452919231	3038	0.534562211982
TRINITY_DN81796_c1_g4	1.70461310425344	2.53889075103241	1.30059323663965	1.30501823693375	1.877808	1.609405	1.026665	-0.0694401122895	1252	0.404952076677
TRINITY_DN90323_c5_g1	2.29118598586022	4.4442996724876	1.37133779032206	1.35661868783071	0.028401	1.062795	1.053808	0.14174584653	3566	0.446999439148
TRINITY_DN96641_c2_g1	4.39412445296707	5.21486742511147	4.62429671736745	4.71066167968681	-1.146522	0.170258	0.337574	0.0	3403	0.483103144284
TRINITY_DN89386_c3_g1	2.9193863001005	2.9115181486355	3.86300664820265	3.94441057026174	0.247455	1.575511	1.474178	0.595895742583	1894	0.532206969377
TRINITY_DN88191_c7_g2	5.13252587407858	4.9767603105576	5.43574063733579	5.37209151325929	-0.244858	1.121448	1.207313	0.400138352717	5713	0.420444600035
TRINITY_DN96366_c4_g1	8.8957432198203	8.16914863959772	7.11675838225329	7.18767266953027	0.534081	0.410175	0.332904	-0.238082032521	1224	0.517156862745
TRINITY_DN89135_c1_g3	1.67586479705534	1.03699383944758	1.21056806085253	1.73542365986663	0.943622	0.499503	0.356937	-0.183624546954	722	0.646814404432
TRINITY_DN89135_c1_g1	3.3972926750016	2.2483036440905	1.28139809529497	1.31125944525558	1.780931	1.107683	0.691705	-0.237983460763	1228	0.670195439739
TRINITY_DN86289_c8_g1	2.70089437758086	3.32697860981815	3.02818039801862	2.96896171430387	-0.419308	0.077553	0.109468	0.458126637917	1479	0.430696416498
TRINITY_DN95308_c3_g1	5.68357819616467	4.17133806966965	5.54506423821375	5.53344019248776	-1.257940	1.167131	1.760921	0.080741749636	4216	0.468453510436
TRINITY_DN87719_c3_g1	1.56094077413335	1.02189232894595	0.971605136436589	0.876212923991279	-0.277659	0.031848	0.045029	0.26997214731	443	0.589164785553
TRINITY_DN81914_c3_g2	3.01776475490615	3.68022004656229	3.56965464427385	3.47119434468101	-1.681358	0.786284	1.475162	0.00399666496864	4337	0.35923449389
TRINITY_DN93169_c5_g1	4.82210749093901	4.47037325546038	4.22972448210894	4.32483656636658	-0.508113	0.091053	0.134342	0.325200510167	6935	0.441095890411
TRINITY_DN86326_c1_g1	0.785183524807954	0.643702903790188	3.19384279435417	3.24595951007438	-1.474884	0.369594	0.725890	0.0	1050	0.621904761905
TRINITY_DN90278_c2_g1	2.2263128244491	4.42090332826506	1.38619050856832	1.3107092385812	0.208060	0.675961	0.630379	0.0975945017182	3752	0.445895522388
TRINITY_DN96346_c3_g1	4.67209082939149	5.403902157927	5.56568862533936	5.70069421072645	0.150987	3.226772	3.111676	0.0456464814171	9828	0.422059422059
TRINITY_DN86062_c0_g1	3.79782635559329	3.94816184707863	3.0808587538836	3.20726237003971	-1.830444	0.860173	1.699943	1.59977219244e-06	2244	0.553921568627
TRINITY_DN96699_c8_g1	1.02658891664249	0.711063477747535	2.85008817877485	2.62981565810405	-0.450945	0.026233	0.048479	0.0	1707	0.554188635032
TRINITY_DN83810_c0_g1	4.24069619954108	4.22933326216275	4.85997485084082	4.6049787377917	0.878700	0.511220	0.374424	-0.183673142857	2015	0.462034739454
TRINITY_DN86073_c0_g3	4.03289774006733	4.17562579635084	4.29652788285429	4.15408752224124	-1.630727	0.503009	0.998866	0.0	3996	0.517767767768
TRINITY_DN87082_c3_g2	3.79986906091245	3.47096014307469	4.08978424218003	4.0560895328826	-1.446584	0.892148	1.489323	7.51649602431e-05	4309	0.449524251566
TRINITY_DN92573_c0_g3	5.07125508314462	4.810840786699	4.31821686076652	4.22438535074575	-2.132966	2.568835	5.093726	0.0	3083	0.450859552384
TRINITY_DN91539_c1_g2	3.88414777841259	2.14733116315842	4.04864145660781	3.88430850826624	0.748365	0.553448	0.426831	-0.0741917347184	2693	0.459710360193
TRINITY_DN93982_c1_g1	5.34177543791235	0.204257988322944	4.47660396913902	4.5171894586114	-0.681313	0.089168	0.151166	0.0174364681877	4294	0.538192827201
TRINITY_DN91539_c1_g4	1.3770588713913	3.19491036578663	1.59222748219699	1.43525580752633	-1.072264	0.533569	0.814654	0.243502714228	4089	0.402298850575
TRINITY_DN89947_c5_g1	4.08625686692664	5.75025060779561	5.31122787629024	5.28312958525784	0.859776	0.508652	0.374733	-0.17812009572	6071	0.400592983034
TRINITY_DN96160_c1_g1	4.95723027732265	5.26644365395826	4.75225103729744	4.92067588998439	-1.098221	0.358249	0.587618	0.0322250290162	7690	0.475032509753
TRINITY_DN96160_c1_g2	2.98018920580978	2.03106639517905	2.49835393176561	2.52944238369229	-0.229489	0.009751	0.016202	0.00436681222707	698	0.567335243553
TRINITY_DN83559_c1_g1	-0.46169862033572	3.35751304383852	-0.503363765411375	-0.422689072719723	-0.895866	0.575206	0.808854	0.0950880607492	1745	0.431518624642
TRINITY_DN89874_c1_g1	4.49831948299429	5.22501617921147	4.38811964312078	4.43176181662374	-0.210144	0.307825	0.338546	0.142830861768	1017	0.608652900688
TRINITY_DN84115_c1_g1	2.64747276968337	3.97384811075938	2.58227886323422	2.51270149447736	0.931410	0.514487	0.370453	0.67219604093	1396	0.398280802292
TRINITY_DN96634_c0_g6	4.80700415021838	3.92378868591988	6.09610083161803	6.17311705058339	-0.966748	1.437806	1.929458	0.742216502155	6811	0.582440170313
TRINITY_DN90491_c0_g2	5.02585778761327	6.60605979141502	6.03949169954318	5.96601657161519	-0.254531	1.236079	1.332377	0.088615955936	7135	0.425087596356
TRINITY_DN87651_c6_g4	4.72727816140475	4.14183768857286	6.01508803657294	6.06913153515217	-0.686088	0.099314	0.164879	0.0786981229551	1986	0.452668680765
TRINITY_DN83162_c0_g1	4.00493915600821	2.80400492741325	3.01528021804229	3.17667067482302	2.044001	3.307106	2.164077	-0.198879681832	2516	0.549682034976
TRINITY_DN79697_c0_g1	4.24317108461469	3.81134161118817	2.80536935370759	2.85328872392913	-1.426024	1.427944	2.252562	0.455256164668	3116	0.574775353017
TRINITY_DN92299_c0_g1	3.67200334759082	4.38174954218536	3.25520118937791	3.14020446826517	1.380774	1.638713	1.166910	-0.130952	706	0.481586402266
TRINITY_DN84842_c9_g1	2.56642289942469	2.76983670499634	3.90618295322013	3.46213442936349	1.384335	0.556659	0.350039	-0.238095523809	3467	0.487164695702
TRINITY_DN94560_c3_g1	5.33321449146818	5.53284197722489	5.005613974865	4.9464650157821	2.390109	3.813833	2.370904	0.101739414097	4496	0.44506227758
TRINITY_DN96561_c2_g2	4.29458586872833	3.45804510481402	5.12411258536439	4.9720955737141	-0.171466	0.005462	0.009053	0.0	2850	0.466315789474
TRINITY_DN79091_c3_g2	3.63422539569587	1.42126764747542	1.88487506252297	2.72354768653102	1.321547	1.524573	1.094388	-0.0568335526103	2925	0.494358974359
TRINITY_DN84357_c4_g3	5.34283229216225	4.65117064411221	5.07620731269596	5.01617164195603	-1.774750	2.794748	4.775949	-0.0306017162017	5642	0.615561857497
TRINITY_DN93198_c1_g1	3.34415873674137	2.00140825472334	3.58594631749443	3.66112253183519	-0.606565	2.031735	2.401971	0.13146131995	3656	0.667396061269
TRINITY_DN93140_c1_g1	4.21751168636263	3.07003582295285	2.95088538356693	2.65271466358027	2.008458	1.687957	1.052856	0.0717234557058	1031	0.662463627546
TRINITY_DN93140_c1_g2	4.81477035902591	4.15814332289843	5.11607665497352	4.89361875068316	-0.084021	0.386123	0.399756	0.258767996365	4733	0.602366363828
TRINITY_DN92579_c3_g2	5.01492625832553	5.69706291580402	4.74317394873822	4.60594758087869	-0.524273	0.041022	0.073135	0.003663003663	2211	0.46947082768
TRINITY_DN96459_c1_g1	4.53261634776642	3.52685381478288	4.77359858464761	4.73713111362322	-0.154015	10.692060	11.069109	0.175610749314	6818	0.497653270754
TRINITY_DN88027_c3_g3	4.24661689840576	3.93404913363641	4.02495147291434	3.97209825655863	0.642753	0.829601	0.681077	-0.0543833662435	936	0.536324786325
TRINITY_DN90807_c5_g13	1.49943711928171	2.63477515913665	2.78216979836169	2.80669988951473	-0.282769	0.013213	0.022635	0.013986013986	1585	0.661829652997
TRINITY_DN96079_c1_g3	5.07945556888517	3.77282372968491	2.93918921781192	2.82112859453894	-1.060295	0.331968	0.541614	0.0071227929374	6333	0.489499447339
TRINITY_DN84842_c10_g1	-0.307060642689024	0.945134716452925	0.771026968417819	0.445551855311002	-0.237436	0.009297	0.015910	0.0	501	0.604790419162
TRINITY_DN87096_c11_g1	3.11069835594923	2.6684367952992	2.93589870590197	2.89738191648137	-0.132476	0.002349	0.004244	0.0	1415	0.634628975265
TRINITY_DN87380_c3_g1	2.55298142548426	2.69560478544202	3.23351983229424	2.98309780513793	1.647761	5.582485	4.010834	-0.122176466701	2048	0.52490234375
TRINITY_DN83937_c2_g1	4.37257127093847	5.00986363449788	4.75314570821885	4.78880275684942	-1.247450	0.456064	0.770298	0.000157280308899	1251	0.585931254996
TRINITY_DN88629_c4_g1	5.85548252834709	4.91503131328835	5.83761956069739	5.84492300351729	1.141092	1.844252	1.396442	-0.0667733406027	3663	0.486213486213
TRINITY_DN96327_c2_g1	4.14942322825939	3.69801465050482	3.86350761469354	3.86363495329878	0.109442	0.387875	0.370937	0.284313705238	1112	0.568345323741
TRINITY_DN90803_c3_g1	3.76433946146421	4.18160848935019	1.73685743773985	1.64155040469242	-1.825902	0.849592	1.678930	-0.0238905163885	1855	0.453908355795
TRINITY_DN90773_c4_g1	2.94591047215433	5.78693009595411	2.47456217429316	2.29418066642904	-1.209173	0.205268	0.402239	0.0323857995012	2586	0.522428460944
TRINITY_DN95201_c0_g1	2.69160607945171	2.3897624229153	3.83120627023298	4.0759391209935	1.226154	0.544861	0.358956	-0.071428	604	0.471854304636
TRINITY_DN87614_c4_g3	4.6688555267388	4.39484652104571	5.10678142597535	5.12560907624549	1.897375	9.429446	6.584194	0.423134219017	5335	0.523336457357
TRINITY_DN87614_c4_g1	4.65513516645183	4.0322982180927	5.20508038530506	5.2975834761051	-0.873480	1.016514	1.350465	0.117223791297	4088	0.418297455969
TRINITY_DN85190_c6_g1	2.90832343200075	2.75963528562	4.62003647364511	4.55153777977236	-0.776823	0.157986	0.253194	0.101740924391	4922	0.46383583909
TRINITY_DN82768_c7_g2	3.93193076266269	5.00516257267083	4.57929581784069	4.60741387794228	-0.975283	1.049097	1.441484	0.101540049529	5064	0.44845971564
TRINITY_DN96265_c2_g1	2.80443128224693	3.54053562589179	1.97397063800644	1.92545927967704	0.272727	0.710917	0.649904	0.0568451166055	1276	0.486677115987
TRINITY_DN92580_c1_g1	4.26881557009824	4.60118226442477	4.32431722763368	4.10749686257597	0.396770	0.438228	0.376267	0.0832847001263	3260	0.496012269939
TRINITY_DN82358_c3_g4	5.93413653611498	5.0333570754253	7.29391778520825	7.38051606939357	-1.046851	0.215016	0.379332	0.338503201503	5228	0.461935730681
TRINITY_DN94278_c3_g1	5.0270413890154	5.00961699852291	4.31405224929092	4.40421567592346	-2.057820	2.866387	5.463806	0.00219821704234	8782	0.485652470963
TRINITY_DN90795_c2_g1	4.0800189698358	3.09515833270538	3.65006443705318	3.6902413352828	-0.195874	0.005967	0.010356	0.0115942028986	579	0.694300518135
TRINITY_DN90795_c2_g2	4.0951985324409	3.52126751953941	5.86356465787021	5.83481266274668	-0.700781	10.962723	12.958071	-0.137138845019	3605	0.576421636616
TRINITY_DN95487_c1_g2	4.8598632730955	4.14852773600629	5.03041514132014	5.05623974691683	-0.486594	0.046377	0.077014	0.0380952380952	3615	0.661964038728
TRINITY_DN85454_c0_g1	4.64268542788679	5.25229237336651	4.85291145420004	4.82760429817483	1.749001	5.199738	3.661508	-0.156003006836	2301	0.457627118644
TRINITY_DN95778_c1_g2	4.41922679902553	4.30641187387903	5.13664439168276	5.19458944212986	-0.177119	5.832628	6.079292	0.100268320593	7871	0.456358785415
TRINITY_DN84207_c3_g4	2.91202297227281	2.36278673954666	1.66951849427352	2.02696803858412	-0.604742	0.047594	0.088650	0.198189134809	2814	0.530206112296
TRINITY_DN94239_c0_g1	4.96580786527216	4.92186742687754	4.74191617272556	4.7782385249931	-0.933073	0.145310	0.262032	0.00363410742776	7818	0.489255564083
TRINITY_DN84934_c3_g1	4.65934188653697	5.52624961762384	4.41307172202557	4.456112308796	-1.259852	2.209430	3.191179	0.200040612999	5077	0.474295844002
TRINITY_DN76640_c0_g1	-Inf	-Inf	0.287975748441403	0.756645523840155	-1.660657	0.703885	1.332053	5.59413734406e-05	209	0.66985645933
TRINITY_DN93433_c1_g1	2.95668917299445	5.9171508982156	2.29304557860206	2.09996377975309	0.702390	1.350070	1.117761	0.0627968180638	2887	0.503983373744
TRINITY_DN84293_c5_g2	4.23455361773154	5.85242535365836	4.63596345169293	4.51955908753752	0.248299	0.960887	0.891432	-0.237689643514	4161	0.387406873348
TRINITY_DN84293_c5_g1	4.21876600143171	4.97025503052969	3.9474366949517	3.98192548941758	-1.981845	1.344921	2.667426	9.99965001225e-07	4219	0.480682626215
TRINITY_DN82135_c3_g1	3.29531328741567	3.92070791067521	0.778539588732949	0.424999908519449	-0.273284	0.862038	0.941598	-0.158291203406	5280	0.389204545455
TRINITY_DN95957_c1_g2	3.92381351835213	4.43858346130845	4.47491074996939	4.32345344225762	-0.242804	0.010317	0.017392	0.0888468809074	1298	0.526194144838
TRINITY_DN82135_c3_g2	4.29004199037246	3.38073505010825	1.7053589538692	1.72637703972835	1.871701	3.168920	2.134267	0.295933027183	4540	0.513215859031
TRINITY_DN92643_c0_g2	3.24169032683518	2.76964355162372	3.51230013787869	3.55696000309458	-0.179054	0.009659	0.014400	0.04	673	0.569093610698
TRINITY_DN87092_c1_g1	5.08963327443245	5.95560646991488	4.53788676383594	4.58008415963686	2.182636	6.229116	4.104044	0.360518636854	2831	0.584245849523
TRINITY_DN82980_c7_g1	5.41625204475132	4.95643018299556	4.6417205377351	4.55242536417031	-1.635149	0.574048	1.113186	0.00200026670223	2816	0.507102272727
TRINITY_DN79188_c2_g1	4.30707951036776	3.3303683802438	3.51005206246914	3.44463941501222	1.044826	0.487635	0.335688	-0.095238	1128	0.54609929078
TRINITY_DN94940_c1_g3	-0.0942136966808376	3.08494373187466	-Inf	-Inf	-1.088474	0.274897	0.471234	0.00535111746259	1699	0.400824014126
TRINITY_DN94552_c0_g2	3.98493461124339	2.76217999316154	3.86941433248214	4.00794365242632	-0.367024	1.187537	1.325869	0.0659543997253	7556	0.477501323452
TRINITY_DN89357_c3_g3	2.92536339568061	5.6024847374709	2.64200208703862	2.58296292610193	-0.259111	0.013224	0.021667	0.090395480226	594	0.464646464646
TRINITY_DN82138_c0_g1	3.51818913213883	2.13879045412094	3.41501255426108	3.25336615299374	2.172940	3.470519	2.226278	0.17255890417	3270	0.430275229358
TRINITY_DN91112_c7_g1	5.58398096065085	4.70664513551864	6.51881157093209	6.58835225288478	1.853148	2.905173	1.953211	-0.202229111574	1909	0.533263488738
TRINITY_DN86398_c3_g2	4.20552292393707	2.81226244441426	2.91794306262116	2.94387314094545	-0.305596	0.629904	0.702023	0.142801420213	3022	0.523494374586
TRINITY_DN84045_c0_g1	2.32694477117711	1.48466693949953	4.57167177953338	4.80208348687579	-0.401527	0.029142	0.049078	0.119047619048	3027	0.540138751239
TRINITY_DN85190_c5_g1	4.06113850371351	4.93630760976308	4.44604708193894	4.36755719195604	2.198756	4.168329	2.690304	-0.0459090205253	3441	0.54199360651
TRINITY_DN88475_c3_g2	3.05916680720565	3.76133815793148	1.61068912426372	1.46857906836694	-0.441838	0.036431	0.061021	0.0	971	0.546858908342
TRINITY_DN92385_c0_g1	3.10774939750219	2.69987000097805	3.92892661767447	3.72725958501831	1.375887	8.410993	6.401095	0.00885321172608	5169	0.52582704585
TRINITY_DN88545_c3_g2	4.78303459217679	6.25404520014535	3.80494735322663	3.6847261903473	-0.249009	0.010679	0.018079	0.0	2140	0.683644859813
TRINITY_DN89978_c6_g1	3.61880872010585	3.10570564232631	2.31789459917937	2.3146413094881	-0.208998	0.305895	0.336325	0.14281144283	905	0.453038674033
TRINITY_DN90341_c1_g1	5.07040610854911	5.29725812374129	4.37872391687445	4.24787918957991	2.582647	7.056550	4.386832	-0.22298607309	3371	0.396914862059
TRINITY_DN81285_c1_g3	2.21154839037141	2.31489587008821	-0.516271469638889	-Inf	-0.947034	0.142901	0.261124	0.011730937227	2687	0.416077409751
TRINITY_DN96204_c3_g1	5.36106992271831	5.51708768147565	4.66824394055305	4.67603739302828	-1.041978	0.268329	0.450993	4.0192926045e-05	2767	0.419226599205
TRINITY_DN80315_c2_g1	1.04026125759412	4.94113471683723	-Inf	-0.281575132608022	0.770864	0.610416	0.471347	-0.14947	3071	0.422663627483
TRINITY_DN91990_c1_g1	4.76384579146734	3.35717053574249	3.34177929784812	3.38302296609043	0.190345	0.588699	0.550645	-0.237866121048	2164	0.500924214418
TRINITY_DN91889_c0_g4	5.03806137163943	4.84206633506912	5.39713344895236	5.31502373493611	-0.619700	0.071196	0.121032	0.0769666100736	3827	0.510582701855
TRINITY_DN91889_c0_g5	0.200734131522631	1.79076907026841	-Inf	-Inf	-0.404828	0.022156	0.040298	0.0915570175439	808	0.508663366337
TRINITY_DN90479_c9_g1	3.96156957199696	3.29387051725747	-Inf	-Inf	-1.188361	0.256857	0.471201	0.0	3089	0.447393978634
TRINITY_DN79518_c7_g1	0.563094175544931	0.964699616207132	2.98769472897335	2.89150975077565	-1.193688	0.218084	0.417076	0.000109284498774	2441	0.422367882016
TRINITY_DN96389_c1_g2	4.40293348837397	3.91584915878796	4.49878740689873	4.55772009775709	-0.470454	0.030295	0.055113	0.0102389078498	3150	0.621904761905
TRINITY_DN86790_c1_g6	3.0138904243185	3.19795530889878	2.93061148717468	2.90422374250679	-0.423848	1.834965	2.062723	0.184009726625	2111	0.648034107058
TRINITY_DN92197_c2_g1	4.02598284865152	4.24979048518088	2.91004777367014	2.82245595636742	0.409045	0.806184	0.708984	0.102992243387	1370	0.392700729927
TRINITY_DN95235_c5_g1	4.90548855171426	4.7649875837038	4.83177994809209	4.95715295314783	-1.261901	0.358845	0.637413	0.12164432628	9376	0.434513651877
TRINITY_DN90018_c3_g4	3.80811208977225	2.02574293400879	2.93383537165032	2.87966543735027	-1.455537	0.348065	0.686135	0.0	1513	0.650363516193
TRINITY_DN90018_c3_g1	3.79474326046268	4.82934761385521	4.24299339830611	4.33390280966125	-0.295747	0.017669	0.028820	0.0	2010	0.448258706468
TRINITY_DN90018_c3_g3	6.54135291453228	5.26391584946796	5.60903027894081	5.57752456455949	-0.692439	0.276237	0.386152	0.133633712718	2156	0.537569573284
TRINITY_DN95127_c2_g1	2.23331520657084	4.52663890022855	3.3967311529938	3.5696671936981	-0.169770	20.619032	21.405347	0.112175884498	8842	0.481678353314
TRINITY_DN96672_c3_g1	3.96116677892428	4.92280067060802	3.88944185739603	3.99103074540837	-1.512486	1.654857	2.662586	0.258932782883	2717	0.492822966507
TRINITY_DN96672_c3_g2	4.55513206392153	5.41826750471049	4.43949119396162	4.47181545708218	-1.479199	2.122935	3.314529	0.179723354839	1652	0.63014527845
TRINITY_DN86444_c1_g1	5.2156063099489	5.55857057179427	4.94221717915997	4.90535351749996	-0.545203	0.059597	0.098853	0.00454297655824	5398	0.443497591701
TRINITY_DN91039_c0_g1	4.04762874878287	2.08842213819034	0.861075712712723	-0.281575132608022	1.043204	14.861835	12.084145	-0.00394333362705	10699	0.575193943359
TRINITY_DN81736_c1_g3	4.84411344548819	0.889561026252233	-0.181476182924555	-Inf	-1.129832	0.653010	0.995771	0.0377782190923	5284	0.510219530659
TRINITY_DN79106_c0_g1	2.94070768475885	4.93573550469175	2.03117161653382	1.82094259783932	-1.203572	0.226783	0.431997	0.134625702042	2144	0.615205223881
TRINITY_DN81736_c1_g1	3.83754730704011	-Inf	-Inf	-Inf	-0.804992	0.647791	0.868811	0.132946123331	1423	0.593113141251
TRINITY_DN93898_c7_g1	3.73812270015895	3.50462535226546	1.57685826432097	1.99409260755642	0.673902	3.126129	2.675292	0.0779396902983	3221	0.458242781745
TRINITY_DN88895_c2_g2	3.54786764367403	1.89731485292024	-Inf	-Inf	-0.931375	0.233337	0.379589	0.000181348324795	2780	0.459712230216
TRINITY_DN94199_c2_g1	5.49826187294938	4.48907018742115	5.05626841573798	5.02185085382228	0.924111	3.289568	2.671994	0.151285778764	9015	0.429173599556
TRINITY_DN95065_c5_g1	3.84828712724402	2.87379152223472	3.24834998816334	3.18991972694927	-1.942587	1.316053	2.573099	0.00386356268719	4127	0.39883692755
TRINITY_DN96142_c0_g5	3.63743450095631	3.57519760557271	4.59832442691458	4.52805813522844	0.970883	4.926343	4.002107	0.285428044607	3887	0.385644455879
TRINITY_DN93301_c2_g5	2.93147468220762	2.07565464201653	0.989576402260961	0.613892230287619	-0.515306	0.039788	0.070815	0.00838445807771	1988	0.453219315895
TRINITY_DN93301_c2_g3	6.30046287869085	5.13854295462886	5.57470475896355	5.47578302009706	-1.385741	1.315323	2.058782	0.253789493608	3863	0.53844162568
TRINITY_DN93825_c4_g1	3.44930982661195	4.07576340004298	3.49249129374133	3.40509362791022	0.698763	0.643773	0.510869	-0.201304717821	1808	0.45685840708
TRINITY_DN91643_c11_g2	3.89974635318527	3.44084537006664	2.68477219010838	2.48526667475562	-0.421675	0.026333	0.046743	0.09375	1705	0.451026392962
TRINITY_DN91716_c0_g1	5.6493139147015	6.05356513702892	4.74506817912919	4.49532956613981	-0.715152	0.086755	0.152044	0.0475915592329	3783	0.540840602696
TRINITY_DN91714_c1_g4	5.82156360347776	4.09746995428775	3.62360014743585	3.61174633613205	-2.123927	2.522895	4.990646	0.0	6319	0.462731444849
TRINITY_DN91390_c5_g6	3.67999553725937	3.25929171690799	4.67707058721446	4.6524200833253	0.279092	0.169528	0.144742	0.270899832676	2528	0.560917721519
TRINITY_DN89919_c9_g1	1.81504127116953	1.56232242474095	2.29078570699477	2.2658560064153	0.062223	0.871684	0.854799	0.0	855	0.54269005848
TRINITY_DN86131_c4_g1	4.19192419174348	4.32416912624617	4.47232511710082	4.37517059140755	-0.892951	0.121152	0.222574	0.00694263765457	5352	0.487481315396
TRINITY_DN91390_c5_g1	5.67735225203066	4.02367879158158	5.61914228214263	5.53955002873974	-0.442909	0.050285	0.078446	0.0735294117647	2991	0.402875292544
TRINITY_DN95012_c2_g1	5.58310723579598	4.67502821287874	3.62594640423001	3.66583690137693	-0.460656	5.280683	5.905226	0.185030378225	9389	0.523165406327
TRINITY_DN89509_c3_g1	4.14599025606347	3.98281544793593	5.32411150673564	5.33875249456736	-0.270935	0.011503	0.019972	0.0	8135	0.429256299939
TRINITY_DN90573_c4_g1	4.63803706372252	3.79041100535059	5.22598597656037	5.26930197105438	-0.191013	0.005939	0.010184	-0.0968523002421	3324	0.608604091456
TRINITY_DN89043_c1_g2	4.69469712374062	4.07279944102921	3.58050862516598	3.62421601683169	1.407429	8.040335	6.080060	0.398347097651	2455	0.563747454175
TRINITY_DN89160_c2_g4	4.72021212213824	4.54623250283104	4.39331812526927	4.40740070603226	-0.658532	0.104649	0.168324	0.00886140870755	2656	0.585090361446
TRINITY_DN84588_c0_g1	2.48279282068269	4.05284670926319	1.96701145136255	1.96594848039347	-0.424341	0.365268	0.438298	0.129165807924	3595	0.460639777469
TRINITY_DN89067_c2_g2	0.945415609732059	2.09694418825461	2.71423634370168	2.78777134651936	-1.301709	1.400708	2.114820	0.204488127082	4190	0.405011933174
TRINITY_DN83070_c1_g1	-0.927849814327869	2.66315354375386	-Inf	-Inf	-0.884258	0.171580	0.288882	0.0	1869	0.59443552702
TRINITY_DN92876_c0_g1	5.1994008857228	4.85449004930322	4.75783534681565	4.75165517763785	-0.251420	5.795522	6.149393	-0.173323679115	7935	0.615374921235
TRINITY_DN93178_c3_g1	2.38820946905034	2.33929787351629	3.2764837945573	3.22515814169676	-0.133317	0.002613	0.004598	0.0	649	0.476117103236
TRINITY_DN83826_c10_g4	2.97604403209142	1.64077620588746	5.74312608284257	5.49737155906865	1.214536	2.421106	1.829683	0.370991401061	1790	0.549162011173
TRINITY_DN81889_c8_g1	-Inf	3.1738867063714	-0.443342846921307	-0.274301603773847	-1.332908	0.489047	0.848957	0.00172860847018	4850	0.380824742268
TRINITY_DN90823_c4_g2	3.44281685830401	-0.314366058562702	-Inf	-Inf	-0.924836	0.401432	0.596579	0.335291724306	2822	0.395818568391
TRINITY_DN88081_c2_g4	3.64776524230831	2.22818801367618	3.2618366409324	3.32025796076622	-0.782820	0.112378	0.194622	0.0823443566374	4569	0.391551761873
TRINITY_DN85173_c0_g4	3.50618740720338	2.86745972909788	3.37624200290928	3.41393625470715	-0.368732	0.024912	0.041740	0.0	2214	0.502258355917
TRINITY_DN92031_c1_g3	5.32438362596929	3.55125781744106	4.10268191465289	3.88307491951543	2.464782	3.273041	1.988226	-0.238046333333	2646	0.51738473167
TRINITY_DN88081_c2_g2	6.69163611476335	7.20634242916489	7.88880408019717	8.08689280541886	1.065891	0.484849	0.331140	-0.095238	855	0.538011695906
TRINITY_DN94617_c4_g3	5.05585747156441	4.48496159986808	4.15155357141509	4.22200765340805	-0.241888	3.164009	3.361277	0.128760325595	5212	0.416155026861
TRINITY_DN93187_c0_g1	2.70582182363737	3.19594193376264	3.34122156042406	3.13536956859878	-0.805646	0.365655	0.520866	0.989490097065	6499	0.366825665487
TRINITY_DN93187_c0_g3	1.21339216374722	1.56286457616876	-Inf	-Inf	-0.282893	0.018931	0.029777	0.0416666666667	653	0.418070444104
TRINITY_DN95052_c2_g1	2.69741295772545	3.18714377904755	1.77068429541907	1.54890433472714	0.976677	0.892389	0.669392	-0.209038529009	614	0.486970684039
TRINITY_DN78841_c0_g1	2.54742541677851	2.86815678190873	2.46340630432266	2.17060176307144	-0.663080	5.526384	6.510353	0.329144686178	3581	0.419156660151
TRINITY_DN95299_c5_g7	1.57850089188676	-0.081735896601566	-0.882787762388551	-1.07937194192088	-0.869189	1.334179	1.740635	0.238782940993	736	0.721467391304
TRINITY_DN94992_c3_g1	1.32030933172735	1.59633483221469	2.73669517177509	3.20556930161127	1.594995	12.005186	8.849031	-0.0617614156247	4736	0.595016891892
TRINITY_DN78014_c0_g1	1.91732313104409	1.2782901627168	-0.31745657368654	-0.0335070429086602	0.436881	3.880636	3.510457	0.16761654524	1583	0.425142135186
TRINITY_DN88718_c3_g2	2.21177770073785	2.68483031604344	1.80428468917943	1.71994632714354	1.831992	1.096194	0.675341	0.0628742353752	436	0.683486238532
TRINITY_DN88601_c2_g1	0.876116866859779	7.72187223198395	1.8714657256699	1.32356011655461	0.736809	1.274306	1.042955	-0.17833924389	1618	0.502472187886
TRINITY_DN89292_c3_g2	4.15270942507133	3.2133784835966	3.07549002882108	3.12420532000171	-0.430554	0.679202	0.789579	0.121378795209	1359	0.425312729948
TRINITY_DN90785_c4_g1	4.65497909838076	4.82310612880088	5.11901286502337	5.16927658372172	-0.931495	0.291856	0.456423	0.250955414013	10487	0.418327453037
TRINITY_DN85044_c3_g1	1.91359553045367	1.23659884980017	3.31965277947293	3.56660205337269	0.776942	1.553797	1.270471	0.187292246831	3383	0.450487732782
TRINITY_DN94086_c3_g1	4.01133267851023	4.33060015574295	4.34519699894768	4.25351047084413	-0.132213	0.002458	0.004380	0.0	2872	0.371169916435
TRINITY_DN82017_c1_g2	3.02120533257046	0.930085409370916	0.536473714716795	0.503478513827611	-0.540968	0.044239	0.078693	0.0032154340836	1292	0.5
TRINITY_DN94353_c4_g1	4.58711787057418	3.69543319540938	4.89757456823229	4.8126891484982	-0.213775	2.001611	2.119083	-0.205924023254	5268	0.371108580106
TRINITY_DN94140_c3_g2	5.08816943283289	4.08189819078426	5.81141948005871	5.85218463440456	-0.490262	4.111218	4.644871	0.137564670198	7688	0.560093652445
TRINITY_DN82685_c3_g1	2.76358758807675	3.09529132566425	5.0107400612017	4.94154377281354	-1.184951	1.516618	2.184460	-0.135336701006	7353	0.566163470692
TRINITY_DN79584_c0_g2	-0.569497920482258	1.63997910836035	3.69204028847894	3.81693288646979	-1.620646	0.507721	1.001462	0.000350596696479	2384	0.473993288591
TRINITY_DN86543_c0_g1	3.42098556059026	2.74898183491009	3.97127032858032	3.92577145425546	0.629492	1.825924	1.556772	0.0855542170095	2115	0.608983451537
TRINITY_DN79468_c0_g1	2.74950771412033	-Inf	-0.20254828605612	0.0220193044109957	-0.320134	1.386440	1.520803	-0.208102735271	2471	0.544314042898
TRINITY_DN79584_c0_g4	2.30223880943492	3.38996637021577	2.33792261790994	2.25368261783217	1.623302	7.090270	5.149492	-0.160035024238	4537	0.435089266035
TRINITY_DN96474_c0_g1	4.02413242639348	3.91701419379652	3.93602408221394	3.98139814452494	-0.864558	0.478029	0.676971	-0.142554734868	1172	0.577645051195
TRINITY_DN94379_c6_g1	4.14263681724772	4.46857868255828	4.27257320642829	4.3453845410123	-0.375888	0.025298	0.042644	0.0	2822	0.460311835578
TRINITY_DN93197_c0_g3	4.23878851698752	4.42404220397024	4.35423497826927	4.25690402442202	-0.484192	1.915306	2.188633	0.144809049595	2207	0.484367920254
TRINITY_DN95323_c7_g1	4.32369439010687	3.80498450730041	3.69764506816074	3.75415650116122	-0.399751	0.019362	0.036345	0.033132778373	1697	0.483205657042
TRINITY_DN80847_c4_g1	4.32846394059998	4.19646276083549	3.13790757680794	3.0341513646276	-0.283316	0.912064	0.998168	-0.2	1727	0.438911407064
TRINITY_DN84795_c4_g1	3.94564387341136	3.3092518757235	3.47423781403254	3.45716090043843	-1.560967	0.504553	0.968497	5.88711870394e-05	1755	0.380626780627
TRINITY_DN96101_c1_g1	6.00934398352659	5.5863391317568	6.02596137830971	5.93412198769184	0.954248	9.108327	7.493666	0.0903873118528	7222	0.440875103849
TRINITY_DN89468_c1_g1	1.69917474004638	1.08232307582066	2.02128601650189	2.23230618122587	0.430208	0.774378	0.675530	-0.229448049969	948	0.592827004219
TRINITY_DN88348_c2_g2	1.8616167272418	-0.0500148905662382	2.04011753011591	2.11967802227102	-0.523152	0.032215	0.061434	0.0082560834299	1216	0.482730263158
TRINITY_DN95161_c5_g2	2.3128348599508	1.37945289902234	4.68015585353001	4.64955672562256	-1.917566	1.195606	2.340888	0.000205185722768	7771	0.392356196114
TRINITY_DN81155_c2_g1	4.63365440153564	4.08212384200989	4.66091069675992	4.76818137760836	-0.799278	0.258793	0.385541	0.0	4428	0.587398373984
TRINITY_DN88478_c1_g1	2.63070203959498	5.30215613723925	2.57945168908407	2.62751458316183	0.173197	0.645066	0.608044	0.330200117534	2843	0.419978895533
TRINITY_DN91457_c2_g1	6.16769944628452	5.19355172476229	4.67363801930677	4.66562647118002	0.154976	1.732078	1.662249	0.191525381855	4783	0.551118544846
TRINITY_DN90680_c1_g2	0.769290690537105	4.50443177301055	-Inf	-1.48235254602933	-0.868686	0.390605	0.567907	0.100022818296	2762	0.357711803041
TRINITY_DN87215_c4_g1	5.32018717375592	4.96224443591533	6.228176646006	6.47118192680395	-2.089299	3.631696	6.907963	0.171681455996	6729	0.478079952445
TRINITY_DN88680_c6_g1	4.50940600048967	4.66358784724027	4.79241218575344	4.81661550785136	-0.864402	0.162492	0.273416	0.0289541918755	3346	0.677226539151
TRINITY_DN88026_c1_g1	0.747632935449722	0.80752830047429	0.211946288416628	0.348401458068227	-0.349468	0.039795	0.058882	0.0	572	0.339160839161
TRINITY_DN84850_c1_g2	3.66025285904918	2.98226469664452	3.44831355804658	3.41895401503861	-1.161632	1.879818	2.650867	0.0952374603166	800	0.575
TRINITY_DN84717_c7_g1	2.74054479653196	2.23604797778166	-1.87675042230375	-Inf	-1.432081	1.596088	2.500486	0.123529871959	4081	0.527811810831
TRINITY_DN86827_c5_g1	4.13435167399604	1.45932335501432	-Inf	-Inf	-1.030459	0.215540	0.376529	0.149000810154	3754	0.488811933937
TRINITY_DN83087_c3_g1	6.02111061972109	5.7065326767976	5.58606916158781	5.56818505679379	-0.803344	0.119537	0.207004	0.220357590966	5795	0.537532355479
TRINITY_DN95840_c8_g1	3.42370652501306	3.64836451237528	3.46467404607977	3.4728025282749	0.581245	1.309530	1.117344	0.0951747990377	4307	0.484560018574
TRINITY_DN86249_c9_g1	1.80035610800488	-0.470917926412629	2.65478407241351	2.50528918575166	-0.176121	0.006383	0.010324	0.0	528	0.526515151515
TRINITY_DN96294_c2_g1	0.70592398507111	-0.298973850335476	4.92361292540387	5.28472250441923	1.754476	1.072356	0.671075	-0.197981599037	1437	0.559498956159
TRINITY_DN93750_c1_g1	1.86880558843829	3.10735992040306	1.89599801163113	1.78149132091364	0.659410	0.826878	0.675388	0.285714666667	579	0.59585492228
TRINITY_DN83436_c1_g1	5.55017482007011	4.70064194024997	6.53205098746206	6.5776729465214	0.018982	0.958260	0.952686	-0.0978875016247	3376	0.563388625592
TRINITY_DN80370_c0_g1	0.616136018864876	3.60710611713592	1.46314192730775	1.8076147966114	1.218008	3.444930	2.639441	0.0154473325767	1529	0.553302812296
TRINITY_DN92481_c2_g2	3.98608490840666	2.14893453769844	3.68536722354003	3.56839060407625	-1.631293	0.516393	1.020295	6.64563102925e-05	2139	0.59747545582
TRINITY_DN80370_c0_g2	-0.0646063212608978	1.77703962858739	-Inf	-Inf	0.515860	0.853613	0.728660	0.265407590605	1117	0.598030438675
TRINITY_DN85665_c3_g1	4.34439204660073	5.14908073543131	4.93481921345208	4.91486797681042	-0.362290	3.670538	4.016533	0.174915439081	7209	0.455402968512
TRINITY_DN95135_c5_g1	5.17320180846581	4.64578651995755	4.57120301866765	4.55904144027837	-1.007772	0.287527	0.468659	0.0825794479239	6535	0.431675592961
TRINITY_DN84491_c0_g1	2.45701686431973	2.77311178748341	3.2420759799046	3.26158216420347	1.465618	1.572799	1.095388	-0.0968058265261	839	0.640047675805
TRINITY_DN85905_c1_g1	0.96636623385298	6.628792317889	0.252537626761662	0.336635088359186	-1.482202	0.498949	0.924813	0.171009433863	3633	0.552160748693
TRINITY_DN96090_c0_g2	6.86096201810762	7.46032224119731	7.72277761316279	7.85166914795805	1.263905	13.211813	10.318208	-0.0573859037909	9056	0.572438162544
TRINITY_DN96090_c0_g1	4.40285213755498	4.08772158921278	4.88352969011438	4.87910135173773	2.308244	5.769835	3.713976	-0.185830606178	5747	0.461632155907
TRINITY_DN88961_c5_g1	4.06304381690527	4.03507941773371	5.52380867618967	5.58137002641911	1.442631	6.312435	4.719324	0.2855507774	4950	0.410909090909
TRINITY_DN89526_c0_g3	2.3728981598494	1.62234801663686	2.01264688595504	1.96440102570198	-0.480361	0.038187	0.066065	0.00383141762452	1784	0.617713004484
TRINITY_DN92928_c6_g1	2.856809171709	3.1598214768173	4.13972764144676	3.99898527194225	0.863753	4.882186	4.050961	0.222779065231	2768	0.415101156069
TRINITY_DN82139_c4_g1	1.52664806600803	5.64148803334529	-0.3776420335269	-0.362668154229655	1.885776	5.563360	3.835151	0.0700320227279	2533	0.501381760758
TRINITY_DN79852_c2_g6	3.64647192445654	3.48565487256519	2.80013296474725	2.56670986695007	0.677295	2.533291	2.155754	0.247799800886	5096	0.585949764521
TRINITY_DN93333_c0_g1	2.40916526664906	0.904071664788575	3.93983476770204	3.88073905872995	1.230214	27.231221	21.506904	0.286165506614	8193	0.445136091786
TRINITY_DN94817_c0_g1	5.23760119412514	5.15121758718855	5.53252352888362	5.47553104418199	1.251528	0.962476	0.675054	0.414966095238	3485	0.433285509326
TRINITY_DN95384_c2_g1	-0.987300119021455	0.939907227885458	0.825784425244412	0.928685776884777	-0.362376	0.028302	0.045622	0.0400966183575	604	0.455298013245
TRINITY_DN86452_c5_g2	4.89262850747342	5.1886143953021	5.16279986857182	5.23546065285811	1.356361	0.969703	0.662290	-0.095238	878	0.525056947608
TRINITY_DN88165_c2_g2	3.75344530926947	3.00316036047675	4.27179992239253	4.27129790807842	-0.299965	4.357585	4.686766	0.313629015013	5003	0.669598241055
TRINITY_DN87317_c11_g1	6.074460766476	5.43804790993913	5.52676310376086	5.57364793944122	-1.370298	0.432358	0.780899	0.0024778557607	7235	0.586316516932
TRINITY_DN81550_c3_g1	3.71691343664067	5.35548024646227	3.09508841361948	3.16274262472547	-1.714562	1.525695	2.671241	0.00702711345412	2039	0.555174104953
TRINITY_DN94212_c0_g2	3.91633406894595	2.87474141462508	4.8529684572681	4.87964405166031	1.669316	2.495049	1.721409	0.424276488831	3157	0.618308520748
TRINITY_DN95627_c3_g1	3.32558312318657	4.44927537085325	3.57431875451628	3.53502768358313	-1.413143	8.389334	12.180951	-0.110307410421	8413	0.386544633306
TRINITY_DN85333_c2_g3	4.26761898822276	2.57907605115931	3.56892311570357	3.42201559354484	0.209260	0.766157	0.716084	0.0458666561646	1779	0.458122540753
TRINITY_DN84869_c3_g1	3.87489711120506	4.28030536113755	4.03427389228232	4.09516914920471	-0.886409	0.275171	0.424652	0.0181818181818	2587	0.638577502899
TRINITY_DN89004_c0_g1	1.27979796323615	1.49154722484299	3.82350756073782	3.90594687035447	0.894239	5.669128	4.687627	-0.234416227356	4033	0.585668237044
TRINITY_DN96052_c2_g2	3.61776266957014	2.55755817330994	1.37663975893007	1.91289040396609	0.333745	1.086158	0.985669	-0.00639133080794	2319	0.486847779215
TRINITY_DN92795_c2_g1	3.9692506080804	4.95708404322293	4.05088795097677	3.92850634916289	-2.022016	1.998722	3.864347	0.000316344619487	3118	0.594611930725
TRINITY_DN94103_c3_g1	3.9818693145287	4.66501756887985	3.90091649977924	3.91415314483752	-0.190668	0.004672	0.008552	0.0	2398	0.470809007506
TRINITY_DN95750_c4_g1	3.52469360092515	4.19148924272748	3.43976631827682	3.40618259009548	-0.178304	0.004835	0.008439	0.0	3105	0.512721417069
TRINITY_DN94979_c0_g1	3.70051645243557	4.13610577240204	2.94389479748024	2.89983494788816	-1.694365	2.155824	3.637253	-0.0579309605005	1947	0.648176682075
TRINITY_DN90296_c1_g1	3.61971714700375	3.04780106716178	2.30893841287291	2.37393633186498	-1.973506	3.598328	6.538758	0.0348384249667	6163	0.418465033263
TRINITY_DN89871_c4_g1	4.81834305443677	4.93203272175804	3.25991204772415	3.1059612171043	-0.277679	0.616794	0.680950	0.142853142937	3419	0.503656039778
TRINITY_DN92812_c4_g2	2.31290204284528	1.74807441635718	2.33882351021617	2.22620451563822	1.265543	0.545223	0.354752	-0.197955511616	744	0.381720430108
TRINITY_DN92261_c2_g1	4.868552656013	4.40131861028029	4.93526373528875	4.97993317122681	1.415570	3.933581	2.914213	-0.10306496373	13129	0.389595551832
TRINITY_DN90324_c5_g1	4.90719868884511	4.79205640917303	4.78652912476349	4.64807932021126	-0.237725	0.017041	0.025450	0.0	5059	0.39335837122
TRINITY_DN84956_c1_g2	3.67597302301762	2.72637211221257	3.13254065274183	3.06653341903615	-0.108606	0.003176	0.004835	0.0426599749059	522	0.45785440613
TRINITY_DN86093_c5_g1	0.192889988891975	0.208381845763492	1.23110490890394	1.20951455178411	-0.192110	0.006605	0.011054	0.00671140939597	452	0.360619469027
TRINITY_DN86185_c2_g1	4.30830859150759	4.57161044668168	4.89336034797894	4.88916166773536	2.089686	9.290816	6.288174	0.264009577097	4520	0.415486725664
TRINITY_DN96033_c1_g1	2.94727137811962	1.72198087826842	3.04048173546724	3.17104726888778	-1.629900	0.504706	1.001151	0.0	793	0.712484237074
TRINITY_DN81470_c7_g1	4.92088151070151	5.85810923013771	4.07756857449158	4.0403047134309	-0.415664	0.440680	0.520747	-0.2	1222	0.49263502455
TRINITY_DN86302_c3_g2	2.81131264734665	3.39881041617362	2.85898852399143	2.84920740778617	-0.255103	0.316429	0.354828	0.142640430824	728	0.388736263736
TRINITY_DN94841_c2_g1	4.05276618406907	4.21765265611651	4.37497783712461	4.36996896526918	-1.420312	1.259535	2.005069	0.11177975591	4779	0.454488386692
TRINITY_DN95932_c2_g2	3.75003736139506	3.50194035347688	3.96072853299288	3.92506397294196	2.058468	22.905494	15.805892	-0.083986254723	8708	0.425355994488
TRINITY_DN95577_c1_g1	5.36110689428855	4.18601665172702	5.15883962100509	5.0273489075564	0.819826	1.644238	1.333809	-0.237781909186	3247	0.443178318448
TRINITY_DN93609_c6_g1	3.50872221457709	3.54423799000581	3.8161172355515	3.74853022630305	-0.902591	0.140109	0.249862	0.00133594838123	3710	0.502964959569
TRINITY_DN87862_c3_g3	4.57748613599159	2.99266584373011	3.56003715141741	3.4926341457248	-1.206655	0.265930	0.488881	0.0	3568	0.540919282511
TRINITY_DN87862_c3_g1	1.90433982552349	2.90947682481855	2.02863484265142	2.03098324242716	0.910064	0.539361	0.393231	0.512853051727	1137	0.456464379947
TRINITY_DN89451_c9_g1	3.79552414519476	3.63776982789142	3.63188114035855	3.70320747207624	0.857286	3.968309	3.283398	0.0557187813285	2283	0.557599649584
TRINITY_DN93563_c4_g1	4.9726498891502	4.32982524841682	4.56261315622424	4.51708046674336	-0.765834	2.491858	3.068603	-0.170363212533	5332	0.445986496624
TRINITY_DN93423_c1_g1	4.25862783699948	5.62964778709871	4.69309385003574	4.53915074930052	1.868631	3.852677	2.623360	-0.0750432982653	4248	0.604990583804
TRINITY_DN89659_c0_g1	4.07203131603655	3.095825955205	3.36421449072389	3.35951413076086	1.108022	0.510951	0.346588	-0.102503827852	983	0.452695829095
TRINITY_DN94824_c1_g1	3.63745797379592	3.17044877314376	4.29665153936551	4.47554314195943	-0.249601	0.606499	0.663118	0.142814869318	1550	0.456129032258
TRINITY_DN92923_c1_g2	3.49919130931096	4.5780824634236	3.77746272275499	3.68328892504022	0.334124	2.125790	1.954087	0.132720607976	5550	0.390990990991
TRINITY_DN81678_c6_g1	3.2576918998376	3.80346347107544	4.01419326249517	4.04107230312013	-0.133986	0.002756	0.004794	0.0	785	0.444585987261
TRINITY_DN90085_c2_g4	2.126241156027	1.39180581787331	1.95749495158072	1.83795171407781	1.301580	0.539561	0.346512	-0.0712900319796	352	0.721590909091
TRINITY_DN80127_c4_g2	3.13075640807618	1.84737943108194	3.01952400366455	2.97665079331637	1.357815	0.532634	0.335308	-0.071428	1264	0.308544303797
TRINITY_DN94402_c2_g1	4.27797369037091	4.22061987203144	3.93210580559674	3.90360667908738	-0.143979	0.002934	0.005219	0.0	1240	0.584677419355
TRINITY_DN77471_c0_g1	-Inf	1.71917319519775	-0.682498054345659	-0.744576655206543	0.094124	1.315654	1.281109	0.142043497736	983	0.434384537131
TRINITY_DN93595_c0_g2	3.08916826244183	3.45680837393822	3.74091602321818	3.80842127464141	-0.210992	0.010265	0.016195	0.114307931571	1802	0.450610432852
TRINITY_DN83166_c2_g1	3.79497756738508	3.5399517213018	3.69419183093527	3.81465501768556	0.595928	0.387608	0.305775	0.0606060606061	2913	0.506007552352
TRINITY_DN96358_c2_g1	2.93638712929635	1.60412054771895	3.94617336689162	4.06746545198051	1.219207	1.792162	1.331206	0.39495878596	1363	0.471019809244
TRINITY_DN86803_c4_g1	5.13895840003251	5.14260115985317	5.09518698918251	5.18710913569461	-1.252192	0.513179	0.852234	0.0450042193532	7741	0.451362873014
TRINITY_DN88034_c4_g1	-0.79113426841911	2.09213011264757	-Inf	-Inf	1.587516	7.912485	5.796691	0.435738076097	1345	0.364312267658
TRINITY_DN95405_c0_g1	1.43509512674201	4.95809716698844	0.231262454017785	-0.305131739739299	-0.788151	8.356315	10.129237	0.101908163543	3227	0.455531453362
TRINITY_DN81747_c3_g2	1.16948864725876	1.42817089827	1.98755757702571	2.10804117484561	0.730155	1.948030	1.624970	0.0707216271179	539	0.714285714286
TRINITY_DN88309_c2_g1	4.3758871591644	2.91106658464746	1.92283678509774	2.03889683340754	-0.465921	1.734108	1.975720	0.163093651156	3635	0.438239339752
TRINITY_DN83434_c0_g2	4.99706552174955	5.48360850706736	4.54370703142671	4.51752273957097	1.302514	0.567288	0.367035	-0.238087905011	1380	0.560869565217
TRINITY_DN78923_c5_g1	2.98358467374728	3.30800481523342	4.01637603852532	3.91526588593697	-0.414414	0.028836	0.049504	0.0	2308	0.380415944541
TRINITY_DN94115_c9_g1	1.85031075627623	1.28559247482749	6.31088962420308	6.1991132046872	-0.259040	0.025596	0.036648	0.340296607583	2782	0.504313443566
TRINITY_DN96050_c1_g4	3.59526359552703	6.23157792582533	2.67619156221401	2.69058664444353	2.326609	3.803083	2.389297	0.569727552169	1651	0.463961235615
TRINITY_DN92228_c10_g1	4.24643213662759	4.78644693482525	4.75756453795568	4.74431134662542	-0.211035	0.005299	0.009929	0.0103448275862	2654	0.410324039186
TRINITY_DN86364_c8_g1	-Inf	5.14177317850877	-Inf	-Inf	-1.095320	0.355241	0.582711	0.016	1515	0.384818481848
TRINITY_DN92271_c0_g1	3.2111276062622	3.5213236303413	4.73254906972791	4.77867317350372	-1.860471	10.512537	17.656542	0.0101955285748	19672	0.547681984547
TRINITY_DN96753_c1_g2	4.47789503181404	4.12560714842802	4.83459703308573	4.67307083123422	0.348267	0.327733	0.282184	-0.108930902253	3174	0.379962192817
TRINITY_DN95295_c2_g2	3.81107682412424	4.83701164645708	3.70019964997386	3.75761880002517	-0.532541	2.290958	2.643612	-0.190950318565	5727	0.46760956871
TRINITY_DN85048_c4_g1	5.17257354063069	4.57156391653044	5.11942859781338	5.21313768193872	0.259049	0.231699	0.203752	-0.036779287466	4909	0.439397025871
TRINITY_DN94424_c7_g1	3.37428292428261	4.33924005983628	5.1761468298526	5.10385326240061	-0.135833	0.003916	0.006282	-0.0640732265446	1397	0.499642090193
TRINITY_DN85582_c4_g3	4.35269583370546	4.78248968543894	3.92976763353581	3.94636435272321	-0.401721	0.285040	0.344396	0.147211257356	1787	0.457750419698
TRINITY_DN94655_c9_g1	0.368684262472995	0.824250456884079	4.1067882166866	4.12916775116596	2.271269	2.182942	1.326555	-0.238089571582	746	0.544235924933
TRINITY_DN81530_c9_g1	3.6567366440863	3.32595709018607	-Inf	-Inf	-1.273266	0.432120	0.745539	0.0150160838644	4751	0.476952220585
TRINITY_DN91679_c0_g1	5.59601824167248	4.64954112855686	5.40853098110829	5.42275453886115	-0.263064	0.009828	0.017522	0.0	2010	0.521890547264
TRINITY_DN85266_c1_g1	1.85010196074637	2.77805134490676	2.37656070534838	2.27072564498907	0.717909	5.837070	5.001320	0.00965654051098	3037	0.675008231808
TRINITY_DN95893_c4_g8	1.65266473969497	1.44240512076609	2.25483605288182	2.34095265026686	-0.737551	0.063595	0.123598	0.0	1766	0.411098527746
TRINITY_DN83865_c6_g1	1.82037719824213	0.165212995996972	-0.55273578099768	-0.162378446186763	1.501096	1.082257	0.721253	-0.173498270992	631	0.565768621236
TRINITY_DN93297_c3_g2	3.70111773077403	4.57547391486712	4.88314299316109	4.89736336960816	-1.746785	0.668431	1.327377	0.0	2258	0.533658104517
TRINITY_DN94194_c2_g1	3.12293570292958	3.42312688862573	2.85517014683922	3.02378441825993	-0.553748	0.061949	0.102643	0.000754147812971	3242	0.461752004935
TRINITY_DN82585_c7_g4	1.2249672443689	2.37478312971637	5.46149569391261	5.73650061463618	0.298939	0.408872	0.363213	0.431442477656	4781	0.519347416858
TRINITY_DN95640_c1_g1	3.32419849637602	3.63254165111771	3.6981690121368	3.73601774714438	2.290851	3.742556	2.363296	-0.0589389483657	4247	0.373440075347
TRINITY_DN93592_c1_g2	4.55717520497311	4.68194968660706	3.64512210232073	3.58111316913236	1.646541	7.802682	5.656972	-0.0622547376252	3100	0.450322580645
TRINITY_DN87175_c2_g2	5.87880550512553	3.60761831584318	6.18293911262709	5.93307598377143	1.874792	9.457367	6.628422	-0.082789145893	1869	0.610486891386
TRINITY_DN91577_c6_g1	2.64663366937672	1.84697498200578	1.12505616697932	1.67249391139605	-0.018314	1.109427	1.115475	0.0331871208883	3193	0.413091136862
TRINITY_DN96811_c25_g3	-0.702493181200908	6.24672138022071	-0.990587062535088	-1.12400065218372	-1.008777	0.324027	0.517552	0.0224358974359	3367	0.407781407781
TRINITY_DN90370_c1_g2	4.1341024140594	4.36847762890472	4.42115875331779	4.5193409482919	-1.422302	0.317971	0.629156	0.0	3390	0.436873156342
TRINITY_DN91930_c3_g5	4.69846702204488	4.99944968173258	3.93770938096166	4.02421605501447	0.530948	0.410896	0.333931	0.666666666667	1554	0.458172458172
TRINITY_DN93005_c0_g1	3.59475199674222	2.88869359098123	6.04754725796397	5.83616889078561	-0.550917	2.156742	2.505221	0.152738770036	7265	0.652443220922
TRINITY_DN80932_c1_g2	4.24919032365835	4.67228919322788	4.32647941969565	4.33516016739905	-0.261514	0.315885	0.355281	0.33188432925	1854	0.607874865156
TRINITY_DN80932_c1_g3	2.92376728938048	1.82778759348676	1.55939442204553	1.49965114098013	-1.542383	0.545531	1.022858	0.00379841214715	2712	0.597345132743
TRINITY_DN91930_c3_g2	4.03760597551031	4.24984697236055	3.45811791000498	3.50192634931777	-0.429057	3.726795	4.148600	-0.188685612306	3499	0.402114889969
TRINITY_DN89702_c6_g1	5.23977417838261	4.4260244990921	3.52746359519259	3.61909519399614	1.943390	6.340981	4.348072	-0.0957976190675	2762	0.585445329471
TRINITY_DN82409_c2_g1	3.63204562621741	3.66842035678253	1.70360924797873	1.57752450345528	-0.484392	0.065995	0.101347	0.369468091279	1553	0.582743077914
TRINITY_DN87560_c4_g1	-0.255774736899489	5.10661691065605	0.336076624120987	0.567869786161558	-0.789495	0.098657	0.177279	0.0	1900	0.47
TRINITY_DN90015_c6_g1	2.18594154770011	2.42882078822744	3.55402424909589	3.71096909115602	0.512026	0.985478	0.847404	-0.0692976515026	1702	0.54759106933
TRINITY_DN79075_c0_g2	-Inf	1.56831059175398	-Inf	-Inf	-0.770920	0.108604	0.188001	0.213632901752	1175	0.570212765957
TRINITY_DN96565_c1_g1	4.8633662666904	5.04995133282936	4.96442092655066	4.86395432952661	0.595202	0.843951	0.703308	0.285714666667	1792	0.436941964286
TRINITY_DN94587_c5_g1	4.14794400976181	3.57607491293246	4.37774969665307	4.43768297743613	0.982033	1.383624	1.069441	-0.0678666149107	4500	0.377333333333
TRINITY_DN76687_c0_g1	0.71955531987323	2.51426610783478	1.41462861316397	1.42661452689923	-0.768474	0.079390	0.148669	0.034225264468	2439	0.483394833948
TRINITY_DN94528_c3_g3	5.99887157924334	3.49273068091105	4.33012983861508	4.39317690996549	-0.212995	9.509809	9.982318	-0.162195170316	5659	0.493726806856
TRINITY_DN92043_c2_g1	0.663364940391287	2.4961485632358	0.627834596752596	0.384865769427018	-0.180053	0.004375	0.007894	0.0430107526882	340	0.526470588235
TRINITY_DN85684_c0_g1	5.14112965854276	3.67369616676192	4.09741221685368	4.09971511617328	-1.859891	2.238788	4.014039	0.00980747948705	4742	0.614297764656
TRINITY_DN94585_c3_g2	5.41043387251057	3.70890215708386	4.59897092034415	4.59550891606769	1.739984	2.927894	2.011968	-0.166590582598	3422	0.60227936879
TRINITY_DN81294_c7_g3	2.78725276154668	2.90652561026829	3.73978978015514	3.88699418255608	-0.414249	0.061673	0.090031	0.0	3305	0.558547655068
TRINITY_DN92623_c2_g1	2.83895610645943	4.25268138408263	3.13069738863778	3.04751275058348	-0.684433	0.105373	0.172474	0.0	3506	0.488876212208
TRINITY_DN90423_c0_g1	3.85682951751469	1.98051335905667	3.79675259031777	3.91893723648225	-0.255830	0.323344	0.362361	0.82713992108	1189	0.629941126997
TRINITY_DN92922_c1_g1	5.5548133406577	4.68412523022482	5.04420883987003	5.01680629227424	-1.145523	0.169472	0.336229	0.0	2006	0.377866400798
TRINITY_DN88933_c4_g1	3.51692838097797	4.3337659001665	3.35973462309146	3.30667929071929	-0.697160	0.078735	0.139352	0.00910273081925	1505	0.508305647841
TRINITY_DN89039_c9_g1	2.19912149903224	-0.349236735991658	-Inf	-Inf	-0.777658	0.212453	0.322860	0.0	2216	0.471119133574
TRINITY_DN90568_c5_g2	3.6651576237624	3.19566827247394	2.84048672418941	3.01257053820464	-0.543441	0.154932	0.215502	-0.145090534008	2230	0.404932735426
TRINITY_DN96413_c5_g1	5.40527419737594	5.33622207024465	6.11314078175121	6.2006622811521	-2.077748	5.260958	9.782468	0.0136591603747	15242	0.496982023357
TRINITY_DN89971_c2_g3	5.30588202762115	6.31540820673638	5.1951146502058	5.15601399767015	0.539303	0.409263	0.331448	-0.238096	1357	0.411938098747
TRINITY_DN95669_c2_g4	4.15005811470322	3.34556252464908	3.95061513521156	3.93031287322334	-0.056233	0.000332	0.000645	0.0	1368	0.498538011696
TRINITY_DN85164_c4_g1	3.94695615138103	3.83782258394421	4.67970335152557	4.71918790130824	1.350991	0.533542	0.336703	-0.071428	866	0.569284064665
TRINITY_DN89041_c6_g2	3.92046882364509	5.75883192276634	4.74805592016047	4.78820754360993	-0.640513	0.052057	0.097946	0.0	4381	0.433690938142
TRINITY_DN93348_c2_g1	4.56894606070401	6.25310368307015	4.5464402915577	4.45520843248272	-0.567626	0.677802	0.828395	0.055556	3208	0.463216957606
TRINITY_DN95439_c1_g2	3.32650981201902	2.3373900989156	3.16975991604302	3.31378418338718	-0.837576	1.313122	1.696814	-0.0377392889699	2979	0.366230278617
TRINITY_DN95439_c1_g3	4.05567083032437	4.29427696965212	3.64138434710665	3.55525261262398	0.869500	0.895242	0.692075	-0.137001825487	1034	0.509671179884
TRINITY_DN82020_c0_g1	3.55293860026252	2.40188521516031	3.11050807980328	2.99783128571509	1.050845	0.564616	0.395314	-0.0888262499334	2844	0.43741209564
TRINITY_DN87229_c0_g1	4.31223767204649	1.91404286623848	-0.262569204546188	0.377317703830449	0.542795	4.123312	3.647543	0.0277717851141	2188	0.572669104205
TRINITY_DN93195_c1_g1	5.38423485261731	2.48890597115581	3.35319662459829	3.44314456778564	-0.251504	0.014427	0.022847	0.0	1382	0.48986975398
TRINITY_DN82157_c0_g1	2.48809973598936	2.47893318832697	2.22434153087775	2.08807852623392	2.078765	1.640060	1.005063	0.0755607445801	617	0.42301458671
TRINITY_DN87328_c2_g1	4.38463928437399	5.35134290816015	4.39091836491208	4.35334702561082	1.879600	1.674961	1.072380	-0.189556681367	1227	0.546862265689
TRINITY_DN92613_c5_g1	5.23868332422195	4.94133396977075	5.25613619784698	5.07654388105248	-1.463494	0.403422	0.772989	0.025564104179	4669	0.450203469694
TRINITY_DN87377_c6_g1	4.03759681829542	1.20003574861472	3.48866563019349	3.04092873445774	-1.097349	0.209266	0.382379	0.00704376320706	4751	0.390654599032
TRINITY_DN83689_c7_g7	0.63408164035297	0.248270365278305	1.88536564480003	1.86777197872159	-1.216019	0.237140	0.450014	0.00298200721323	1706	0.347596717468
TRINITY_DN79554_c4_g1	5.75531652406388	4.10300966188117	5.01994993466638	5.1527057211464	0.066165	3.713433	3.655329	0.182967864043	5165	0.535140367861
TRINITY_DN79809_c0_g1	-Inf	-0.491990029544194	2.54496631808607	2.78297924171997	1.578422	5.085823	3.688535	0.183149758819	2319	0.567917205692
TRINITY_DN89313_c6_g2	2.99036031607226	3.78996577907795	3.89327213910176	3.90613601369054	-0.888174	0.194945	0.320466	0.00527733919132	2373	0.353139485883
TRINITY_DN92789_c2_g1	5.35615356805314	3.88611042656903	3.07942067939909	3.04605544950042	-1.185027	0.364369	0.621472	0.0227465021888	5649	0.452469463622
TRINITY_DN94455_c2_g1	4.61559455643829	3.91695019405478	4.2157700134044	4.23052533611759	1.539168	4.346768	3.158193	0.128930590785	3191	0.520213099342
TRINITY_DN89192_c0_g3	5.51712953591206	5.22001180334738	5.90071398295906	5.90946153585559	0.165689	12.175097	11.745773	0.00537410945459	6432	0.600901741294
TRINITY_DN87513_c10_g1	2.13559190426608	0.422586712193348	5.29095194913467	5.4717957420596	-0.186851	0.008513	0.013258	0.0	1121	0.597680642284
TRINITY_DN92679_c2_g2	2.94048993003307	3.91166668630239	3.3726135784004	3.15974963498037	-0.600259	6.028361	6.978614	-0.129897560951	5804	0.520847691247
TRINITY_DN85972_c0_g1	2.40016373271029	2.53174821830076	2.41686915358052	2.6057037352925	0.983346	3.730426	3.003538	0.295126601059	1741	0.622630672028
TRINITY_DN85292_c2_g1	3.68944214478172	1.29837570582064	3.07142212506935	3.60323710276395	0.461640	4.461648	4.020393	0.409936194438	4765	0.569779643232
TRINITY_DN95344_c2_g2	4.44453117092038	4.35145760773081	3.66260535711553	3.60682320540566	0.214553	1.795440	1.697139	0.250301330939	1842	0.470684039088
TRINITY_DN87105_c1_g1	4.6501383192526	4.45856126954325	3.26921506032777	3.35963157755288	-0.677479	0.541722	0.701523	0.137487464518	6089	0.468714074561
TRINITY_DN92669_c5_g1	4.03209854794965	2.08054940443691	1.41840583449199	1.11700748485647	-0.046074	0.555611	0.564982	-0.195677680814	2261	0.642193719593
TRINITY_DN94747_c1_g1	4.1789916227784	4.77378230533062	5.04867638103498	4.94096753468799	0.441729	1.051459	0.924567	0.239239120286	5436	0.426968359088
TRINITY_DN83418_c4_g4	1.95721084629793	2.17251125719369	3.28363297833248	3.37907473868408	-1.753687	1.238316	2.252318	0.129043561417	2830	0.549116607774
TRINITY_DN94197_c3_g1	3.73641301428673	3.7660310032745	4.06783025901774	4.17865344140671	-0.354528	0.027269	0.043873	0.0125	2896	0.43888121547
TRINITY_DN94037_c3_g1	3.52923736374525	3.7792728810583	3.56582706003156	3.59889845280378	-0.344646	0.938211	1.046718	0.331313950169	2726	0.465517241379
TRINITY_DN88351_c10_g3	3.06766402673096	3.1033684852723	3.45417576421862	3.42510126249337	-0.204054	0.305624	0.335277	-0.2	457	0.514223194748
TRINITY_DN95178_c2_g1	4.19787494200916	1.90916321698928	3.4846600582278	1.38249825707586	-1.108244	1.214515	1.730261	0.284878851572	5484	0.691648431802
TRINITY_DN88764_c1_g2	3.48907936298635	3.11873420389935	3.97339843493441	3.84452370047502	-0.330081	0.015024	0.027078	0.192842018282	1131	0.622458001768
TRINITY_DN89323_c1_g1	2.74606846089989	-0.73841876580272	-Inf	-Inf	-0.538645	0.849873	1.015703	0.405062524115	2088	0.51245210728
TRINITY_DN96612_c2_g1	6.65442332544319	6.54581039131024	6.78010407146105	6.74409261479245	-1.740685	6.897768	11.211638	0.198878681219	14869	0.443338489475
TRINITY_DN89610_c4_g1	1.94544766759665	0.870698890357985	2.71537188408626	2.83478259744714	-1.092346	1.002098	1.441614	0.0342622361422	2100	0.58380952381
TRINITY_DN91182_c6_g1	3.56236206681181	4.98715149222288	3.45840057839477	3.58987412969611	-1.296932	1.134728	1.741432	0.0625708114411	5963	0.434512829113
TRINITY_DN80693_c4_g1	-0.074190240458761	3.07210935042505	-Inf	-0.229672893511005	0.374056	1.110029	0.996490	0.312491925106	2988	0.388219544846
TRINITY_DN81961_c1_g4	4.99930702385078	5.84542618485381	4.88952792968663	4.93447179234771	-0.904950	0.507532	0.726215	0.880223680771	6826	0.412540287137
TRINITY_DN91557_c3_g1	3.05307910462274	1.79603253193189	2.54878816996165	2.49241861333279	-0.303214	0.012779	0.022955	0.0	1293	0.395204949729
TRINITY_DN86554_c3_g2	3.88790789509845	3.53464384215134	3.47170662991405	3.45675653666769	1.011242	0.895928	0.665878	0.0680100496656	835	0.625149700599
TRINITY_DN86554_c3_g1	3.39246012764632	2.54723714653714	4.26672653796768	4.15210517357812	1.499286	4.554210	3.338706	-0.168366510574	3473	0.472790095019
TRINITY_DN96573_c1_g1	4.25609591643466	3.76023271891499	4.50408479297919	4.44665818647817	2.552494	15.888647	10.140705	0.127036295104	7481	0.578532281781
TRINITY_DN86690_c3_g1	-0.0226244185983411	3.51739490807126	0.92239956740703	0.944399450754379	-1.007156	0.813090	1.154432	0.110201720068	3707	0.426490423523
TRINITY_DN85244_c1_g3	5.56009918244071	4.66170446945794	5.48927693879356	5.50625640758726	1.905140	4.320922	2.938941	0.506647269829	2437	0.404595814526
TRINITY_DN85244_c1_g5	6.40354383544499	6.62071825942883	7.32711433300582	7.49039925602796	1.815122	6.225034	4.359324	-0.0841316181874	2204	0.412431941924
TRINITY_DN94751_c2_g2	3.91298052403457	3.09323421168517	3.86648958190598	3.99456731857811	0.385353	0.438944	0.378538	0.0833281671523	1024	0.5703125
TRINITY_DN80027_c1_g1	4.09123406004902	3.70350993756499	4.86344154002903	4.83556064620711	-0.939783	0.155643	0.277256	0.00794351279788	5155	0.592822502425
TRINITY_DN91701_c2_g3	4.3158485941903	6.18367495402504	4.1880025407015	4.08852200594395	-0.479542	4.852577	5.457191	0.142476667286	4738	0.409877585479
TRINITY_DN81570_c2_g3	4.82924032179191	1.28747806876383	4.86192551512605	4.82788864744823	-1.440177	0.354848	0.690995	0.0015821589712	1249	0.606084867894
TRINITY_DN85044_c5_g2	2.58038131982829	3.55410778701028	2.73930931194122	2.58253107628776	-1.183786	0.265435	0.482197	0.0104274584123	3819	0.521864362399
TRINITY_DN78897_c0_g2	-0.108980901883449	2.54156645707006	-Inf	-Inf	1.358476	12.979289	9.969356	0.667782357495	600	0.62
TRINITY_DN87483_c4_g1	3.19734068381506	4.35091222051417	1.9008942471676	1.88522946969066	0.005682	0.759266	0.757851	0.194365935159	2274	0.510114335972
TRINITY_DN93553_c1_g1	3.62643598990572	2.82621833479169	4.12235338549117	4.09308113597367	1.224649	0.596635	0.398366	0.0793653333333	1135	0.632599118943
TRINITY_DN96669_c2_g1	4.33661996543742	4.62651944138494	4.40135685655256	4.40450918952774	-0.543928	0.063094	0.103180	0.0179661521664	2847	0.424657534247
TRINITY_DN80480_c0_g1	4.34228284248743	2.71231761418738	3.04871574999094	3.03740916607131	-0.313683	1.213353	1.332005	-0.198352248224	1638	0.454822954823
TRINITY_DN95374_c3_g2	2.89488091325147	2.86830130983014	3.73850138083291	3.69926972940156	-0.248138	0.015936	0.024555	0.0	1091	0.44912923923
TRINITY_DN94956_c6_g1	5.3827304927086	5.49557077059349	5.73056566908452	5.83284675496465	0.596698	10.803866	9.536398	0.287731322558	20007	0.439146298795
TRINITY_DN93633_c3_g2	5.92804305043354	6.40467067632401	5.28677568098509	5.20768410293614	-0.600580	3.874946	4.511700	0.12774069721	18406	0.420841030099
TRINITY_DN91433_c0_g4	4.97655704275193	5.08637300113295	5.15411616934611	5.22406465735386	-1.158217	0.213440	0.402055	0.0	1570	0.62101910828
TRINITY_DN94229_c2_g1	2.55761128856503	3.69487506968229	3.42469333147634	3.39394373407389	-0.565325	0.088684	0.137466	0.0167224080268	2968	0.466981132075
TRINITY_DN77401_c0_g1	-Inf	2.52286506618686	-0.744158326276562	-Inf	-1.408463	0.403019	0.751751	0.012502498614	686	0.52915451895
TRINITY_DN82998_c10_g1	2.50308127573629	1.68393362740907	1.50825523519418	0.91076334514684	-1.446286	0.466530	0.861062	0.014210065463	2797	0.522345370039
TRINITY_DN96621_c2_g1	5.76326728075257	5.84382023560736	5.58580597663693	5.65787416078601	-2.054711	4.667255	8.643994	-0.0166134569033	19840	0.439868951613
TRINITY_DN91289_c8_g1	4.6189013348992	3.38371545957681	5.35717144451575	5.47236696264468	-0.302582	0.625180	0.696173	-0.199015090482	4242	0.574728901462
TRINITY_DN80888_c9_g1	2.83884129927517	2.33395882771019	4.02306397796078	3.76165202164155	-0.308040	0.014080	0.024844	0.00462962962963	3443	0.542259657276
TRINITY_DN91587_c1_g1	4.22083633141522	4.0971405386385	4.09166254247529	4.02611444969516	0.676286	0.821432	0.667348	0.285714666667	1865	0.482573726542
TRINITY_DN80405_c5_g3	4.55884032667811	3.00317042811949	5.02867136685456	4.960295153916	-0.406337	0.035449	0.057335	0.0612944706387	2276	0.445079086116
TRINITY_DN88406_c3_g1	3.19300360792228	4.25123700719419	3.48163816140893	3.63955254721994	1.050674	0.486819	0.334388	-0.183675801696	622	0.469453376206
TRINITY_DN96371_c2_g1	0.488584918475033	5.46939674371307	1.61542132284407	1.81543945346733	-1.039334	8.504179	11.042837	0.335364998016	7409	0.592522607639
TRINITY_DN85635_c0_g2	2.52377768986353	1.62285168517519	2.3011192276341	2.26398574796204	1.290460	5.188635	3.969204	0.709739024806	4461	0.417619367855
TRINITY_DN94730_c2_g2	4.45010483225445	3.8754814555932	4.09942445114201	4.19039754525029	-0.248298	0.931228	1.007194	-0.17852561778	1278	0.562597809077
TRINITY_DN95064_c0_g1	5.30765622194898	6.06110175200325	5.13496069196732	5.24812637404524	2.327045	13.930254	9.168379	-0.0986415468733	5538	0.618454315637
TRINITY_DN94730_c2_g1	6.08914499639572	6.53452914598767	7.09899282453901	7.20166190176449	-0.362968	3.645868	3.990501	-0.19999482678	2081	0.508409418549
TRINITY_DN94461_c6_g3	2.00048838709324	1.77877521707705	3.1070151304597	3.16607890181377	-0.934157	0.258371	0.413163	0.0516218977684	2585	0.403094777563
TRINITY_DN95286_c1_g1	4.54937831580016	3.85676635885788	4.62896406704977	4.73734669297464	2.042662	4.048801	2.680147	0.535007994992	3012	0.476759628154
TRINITY_DN92152_c0_g1	3.69518690796692	3.27304579744382	3.3683737388626	3.31545796622502	-0.008455	1.785698	1.789742	-0.156214217104	2834	0.507410021171
TRINITY_DN85041_c3_g1	-0.0351614090959907	1.7152028414872	-0.503363765411375	-0.399132465588446	-0.310222	0.013762	0.024533	0.227571115974	429	0.375291375291
TRINITY_DN89327_c4_g1	3.93958861771903	5.03420451030848	4.56800730710748	4.40146528701103	1.448653	3.970274	2.924040	0.137850157697	3346	0.372384937238
TRINITY_DN93516_c3_g2	4.27098121447491	3.03872171093161	4.46045491252679	4.39951094373463	2.494559	6.932989	4.365586	0.418748210253	2800	0.500714285714
TRINITY_DN95404_c6_g1	5.09715209165178	4.45390778359869	5.18474895561854	5.23587721176053	-0.371609	5.757777	6.292042	-0.199999865263	2391	0.537432036805
TRINITY_DN95715_c1_g4	5.28125152892064	4.94022313425855	5.19142645822889	5.22321400658223	-0.274211	10.907907	11.610595	0.0429334284097	9793	0.508526498519
TRINITY_DN92425_c1_g2	5.4301139886285	5.30300686820017	6.4541280995404	6.30779317770149	-0.470208	1.146024	1.322942	-0.0673260113501	7464	0.622052518757
TRINITY_DN93042_c4_g2	0.446169768590268	2.31960064639111	0.255958665371989	-0.281575132608022	-0.347232	0.016036	0.029220	0.0	886	0.388261851016
TRINITY_DN91887_c2_g1	5.02091121206201	3.66016882727763	3.53015571186638	3.41270937490209	-1.512588	0.426945	0.828153	6.87360809436e-06	3488	0.602350917431
TRINITY_DN87795_c0_g1	5.27817484079927	2.95526387779976	3.92749685316878	3.86749206292741	1.382128	3.848481	2.867112	0.144278269702	2549	0.531188701452
TRINITY_DN81209_c8_g1	1.13909431627107	2.21241706814765	2.62071823972488	2.13061288934607	0.298475	1.930199	1.787581	0.351554833666	1680	0.480357142857
TRINITY_DN79033_c5_g2	1.46216523954111	0.143620736525395	0.133906761221153	0.346807824138392	1.520564	2.187402	1.542121	-0.071310824492	1606	0.587173100872
TRINITY_DN87357_c7_g4	3.39036451848308	3.84575446166541	3.36222051477039	3.29768885074401	1.817952	1.101271	0.681155	0.0793403117169	2089	0.426998563906
TRINITY_DN94123_c2_g1	3.61389068521383	3.89651206528724	2.94717540659804	3.05995988593271	-1.520651	0.465807	0.891032	0.000756857461284	9218	0.443371664135
TRINITY_DN81220_c4_g3	4.09920695503939	4.67577558811558	3.06222883640355	2.98705678510389	1.135106	0.956958	0.691802	0.768891423102	3311	0.49864089399
TRINITY_DN82023_c1_g1	1.80233207812457	0.91651454772479	4.25835077664701	4.00875064847456	-0.875859	0.106976	0.200624	0.000352402208387	7009	0.415180482237
TRINITY_DN84544_c4_g1	2.31135343198996	0.0423121853488055	2.15270156773036	1.86609904597053	0.714018	0.836489	0.672876	-0.008210734937	3347	0.501344487601
TRINITY_DN83419_c0_g1	4.09374744034592	2.0957112289138	4.14456014466766	4.17509775834403	1.561246	1.104809	0.727180	-0.071428	2345	0.481023454158
TRINITY_DN83251_c2_g1	3.8199631132357	3.95194996462759	3.66348853153094	3.56367217672091	0.759015	1.246599	1.013331	-0.235029568264	1055	0.391469194313
TRINITY_DN79994_c2_g3	3.58286876755838	3.3453331429291	-Inf	-Inf	-1.174219	0.624091	0.974745	0.0122950819672	4846	0.410647957078
TRINITY_DN87393_c6_g1	5.08437456772415	4.67746201911195	4.72724972471685	4.84524819256776	-0.334992	0.338435	0.392130	0.141120221278	1386	0.52380952381
TRINITY_DN95634_c1_g3	5.15353815210292	3.60037267167027	5.30050104653528	5.10929624065797	-0.486109	0.066865	0.102576	0.190424959656	3396	0.434628975265
TRINITY_DN95965_c6_g1	5.16596790755955	5.23472779646385	4.70275094249945	4.70552708794306	1.019749	0.491416	0.341524	0.454545454545	3613	0.489344035428
TRINITY_DN80590_c10_g1	1.92902625707131	3.29188625186581	1.08416526918343	0.957258320895459	-0.585403	0.048985	0.088753	0.00106415323807	2059	0.450218552695
TRINITY_DN94189_c0_g1	5.13258550094341	4.22672348303152	3.85072993560516	3.69423154985036	0.902317	7.507032	6.222966	0.450513345088	7597	0.525602211399
TRINITY_DN94778_c3_g1	4.77156454712993	2.67334488989974	4.90770107885787	4.73834435590373	0.666156	4.213911	3.632191	-0.136925500135	6854	0.582287715203
TRINITY_DN94778_c3_g6	4.26942755765054	4.8765349762609	4.29024428639807	4.40208114377857	-0.725345	0.176973	0.269184	0.0309776026474	1704	0.457746478873
TRINITY_DN95664_c0_g1	4.53733761702039	4.81252232398661	4.4439015827955	4.74612506519212	-1.631799	1.875220	3.123104	-0.0469948559397	4657	0.504401975521
TRINITY_DN92582_c3_g1	4.05354278497915	4.60793705211034	2.0741909606113	1.89030399589923	-0.178096	0.004834	0.008433	0.0	2097	0.536480686695
TRINITY_DN85137_c0_g1	2.37140104734727	1.92198417532576	2.43179508311409	2.46344248654372	0.359619	1.829825	1.667387	-0.11194909739	527	0.595825426945
TRINITY_DN84191_c4_g1	3.17047126744129	4.64181815662619	3.68281411883053	3.59298796797876	1.556671	5.553745	4.054519	-0.164699150564	4678	0.485250106883
TRINITY_DN93200_c4_g1	1.89675328129134	5.63433691577167	4.87815703298573	5.12864997951484	-0.271347	0.017573	0.027575	0.0	5309	0.388397061594
TRINITY_DN93541_c1_g1	4.63443888203797	3.82328573777374	4.93319878896364	4.82888935869505	-0.388269	1.357044	1.519929	0.149492617171	3687	0.460537021969
TRINITY_DN79942_c5_g2	6.5977170940546	4.4694933314033	6.96010009164714	6.82947293742021	1.555788	2.289947	1.607507	-0.0707587535831	4921	0.532615322089
TRINITY_DN89015_c3_g3	0.0925689677319053	1.7101592156566	-Inf	-Inf	1.178904	0.580036	0.391321	0.249090909091	823	0.501822600243
TRINITY_DN89015_c3_g2	4.03067202009212	3.58583819666597	1.02560913836753	1.30878680560176	0.916262	2.523458	2.036320	-0.010772021544	2413	0.546622461666
TRINITY_DN84151_c7_g1	5.66110080892147	5.59157293842708	3.42341828238663	3.39665361602241	-0.416138	0.044784	0.069615	0.400358409126	2551	0.484123872991
TRINITY_DN84248_c3_g2	0.422550849229712	1.34402743621684	0.836126400098965	0.517606900505377	-0.220573	0.011012	0.017449	0.287821810819	454	0.387665198238
TRINITY_DN82983_c1_g2	3.09292855198204	1.79499464688344	2.616130378395	2.42900907101682	-0.635258	0.047264	0.091004	0.00865258384055	1510	0.613907284768
TRINITY_DN91155_c1_g1	2.52647385004892	2.71508201207345	2.40867121184827	2.36144483120702	-0.154867	0.004900	0.007934	0.0	575	0.526956521739
TRINITY_DN94346_c0_g1	1.57097346395141	2.67129132968377	1.89922281801994	1.97340946769505	-0.307348	0.014747	0.025667	0.999997999996	513	0.520467836257
TRINITY_DN92324_c0_g2	0.374200463494151	5.46373390480628	0.318522606963186	0.198403522484186	2.053736	11.103183	7.587378	0.361024763489	2601	0.502114571319
TRINITY_DN92324_c0_g6	4.16428548481071	4.58021944069727	4.36461414028792	4.07523653658041	-1.051105	0.140806	0.276643	0.0	5011	0.420275394133
TRINITY_DN90473_c2_g1	4.44193203522898	4.2634706104118	5.76069196691339	5.8026949761613	0.959691	3.972434	3.218909	0.258215905751	3935	0.595933926302
TRINITY_DN82906_c2_g1	4.77924529701341	-Inf	-Inf	-Inf	-0.965833	0.242812	0.399448	0.418024044868	2563	0.360515021459
TRINITY_DN94015_c1_g1	4.98549547020367	5.32925589114605	3.78408544839407	3.6475448448476	1.529160	2.353684	1.664073	0.659340307692	2687	0.457759583178
TRINITY_DN89514_c0_g1	4.24952394842556	3.26863443915395	4.02974415084645	3.95698412388563	1.883984	6.227638	4.310633	-0.0988013505404	2484	0.509661835749
TRINITY_DN94134_c2_g1	4.78071061910238	1.76635347828056	4.47750098686119	4.5154356005458	1.887259	9.784752	6.848903	-0.0168271960544	3063	0.613777342475
TRINITY_DN93277_c1_g2	3.409190826125	4.5142726174247	2.91967808995877	2.92486712862409	1.036040	2.715900	2.141561	-0.170026049772	5715	0.453543307087
TRINITY_DN96082_c4_g9	0.370598152676225	3.18332473933769	1.49699669558805	1.43440049617287	-0.846500	0.188407	0.304309	0.254476584022	1787	0.656966983772
TRINITY_DN91271_c4_g2	3.52728237025257	3.56736770745693	3.85817575592572	3.78346480549186	-1.386933	0.341165	0.652196	0.000828805870659	4398	0.371077762619
TRINITY_DN91761_c2_g3	-0.555699346184867	1.70203987238777	0.525042031948805	0.688830920175901	-0.573002	0.047381	0.085543	0.0154838709677	1143	0.391076115486
TRINITY_DN91761_c2_g1	3.89609453036124	5.86506314572666	4.20674107812957	4.1015545077917	1.265516	0.570119	0.373432	0.71418153895	2886	0.427581427581
TRINITY_DN96082_c4_g1	3.42646437254036	3.35646613580382	3.77016669490679	3.69735548971956	-0.608385	0.161628	0.232527	0.0	1658	0.563329312425
TRINITY_DN85476_c3_g2	5.61299941689143	5.7414875439991	5.8331026120062	5.86558711103867	-0.953268	1.094532	1.487723	0.263543201587	5258	0.450741726892
TRINITY_DN90696_c5_g2	5.09455569495554	3.95349284777739	4.93580353339061	4.96402639697809	2.263965	2.185170	1.329878	0.0797787321205	1304	0.571319018405
TRINITY_DN94255_c0_g2	4.91624003168881	5.16114211090361	5.12108525123037	5.16844089334398	1.323316	16.318342	12.639514	0.278954702796	10434	0.608203948629
TRINITY_DN79667_c0_g1	6.09489446858828	5.83849833444842	6.1093893289418	6.05262157830514	-1.196312	1.804734	2.580856	0.317612089128	2969	0.570225665207
TRINITY_DN82221_c2_g1	4.60974499628599	3.52303707830516	4.28421054522053	4.29000457380291	-0.666758	1.927519	2.323212	-0.17346882216	1581	0.476913345984
TRINITY_DN85414_c1_g1	6.76179920388138	5.76598810600926	6.2073583144176	6.173123044957	-0.468033	0.032603	0.057954	0.033106134372	3358	0.471113758189
TRINITY_DN93175_c3_g4	3.53099356592861	4.27187878611631	1.69588779653275	1.4750053240035	-0.681500	0.099302	0.164299	0.0	5323	0.407664850648
TRINITY_DN92292_c3_g1	4.84315262791406	3.13195416614496	3.34828008789063	3.29572815440535	-0.782007	0.087319	0.161068	0.0166031342651	4956	0.402542372881
TRINITY_DN83657_c3_g1	4.97690748245615	4.50670108764591	4.95163178731078	4.79486300301273	-0.443512	0.032093	0.055598	0.218743455497	3706	0.457906098219
TRINITY_DN84746_c0_g1	2.77410672417353	4.44979407060351	2.58186904084958	2.77364401372486	-0.617560	0.593230	0.745195	0.260628256156	3833	0.524132533264
TRINITY_DN82778_c1_g1	0.958834169920592	4.44408279493194	1.05487467178567	0.999066109921992	-0.511401	0.032743	0.061265	0.013413506013	1933	0.407656492499
TRINITY_DN79538_c10_g1	1.77939113270233	3.58374425864785	-Inf	-Inf	-0.824677	0.120993	0.212048	0.948204999839	3134	0.609763880026
TRINITY_DN95549_c1_g3	5.91847673754733	6.74844393325542	6.06870340869802	5.90083537201986	2.510908	28.357490	18.348761	0.0611752987253	15291	0.593617160421
TRINITY_DN93943_c0_g2	4.49674478389657	3.61450251126795	4.27818547091603	4.18675927659948	1.474271	8.733826	6.537596	-0.131768034205	3871	0.50917075691
TRINITY_DN85948_c0_g1	3.67404084090566	4.77555641265958	5.01561281608908	4.91967981455963	-1.156317	0.174310	0.345503	1.5938032928e-05	4191	0.600095442615
TRINITY_DN87729_c5_g3	4.2653058004131	4.40408310084437	4.0117606201084	3.70602400898342	-0.164991	4.436273	4.614814	0.282388659093	9356	0.450513039761
TRINITY_DN81477_c1_g1	3.75945472961729	2.84073700098054	2.35009719546873	2.13863246793117	-0.682910	0.058526	0.110865	0.000781948168007	3939	0.398324447829
TRINITY_DN94449_c0_g1	3.86855204079139	4.51433262546945	3.47232573786149	3.39898487956616	-0.627607	0.868635	1.069425	0.49790979744	1547	0.496444731739
TRINITY_DN96539_c2_g3	4.98692888833893	5.12625538842132	4.7608147955006	4.79177555626056	-1.185934	0.204521	0.395709	0.0	4768	0.674496644295
TRINITY_DN96539_c2_g2	4.91196474994669	6.02182594129278	5.16388243390591	5.13520724586913	0.770751	0.518430	0.394430	-0.0937160586546	4593	0.596995427825
TRINITY_DN94104_c3_g1	3.91985135500294	3.33205074145561	2.54456528837193	2.476007122913	1.285205	0.525477	0.337833	-0.174957184562	401	0.543640897756
TRINITY_DN85996_c2_g1	5.45202109554164	4.72459137926296	4.47284854848121	4.45052144655645	-0.262416	1.615737	1.738318	-0.105975519817	5617	0.422467509347
TRINITY_DN82800_c0_g1	4.48137387422738	4.27002716812244	4.96892886187303	4.9801530954362	-1.838015	0.886020	1.748773	8.56818812133e-05	1834	0.62159214831
TRINITY_DN82768_c5_g1	1.97394431786962	2.21286967295225	2.84490749443428	2.79289631588026	0.331876	2.262252	2.082500	0.126797969677	3128	0.438618925831
TRINITY_DN93239_c4_g1	3.28366245998731	2.63383262632181	2.95151828260114	3.0162341170275	0.526324	5.170876	4.602683	-0.056997731016	2802	0.697359029265
TRINITY_DN93239_c4_g2	3.26137335902961	2.14892245293147	3.36056523369791	3.3990222454831	0.792353	2.420260	2.004453	-0.0852000389486	850	0.709411764706
TRINITY_DN90382_c1_g2	4.14782905340112	3.97339649748056	4.12007323842883	4.15625549993131	-1.267080	0.296958	0.550108	0.0140901591831	8956	0.558061634658
TRINITY_DN84951_c5_g3	5.36385469027305	4.18678619798769	5.94437044929345	6.06803608897407	-0.889322	0.245202	0.386435	0.25	6444	0.453289882061
TRINITY_DN94958_c5_g2	4.91605652064459	3.9071124565263	5.01129733516991	4.87643723892061	0.852557	1.812921	1.465433	0.19572641173	3884	0.520082389289
TRINITY_DN92969_c3_g1	4.67851875001035	3.70875884363238	4.67816593473045	4.71714949615743	1.198940	1.150506	0.831555	0.0737191301143	2305	0.480260303688
TRINITY_DN91667_c0_g1	4.03572794378922	3.28250528041099	0.777268275581982	0.475716823882538	-0.364825	1.319854	1.468821	0.0976453816627	5727	0.462895058495
TRINITY_DN84286_c7_g2	3.25885308824106	2.65002983813732	3.78014558237014	3.67270478848996	-0.470610	1.053712	1.220075	-0.00933046517881	3118	0.531109685696
TRINITY_DN88004_c3_g3	5.47191984275629	5.15281700523715	5.66436010695122	5.7785707488185	-1.143410	0.171287	0.338402	0.0	5209	0.444807064696
TRINITY_DN91399_c0_g1	4.60467548391567	4.69236572409424	3.77606969965223	3.79925615196308	-0.236640	0.340647	0.377689	0.0	2788	0.470229555237
TRINITY_DN92398_c1_g1	2.03525793836216	3.33547479320516	2.33851462623564	2.27474643921877	-0.442481	0.030048	0.052893	0.0	1055	0.524170616114
TRINITY_DN84922_c5_g1	1.49802491111332	0.679953425711198	2.91367542163577	2.38257666475593	-0.551045	0.067485	0.109414	0.0279870205122	448	0.433035714286
TRINITY_DN83005_c2_g1	4.35617540014928	2.55134949778777	2.83631217035545	2.85443391238033	-0.382142	0.577657	0.664463	0.217803434382	1691	0.560615020698
TRINITY_DN84367_c1_g1	1.39427175145605	1.84749113066254	0.607373447620022	0.231983729310731	-0.600652	0.053556	0.096163	0.00881057268722	1387	0.48666186013
TRINITY_DN93851_c1_g6	4.66315928878571	5.05363652219944	3.43223831699688	3.58706617663235	1.710344	2.448535	1.673650	0.148955848902	2903	0.451946262487
TRINITY_DN91747_c0_g1	2.90592085441356	2.85550025730569	3.02684935632247	3.09794774798198	0.818100	0.890883	0.698494	-0.163206994295	870	0.555172413793
TRINITY_DN85956_c1_g1	-0.252104909165849	2.16868637093938	-Inf	-1.48235254602933	0.208152	0.629456	0.586060	0.00161943319838	1657	0.515389257695
TRINITY_DN94682_c5_g2	3.23824764287075	3.65941656480018	3.48053836895151	3.51484084753994	-0.364619	0.024430	0.040895	0.0	1398	0.519313304721
TRINITY_DN95291_c0_g1	4.91892082224799	4.23315151601469	3.23956525935293	3.36888858946965	0.765887	1.229239	0.996725	-0.238096	1646	0.512758201701
TRINITY_DN88345_c7_g1	4.20194540994575	2.63221085915184	4.17531093797058	4.27874215571752	-2.009393	1.610386	3.164992	0.000447654684443	3553	0.599211933577
TRINITY_DN88241_c6_g2	3.20854150262606	2.18889198438313	3.00262893129856	3.17736723513549	-0.262124	0.029638	0.041577	0.249310027599	918	0.359477124183
TRINITY_DN85909_c0_g1	3.10614802680646	4.80582321375929	2.25743080050113	2.44004876654593	-1.689562	2.699340	4.478901	0.0255023589744	2854	0.609670637701
TRINITY_DN89611_c1_g5	3.32652927099528	2.19238250376992	4.11189570433166	4.02307316614836	1.924882	4.897212	3.337261	-0.114281041461	1947	0.406779661017
TRINITY_DN81270_c2_g1	1.98634521539504	2.6959532331352	1.35960446322055	1.41590907400849	-0.397750	0.029874	0.049766	0.0	729	0.595336076818
TRINITY_DN79287_c2_g2	3.78924909192505	3.43856109010055	3.40238042042339	3.32114570442292	-1.269423	0.776764	1.227642	0.0586215132224	4586	0.537069341474
TRINITY_DN87162_c4_g1	6.94169708778013	6.87360725115249	7.60350615981472	7.77882582386565	-0.719553	0.089674	0.156423	0.0293448317164	2299	0.432361896477
TRINITY_DN79315_c8_g1	4.27788803783177	3.31984911622766	4.46240849015191	4.50559189735394	0.414980	0.423207	0.360158	0.00903564796335	2786	0.55527638191
TRINITY_DN94339_c1_g1	-0.328703359617071	-Inf	3.51059185205412	3.642048675286	1.734527	1.983409	1.328614	-0.173779255514	510	0.496078431373
TRINITY_DN60179_c0_g1	3.50040991341279	-Inf	0.656908795187638	0.428603609619984	-1.039294	0.309397	0.505762	0.0631707770665	1289	0.55236617533
TRINITY_DN93136_c4_g2	3.12376173814011	3.50070062226588	5.03220425336957	5.105786297969	0.956897	4.095452	3.322900	0.28511605226	2005	0.45536159601
TRINITY_DN93868_c5_g1	4.57065868143724	4.01399298867207	4.39253677871031	4.33594336864778	-0.593640	1.270845	1.519880	-0.143035645976	5323	0.444674055983
TRINITY_DN81474_c10_g1	2.04527981221279	2.15808515302849	1.23769831874998	1.14576039863738	-1.472943	0.370887	0.727147	0.000103424957238	1290	0.416279069767
TRINITY_DN95735_c1_g1	3.85960452269304	1.47284201324083	4.54134873103565	4.41744426906538	-0.753467	1.058358	1.345621	0.380952571429	1461	0.567419575633
TRINITY_DN96290_c2_g1	2.74219540373144	3.6138750634314	2.47331369705125	2.50180249339203	1.588161	8.700772	6.385896	-0.17089818024	5390	0.426901669759
TRINITY_DN91756_c1_g1	4.45622778101651	4.24463230038602	4.18955917065808	4.13130047630424	-1.454983	0.336639	0.668556	0.0	573	0.568935427574
TRINITY_DN91148_c0_g2	4.02325968854335	2.4565777341072	3.76511014333855	3.51694588963977	0.194043	1.748089	1.660723	-0.203963150178	2312	0.487456747405
TRINITY_DN95080_c11_g1	-0.394404173011478	2.58133522137652	1.48696673885095	0.93876527536104	-0.762201	0.098075	0.172907	0.00496737118925	2215	0.432054176072
TRINITY_DN96442_c7_g1	3.17732587657945	4.12647943022933	3.31598164631854	3.2277155112448	-0.200470	0.304274	0.333300	0.142818867095	852	0.397887323944
TRINITY_DN79184_c6_g2	4.49395859910057	4.15396790127988	3.75218393718395	3.75257546200076	2.348224	5.232035	3.331757	-0.0819101427083	1138	0.572056239016
TRINITY_DN86982_c2_g3	1.66072916359069	2.69901260979525	2.42725783884108	2.17887378241869	0.456863	1.024343	0.896065	0.0759016097624	2541	0.389216843762
TRINITY_DN90274_c0_g1	2.29731532507618	1.87138487243298	0.789056782708672	0.974585694194436	-0.717227	0.069012	0.128673	0.987811551713	2172	0.471454880295
TRINITY_DN83164_c2_g1	3.93134882620735	2.72274059562477	4.23114126510885	4.26666013207494	1.478657	3.178034	2.305987	-0.0798159013502	3263	0.677597303095
TRINITY_DN82097_c0_g1	-1.72001244824738	1.6248262238607	0.692919076839521	0.648779068679777	0.939220	1.848535	1.465675	0.0173231351939	468	0.626068376068
TRINITY_DN95880_c1_g1	6.68313048240534	6.89447862917611	6.28466648512863	6.34112367885028	0.540228	0.409131	0.331215	0.083334	3969	0.522549760645
TRINITY_DN95754_c4_g2	1.87342073655956	-0.468433422412917	1.70518139789142	1.82107549222338	-0.722486	0.140574	0.222651	0.097645031591	2487	0.522718134298
TRINITY_DN92555_c1_g2	3.46989779440766	2.18775453852764	4.48321031909173	4.47721904993099	-1.452323	0.335510	0.665916	0.0	1660	0.680722891566
TRINITY_DN92093_c3_g2	0.293108832155128	3.16219126657051	-1.59949155007977	-Inf	0.967119	1.594310	1.246718	0.771567328752	2577	0.540939076445
TRINITY_DN86115_c5_g1	3.74947961857995	3.66180329222664	4.55149785084671	4.49391902975286	1.166104	2.183892	1.659238	0.123810998098	959	0.597497393118
TRINITY_DN94816_c4_g1	3.44006906930697	4.38442505031985	4.24620908029964	4.23865845951376	-0.244770	0.008509	0.015161	0.110492107707	1869	0.391118245051
TRINITY_DN91480_c4_g2	-Inf	-0.206566758416165	3.20679964034941	3.97419463785652	-0.461410	5.867825	6.557095	-0.189033822715	1763	0.583096993761
TRINITY_DN93772_c1_g4	-0.0949824275194416	3.44291184309385	-Inf	-Inf	-0.373392	0.799373	0.904971	0.134231828777	1864	0.511802575107
TRINITY_DN96536_c3_g1	5.74762446934015	5.3311144841609	5.66830406090243	5.68586670502517	-2.189200	8.317814	15.922006	0.0960238275441	13437	0.477561955794
TRINITY_DN86689_c3_g1	-Inf	2.79943090390211	-Inf	-Inf	-0.090834	0.898040	0.924124	0.571408913594	2113	0.499763369617
TRINITY_DN92311_c2_g1	2.28695521281283	3.11881722425103	2.27547470258832	2.3976693372925	0.909521	1.675010	1.331151	0.319254556985	852	0.620892018779
TRINITY_DN83833_c6_g3	3.60785029256782	2.25430235980327	1.55504839318344	0.512343438841902	-0.871447	0.154704	0.264273	0.0119318033472	2744	0.469023323615
TRINITY_DN87781_c1_g1	5.33511962621075	4.37633969391399	3.75478717317432	3.79390197471906	0.008988	0.759968	0.757730	0.0233317005705	2124	0.53483992467
TRINITY_DN95526_c0_g2	2.95471211248556	2.70966091904488	2.86750816277573	2.87533401974876	-0.241438	0.123272	0.144712	0.204141698605	781	0.439180537772
TRINITY_DN93311_c2_g2	4.69156782046233	4.35242315449641	4.93216077641286	4.99791363161104	-0.037104	9.639790	9.720044	0.0398100545393	4129	0.399612496973
TRINITY_DN79068_c14_g1	3.08918750610181	3.13622048080825	4.46279108017558	4.30918344790667	-0.604593	0.083289	0.134921	0.117970245077	3648	0.358552631579
TRINITY_DN94154_c3_g1	3.41935526634262	3.27601789853158	3.58278941905039	3.48447923396103	-0.284829	0.018445	0.029269	0.307210142361	1390	0.576978417266
TRINITY_DN79026_c1_g1	1.84561386299674	1.34545843460185	1.07849740555005	1.18738781789368	-0.160887	3.501900	3.642757	0.0	446	0.464125560538
TRINITY_DN94154_c3_g3	2.29693993643156	3.14616457702144	3.67474733060171	3.78621102507832	-0.284966	0.619621	0.685785	0.142856	1163	0.435941530525
TRINITY_DN79026_c1_g3	0.654373091486226	1.29601545298978	0.529545804655875	0.282766771306924	-0.263398	0.320756	0.360821	0.142745856287	668	0.35628742515
TRINITY_DN96753_c2_g1	7.6258197400036	7.9563400106148	7.39237945378719	7.46768442479518	0.942405	21.361244	17.728241	-0.185457268029	21903	0.421996986714
TRINITY_DN94793_c1_g1	3.44407302595417	3.14887530833774	4.17998119692651	4.32581160617929	-1.957200	1.857321	3.519455	0.00442225802515	4539	0.361313064552
TRINITY_DN90671_c3_g1	4.59953436610938	4.75575144405441	3.29102221645114	2.98822288228491	-1.631826	0.507914	1.007152	0.0	1663	0.570054119062
TRINITY_DN90627_c2_g3	-0.152422665042328	5.38001403281083	-0.780622637635353	-Inf	0.114011	1.041643	1.006772	-0.228494521515	3281	0.493142334654
TRINITY_DN78734_c3_g1	3.09912683641252	2.39784599581865	4.11749332963137	3.89054382325254	0.418186	0.529285	0.455501	0.000710479573712	1867	0.540439207284
TRINITY_DN85767_c1_g1	0.881871275430255	0.696175756683686	3.19294812782631	3.2811087750522	-0.630025	4.021648	4.717092	0.433165807522	3498	0.411949685535
TRINITY_DN87058_c3_g1	1.85944788257557	2.4921311057552	-1.37976909234615	-Inf	-1.189628	0.692438	1.074345	0.110604650119	3259	0.463332310525
TRINITY_DN80545_c1_g1	5.15081189058664	3.43126108884542	5.54846187278242	5.6466279500039	0.318788	0.660190	0.593183	-0.095238	4912	0.482695439739
TRINITY_DN89495_c2_g3	2.63262100682632	2.89931959666772	2.40385031427452	2.47259664656586	0.649035	0.816923	0.668822	0.283911490378	644	0.560559006211
TRINITY_DN88098_c3_g1	2.48996065169088	4.39462442788897	2.79625403183638	2.8397374915125	-0.212589	0.006898	0.012040	0.0	1959	0.424706482899
TRINITY_DN77536_c0_g1	-0.982236557424597	1.58256058289909	-1.01325279959649	-Inf	0.514622	0.696416	0.588789	0.99978104795	462	0.383116883117
TRINITY_DN84345_c1_g2	2.43597077759551	1.68435766736242	-Inf	-Inf	-0.541743	0.034721	0.066195	0.00325203252033	1371	0.428154631656
TRINITY_DN87056_c1_g1	1.88482421291791	1.96185805765158	4.7913116323987	4.88133292649963	-0.772691	0.163023	0.259016	0.366494726661	2268	0.574074074074
TRINITY_DN94448_c0_g1	1.86554793351896	4.49163689535739	1.69204186594367	1.46594961389413	2.311339	30.954140	20.628175	0.219525530178	7746	0.478569584302
TRINITY_DN86319_c1_g1	3.80653089762726	2.8754907634353	3.51959044321768	3.55610471939945	-0.463711	0.627212	0.740850	-0.178572	1718	0.577415599534
TRINITY_DN91816_c2_g1	4.15403640395813	3.86301620289304	4.98050130816146	4.85244569831721	-0.126578	0.002237	0.003994	0.0236686390533	1771	0.427442123094
TRINITY_DN82083_c1_g2	2.58545816749407	3.15653743752935	0.384997204707779	0.26445789483516	-0.446290	0.038270	0.063671	0.000746268656716	2379	0.466162253047
TRINITY_DN88748_c5_g3	-1.25949542964858	4.05330284109948	-Inf	-Inf	-1.170005	0.385707	0.646516	0.163095238095	3484	0.442307692308
TRINITY_DN85099_c2_g1	-1.36166055440177	0.958042420680439	-0.16856847869704	-Inf	-1.236474	0.368857	0.643640	0.00804331253792	470	0.521276595745
TRINITY_DN93569_c1_g2	5.48853102806979	5.58966060368774	5.01536831573143	5.03864298113753	0.490438	10.661468	9.611886	-0.0877499171409	3445	0.490275761974
TRINITY_DN83958_c6_g3	3.26870584575827	2.8400415100755	2.85422681923257	2.52202941875553	-0.539689	0.108100	0.158545	0.0976878535418	2050	0.34243902439
TRINITY_DN85954_c2_g1	3.22087209090723	3.12858112644822	0.812777931190241	0.57236435733197	1.684041	7.492719	5.392535	0.115194015525	4420	0.549773755656
TRINITY_DN95184_c1_g4	4.31626069082212	1.52707603723075	2.34750898474089	2.29354920304069	-1.059699	0.324096	0.530838	0.0305798473793	3352	0.441229116945
TRINITY_DN95184_c1_g1	5.03909403511251	4.45949148765366	4.46943225364045	4.26900823258213	-1.231086	0.447271	0.752219	0.00970873786408	12833	0.442764747136
TRINITY_DN81400_c8_g3	4.39863546033061	2.60465415370619	3.12136581640269	3.06627812879457	-0.358080	0.023146	0.038903	0.0	2335	0.434689507495
TRINITY_DN90138_c1_g5	4.48836860744261	2.05220907659815	4.69663296946261	4.47765418498278	-0.635603	0.101505	0.161549	0.0454545454545	1870	0.53422459893
TRINITY_DN93662_c2_g2	4.00881624951307	3.60390346076925	3.62781939911326	3.61840177796031	2.422186	16.148015	10.506313	-0.148147878336	6233	0.504251564255
TRINITY_DN88658_c3_g3	2.96923542794736	4.47417096420966	1.68799605098344	1.43040273533672	-0.404060	0.035497	0.057240	0.0195029883611	1953	0.387096774194
TRINITY_DN93217_c4_g1	3.69406457156505	3.19754651778602	2.67686635520339	2.63534407431451	-1.639513	3.235103	5.219660	-0.0161270609762	3806	0.51655281135
TRINITY_DN87415_c0_g1	1.6924995766283	2.85354098223409	2.12574319701396	1.94396240914494	-0.497524	0.037118	0.065971	0.00436681222707	3133	0.436323013086
TRINITY_DN93100_c2_g1	2.8720976010388	2.70480595465087	3.7191032114439	3.78061520362542	0.601417	0.838502	0.697245	-0.237859550487	1690	0.67100591716
TRINITY_DN91652_c5_g1	4.21067654272782	4.4096878942471	5.11122392738388	4.98290508047248	-0.217803	2.508078	2.652734	0.184449796731	4349	0.435272476431
TRINITY_DN87991_c3_g1	4.90254240876172	5.07737173054529	5.15152789435895	5.11050637476496	1.613587	1.944889	1.333877	-0.095238	3982	0.442993470618
TRINITY_DN91644_c6_g2	4.38605147984202	4.35962956204319	4.67346969608887	4.58056522364043	-0.868086	0.429499	0.616890	0.275195578437	4329	0.477708477708
TRINITY_DN79859_c10_g2	4.05997836326587	4.27444822894078	3.66307967759874	3.73509008359391	-1.260901	0.250113	0.480447	3.99659490114e-06	3492	0.447021764032
TRINITY_DN91541_c6_g1	2.83277470512548	2.73420412633972	3.10900623016825	3.18665467204508	-0.665097	0.751604	0.945877	0.199814705241	4751	0.379078088823
TRINITY_DN79701_c3_g1	3.74124309439804	1.16667609679129	2.70044251568038	2.73970975673385	-1.798322	0.797462	1.572582	4.17406201567e-05	1538	0.664499349805
TRINITY_DN87506_c1_g1	3.72468950537051	5.39961378703328	4.1601047493767	4.31369368163372	-1.428672	0.466030	0.853180	0.000283244970586	8272	0.454061895551
TRINITY_DN87506_c1_g6	3.46285942233378	4.12502121830079	3.03783329045211	2.95530921021503	-0.101917	0.115267	0.123556	0.189251844046	287	0.581881533101
TRINITY_DN94385_c4_g1	3.88159598548465	4.65514514823205	4.79739823896686	4.78500870200449	1.597032	3.422118	2.435739	-0.100728991475	3863	0.426611441885
TRINITY_DN94385_c4_g3	2.31469619967618	-0.0104009078138195	0.768377923067815	1.26702097901899	-0.518760	0.105337	0.152835	0.0	500	0.71
TRINITY_DN96445_c2_g2	5.57809654364073	6.19805035308211	6.20142429428387	6.31543965465209	1.818526	21.625145	15.478765	-0.00240290824007	5207	0.509698482812
TRINITY_DN89943_c5_g1	2.97960061447972	2.50436782710338	2.1585669983524	1.84942655889789	-0.220726	0.309069	0.341513	-0.199871442688	958	0.405010438413
TRINITY_DN95824_c0_g1	3.20830594535526	3.68084192318725	3.17620350017743	3.16692647912576	1.060198	0.485434	0.332234	0.428572	736	0.470108695652
TRINITY_DN92319_c1_g1	5.35972698974337	4.38681891506866	5.19953505488333	5.22625468700142	1.832791	5.133001	3.560499	-0.197504755945	7837	0.402577516907
TRINITY_DN87392_c1_g4	2.9369292402325	3.08709317011314	5.41329414832278	5.32327000469478	1.107146	2.838321	2.208579	-0.225985746802	5553	0.47523860976
TRINITY_DN87392_c1_g3	2.00155235649075	-Inf	4.96947959395532	4.92851869358471	-0.432136	0.598176	0.699947	-0.1428576	2840	0.41514084507
TRINITY_DN87392_c1_g2	-Inf	-0.0314730109453847	0.629748486955826	0.910549555709059	-0.433813	0.029219	0.051250	0.0	711	0.396624472574
TRINITY_DN87399_c1_g2	2.66280369136362	3.2513205943724	3.38863102508289	3.34412405876926	1.225917	0.545832	0.359717	-0.0720814416288	1487	0.423671822461
TRINITY_DN95576_c3_g1	3.08720792749567	4.03759011060834	2.1697411215661	2.08330487059518	-1.147603	0.170858	0.338667	0.0	491	0.437881873727
TRINITY_DN92981_c4_g2	4.07415211191539	2.88122354528021	4.85817396791479	4.85153839781371	1.020775	0.490048	0.340331	-0.183588796918	5004	0.418665067946
TRINITY_DN90575_c3_g1	2.51802225749653	2.41456504319311	2.63033396204236	2.53678371255843	2.028162	1.651954	1.023842	-0.236262176993	828	0.625603864734
TRINITY_DN85904_c2_g1	5.72166302339867	4.30049119861773	4.99182723844573	5.00083633657303	-0.421494	0.560172	0.654972	0.348116188051	6108	0.450392927308
TRINITY_DN80515_c6_g5	1.86024692224533	0.279100501243756	2.10753834860521	1.98854800017805	-0.632752	0.092009	0.149157	0.0734006734007	2090	0.436842105263
TRINITY_DN77197_c0_g1	-1.02376443038025	-Inf	0.499574147473484	0.468226892751395	0.486456	0.897708	0.774676	0.126430574442	539	0.580705009276
TRINITY_DN89454_c3_g4	5.17542526579859	4.71781128428304	-1.46086211396778	-Inf	-0.351149	1.641828	1.811431	-0.175876333524	4547	0.444908731031
TRINITY_DN84718_c5_g1	4.18754623089826	2.8126933201953	5.30305814209758	5.05277807713897	-0.209174	0.006449	0.011361	0.0	5264	0.442629179331
TRINITY_DN89454_c3_g1	4.38536833590163	2.13101571123303	4.71597421329997	4.78692430404356	-0.160161	0.002610	0.005130	0.00160256410256	1107	0.49864498645
TRINITY_DN86950_c0_g1	4.91815863849747	3.65193701806399	-Inf	-Inf	-1.593137	1.075562	1.862770	0.15021415889	13006	0.464554820852
TRINITY_DN88633_c1_g2	1.44379866572055	1.78408868499156	0.180836236380292	0.28637047240746	-0.237206	0.008881	0.015373	0.0	792	0.381313131313
TRINITY_DN93938_c2_g2	5.90970167345114	3.48561708285001	5.46211581345052	5.40587235635548	-1.107444	0.166792	0.324516	1.20068198737e-05	2992	0.492981283422
TRINITY_DN91083_c5_g1	2.51739070517705	2.16724034228482	3.14336831800893	3.12103186036965	0.874278	4.645532	3.842869	-0.0890780533507	5563	0.439331296063
TRINITY_DN90158_c1_g1	5.19301401636095	5.3899623038616	5.32439230107156	5.32192587150426	-1.439960	5.134104	7.604355	-0.00254783868849	11811	0.611379222758
TRINITY_DN91508_c2_g3	4.24648988105133	0.777137242621525	-Inf	-Inf	-0.458684	0.647458	0.762132	-0.206922701751	2380	0.375210084034
TRINITY_DN95815_c0_g1	4.78676788877109	3.57487834881274	4.31851552785507	4.30584401415008	-0.409168	0.639082	0.739196	0.141284507635	2644	0.571482602118
TRINITY_DN91169_c0_g2	5.13282727004647	4.30030558828828	5.65080553931948	5.61072150205873	1.237218	1.975723	1.470169	0.102322655535	2681	0.47370384185
TRINITY_DN92883_c5_g1	4.60830706671735	2.64139745669941	3.48802974805677	3.4114233312474	-1.180811	0.675194	1.047041	0.0301204819277	5159	0.490986625315
TRINITY_DN89867_c0_g1	2.32326178811051	4.91371449746735	2.79970310605228	2.82701875997717	1.641061	1.979567	1.351705	0.079334414632	1287	0.606837606838
TRINITY_DN91333_c0_g1	4.91936063191905	4.62464820426898	3.92445196574956	4.12825228438298	-2.043563	1.766350	3.488236	0.00158741754713	3481	0.51278368285
TRINITY_DN91333_c0_g3	3.89591961466101	3.88886185237627	3.97081478462356	3.93060232522334	0.343024	0.942274	0.849600	-0.238096	2255	0.467405764967
TRINITY_DN88078_c3_g3	3.46165915221437	3.16738807677534	0.440692833206344	1.10160874591037	-0.359721	0.035455	0.054281	0.0	2198	0.641492265696
TRINITY_DN88492_c6_g1	4.34671558240188	3.23916057662025	5.19506836670126	5.30163926370384	2.295421	4.674934	2.986511	-0.22538135161	2723	0.573264781491
TRINITY_DN89882_c2_g2	3.52326126084548	2.38723345448623	2.11924757546043	2.23117740887111	0.793328	0.655009	0.505223	0.0362501729493	2332	0.617495711835
TRINITY_DN95480_c2_g1	1.92880857130288	1.38396241928889	5.54374293544982	5.55879681827197	-0.100129	15.682085	16.032215	0.272129760024	5842	0.583704210887
TRINITY_DN89882_c2_g6	2.91350036438387	2.59945308565248	0.909491863179515	1.54807845605874	-0.212867	0.004999	0.009588	0.00666666666667	1189	0.423885618167
TRINITY_DN92517_c3_g1	0.972325288354205	-0.461159893578742	1.63885825102091	2.16091882627042	0.899518	0.505541	0.367206	0.421062144761	737	0.715061058345
TRINITY_DN93957_c9_g1	4.91151688371634	4.95231408780134	4.92685211703532	4.90103083022367	0.055469	4.624791	4.565349	0.224040634895	5145	0.423129251701
TRINITY_DN94614_c3_g1	3.53251076269242	3.20365687317846	2.86508066285888	2.935714787333	-0.521960	0.044369	0.077296	0.0	2185	0.522196796339
TRINITY_DN94806_c1_g1	3.44433284102425	3.17773260052547	1.56617473238067	1.63925939703199	1.946320	2.159756	1.396093	0.56686034591	1836	0.450435729847
TRINITY_DN83655_c5_g1	1.73976064288649	1.94281642881282	2.43006947770769	2.18365611594015	-0.207667	0.306929	0.337215	-0.199999360002	629	0.577106518283
TRINITY_DN93161_c4_g1	2.71597193180799	4.44700095974137	2.41264850932041	2.17862448836686	-0.378049	0.021260	0.037606	0.0	1978	0.530839231547
TRINITY_DN82810_c0_g1	5.02269715997533	3.86753736986823	4.2048182322812	4.18547085504733	-0.431515	0.032184	0.054902	0.0125786163522	3173	0.55657106839
TRINITY_DN91718_c0_g3	3.94883178464699	5.34207344434617	4.17286126478875	4.32092196340863	-0.723278	6.785636	8.102671	0.315526528614	3605	0.582524271845
TRINITY_DN87434_c3_g1	2.55002155907305	1.7124984313319	-1.16004663461253	-1.48235254602933	-0.409839	0.884550	1.010218	0.463127451281	1162	0.469879518072
TRINITY_DN96733_c8_g1	2.8365831158942	2.2253803356482	2.60560309870657	2.56852244044924	2.055872	2.124568	1.342273	0.230722380969	559	0.549194991055
TRINITY_DN86832_c0_g2	4.52450143357041	0.949211231012437	-Inf	-Inf	0.736650	4.300966	3.654231	0.192527458522	2146	0.475768872321
TRINITY_DN83856_c6_g1	1.23256031481066	3.72777752691176	0.41716964574262	0.540072737500161	-0.655906	2.208732	2.642992	0.289715342506	8215	0.416676810712
TRINITY_DN91556_c2_g1	1.69629546189491	2.07489970751703	3.09245925221823	2.83657979914604	-0.590151	1.094239	1.315290	-0.125646453308	795	0.470440251572
TRINITY_DN95591_c2_g1	4.59058960600897	3.97810198813135	4.35233251927291	4.33039686922561	-0.344937	0.028592	0.044952	0.0	2360	0.541525423729
TRINITY_DN87912_c1_g1	4.31834414630131	3.14122185216858	4.00169546882775	4.12865530629443	1.243218	0.576038	0.380517	0.0793002687723	1007	0.631578947368
TRINITY_DN91415_c0_g3	2.98804645046503	0.248270365278305	-Inf	-Inf	1.440878	4.853435	3.603876	-0.0966402534292	4213	0.370519819606
TRINITY_DN77228_c0_g1	3.83246146184539	1.71817033406856	2.39165766233414	2.43156621929916	-1.187948	0.963205	1.441037	0.0761107377539	2944	0.517323369565
TRINITY_DN96807_c27_g2	3.61951903194839	4.81739206625483	4.09519544844076	4.18808661351298	1.968010	22.002141	15.388182	-0.0598632375237	907	0.509371554576
TRINITY_DN85130_c0_g1	3.09577320559739	2.19307214947083	4.20065883629811	4.1991383876902	-1.830215	0.845876	1.676010	0.0	2501	0.435425829668
TRINITY_DN83422_c3_g6	3.71118118532233	1.37098590506172	3.72357184661118	3.79431032420091	-0.207205	0.007058	0.012076	0.039603960396	2084	0.531190019194
TRINITY_DN93432_c5_g1	2.74287323994997	1.91830997079353	3.39693550528749	3.3103634964811	1.812544	1.077730	0.665536	0.0793622293884	682	0.464809384164
TRINITY_DN83422_c3_g4	1.46371346435231	0.431528511653136	4.15399595537082	3.99485176725987	-0.571721	0.044963	0.082246	0.00819672131148	4437	0.661708361506
TRINITY_DN90889_c1_g5	4.15604141810595	6.84364136360764	3.27434000828174	3.06545653932858	-0.380681	0.419472	0.489907	0.333120934874	1330	0.651127819549
TRINITY_DN82753_c2_g3	5.26374226479908	5.95854853062822	5.95584606419192	6.00137498070588	-0.854713	0.142812	0.245717	0.0426475914524	2350	0.657446808511
TRINITY_DN86208_c1_g2	-Inf	6.67399486792107	-0.780372793755267	-Inf	-1.435741	1.937858	2.997217	-0.138201250024	4214	0.421214997627
TRINITY_DN82753_c2_g8	3.04966475740799	4.94584972143979	-Inf	-1.75961141825331	-0.253085	0.607612	0.665143	0.333343666532	586	0.653583617747
TRINITY_DN93151_c1_g1	4.88666291100692	3.73791797387664	5.04483702403798	5.06853067576033	0.521018	0.412094	0.336245	0.285714666667	2745	0.532240437158
TRINITY_DN79704_c4_g2	2.76120934028121	1.33340172306323	1.24907779809835	1.16281042837877	1.260794	0.573416	0.376463	-0.237925126891	764	0.591623036649
TRINITY_DN91781_c2_g1	2.35601991575283	0.93764437270354	4.07881334231601	4.23367534321808	1.468153	0.547252	0.334291	0.0793653333333	1373	0.50036416606
TRINITY_DN83888_c3_g1	3.28799721308755	2.88732384685548	3.40654713081906	3.35161669134522	0.511413	1.369420	1.191838	-0.0618912835933	4305	0.563763066202
TRINITY_DN83950_c6_g1	5.70538311828036	3.28323537253949	5.44867952091551	5.56486889465503	-1.374306	0.377078	0.701112	0.104651367894	11469	0.455575900253
TRINITY_DN78823_c3_g3	-1.47673338338249	2.83999385200457	3.91942738692618	3.87230202190397	-0.531348	0.035402	0.066297	0.00249199003204	2977	0.419885791065
TRINITY_DN85792_c5_g1	5.14748679344572	4.68567248742128	4.5344325417443	4.56252132640923	-0.814055	2.130404	2.674942	-0.0323799052883	10324	0.410209221232
TRINITY_DN85792_c5_g2	4.25276296034408	4.1569764218969	5.04473435838187	5.00928715546421	-0.505536	0.045043	0.076832	0.339289558665	2131	0.46316283435
TRINITY_DN78376_c0_g1	2.89093511723313	-Inf	-Inf	-Inf	-0.593984	0.088589	0.140464	0.030303030303	2231	0.449125952488
TRINITY_DN86452_c5_g1	5.18015217630942	2.92696811500412	4.55948858828796	4.72245099441046	-0.624904	0.104381	0.163898	0.147607736681	4157	0.411594900168
TRINITY_DN94744_c0_g2	4.51136895386119	3.61573038436096	4.28279528480572	4.21457579496449	2.514810	12.079512	7.709441	-0.172174129939	7427	0.423589605493
TRINITY_DN91109_c0_g1	5.5635266431156	5.96837772299078	5.36824966055137	5.24875183052212	-2.061989	1.924889	3.798515	0.00088989837571	12421	0.545044682393
TRINITY_DN94574_c2_g1	2.2809808177714	2.33725518602995	2.72865150457287	2.99119876559175	-0.190718	0.006330	0.010669	0.0769230769231	940	0.497872340426
TRINITY_DN93304_c0_g2	2.59258633014119	3.29866230947527	3.95455007819	3.72868273610004	-0.470099	0.054328	0.085660	0.0	3897	0.385937900949
TRINITY_DN89013_c3_g1	2.38190157888938	3.1218226308086	2.74580425589168	2.98345596103232	-1.828644	0.849512	1.680867	3.35134569935e-05	1974	0.582573454914
TRINITY_DN93797_c1_g1	0.396364727044819	2.67747590863238	-Inf	-Inf	1.174385	0.567694	0.382417	-0.00415003578253	985	0.389847715736
TRINITY_DN91050_c2_g1	5.61945101443191	4.16424756424846	5.62631538966241	5.52092342124557	-0.365999	0.340759	0.400185	0.330093799937	3039	0.382033563672
TRINITY_DN93758_c3_g1	3.72497192847384	2.33559656930639	4.08424316323111	4.12495816680453	-1.451772	0.337093	0.668133	0.0	1853	0.518618456557
TRINITY_DN96481_c1_g1	2.43316398015427	4.41836606618847	0.74142411975884	0.710423179647478	-1.148824	0.216519	0.404256	0.00302912621359	5257	0.411641620696
TRINITY_DN94470_c5_g1	3.94508517998448	4.65022189923169	3.88223532250178	3.84241867213647	-0.233154	0.013546	0.021028	0.0114942528736	1368	0.380847953216
TRINITY_DN92016_c1_g1	2.66677592065704	4.0309916084079	3.29284108799349	3.43169279480537	-1.143285	0.170021	0.336551	0.0	1062	0.532956685499
TRINITY_DN92016_c1_g6	0.312387201290141	0.48564071798747	1.71523964512939	1.69109373537937	-0.244318	0.013065	0.020877	0.0648	312	0.766025641026
TRINITY_DN91604_c0_g1	4.18470519871411	4.84233761668313	3.74400518494872	3.64903672600065	0.238604	1.425955	1.335518	-0.203740230488	2494	0.549318364074
TRINITY_DN92897_c1_g1	5.18315218904659	4.88140429239365	4.59517670958659	4.55921214417978	-0.594695	0.078948	0.128347	0.0	7050	0.438723404255
TRINITY_DN88133_c7_g2	5.74751852604968	6.01888922340227	5.37514149356463	5.44855601008201	-1.717964	1.594714	2.784000	0.58260249034	7868	0.423106253177
TRINITY_DN96231_c0_g1	4.50979918201327	4.70457039211981	5.47595463542072	5.46263691912042	-0.451942	1.849060	2.095068	-0.131462521075	8443	0.503494018714
TRINITY_DN88317_c4_g1	2.23573836912232	1.61293848577191	5.3062823156973	5.56507012707578	-0.452901	0.083758	0.120010	0.183648686998	3751	0.512396694215
TRINITY_DN92559_c2_g1	3.30729980469167	4.9006581419077	3.95540856097095	3.85804980852429	0.734082	5.725775	4.888731	-0.185955475753	5190	0.457225433526
TRINITY_DN92287_c3_g1	4.37966193858097	4.64748612734163	3.67551262620089	3.60431722781134	-0.691186	0.140494	0.218065	0.13209883572	2644	0.372541603631
TRINITY_DN90260_c0_g1	3.92137803536106	3.24318897960541	5.39286769509437	5.47091706256261	0.025786	0.682178	0.676249	-0.0695641655238	1655	0.470090634441
TRINITY_DN79419_c11_g1	2.52448583446062	3.2477974400119	3.60991627382257	3.48823978107934	1.525749	1.165582	0.778387	0.0793008399059	3992	0.411573146293
TRINITY_DN93424_c2_g1	1.82652348663666	2.68633129062466	3.44089665327576	3.38686542917481	-1.054287	0.195908	0.354519	0.0137135631282	5795	0.390163934426
TRINITY_DN88051_c1_g1	4.1623569675463	4.15412252175274	4.01832521665918	4.11789925802115	-0.350114	1.848176	2.034152	0.142748272637	2448	0.627450980392
TRINITY_DN96041_c1_g1	7.26695235117905	6.72421370301819	8.81402384214158	8.82639584535334	-2.190694	3.660438	7.258015	5.13857967424e-05	6479	0.572773576169
TRINITY_DN93768_c1_g1	4.36416166658658	3.46362951817593	4.66280682979252	4.51674928482849	0.272420	1.984256	1.850378	0.178828968889	9738	0.440131443828
TRINITY_DN91715_c1_g1	3.37738161823591	2.19888134031893	3.62246438147542	3.69662413681814	-0.271809	0.010765	0.019063	0.0	3089	0.447393978634
TRINITY_DN93411_c5_g2	3.18413862976829	-0.00791640381410808	-0.0813211253420569	-0.48838988611413	-1.198275	0.330371	0.577806	0.304504572942	1266	0.654818325434
TRINITY_DN85931_c2_g2	4.53616369297785	4.05899244172628	5.00338903798078	5.08017991942481	-1.451875	0.334504	0.664229	2.39890609882e-05	1492	0.445710455764
TRINITY_DN91383_c2_g1	5.16171670210479	5.32492735832421	4.64720028274766	4.70774536633943	-0.584032	0.089083	0.139993	0.037643207856	10267	0.47998441609
TRINITY_DN94405_c5_g2	5.45840911457221	4.95599777516484	5.57687920748336	5.65834070050698	0.459360	0.917299	0.798583	0.00602739726027	7510	0.435019973369
TRINITY_DN94512_c1_g1	3.03657003370114	1.73310808666502	4.3684384492793	4.3809016159142	1.150742	0.507840	0.339359	-0.155161247232	2771	0.593287621797
TRINITY_DN94540_c2_g1	3.51492071944808	2.52874486115782	4.00932958733252	4.12290628224819	1.699251	5.140864	3.650405	-0.190465307605	2937	0.6278515492
TRINITY_DN94092_c2_g3	0.830094388891399	0.170847171390311	2.18369503567713	2.14469104205745	1.869623	1.094103	0.667890	0.0793653333333	325	0.615384615385
TRINITY_DN94092_c2_g2	2.6255035823132	2.1720857397208	3.71309127465205	3.63668989088292	-0.820037	0.191246	0.303296	0.0	3506	0.425841414718
TRINITY_DN83302_c7_g2	5.74018397751705	4.67499185297165	4.56850162446501	3.49350764286094	0.938333	3.273481	2.650686	-0.238040265315	2296	0.431620209059
TRINITY_DN79051_c5_g6	2.40889286389001	1.94051247661137	1.93063297524044	1.9905494185131	-0.581091	0.251944	0.336592	-0.0535935953517	1151	0.678540399652
TRINITY_DN82819_c4_g1	0.0200904014612707	-Inf	2.65728805155808	2.93311505589236	1.465653	0.546489	0.334004	-0.234522	533	0.643527204503
TRINITY_DN87034_c3_g1	4.12546163339512	3.42434972161319	4.12349826968545	4.13542460506767	2.054696	7.365701	4.982110	-0.0172630710916	1875	0.6288
TRINITY_DN95349_c1_g1	3.11454779056173	3.52452834770768	3.87957487278493	4.11926683990668	-1.184534	0.197724	0.385576	0.00220144276966	5153	0.469629342131
TRINITY_DN95549_c1_g1	5.27417299460211	5.27524264803042	5.19765039744142	5.09023518048397	-0.369687	0.670638	0.763150	0.269705415595	8538	0.436167720778
TRINITY_DN92227_c0_g3	4.79995527187309	4.28632142234448	4.14604659959399	4.21046119997511	0.927052	3.674068	2.991230	-0.237459958366	3915	0.421966794381
TRINITY_DN91445_c0_g1	3.67800434234498	4.60569628308457	5.0417798153002	5.02165541552368	-1.543115	3.262868	5.087482	-0.0450933597444	11730	0.442796248934
TRINITY_DN92988_c4_g2	3.61468842531338	2.87527384453571	3.68119050387995	3.55124230968425	2.040358	2.168373	1.376572	-0.0305644047563	2367	0.435149978876
TRINITY_DN85926_c7_g1	3.96981718896726	4.30364537187287	4.4074409642384	4.33640909182596	1.949284	3.310133	2.203513	-0.201167463106	3900	0.39641025641
TRINITY_DN88077_c1_g1	4.38788112473904	4.09298372010847	3.25826769842854	3.07132439500823	0.981429	3.716388	2.993105	0.300523792289	2775	0.54990990991
TRINITY_DN87188_c1_g2	3.06309648412445	3.64722456796676	2.52377534755543	2.33692122966727	0.527883	3.203051	2.832176	-0.230506448223	4755	0.505993690852
TRINITY_DN83732_c10_g1	5.80124967887963	6.55823172963474	5.79415776795132	5.61664056491213	-0.445402	0.040754	0.066744	0.0375816993464	2959	0.459952686718
TRINITY_DN92610_c4_g1	3.89244294480394	3.70207752347047	2.52966343334736	2.63373962520772	-0.655138	0.592402	0.755127	0.00335780856271	4119	0.524399126001
TRINITY_DN96819_c8_g1	5.30953044341686	7.3556168265509	5.67560128329439	5.6723082233762	2.115817	1.637567	0.995712	0.0793653333333	1633	0.452541334966
TRINITY_DN84656_c1_g3	5.55123694343825	4.15691997488824	4.68789975078277	4.62896638705737	1.960372	12.717827	8.841706	0.175404340842	8145	0.513321055862
TRINITY_DN94478_c1_g1	1.16110441035791	4.09417208712888	1.13916008484747	1.33592560627542	-0.236602	0.314200	0.349479	0.142856	340	0.514705882353
TRINITY_DN80487_c1_g1	0.997426281327829	0.519895062108944	1.22767913245135	1.46001206339522	1.554179	1.963224	1.364294	-0.0949630060869	691	0.661360347323
TRINITY_DN88788_c3_g1	1.72638210210764	5.93013895745306	0.411917060976355	0.180721206769586	0.669750	0.587758	0.467564	0.423628998938	2380	0.440336134454
TRINITY_DN91636_c2_g3	2.88016568435876	3.00748537727344	3.31832679798258	3.08434887415051	0.785676	0.628484	0.484224	-0.233671295131	3180	0.42106918239
TRINITY_DN91636_c2_g1	0.425256819676162	4.69336223320454	-Inf	-Inf	-1.187554	0.754596	1.158029	-0.0978014098574	1972	0.415314401623
TRINITY_DN83405_c1_g5	3.44772395560741	1.85610184337295	7.04894685341088	7.08089374870577	0.666344	2.416121	2.058643	0.262989045647	3648	0.583333333333
TRINITY_DN81352_c0_g1	3.65808300447636	4.39094767864054	3.68669945598117	3.77763245872812	-0.604860	1.905146	2.255267	0.303155728911	3495	0.459799713877
TRINITY_DN94261_c0_g1	1.182442788562	3.81120373060703	-Inf	-Inf	0.611940	1.220499	1.030120	-0.120557987985	3029	0.578738857709
TRINITY_DN89527_c2_g6	1.71873425926593	-0.931434945011438	-Inf	-Inf	-0.612002	0.246315	0.335245	0.0255319148936	1399	0.536812008578
TRINITY_DN95288_c0_g1	5.17441179402126	5.46273959594464	4.48699746929422	4.64686664691811	1.234603	9.044034	7.066580	0.0940389788382	5769	0.580516553995
TRINITY_DN89527_c2_g1	1.65847868262061	5.1528994394264	3.19564361736341	3.33275372075012	-0.294017	1.758285	1.906340	0.462684072566	7251	0.410426148118
TRINITY_DN94267_c10_g1	2.55754455512753	3.21651188270337	2.61673184150376	2.58804404839394	0.517653	0.771892	0.655410	-0.199994880131	463	0.44060475162
TRINITY_DN76479_c0_g1	1.40687849473446	2.78011063678852	2.49934985490478	2.44347905456516	1.367858	1.978013	1.430868	-0.189520405151	3267	0.342209978574
TRINITY_DN82539_c11_g2	3.77326104997191	2.51391450037234	2.73093397285573	2.59213565834498	-1.138938	0.421970	0.686640	0.131871980552	1928	0.471991701245
TRINITY_DN83903_c3_g2	4.72196446122654	4.91256696747244	4.40180993120339	4.34386906088662	0.504905	0.419139	0.344520	-0.218029956868	1156	0.464532871972
TRINITY_DN89047_c0_g3	4.38778400632978	4.38581707381652	4.60101148439523	4.62607391841347	0.687173	0.818311	0.662528	0.285714666667	566	0.505300353357
TRINITY_DN89148_c3_g1	2.50053577586232	3.18491687439795	1.60577451008319	1.43423716419156	0.355943	1.065855	0.960691	0.144542650913	1139	0.513608428446
TRINITY_DN92020_c4_g2	-Inf	6.60226455661954	-Inf	-Inf	1.868711	9.867495	6.928868	0.99992700511	3816	0.555817610063
TRINITY_DN86711_c4_g1	2.57462256606384	2.5945645935285	2.79416007829763	2.70900045067422	1.777922	1.588916	1.034173	0.0783600581152	1924	0.614345114345
TRINITY_DN88219_c1_g7	2.74681339354863	3.38647544978372	3.0068823401208	2.87584874636016	-1.148466	0.250675	0.452419	0.00372327277222	6644	0.486303431668
TRINITY_DN94574_c2_g7	2.95584798177179	3.98633168733592	2.01509518544953	2.21827653477512	-0.762845	0.099960	0.175491	0.00623501199041	1862	0.441997851772
TRINITY_DN85751_c1_g1	4.87773340276798	4.49934757025117	5.11028441286652	5.22459318581673	1.237592	1.863017	1.381424	-0.222783660622	3009	0.467929544699
TRINITY_DN89837_c1_g1	3.78988438940188	5.11550630394413	3.40355556424347	3.10906470028325	1.308617	3.498857	2.634760	0.465201750652	1809	0.639579878386
TRINITY_DN91120_c3_g1	5.7553602355164	4.9633357584688	-0.310347586202657	-0.376466728527046	-1.106656	0.212491	0.388967	0.186848652709	4196	0.441849380362
TRINITY_DN90434_c2_g1	1.73166336645777	3.74981122543586	-Inf	-Inf	-0.347522	0.034334	0.052143	0.223146175521	1362	0.486049926579
TRINITY_DN93208_c5_g1	4.5317711194342	3.87193198736636	4.13058770090039	4.00079805015839	0.336265	6.217984	5.771607	0.624545165956	3005	0.400998336106
TRINITY_DN95222_c8_g1	4.06578791279882	2.56872506328116	2.68875498700812	2.68209820309221	-0.347112	1.546832	1.706581	0.143257420777	2073	0.37481910275
TRINITY_DN96281_c1_g1	4.14668655203594	3.58730501849739	4.6425603993615	4.71459136814812	2.586705	19.896038	12.681840	-0.050269258943	7961	0.651048863208
TRINITY_DN89922_c0_g1	2.27792407756021	4.13797876857883	2.20184672756396	2.17886334221291	-1.451867	0.333704	0.663009	0.0	402	0.512437810945
TRINITY_DN81792_c0_g1	4.11762379521263	3.8186738367028	3.74663977000141	3.81524148323303	2.028687	2.148414	1.365905	-0.202393218282	2898	0.663216011042
TRINITY_DN94601_c9_g1	3.71053650737165	-Inf	0.1193392964307	0.301858857602155	1.325215	3.207181	2.399109	0.712717500681	1395	0.678136200717
TRINITY_DN79675_c0_g1	4.00694762719882	4.96510454995009	4.31964763039017	4.25451463828691	-0.186814	0.005287	0.009239	0.0	1715	0.493294460641
TRINITY_DN87631_c4_g1	3.8716647772004	3.13473871513778	2.9400047540339	2.91374381479272	-1.173096	0.191924	0.374609	0.00217505261593	2437	0.52441526467
TRINITY_DN93972_c3_g2	-Inf	1.7700425859101	-Inf	-1.18153706667408	-0.792977	0.103215	0.183842	0.0	1207	0.536868268434
TRINITY_DN82961_c7_g2	4.32053349345893	4.14542811296949	4.40829388977984	4.35325149928414	-1.065012	0.216209	0.384926	0.0509697668804	5929	0.42081295328
TRINITY_DN88360_c5_g3	1.69864053503618	2.02544775455395	2.1238369398211	2.2631996439985	-0.367458	0.024800	0.041525	0.17288961039	619	0.56704361874
TRINITY_DN96098_c4_g1	4.63539766541439	4.38187165152678	5.29003274103654	5.25431864285339	-0.822302	5.204482	6.406673	0.127748722883	4198	0.535254883278
TRINITY_DN89673_c1_g1	2.6095289261291	5.07933159979109	2.31370264344095	2.46061419674069	-0.130525	0.001973	0.003721	0.0	1011	0.544015825915
TRINITY_DN89829_c1_g1	2.46193031541821	0.961088630591654	2.49275864222732	2.4992548699159	-0.234901	0.007379	0.013369	0.000837520938023	1239	0.602098466505
TRINITY_DN95833_c2_g1	5.56602657612529	5.42111026374428	5.39653524854466	5.44420711924615	1.677930	6.300033	4.518584	-0.218309790305	7325	0.437815699659
TRINITY_DN96646_c1_g1	1.25856964096715	2.04039001126488	-Inf	-Inf	-0.621109	0.063484	0.111153	0.0845238095238	1723	0.67208357516
TRINITY_DN86880_c0_g1	1.76999543521824	1.797520178257	2.0424203764433	2.06076341923277	0.870675	1.282314	1.014500	-0.148668717726	1002	0.576846307385
TRINITY_DN84722_c11_g1	1.69851189284998	0.263708293016531	2.22596495078952	2.08502432343671	1.273536	5.969970	4.596733	0.551380815723	2756	0.608127721335
TRINITY_DN90339_c0_g1	4.68798835106019	3.71886153420384	4.10413628242054	3.97590462823885	-0.438759	0.458742	0.545960	-0.0937289756839	4142	0.448334138098
TRINITY_DN86909_c7_g1	3.0791558946188	4.25723075674452	5.82118038560563	5.87004515903984	1.750980	5.381419	3.792597	0.126902537864	4764	0.431780016793
TRINITY_DN93747_c0_g8	4.8401394188879	2.17543132102063	0.931683163411905	1.0570069734885	-1.453012	1.215202	1.965464	0.746720473966	10036	0.46462734157
TRINITY_DN85975_c3_g1	3.17283543714792	2.44493882472787	4.38531166828997	4.3071398106355	-0.445066	0.037843	0.063042	0.00130582397493	2806	0.457234497505
TRINITY_DN94215_c5_g3	3.76649894984446	4.47523983981336	3.70839476694997	3.56422823654577	0.027739	1.646246	1.633919	0.21225105876	1840	0.530434782609
TRINITY_DN92689_c1_g1	2.4379977525619	4.85438620808917	2.72774073388409	2.79061524007914	-0.490733	0.066560	0.102619	0.0	2745	0.431329690346
TRINITY_DN92689_c1_g3	1.593423064645	2.21100333490173	1.81543591678797	1.69261773955809	-1.133781	0.189926	0.363049	0.0466410970932	860	0.511627906977
TRINITY_DN84152_c2_g2	2.57881308167691	2.38783550299373	1.99205825982503	1.89239659163996	0.673182	0.832296	0.677334	0.666214260646	1284	0.485981308411
TRINITY_DN83754_c2_g1	3.12878955986175	3.20327544023946	3.79109752504251	3.73477160645472	-0.212375	0.306303	0.337279	0.142726404425	2263	0.390190013257
TRINITY_DN86819_c2_g1	1.29225344619766	2.40301392178317	4.42741830551205	4.51182518170632	0.214880	0.713556	0.664730	-0.220779636364	1279	0.395621579359
TRINITY_DN95327_c6_g3	3.71490663116431	2.50901593268452	2.80073875923201	2.85254949214588	-0.480651	0.381187	0.467429	0.140124883413	2507	0.46310331073
TRINITY_DN89023_c7_g3	2.20440263480212	0.284780396148096	2.14126964989378	1.92600658720568	1.288858	7.043435	5.426741	0.0700989899185	2342	0.600768573868
TRINITY_DN84938_c3_g2	4.0802832132117	5.13422443013713	4.10271876951986	4.00668776249111	-1.013760	1.540601	2.091687	0.478924607847	10186	0.437659532692
TRINITY_DN86426_c1_g1	4.73736212696915	3.85383282779862	4.74149019132614	4.73897374657545	0.670856	0.822148	0.669033	0.285714666667	3441	0.398721301947
TRINITY_DN90867_c8_g1	-0.316578435253784	2.13247914590605	0.67050974101045	1.11517050294105	1.078052	6.627776	5.303644	0.318894592177	1794	0.520624303233
TRINITY_DN83025_c7_g3	3.46410420736491	3.21158015780934	3.36502572733607	3.23624493352917	-0.566462	0.044154	0.080728	0.0021186440678	4059	0.581670362158
TRINITY_DN93804_c0_g1	-0.309641323656206	0.562609882168555	0.755766295874388	0.603290670264892	-0.383786	0.025494	0.043358	0.00189843379212	542	0.437269372694
TRINITY_DN91671_c0_g4	3.83555122723951	4.25748044902537	3.30262714189214	3.4762320887434	-0.534908	0.055017	0.092082	0.0	2161	0.713095788987
TRINITY_DN91671_c0_g2	4.53386482425026	3.09843002795893	4.35158385831806	4.53057427514172	-2.109655	2.751877	5.375011	0.000491535441297	4030	0.637717121588
TRINITY_DN91671_c0_g1	5.50483429579969	5.48599255934915	5.67142291302436	5.5916692861573	1.627427	2.458928	1.709068	-0.0950433548126	1945	0.550642673522
TRINITY_DN96305_c1_g1	-Inf	-Inf	0.65645476548073	0.558365882967963	-1.021554	0.149986	0.284156	0.00611720696657	210	0.533333333333
TRINITY_DN93336_c3_g1	3.75568128627725	3.58736780145395	3.46950451741123	3.34172359559899	-0.567236	0.125720	0.183297	0.364634693647	2505	0.481437125749
TRINITY_DN95719_c0_g1	2.65545166034748	2.94386822077065	2.67792974292966	2.71393386636348	1.770070	5.155131	3.615652	-0.107100553349	1575	0.499047619048
TRINITY_DN91299_c0_g1	3.09020058870517	3.12896950159391	3.73572100926675	3.8243385675357	1.414003	18.765589	14.329693	0.0419779176252	7576	0.408262935586
TRINITY_DN91192_c1_g1	3.05649624952771	3.58236222007586	3.71931079598215	3.8062180744295	-0.261833	1.140398	1.233751	-0.197081608576	3868	0.576783867632
TRINITY_DN93728_c0_g1	5.07360390606225	3.78411561547124	4.82247758409221	4.98112376025369	2.007644	2.156359	1.377044	-0.0206763416505	2373	0.675516224189
TRINITY_DN84306_c5_g1	3.52747297497925	4.42655996528392	-Inf	-Inf	-1.196755	0.233185	0.439516	0.0	1822	0.418770581778
TRINITY_DN92553_c0_g1	3.7543855935699	4.31777444560627	2.43292015055494	2.48671349655629	-0.304108	2.634242	2.848993	-0.14025496502	2847	0.486828240253
TRINITY_DN90914_c0_g1	4.65811987862497	3.44983338095731	1.95304437026155	1.89455354742829	1.173811	2.473613	1.887354	0.454545454545	2289	0.634338138925
TRINITY_DN90745_c2_g1	4.61273846450358	6.09860347527478	4.32715340471051	4.20525906093208	0.519017	0.412199	0.336593	0.0832672387098	1497	0.525718102872
TRINITY_DN80723_c2_g2	4.69868548981781	3.61797988665575	4.29723352449071	4.14145605062606	0.283915	2.864367	2.674479	-0.0898717276403	6501	0.405322258114
TRINITY_DN95126_c4_g1	4.30397584495068	3.85640179479971	4.58802569571887	4.59701254856369	0.847012	1.695863	1.368641	-0.130872114144	5373	0.390843104411
TRINITY_DN95789_c2_g1	2.76161862101725	3.12530689495872	2.13952193959964	1.97175620079459	1.627346	1.940755	1.327001	-0.183664128157	663	0.414781297134
TRINITY_DN91304_c5_g3	4.15334662746554	4.8819771444137	3.56230610398961	3.41609133160599	-1.231580	1.467967	2.154010	-0.0305698383461	10727	0.452969143283
TRINITY_DN92959_c2_g3	4.08505241555886	3.64601884590213	3.99570584243519	3.97830158914735	0.523255	0.412760	0.336544	-0.237908535058	747	0.417670682731
TRINITY_DN90322_c0_g2	6.16516475905146	4.06342315487972	5.40832137859207	5.33927173811445	0.788778	3.762839	3.154373	-0.233289820803	9420	0.37813163482
TRINITY_DN83167_c3_g2	3.8020358931732	2.77384306974205	-0.373681508067664	-Inf	-0.955472	1.208414	1.632796	0.118077703371	3936	0.541666666667
TRINITY_DN88551_c0_g2	4.49594477199911	4.06137292911896	3.72451480948394	3.76610641393105	-0.800444	0.116199	0.202163	0.0837432549265	4222	0.406205589768
TRINITY_DN84722_c12_g2	1.52920087435305	1.14119639792012	3.92593430425739	3.95846548200958	-0.760358	1.337268	1.683362	0.195183976575	1632	0.723039215686
TRINITY_DN83167_c3_g5	1.50598488609491	2.35794300216278	3.15979228574842	2.94361723805755	0.078526	1.039177	1.015014	-0.169089100437	4301	0.43385259242
TRINITY_DN83167_c3_g4	4.81389369945849	4.82096973751767	4.67304164051261	4.65134423822349	-0.656436	0.056653	0.105659	0.000995307834495	7571	0.421212521463
TRINITY_DN86021_c5_g2	1.21498373317158	3.62488624783263	-0.266609746009691	0.222679726183753	-2.078482	4.002642	7.539952	0.00156203693664	4234	0.59447331129
TRINITY_DN95537_c1_g1	6.23762469504898	5.78305681381395	4.70345092182871	4.64942654140441	-2.042527	5.123484	9.405595	0.0135744761646	6809	0.399177559113
TRINITY_DN81025_c0_g4	4.82079496082913	4.08139793008219	4.65832619453799	4.74577311683134	-1.250197	0.531991	0.877821	0.0188517889986	4997	0.423253952371
TRINITY_DN88614_c1_g1	4.79473987753935	4.67726126709492	6.10885427060142	5.96015871200657	1.308225	0.978237	0.677149	0.454492493056	2807	0.429283933025
TRINITY_DN95004_c4_g1	3.44140800059983	3.71356670518682	3.99421719364302	3.9078337230466	1.876875	1.092818	0.665854	0.0793527074359	2258	0.506200177148
TRINITY_DN91165_c0_g1	4.70478067375853	4.54141695726273	4.32738683018756	4.32722996697403	0.438253	11.336496	10.331887	0.500787432398	7836	0.425855028076
TRINITY_DN90238_c1_g1	3.89579533437517	5.74597010659401	3.38642774930851	3.40632446679956	0.116036	1.533555	1.485744	0.527031132526	4635	0.476806903991
TRINITY_DN81865_c0_g1	5.54268572249586	4.7085481427854	3.66383861152782	3.99640164642985	0.304731	2.178639	2.017843	0.468464681371	3450	0.455942028986
TRINITY_DN92521_c6_g1	3.53277521851332	1.83418919792435	3.76705049808827	3.76877279242397	1.498793	2.395540	1.705962	-0.00655508380985	1304	0.70245398773
TRINITY_DN87344_c1_g1	3.7940844270285	3.17713619840704	4.08233920006803	4.1645663881007	-0.216505	0.007302	0.012677	0.0	2423	0.558398679323
TRINITY_DN92725_c7_g1	6.46445738848775	6.80233505093921	7.29420616776631	7.22987617090819	-0.223377	0.008170	0.014001	0.0512820512821	1872	0.469551282051
TRINITY_DN87906_c2_g1	4.28401313484876	3.58733697332702	5.39537014931805	5.29729568843739	-0.367688	4.850719	5.302225	0.333334624999	5284	0.400454201363
TRINITY_DN92183_c0_g1	5.33414119677354	5.25554413870789	5.15442152273116	5.14991791729955	-0.919746	1.711237	2.240756	0.0520707648916	4350	0.587126436782
TRINITY_DN94121_c3_g1	4.19309590253471	4.43397741797883	4.12026729154378	4.16217443342316	-0.767762	0.081276	0.151131	0.0496943577114	3061	0.588369813786
TRINITY_DN95646_c3_g1	3.46482806580664	3.64047984809133	3.0648962574745	3.05386899775414	-1.331261	0.429258	0.762062	0.0769456974107	10854	0.526165468952
TRINITY_DN86354_c1_g2	5.8868910493153	3.71687731851181	6.29015356521099	6.08651335673961	0.674853	0.821198	0.667427	0.285388608212	989	0.569261880688
TRINITY_DN89243_c3_g1	1.41540506346338	1.10928348398586	2.47782220973208	2.44703486369142	-0.482713	0.044639	0.074498	0.0191154422789	1061	0.642789820924
TRINITY_DN89243_c3_g2	4.11731216223751	3.83356966648228	4.17620657575081	4.16507963966505	1.344754	0.533060	0.337016	-0.201509581885	1652	0.515738498789
TRINITY_DN79072_c2_g1	2.57571708144154	2.70845354434871	2.62407182121544	2.72378926481394	-0.193328	0.008511	0.013457	0.0	508	0.482283464567
TRINITY_DN94828_c6_g2	5.46433695543471	4.3798135762944	4.58570142067035	4.57689860519683	-0.311446	0.017422	0.029255	0.0	5595	0.416264521895
TRINITY_DN82894_c1_g1	1.37848863804446	0.827821494791061	2.61910099415932	2.72215435888469	-0.494747	0.044263	0.074969	0.0032414910859	2400	0.625833333333
TRINITY_DN88858_c1_g4	3.46063140183526	1.99146152881262	4.18986858321796	4.25399833558249	-0.197963	0.005298	0.009558	0.0	1697	0.676487919859
TRINITY_DN95481_c3_g1	3.98749653514168	5.02192379904663	4.52344055435373	4.41337869047852	1.619682	7.317990	5.322216	0.352918965157	5008	0.459265175719
TRINITY_DN84482_c6_g2	3.71322002834804	3.89417852377638	4.50252060947157	4.67649944379318	-0.089486	0.001110	0.001984	0.0	2065	0.570460048426
TRINITY_DN84684_c0_g5	3.4658277662228	4.47721299852315	3.3270616859675	3.16951655406963	-0.545124	0.598995	0.731383	-0.114128634828	2462	0.523558082859
TRINITY_DN84684_c0_g4	4.29226127028224	5.16299898614768	4.3071983882192	4.29754874187462	1.588724	4.772504	3.447612	0.246950506852	2923	0.483407458091
TRINITY_DN83100_c1_g1	4.0438936687098	4.29299021205478	4.25891992796234	4.32736220479468	-0.115301	0.275926	0.291299	0.219283206792	2133	0.625410220347
TRINITY_DN86494_c0_g2	3.29664835413879	1.88247772668441	-Inf	-Inf	-1.087664	0.351528	0.575525	0.301161492012	2827	0.465511142554
TRINITY_DN81199_c7_g1	4.63990398940855	5.09163389875064	4.99674704296052	4.98366538341088	-1.282307	0.337438	0.613078	0.000764444982668	3638	0.49367784497
TRINITY_DN94258_c0_g3	0.297149373618632	0.0229137321513436	2.08851818763071	2.01261116492199	-0.628601	0.052459	0.097344	0.00662110209312	1836	0.510348583878
TRINITY_DN92243_c7_g1	3.61215739400449	3.810440758634	4.84299107233538	4.98161135655756	-0.189880	1.579107	1.664766	-0.154046120379	1715	0.51778425656
TRINITY_DN94258_c0_g1	5.81253678850722	5.74974297640285	5.52374131190434	5.61847303999255	1.274856	1.832794	1.346501	0.166597978369	837	0.639187574671
TRINITY_DN90165_c0_g1	2.97620613480393	0.868118209390804	3.85650661584869	3.84969494857088	1.113855	12.572299	10.078632	-0.225880172946	3976	0.577464788732
TRINITY_DN88718_c2_g1	1.14557724800792	0.292074332104374	-0.418146886349195	-0.457559750148678	-0.311804	0.014814	0.025956	0.0248962655602	521	0.548944337812
TRINITY_DN96246_c4_g1	2.86814906692262	3.47388583840313	3.62991245779845	3.77287867304972	1.094958	0.567509	0.392030	-0.202275158191	1357	0.529845246868
TRINITY_DN88413_c0_g1	4.22267054733562	3.58173823299062	3.94592799463063	4.10485840248794	0.322338	13.382184	12.495865	0.152187547604	10824	0.437546193644
TRINITY_DN89856_c9_g4	4.39791194034806	3.69916052671599	5.71557210345413	5.79890874974696	-1.068796	0.795970	1.159381	0.333529701825	5240	0.538549618321
TRINITY_DN92713_c0_g2	2.04845086969967	2.88293983065466	5.01017956707852	4.88996071124219	-0.497761	0.035311	0.063633	0.0	4006	0.487768347479
TRINITY_DN96766_c3_g2	4.35535189361742	5.39596000836914	4.20683201567696	4.19098368021643	-0.068479	0.000833	0.001393	0.0169491525424	2965	0.452276559865
TRINITY_DN92851_c5_g1	3.0264997659448	5.06640651528827	-Inf	-Inf	-1.225026	0.226896	0.437467	0.00087901373182	3490	0.43323782235
TRINITY_DN86376_c2_g1	3.50056669108243	3.72047934150294	3.46491416791601	3.45600802609792	1.634411	1.515472	1.013212	0.363553046479	920	0.55
TRINITY_DN88465_c0_g2	1.12253592398168	2.19778993242632	3.06397683679863	3.0578950055468	-0.746157	1.510809	1.882729	-0.168866547866	4095	0.490354090354
TRINITY_DN96080_c0_g3	4.9588481177615	4.83091281817447	4.72525788257733	4.70521715160154	-1.118943	0.410963	0.665383	0.00252985225663	9232	0.42818457539
TRINITY_DN75971_c0_g2	-Inf	0.83019403753569	-Inf	-Inf	0.780920	1.328348	1.077157	0.0	672	0.482142857143
TRINITY_DN95891_c3_g1	5.89446382781283	6.18419598772585	6.74650825306724	6.74970231115925	0.513102	0.415128	0.339927	0.284232692814	683	0.522693997072
TRINITY_DN96207_c0_g1	5.34981112348188	4.1202709464623	4.49526994837879	4.48382596134973	-1.096329	0.682152	1.020972	0.267246657	6149	0.489998373719
TRINITY_DN96207_c0_g2	3.89348947716435	3.71419179307402	3.7347564727405	3.89060550292654	-0.334953	0.021975	0.036170	0.0430107526882	2546	0.573841319717
TRINITY_DN88411_c6_g1	2.91905873399768	1.6706211181857	3.48143223002954	3.07069844910078	-0.939698	2.699690	3.492279	-0.00275039560111	2165	0.611547344111
TRINITY_DN83190_c2_g4	4.02785496743	2.40296753854428	2.76113269943661	3.12290940898166	2.032849	3.681433	2.428875	-0.152284870817	3319	0.544742392287
TRINITY_DN82648_c3_g5	3.33442239080788	1.88829548666229	4.1252082983499	4.13202928009938	2.130223	5.206871	3.435777	-0.206650198545	2688	0.681547619048
TRINITY_DN79531_c2_g1	0.737149074462421	3.04723737235967	-Inf	-Inf	0.046309	1.804527	1.782451	-0.0527834461338	2707	0.424455116365
TRINITY_DN83190_c2_g1	6.12145755836587	1.47796314513803	-Inf	-Inf	-0.904017	0.204798	0.336452	0.00393700787402	2913	0.554754548575
TRINITY_DN83237_c1_g1	5.30342437664957	4.63800629232351	5.69359473245324	5.72923707391328	-0.782730	0.104697	0.184427	0.0149253731343	4057	0.371210253882
TRINITY_DN87322_c6_g1	5.6578746728033	6.72677123058328	-Inf	-Inf	-0.701455	0.071648	0.130439	0.00131984161901	4401	0.46989320609
TRINITY_DN86372_c0_g1	5.64866680525246	5.54709853184913	5.16185031392141	5.23067354213821	-1.689781	1.786953	3.054389	0.280011752748	15491	0.441482150926
TRINITY_DN89901_c1_g1	2.30484770378306	2.35970118720347	2.3538012956835	2.39902441867971	1.381060	1.465243	1.034291	0.0124588518563	748	0.689839572193
TRINITY_DN94286_c4_g3	3.27205455312934	3.32141732307964	3.11643987673538	3.18581405306408	0.415251	1.874618	1.685421	0.161513684231	1166	0.479416809605
TRINITY_DN87475_c3_g2	2.78485773141117	1.9592056222125	6.41446488797761	6.01851940490028	-0.426242	0.032201	0.054571	0.00806156101136	3023	0.514720476348
TRINITY_DN85820_c0_g1	1.57610922612669	2.01452466192095	1.15940668806827	0.953182088172365	-0.318186	0.317209	0.366045	-0.176290333052	1452	0.557162534435
TRINITY_DN96649_c2_g1	5.97048540736119	6.25421497984888	6.65189797933874	6.52187411260662	-0.500229	0.502865	0.610027	0.0902146595723	3151	0.539828625833
TRINITY_DN87334_c5_g2	0.286627383564173	0.445052549188132	3.40565632223508	3.45562948937717	1.257103	0.991267	0.696289	-0.182985724202	2905	0.424440619621
TRINITY_DN94432_c10_g2	3.13463556076432	3.64104714140966	3.59673984336304	3.45533632161151	-0.374691	0.023207	0.039915	0.00230149597238	3213	0.397447868036
TRINITY_DN85054_c1_g1	4.13584042724915	5.25767675755614	0.822244509824532	0.816762619297693	0.477261	1.228078	1.074813	0.291208346467	2287	0.585045911675
TRINITY_DN89110_c4_g3	1.90273886996635	1.65795488697273	4.39911933497782	4.46278520530699	-0.804759	0.098101	0.178579	0.00554528650647	3270	0.477370030581
TRINITY_DN89110_c4_g1	0.956482974017949	4.10053136579788	2.75064406995108	2.85264277537303	-1.451996	0.333998	0.663501	0.0	670	0.523880597015
TRINITY_DN93747_c0_g1	3.94570686805639	4.54939339193837	4.08012142907856	4.11312154268181	2.332201	4.779418	3.038195	0.569942142441	4925	0.45461928934
TRINITY_DN88326_c1_g1	2.74704293643797	4.18457112678983	-Inf	-Inf	0.733134	4.312619	3.666980	0.160319553327	2007	0.457897359243
TRINITY_DN96469_c3_g1	2.75075073434807	2.03134193020089	5.68473659743423	5.72019622705441	0.648889	5.527417	4.799765	-0.115589178743	1242	0.652979066023
TRINITY_DN82721_c0_g1	2.40137460973612	1.75436272152414	3.54531039431094	3.47750447740271	-0.718052	0.095797	0.164275	0.997879499702	4826	0.668048072938
TRINITY_DN83908_c2_g4	-0.704977685200619	5.22493886489825	-1.13897453148096	-Inf	-1.039558	0.176293	0.324283	0.999997999996	2924	0.517099863201
TRINITY_DN95689_c0_g2	2.52472438292074	0.172488148201182	3.917179447914	3.92132157803207	-0.094189	0.302896	0.316095	-0.130167246906	1930	0.614507772021
TRINITY_DN89843_c1_g1	4.81940328196343	5.17479017343407	4.50993131124666	4.42196002899212	-2.025493	1.772720	3.472657	0.000276231184744	3070	0.524755700326
TRINITY_DN95689_c0_g1	0.319032330815806	2.23501930039029	-0.333904193333934	-0.318930314036689	0.592815	0.875972	0.731927	0.289224190047	1003	0.65702891326
TRINITY_DN93721_c3_g1	5.4211224562254	2.57712404756863	6.20441368556847	6.15052072042562	2.100236	1.641268	1.001432	0.0793653333333	1278	0.586854460094
TRINITY_DN80723_c0_g1	3.13154115918604	2.48313776506726	0.693612318434819	-0.0452751429132469	0.797589	0.981883	0.779306	0.28349523139	1588	0.566120906801
TRINITY_DN87439_c0_g3	4.78139446026375	4.86627167346301	5.38418709919454	5.32628964732529	0.591083	22.054972	19.549014	0.273738989466	16790	0.456700416915
TRINITY_DN88842_c2_g1	-0.247039724198956	-Inf	2.15665187540375	2.57783764707963	1.977752	9.316234	6.419446	0.00664229403867	597	0.532663316583
TRINITY_DN86734_c1_g1	2.36645349250806	2.47302403592027	2.61287847538529	2.64821302858392	-0.474816	0.688560	0.812830	-0.182943815763	1143	0.432195975503
TRINITY_DN90345_c2_g1	2.70794416833492	1.36938456515789	-0.780622637635353	-0.515096164639035	1.073647	1.329302	1.002063	-0.0796048435021	452	0.378318584071
TRINITY_DN80943_c3_g1	1.80696846754645	3.39335661055051	2.29724120088071	2.28170821808605	-1.588592	3.276836	5.189641	0.0626047367975	4788	0.549289891395
TRINITY_DN78502_c0_g1	-0.575132095875597	2.09324164850616	-Inf	-Inf	-0.874952	0.154029	0.263961	0.000785134781471	1766	0.443941109853
TRINITY_DN94924_c5_g1	5.68960978602384	5.48584251480853	6.45094857879887	6.34990745212563	2.262035	12.992113	8.623783	0.0634208510866	6105	0.497133497133
TRINITY_DN90755_c2_g1	4.42404416169561	5.24408570886336	4.23319444769222	4.1563381840499	1.628812	1.940345	1.326292	-0.095238	2039	0.581167238843
TRINITY_DN96248_c2_g2	6.32584865116943	3.78406044562927	4.87524700831891	4.89570685772878	-0.246909	0.321039	0.358441	-0.199965445971	5401	0.52934641733
TRINITY_DN88069_c0_g1	2.23272932652956	4.06283407933807	0.14567486122574	0.633504472922862	2.341736	6.475649	4.165223	-0.0288653877486	3514	0.63375071144
TRINITY_DN94665_c6_g1	5.78138960644561	4.74917251339246	5.25693806088022	5.29632336186484	-0.408771	1.149991	1.301894	-0.189009830113	7260	0.451928374656
TRINITY_DN88022_c8_g10	0.749033671991466	1.44585310329536	2.22091771253782	2.0796653719771	-1.744293	0.677388	1.340403	3.68498736149e-05	871	0.44776119403
TRINITY_DN87175_c1_g1	5.54345808942282	5.30031955747703	5.84906717405185	5.83481307682313	1.525757	1.045227	0.689604	0.079313585625	3345	0.440657698057
TRINITY_DN88993_c2_g1	3.56985252224004	4.40487089973197	3.74291121865973	3.80800783683728	-0.218565	0.013345	0.020221	-0.070548712206	2903	0.702032380296
TRINITY_DN89729_c3_g1	2.60484648686346	2.08177446492831	-Inf	-Inf	-1.241826	0.707200	1.117982	0.183325661894	4063	0.374846172779
TRINITY_DN89729_c3_g2	4.00824302649199	3.04730068489502	0.288798868508141	0.496334897307195	0.932997	3.483184	2.828435	-0.101829925408	7578	0.508577461072
TRINITY_DN89729_c3_g4	1.36500924327256	2.10221571622312	1.85118728224371	1.56384251324746	-0.845260	0.140591	0.241261	0.193116784017	2118	0.705854579792
TRINITY_DN85422_c0_g1	5.30128718579793	4.55050433978582	4.11047451660482	4.02110958691431	-1.928961	1.642380	3.113599	0.01493635407	6631	0.477755994571
TRINITY_DN85422_c0_g2	5.77439769901536	4.8777632771526	5.6315351696945	5.660832311115	-0.399786	0.023458	0.041692	0.00469483568075	4240	0.524528301887
TRINITY_DN95997_c3_g2	3.07028865420157	2.55530470160501	3.75515793426584	3.69050034216128	-0.309120	0.020361	0.032821	-0.0300558827972	2193	0.388964888281
TRINITY_DN87070_c11_g1	1.68029650473624	2.60552739084594	2.64984686742336	2.54251668803458	1.740667	1.063474	0.667017	-0.20238	675	0.432592592593
TRINITY_DN85054_c2_g1	5.97346923243311	3.95167792161034	3.77452294565375	3.83559485406576	-0.441017	0.037970	0.062913	0.00023679848449	3795	0.386034255599
TRINITY_DN91912_c2_g1	4.01004117646819	1.3034392674175	3.92782532601727	3.82178487582914	1.030792	0.488903	0.338281	0.453954277757	1163	0.647463456578
TRINITY_DN74994_c0_g1	-1.03977297191495	3.40807205858316	1.27934292682699	1.24941880355445	-0.891512	0.279471	0.431326	0.0	1313	0.389185072353
TRINITY_DN81055_c5_g1	3.89192161344328	1.94762764160602	3.98236739455153	3.83035632920889	-0.266711	0.009654	0.017435	0.0182186234818	2533	0.604421634426
TRINITY_DN79889_c7_g2	1.35114066792444	1.68297097949086	2.66424824053727	2.6298069904967	-0.658952	1.203827	1.473581	0.735552241438	2759	0.486770569047
TRINITY_DN90363_c6_g3	0.0838719453439576	2.63477376336096	0.985046886375279	0.851633296726648	-0.958716	0.189110	0.326048	0.0490146253318	3118	0.628928800513
TRINITY_DN92150_c3_g1	2.20439289699264	2.10277150707194	3.51705592797685	3.47786177169409	2.109314	1.639122	0.998103	0.079362850108	523	0.692160611855
TRINITY_DN93858_c1_g3	5.57442086964297	6.10520371735352	5.72952592996617	5.75435336722557	1.253995	0.987309	0.693794	-0.182668165487	3982	0.461828227022
TRINITY_DN82407_c4_g3	-1.30412413991142	1.28757804377216	-0.838159052125709	-0.904278194450097	-1.089571	0.232099	0.412442	0.00183472772641	458	0.534934497817
TRINITY_DN96798_c3_g1	3.52724459930227	5.38783642370351	3.23497165303755	3.13255071557156	1.104582	5.028450	3.981725	0.0524848033105	3247	0.660917770249
TRINITY_DN95045_c0_g1	3.38595817066853	3.18916459657643	4.01788911788298	4.06948974626123	-1.456366	0.348592	0.687228	0.000997569164467	1637	0.658521686011
TRINITY_DN94259_c1_g1	3.79795685214815	-0.00791640381410806	3.95672135182377	4.11565455400731	1.354085	1.059085	0.730511	-0.183974438991	1112	0.538669064748
TRINITY_DN89801_c1_g2	4.69053586987533	4.5278907649769	3.23808029105575	3.06824631045788	0.057145	0.315977	0.308093	0.255112474438	2167	0.516843562529
TRINITY_DN93895_c4_g1	4.30826208264494	4.37528637264667	3.72896852002909	3.12509982165719	-0.464033	0.029651	0.053831	0.0	6344	0.451607818411
TRINITY_DN89801_c1_g1	2.03886068562849	3.29137103748188	3.23104178332919	3.15956345032035	-1.145292	0.172342	0.340318	2.4879541553e-05	1367	0.540599853694
TRINITY_DN96244_c3_g1	2.49373860527825	0.89167481652208	1.74930296644174	1.71983415664144	-0.355486	0.018456	0.032774	0.0676923076923	1079	0.615384615385
TRINITY_DN84938_c3_g1	5.14880693376645	5.08549509328202	4.58248797225028	4.65325653408124	0.713567	0.997189	0.810771	-0.0380431309766	1592	0.500628140704
TRINITY_DN94537_c5_g2	4.3539469783338	4.96870943689951	5.32875965609512	5.34767404249163	-1.021189	8.363775	10.807267	-0.0578063617005	8473	0.450135725245
TRINITY_DN82599_c4_g1	-1.22873673501269	-0.383014849167924	2.63767991565523	1.8996716757603	-0.339245	1.213806	1.342945	0.122456262512	1958	0.430030643514
TRINITY_DN92529_c1_g7	3.57730368547288	1.89313305652747	3.68036204171288	3.61393197651162	1.420764	0.551449	0.342313	-0.236044	1366	0.464128843338
TRINITY_DN83344_c8_g2	4.03573504104959	3.36014125907093	5.56309856126122	5.52292857560793	-0.504056	0.029437	0.056336	0.00327868852459	8163	0.43341908612
TRINITY_DN94078_c0_g2	4.51308389353505	1.66975933599269	0.10554072213331	0.0978488643691539	-0.052480	0.514531	0.524691	0.0200009281173	1445	0.4
TRINITY_DN96537_c2_g1	4.68151249065472	4.12025048172444	4.44389869125518	4.4529933081891	-1.460506	0.369169	0.719975	5.19194210585e-05	2486	0.516894609815
TRINITY_DN80383_c3_g3	2.91424539339164	4.38761683587982	3.30340052261306	3.17733180167474	0.467314	1.137890	0.996086	-0.160714	1223	0.478331970564
TRINITY_DN89889_c0_g4	3.88975864085535	3.67555959420737	3.57476254913917	3.57819422378889	-0.015938	1.092271	1.097470	-0.202581044452	2129	0.608736496008
TRINITY_DN91191_c5_g2	2.01619919742992	-0.214731157320216	1.87108815236939	1.96881543373891	0.038873	1.356370	1.341584	-0.126013209464	482	0.47510373444
TRINITY_DN93604_c0_g1	4.49607377191687	5.45634706226825	4.09153113032035	4.10445901955837	-0.437895	1.959461	2.208530	0.308739495181	4380	0.388127853881
TRINITY_DN89889_c0_g2	3.98840460131979	2.29250403927722	4.12310101983528	3.96994699367743	0.799990	0.524351	0.395439	-0.183673142857	1815	0.682644628099
TRINITY_DN95227_c7_g2	5.88648008333875	4.56528366923817	5.54431645361742	5.53630439429548	-0.382505	0.016548	0.031691	0.0	5011	0.499501097585
TRINITY_DN76770_c0_g1	0.680924140081297	1.52645240585178	1.21111982781805	1.35562864656964	1.903827	3.995737	2.708534	0.0289418256961	1003	0.582253240279
TRINITY_DN93642_c4_g1	4.04138271219519	4.6693923354613	-0.56653435529507	-0.551560475997826	-0.879276	0.136634	0.241387	0.000213411742388	5833	0.395508314761
TRINITY_DN93367_c2_g4	2.38232738583347	2.77328403674759	3.15077192412291	3.08606102349831	-0.177849	0.005628	0.009430	0.0480446927374	825	0.699393939394
TRINITY_DN77513_c0_g2	-Inf	1.34382543829259	-Inf	-Inf	1.538351	1.626108	1.117429	0.0	1080	0.534259259259
TRINITY_DN83071_c8_g1	4.38887969569091	5.14582986400371	4.37693437276017	4.3368929853216	1.567283	2.239015	1.565800	-0.0703378274711	5312	0.403049698795
TRINITY_DN94250_c1_g1	3.28176679993127	3.44065722267133	3.89449281587625	3.77687291332463	0.650222	1.272301	1.064932	0.083334	1658	0.500603136309
TRINITY_DN96399_c2_g1	4.66990608221697	3.35210129150888	3.93094295895483	3.74059275061241	0.084757	28.414611	27.905695	-0.118140082034	9864	0.513686131387
TRINITY_DN83096_c1_g3	4.3107367519013	3.34361869916678	5.29606228035171	5.0936301156535	0.926707	0.877167	0.666264	-0.0125671250952	3476	0.447640966628
TRINITY_DN89875_c3_g1	3.94627640403718	3.40672997908647	4.13495504721543	4.14849414148657	-1.966652	1.432255	2.800745	0.000198605866658	5015	0.382851445663
TRINITY_DN82467_c7_g1	4.27120998593554	2.20846630299627	-Inf	-Inf	-1.263343	1.426810	2.121765	0.0372434580249	7409	0.45201781617
TRINITY_DN88924_c5_g1	1.43347208359566	3.85516115109776	1.36772052975441	1.42363098133435	1.155744	6.742405	5.319068	0.353042992956	4054	0.518006906759
TRINITY_DN87949_c1_g2	3.38072651208793	3.15725051318046	3.8424487309619	3.46690045935759	-0.168201	1.275918	1.339831	-0.0308749096168	4020	0.371641791045
TRINITY_DN92842_c1_g3	3.98511434943211	3.97374518847249	3.5652799618463	3.70743392184232	0.797862	9.494718	8.050650	0.154957449998	8179	0.506907934955
TRINITY_DN92336_c1_g2	1.62016276283746	2.09392825140291	3.44670459157557	3.84863814047268	2.369722	25.035877	16.510204	-0.136260043333	7337	0.508654763527
TRINITY_DN92336_c1_g1	4.06191825510994	3.33550837914487	4.68776449262242	4.74222617554938	-0.303715	0.329998	0.377526	0.138106912499	4244	0.636899151744
TRINITY_DN80307_c2_g2	2.71431924625136	2.56278263785153	3.65097088473253	3.67644251841254	0.811042	4.144427	3.465057	-0.0530770063369	9226	0.409494905701
TRINITY_DN85892_c6_g1	3.72873896217659	3.18318670480961	3.13283869381782	3.27175448700587	-0.088174	0.809582	0.833070	-0.0952301911243	1694	0.453364817001
TRINITY_DN90533_c1_g1	4.6344663788427	5.09732764127458	4.05179973595801	3.98905585250185	0.828104	1.612660	1.304459	-0.0828150478106	3148	0.42249047014
TRINITY_DN84814_c4_g6	2.37424876125805	0.970693627290616	0.0440657809738064	-0.198842757545554	-1.231097	0.413814	0.705287	0.0388553928606	2664	0.37012012012
TRINITY_DN83636_c6_g1	4.58278726480473	2.28537262240343	-Inf	-Inf	-1.180377	0.311686	0.546470	0.0404495559456	3888	0.501028806584
TRINITY_DN85066_c0_g1	5.34520598348143	1.03057617653728	-Inf	-Inf	0.990362	8.951131	7.313186	0.157771474087	3880	0.529381443299
TRINITY_DN85140_c2_g1	1.8143779857989	0.583585808332651	0.753556328637071	0.496788927014103	1.154096	0.984212	0.709760	0.599993827904	817	0.458996328029
TRINITY_DN90924_c3_g1	2.18828981076589	1.11324400944509	4.8297600415835	4.90189899201666	-0.967961	0.371768	0.569768	0.097708807358	5538	0.606717226436
TRINITY_DN95895_c3_g1	2.95972411650499	1.15150255123682	5.21422323226807	5.34129386486437	-0.202048	0.009914	0.015459	0.0	1131	0.633952254642
TRINITY_DN92960_c6_g1	5.40854440036355	3.57992861157146	4.62909147481609	4.90148976498863	1.669748	6.213304	4.460970	-0.0520277143987	8779	0.442647226336
TRINITY_DN93354_c1_g1	2.06811432477009	2.40320917903766	-1.73812098619176	-Inf	-0.036490	2.056273	2.075986	0.235686974986	1723	0.433546140453
TRINITY_DN94785_c5_g2	3.33957052316849	1.64909238266516	2.09902936644466	1.7328298332367	-0.788110	0.088519	0.163469	0.0207877461707	2816	0.414417613636
TRINITY_DN80053_c1_g1	0.352675720938288	3.34889449121562	-1.43730550683651	-Inf	-0.544684	1.295112	1.524114	0.200692317426	4581	0.517135996507
TRINITY_DN80784_c1_g1	0.902353166850405	1.82706221339363	0.171241535527717	-0.480225487210079	-0.184031	1.315127	1.386965	0.0	348	0.439655172414
TRINITY_DN93725_c3_g1	0.549196370285446	0.211435340189649	2.60031716656803	2.71464773873818	1.225399	0.985711	0.697751	0.488238699104	1093	0.752058554437
TRINITY_DN94178_c5_g1	4.14239420050092	5.05142208335448	2.99655628849936	2.90692178050021	-0.702141	0.076265	0.136653	0.000687757909216	6804	0.399911816578
TRINITY_DN91645_c4_g3	5.40028171974863	4.79244057986783	5.55447431611177	5.43459379190492	2.103671	2.124439	1.329758	-0.071428	5387	0.377390012994
TRINITY_DN89052_c11_g1	3.52992660498034	3.61667987734736	3.6422187382151	3.60635305993441	1.424605	8.180354	6.169243	0.0597039776633	6230	0.408025682183
TRINITY_DN95973_c3_g3	4.72053042191572	5.25957527926918	5.39601893135475	5.37412584415133	-1.710067	1.092743	1.981759	0.00239645906845	16108	0.39129625031
TRINITY_DN82015_c12_g2	3.42853118148297	4.8016986995415	3.99418941129147	3.9855576697752	-0.092783	0.001011	0.001898	0.0	1187	0.426284751474
TRINITY_DN82302_c1_g3	3.28539213224155	4.02171292498559	3.35741763906296	3.33403110437325	-1.895560	3.624553	6.388554	0.0570863177184	5601	0.578111051598
TRINITY_DN83155_c0_g3	3.58354652727075	3.39945227124314	1.91963023491243	1.51440894973022	1.830282	4.382607	3.022322	-0.0233462692693	6515	0.402148887183
TRINITY_DN93933_c3_g1	5.23459657614946	6.85175178359782	4.74458748977531	4.69384469553482	-0.978657	0.198695	0.342908	0.0989799507562	10820	0.493068391867
TRINITY_DN90416_c2_g1	4.72717850501199	3.45609615938623	2.77930764288507	2.53050622628579	1.424978	1.456380	1.017201	0.0705918993594	2449	0.523070641078
TRINITY_DN94454_c0_g1	2.42133004429371	1.79870118526682	3.36827193435865	2.99372595541559	1.505400	5.199332	3.823461	-0.00945197758252	2983	0.552128729467
TRINITY_DN85428_c4_g1	1.62095895984165	2.22998913224268	4.11466291448706	3.9532557071215	0.991547	0.533157	0.377894	-0.124742084592	2941	0.616116967018
TRINITY_DN83056_c3_g1	4.99678938311078	5.74769685828424	5.09960579009802	5.18550452117918	-0.344085	0.025250	0.040762	0.00371747211896	5783	0.441466366938
TRINITY_DN95111_c0_g1	4.5020101825536	2.71696720041339	1.20533947089576	1.1364402345472	1.602914	10.180202	7.474462	0.0121842880547	6226	0.473176999679
TRINITY_DN96531_c1_g2	1.31668638592917	0.31854803743943	1.24731959944179	1.31281459554794	-0.207100	0.006894	0.011865	0.0457209847597	330	0.581818181818
TRINITY_DN81519_c1_g1	4.96436153398516	5.23419670464841	5.1837117178592	5.19606458616957	-1.826418	0.862826	1.701281	0.0	2053	0.653190452996
TRINITY_DN88328_c7_g1	3.93524788307473	2.91262649621218	3.89167142459563	3.88375992354772	-0.211464	0.007554	0.012837	0.0	2018	0.612983151635
TRINITY_DN96139_c1_g1	4.3617569080076	2.95948029010496	3.37611215531294	3.33178265779638	-0.285452	0.912763	0.999609	-0.2	1300	0.414615384615
TRINITY_DN94250_c2_g1	5.03240759394079	4.45067063481241	4.81306687235511	4.85909176901319	1.270140	16.216039	12.675405	0.262172376153	5544	0.473124098124
TRINITY_DN84392_c2_g6	-Inf	1.74943434073676	-0.328270017940595	-0.407296864492497	2.061026	5.358501	3.581123	-0.110727547189	1224	0.450980392157
TRINITY_DN87582_c3_g6	5.23565901834822	4.73732595424367	3.85903866321608	3.97335826948551	0.293050	0.544954	0.490677	-0.0835308981689	4584	0.444808027923
TRINITY_DN92461_c2_g2	3.61232219330834	3.94876942591663	2.52993404110443	2.34202966255302	1.669132	1.135460	0.730459	0.0793546827537	1151	0.642050390964
TRINITY_DN86564_c4_g2	5.3895246554081	4.33122842275996	4.28313731136499	4.1871228353784	-0.609777	1.909567	2.263632	0.852936243539	5292	0.442932728647
TRINITY_DN84642_c2_g1	4.04135574807623	3.21053921553039	4.4147829317157	4.45451882349958	-1.878329	0.955126	1.897302	0.0	2002	0.652347652348
TRINITY_DN86439_c2_g2	2.97799527665162	3.46346713277756	1.26941595545212	1.3901424996399	1.225281	2.319786	1.745514	0.999982000324	1601	0.445346658339
TRINITY_DN80915_c0_g2	5.46682403503099	3.36662251500456	1.11721103485951	1.3006386165532	-1.185569	0.519557	0.836221	0.269244597132	6839	0.398011405176
TRINITY_DN85998_c2_g1	4.61554789742891	3.38414029165241	4.7179626553989	4.6542651178492	-0.191758	0.007956	0.012725	0.0	1455	0.46941580756
TRINITY_DN92796_c0_g1	3.50208149568087	5.65521705572798	3.56649730235473	3.52582873834234	-0.206251	3.204276	3.372996	0.133194834473	8042	0.452126336732
TRINITY_DN84586_c0_g1	3.84972996149265	4.64738486395923	4.86257933343822	4.90845297478466	0.794464	0.479096	0.358696	-0.136374561738	4051	0.402616637867
TRINITY_DN85068_c5_g1	2.01960507121497	3.18290635794352	2.03810579628549	2.02877408701241	-0.575989	0.042664	0.079565	0.00130927014607	2143	0.455436304246
TRINITY_DN96452_c3_g1	1.71564853017131	1.1887448680672	3.30722123980504	3.15944684412477	1.667493	1.971548	1.338445	0.441107434688	2008	0.371513944223
TRINITY_DN81637_c6_g6	4.04499444625327	1.27109881349926	-1.19651094597132	-0.778556462565622	-0.313450	1.328740	1.455837	0.304249474045	3939	0.498095963442
TRINITY_DN80729_c12_g1	4.78983524849037	6.32110665218451	-1.10251022012217	-Inf	-0.534325	1.119302	1.319998	-0.183598532399	3136	0.445153061224
TRINITY_DN95387_c4_g1	4.99830849948918	5.8391453117005	5.05668065374108	5.0234774192457	1.674018	8.757349	6.335276	0.0162209544307	13331	0.40799639937
TRINITY_DN87831_c3_g2	5.52895011081749	4.7721561954483	5.30484400863946	5.26181524925168	0.408052	6.609837	6.044568	0.31192703921	16635	0.40805530508
TRINITY_DN86340_c2_g1	0.441265361210869	5.69343514400259	2.06316541490672	1.97560558124365	0.487423	2.836305	2.525834	0.0178760787659	5128	0.379485179407
TRINITY_DN84557_c5_g1	3.22899169917692	2.4847526636728	3.23474085082285	3.22352544573795	-0.442949	0.028281	0.050635	0.0	1084	0.429889298893
TRINITY_DN84557_c5_g3	4.10385695614223	3.56815603272755	3.8171313837852	3.82318274578537	0.952425	0.499289	0.355704	-0.0947119697202	2524	0.480190174326
TRINITY_DN84214_c2_g1	0.336046742031513	2.5378601299144	-0.121455264434487	-Inf	0.862945	1.859903	1.501385	0.0252096125174	1654	0.671100362757
TRINITY_DN83318_c3_g1	3.03686863917605	1.43605998934501	-Inf	-Inf	-0.779732	0.115297	0.198045	0.0591549295775	1888	0.536016949153
TRINITY_DN83572_c2_g6	0.932560039621505	1.31839975886226	2.77899216970977	2.49594571424538	-0.234318	0.008886	0.015279	0.0	1332	0.39039039039
TRINITY_DN87366_c2_g1	3.52692337307383	2.90286474945766	3.64294221242009	3.58761568444297	0.524443	0.411764	0.335519	0.083334	1554	0.395109395109
TRINITY_DN83572_c2_g1	4.20817927992834	4.2723369287017	3.57731468731689	3.58796888605557	-0.306175	0.348798	0.398368	0.828573074283	1225	0.534693877551
TRINITY_DN86676_c1_g1	4.38901856840414	4.5813606636082	5.34441487646638	5.19717120051078	-1.747782	0.672470	1.334560	0.0	4150	0.44843373494
TRINITY_DN93269_c1_g2	4.8320315848267	3.47737650960297	3.89353774125596	3.93092158934648	0.676599	0.822645	0.668332	0.285714666667	959	0.522419186653
TRINITY_DN85249_c3_g2	-0.163367644980177	1.84420282184734	1.24677165389356	1.56724865801764	-0.379832	0.021447	0.037947	0.0031746031746	637	0.507064364207
TRINITY_DN85249_c3_g1	2.41350115047281	1.54733466558988	2.06824938362568	1.93639938637991	1.950469	1.690073	1.067085	0.0847944870898	978	0.664621676892
TRINITY_DN84923_c4_g3	2.67732213720252	2.30256724481397	3.22601512098265	3.28488188468236	0.447002	0.241672	0.194699	0.404737933602	1582	0.34007585335
TRINITY_DN90422_c2_g1	4.24759580990145	5.31340946224556	4.64893118974038	4.4778691538298	-1.385193	0.804255	1.326541	0.0357497855353	1387	0.428262436914
TRINITY_DN94431_c1_g1	4.6385792612526	3.06355774893785	6.48348616235458	6.38681731659041	1.975237	4.955749	3.349736	-0.020079627194	1821	0.628226249314
TRINITY_DN89057_c0_g1	3.91793048193046	3.09865141936786	3.50643051609237	3.27825703883324	2.088974	1.642389	1.004527	0.0793359999668	2701	0.546834505739
TRINITY_DN79647_c1_g11	2.62603091792421	3.96977617109612	4.21198465976179	4.12934129090308	0.974886	0.955590	0.721158	-0.0807372638125	5756	0.461257817929
TRINITY_DN84296_c1_g1	3.91232382983202	4.21060788217976	4.20574205504194	3.9915344020109	0.818930	1.639287	1.329903	0.083334	4132	0.445062923524
TRINITY_DN92633_c4_g1	1.6281947871165	5.17501904479742	-Inf	-Inf	1.407618	1.130858	0.774808	-0.111147274693	1698	0.505889281508
TRINITY_DN96622_c1_g1	3.5886726861046	1.89689472048085	4.63538237460038	4.76256761058872	0.358113	0.739182	0.658351	0.5714288	1944	0.448559670782
TRINITY_DN94029_c6_g1	2.98493264590441	3.11946133246836	1.39985701904426	1.71114851243583	-0.425546	0.033444	0.056104	0.0	1827	0.611932129174
TRINITY_DN92379_c5_g1	3.8366174476201	4.50867672706441	4.58662407372373	4.4527987279098	-0.584669	0.080738	0.129557	-0.0520341693646	2392	0.652173913043
TRINITY_DN85650_c4_g1	4.77134172681002	2.44232147705255	2.45767743754298	2.3986197942152	-1.120141	0.506511	0.795099	0.295666780088	6110	0.557774140753
TRINITY_DN81587_c0_g3	1.66478216798938	6.06264638078056	2.97880211027696	3.01778050747528	-0.365173	0.340723	0.399998	-0.199998079988	1238	0.410339256866
TRINITY_DN85650_c4_g2	3.37023966185009	3.73402129614539	3.38035402636666	3.35569577313204	-0.298453	0.012545	0.022447	0.169907881269	1803	0.463117027177
TRINITY_DN94194_c1_g1	4.7910208554971	5.18203165329615	4.93027212890126	4.93371568987307	-0.672511	0.185617	0.271564	0.092050209205	1199	0.499582985822
TRINITY_DN96561_c0_g1	5.66638954890625	5.91057561950684	6.11489058870314	6.09329084455225	-1.253855	0.445490	0.757663	4.12737065852e-05	7787	0.431745216386
TRINITY_DN94947_c0_g1	1.1191683480813	-Inf	-0.458735055148533	-0.582390611963277	0.986922	0.490528	0.344640	-0.0960866416235	279	0.498207885305
TRINITY_DN87874_c2_g3	2.92423818976917	0.87097342712038	2.36915862213882	0.499938598407731	-0.638625	0.274739	0.374108	0.131782945736	1362	0.618208516887
TRINITY_DN92611_c10_g1	3.00336284655382	3.22590915917749	2.81545542989386	2.74184732057536	-0.436377	0.868594	1.001547	0.142916945524	565	0.479646017699
TRINITY_DN96676_c0_g1	3.98423937543323	3.54085373539876	5.13748881397685	5.33134414216274	0.610519	6.462791	5.666016	0.155539475401	5570	0.421364452424
TRINITY_DN93416_c7_g2	4.27280815815804	4.24765530290367	3.95464192951894	3.84941272607471	-0.410876	0.028131	0.048378	0.0139494333043	1628	0.526412776413
TRINITY_DN83913_c6_g2	3.12561124178423	4.84820837773135	-Inf	-Inf	-0.015262	1.451827	1.458023	-0.179800447437	4718	0.467782958881
TRINITY_DN95779_c1_g1	2.96785545965268	6.81617175057511	3.91606688941283	3.67261216030228	0.477050	1.138798	0.994239	-0.139071564668	347	0.608069164265
TRINITY_DN84929_c8_g1	2.82573340735558	3.15977247334943	3.50883599668877	3.4754008692028	0.973005	0.495711	0.350393	-0.0952358095284	2557	0.556511536957
TRINITY_DN95724_c0_g1	4.45185954266709	4.05352834238376	5.11352561778974	5.20809242115205	-0.359835	3.343482	3.659824	0.142822918151	6407	0.421414078352
TRINITY_DN89667_c4_g1	2.70253045534549	3.73185649742324	3.33144707810755	3.35190547052371	0.520832	0.412295	0.336445	0.285714666667	1733	0.466243508367
TRINITY_DN86167_c0_g1	4.91500529206966	2.88792010797461	4.10799771274114	3.98867158461302	-1.303675	0.569980	0.952833	0.197771818474	6944	0.580069124424
TRINITY_DN86255_c2_g3	0.328369753610336	1.27762385896247	3.47513067113224	3.10251605069029	-0.271540	1.405656	1.519550	-0.118908495045	2319	0.46830530401
TRINITY_DN90967_c3_g1	0.00936851134019456	2.01856752641997	-1.13897453148096	-0.386224761360932	-0.036943	0.617170	0.625219	0.479784416844	2117	0.46008502598
TRINITY_DN91276_c3_g2	1.93740530812504	2.05888516077619	2.17934966973753	2.50323451061622	0.742810	10.246677	8.786619	0.154902912454	3210	0.573208722741
TRINITY_DN92085_c2_g1	0.902466321025983	3.16307352210782	1.85922835670157	1.74056585805199	1.469928	1.555367	1.081214	0.465382448529	1351	0.550703182828
TRINITY_DN86471_c4_g1	4.35381395017513	1.36897587200488	1.94342425279853	1.94102386986409	-0.876222	0.631331	0.872683	0.161015838626	3223	0.579584238287
TRINITY_DN91391_c2_g2	3.90995955691781	3.4947066540317	2.92292403741675	2.8766502323228	-0.298191	1.614198	1.754541	0.228716031768	5174	0.439118670274
TRINITY_DN87801_c4_g1	4.0662293906072	1.5283259558525	4.35141731699544	4.0656402483878	-0.583884	0.056807	0.098846	0.0010582010582	5253	0.57928802589
TRINITY_DN88559_c9_g1	3.5701830294254	4.55567213572512	3.92664719857302	3.87257045231577	-1.530347	0.976873	1.668489	0.0476429956859	4775	0.445863874346
TRINITY_DN88440_c5_g1	3.32088659124182	3.99906765506004	3.09117877958478	3.07828421949195	-0.221639	0.007371	0.012927	0.0	1110	0.481981981982
TRINITY_DN95604_c0_g1	5.90037091528148	5.17715225337091	5.16290501601777	5.18043305504649	-1.268937	0.241065	0.469360	0.00131573176615	3943	0.652802434694
TRINITY_DN85468_c2_g1	4.99038856874916	-0.025318679212034	-Inf	-Inf	0.333983	0.695830	0.623229	0.134800938356	1886	0.422057264051
TRINITY_DN95185_c4_g1	5.46458586896322	3.06682123296851	3.66740645454117	3.69834431788332	-1.972947	1.716850	3.300137	0.117673761537	4403	0.563479445832
TRINITY_DN96626_c3_g1	6.76925549564759	5.82509190226326	6.59192574669507	6.58841293483973	0.119638	17.989168	17.532895	-0.100599865805	11195	0.573738276016
TRINITY_DN90872_c0_g1	2.69870943701821	0.489064926143492	0.783770131295041	1.15059404872484	1.455136	11.623970	8.769149	0.0651938985698	4328	0.511090573013
TRINITY_DN95566_c1_g5	2.63270077643502	2.70965284575503	1.30153927151473	1.46241611575814	0.393775	0.710984	0.625201	0.939136424933	2027	0.441539220523
[truncated: 6,732 more rows]
