# Supplementary material for: Phenotypic sexual dimorphism is associated with genomic signatures of resolved sexual conflict
Source: Mol Ecol. 2019 Jun 5;28(11):2860–71. doi: 10.1111/mec.15115 (PMC6618015; doi:10.1111/mec.15115)
Supplement: Supplementary file 1 [file MEC-28-2860-s001.zip › mec15115-sup-0007-PHE.data]

Gene	female_cpm_norm_gonad_average	male_cpm_norm_gonad_average	female_cpm_norm_spleen_average	male_cpm_norm_spleen_average	TD	Pi	tW	Fst	length	gc
TRINITY_DN159254_c80_g1	4.90799838129459	3.30663209778789	5.2881260533087	4.92011563142136	-0.120733	17.227214	17.765510	0.0634699801628	2940	0.468707482993
TRINITY_DN148297_c1_g1	2.72444964167959	1.56903691290434	2.56773901133936	2.4269903133844	-0.287671	1.245102	1.378350	-0.0265174830632	725	0.576551724138
TRINITY_DN135621_c1_g1	5.05813677452153	4.67113544672235	5.07229186916373	5.16481517220592	-1.108229	4.219342	5.991645	-0.0625062646126	2235	0.424608501119
TRINITY_DN157274_c1_g1	3.71673985514762	1.59818516336995	5.8353306471434	6.60442712395776	-0.328706	1.876324	2.087283	-0.069348368769	1631	0.673819742489
TRINITY_DN155108_c1_g2	3.72926496036727	3.65904120999633	3.94268275213138	3.750685643494	0.895951	2.192339	1.703478	0.0311421800476	988	0.463562753036
TRINITY_DN153120_c2_g3	0.497374815017249	-0.413109498988881	-0.384193787525612	-Inf	-1.383286	0.417349	0.877822	0.0498573634484	772	0.439119170984
TRINITY_DN152963_c3_g1	3.24454068103483	2.70573190490195	2.84921951423472	2.77834500299191	-1.472432	5.764575	9.306268	0.00712491969865	1556	0.433161953728
TRINITY_DN119504_c1_g2	-0.961345305026881	3.07917666035092	-Inf	-Inf	-2.182298	21.449126	46.258405	0.00203875916115	4348	0.457451701932
TRINITY_DN149608_c0_g1	4.23733660622304	4.54773368556679	4.28806224896294	4.15718197192974	-1.357852	1.569046	2.620005	-0.0143758699697	1834	0.578516902944
TRINITY_DN144254_c3_g1	4.57199895201279	2.82277014526837	0.756562707405628	1.40689158483255	-1.768164	9.405413	16.930892	0.0151973147944	5076	0.463750985028
TRINITY_DN150754_c2_g1	2.84120817045138	1.29082228705167	2.74238850403542	2.77849326926181	-0.456726	2.490125	2.872040	0.000159888120952	791	0.623261694058
TRINITY_DN150150_c4_g1	-0.625659148242671	4.26640422334828	-Inf	-Inf	-2.105071	6.377677	13.672903	-0.0283151036922	1705	0.529618768328
TRINITY_DN134218_c2_g1	2.22478007136645	-0.358358821160208	1.92753124131863	1.96933476494131	-2.256493	7.715010	17.788167	-0.0572078745224	2919	0.596779719082
TRINITY_DN152570_c3_g1	4.96221478514724	3.51913370657252	5.05120925551597	5.09978697888057	-1.442316	10.709260	16.803221	-0.0514190876729	4533	0.44760644165
TRINITY_DN143203_c1_g1	0.404149584517386	0.511055736889859	4.38708062385938	4.84312792208994	-0.225499	0.003144	0.009014	0.0	373	0.479892761394
TRINITY_DN149308_c7_g1	4.30920438643159	4.23687557343766	5.593483947751	5.25236876190707	-0.053364	0.573464	0.586971	0.233510161029	932	0.44635193133
TRINITY_DN129441_c2_g1	5.38620601065028	3.62280241677013	3.73587608107149	3.423263997275	-0.475710	7.173572	8.188609	-0.0548470608929	3873	0.404079524916
TRINITY_DN126936_c2_g2	3.81720614645	4.97708892929294	-Inf	0.245312961249497	-2.045823	1.375776	3.303909	0.0283251438686	1869	0.598180845372
TRINITY_DN143619_c5_g1	2.91512615594883	0.290956782756169	1.20487478563688	1.197986574364	-1.960866	8.015051	15.843231	-0.0565676061757	2417	0.397186594952
TRINITY_DN158738_c3_g1	-0.356564674922744	3.42202086559331	0.240169034879402	0.423719863199733	-1.671295	27.235435	46.219754	0.0187092020367	4482	0.456492637216
TRINITY_DN145571_c4_g1	2.35649443010259	1.80564029616964	3.13935155194503	2.96208694595687	-1.508600	0.261991	0.685382	0.0076111775579	1113	0.440251572327
TRINITY_DN148986_c8_g1	-Inf	-0.679240631468971	-Inf	-Inf	-1.711382	0.358109	0.969419	0.0	230	0.595652173913
TRINITY_DN135743_c0_g1	3.49353211739662	4.03210758815042	4.00394374438929	4.40432632382965	-0.526725	17.042327	19.628862	-0.0204355915139	3696	0.651244588745
TRINITY_DN159694_c2_g1	5.46463123145562	5.74324786898654	5.09482268107567	5.09645837457482	-0.235476	16.541152	17.580469	0.0890764774045	6221	0.385790065906
TRINITY_DN158145_c1_g1	3.05299229184981	3.87745698117804	2.47514540002887	1.92154631271218	-0.262410	47.588247	50.864510	0.0588207598586	8464	0.431710775047
TRINITY_DN147493_c0_g1	1.08687295329793	4.61694493112363	1.18908933391895	1.97870614907752	-1.459127	5.505726	8.855665	-0.0373510525283	2042	0.652791380999
TRINITY_DN148569_c0_g1	5.95271860909535	5.07042971771303	0.686367322840809	0.281175524860336	0.311746	7.823832	7.231225	-0.00971941283625	3300	0.494545454545
TRINITY_DN138628_c2_g1	-Inf	1.53634121647148	-Inf	-Inf	-1.704883	4.851951	8.702760	-0.0415062187542	857	0.504084014002
TRINITY_DN155104_c1_g1	0.24654230524729	-0.703982741254408	0.188817002456763	0.0210675668162246	-1.085583	0.095488	0.262349	0.00393258426966	241	0.410788381743
TRINITY_DN130160_c2_g1	2.79897286097395	3.80370658721595	4.67352546093622	5.24890743983686	-0.841746	5.803838	7.448404	-0.0205115562404	2435	0.507597535934
TRINITY_DN151016_c0_g2	0.104068050939923	1.50429623856362	1.44382798778806	1.27868285474451	-1.500527	0.232514	0.630874	0.00177488537199	557	0.511669658887
TRINITY_DN128802_c4_g2	-Inf	1.62904414836307	-Inf	-Inf	-1.970404	3.421659	7.108381	0.136741574705	1088	0.587316176471
TRINITY_DN131702_c4_g1	2.50217357500928	1.40359398636198	2.38138002765734	2.22873497037901	-1.207077	3.586299	5.318733	0.049308456635	990	0.615151515152
TRINITY_DN138956_c0_g1	4.59508702880288	4.07860662841553	4.28826914510985	4.25174474702193	-0.571646	3.588241	4.261071	-0.0217235532432	2571	0.44690781797
TRINITY_DN153010_c4_g1	2.1967464814928	1.39231172706942	1.69622194020114	1.98422806261689	-1.805734	0.424954	1.159890	0.00696583687176	832	0.506009615385
TRINITY_DN148677_c1_g1	4.66585368340751	5.97733239885073	4.35923928820491	4.21112579980161	-1.536589	7.998659	13.116154	-0.0255913152933	3980	0.387185929648
TRINITY_DN151957_c1_g2	4.13767458982608	3.35361883034231	4.62152809778149	4.43217315708671	-1.095349	21.513134	29.519504	0.018687743432	6059	0.48159762337
TRINITY_DN145724_c4_g1	4.04279567373265	3.49036193175293	3.71324855433422	3.73647549070676	-1.534011	16.253887	26.250475	-0.0360672737633	6630	0.44358974359
TRINITY_DN149619_c3_g1	4.49541711411735	4.53873320917748	4.96558439570165	4.78192767222749	-0.757738	9.939398	12.315779	-0.0322924334082	3776	0.475105932203
TRINITY_DN139312_c6_g1	0.394995900826269	-Inf	0.578243083548871	2.38483982632551	-1.505010	1.823123	3.204955	0.0188102248901	750	0.393333333333
TRINITY_DN127260_c3_g1	4.45477619898791	3.27253791838247	2.88128414418635	2.20885985443383	-1.827164	3.070408	5.993092	-0.0276258962107	2080	0.476442307692
TRINITY_DN159067_c1_g1	4.03293031887863	3.13454820130631	4.28239775834477	4.27547293135152	-1.319093	47.730735	70.470821	-0.0106550872299	11937	0.535896791489
TRINITY_DN146123_c0_g1	3.12251676941227	1.92320089094594	5.89557726355785	6.02891205806685	-1.821861	15.700494	28.619697	0.0643041849758	4150	0.349397590361
TRINITY_DN122922_c2_g2	0.265247516849455	2.33753745287473	-0.143599326727142	-1.02283214361571	-1.085121	4.936398	6.915895	-0.0194709802813	1161	0.617571059432
TRINITY_DN129091_c0_g1	2.09840698900272	0.804154082547507	3.23007553253214	3.32680169960531	-1.608737	0.255605	0.724368	0.000190016319049	672	0.592261904762
TRINITY_DN148524_c0_g1	3.33666111063825	4.07768188975679	4.7337511072747	4.59087310813677	-1.200865	10.632657	15.255505	-0.0431336278369	4326	0.398982894129
TRINITY_DN144258_c4_g1	2.24874372238007	5.05448109634306	1.4047120873429	1.13328269075172	-1.486150	2.009339	3.470946	0.0423851177243	842	0.467933491686
TRINITY_DN143296_c10_g6	3.18750493966445	3.12129708890393	3.42037530358713	3.60752828149297	-1.505155	3.658090	6.107716	-0.0426914858833	1018	0.43025540275
TRINITY_DN139282_c1_g3	3.08881564092018	1.10670429459234	-Inf	-Inf	-2.113451	22.650567	47.117336	0.0044921525152	4779	0.472274534421
TRINITY_DN120339_c3_g2	3.7233951771746	3.62489455102451	4.57617369545953	4.74305018097713	-1.429149	4.122572	6.630338	-0.0130179298986	1982	0.684661957619
TRINITY_DN148477_c0_g1	0.373566973336004	0.430505578493876	3.30193358664006	3.54385101362291	-0.448415	4.083188	4.654034	-0.0401708229747	1492	0.607908847185
TRINITY_DN149937_c0_g1	3.48291674936317	2.72538306645374	3.33260015418978	3.56306830292371	-0.944302	4.542349	6.070673	0.077384845096	2000	0.396
TRINITY_DN145626_c1_g1	2.29705683602298	2.76701030401716	2.77304734411514	2.88604005219423	-1.582456	4.244438	7.265943	-0.00686867675674	1673	0.374775851763
TRINITY_DN157345_c0_g1	5.30731092055702	6.8504828784112	5.60438244621948	5.65749490704188	-0.380309	33.014700	36.432045	0.03062315247	7449	0.560880655121
TRINITY_DN158865_c1_g1	5.41368770610331	4.62048378958137	5.26797761884751	5.40940604604704	-1.468048	40.157750	62.699477	-0.0227352677123	11372	0.442930003517
TRINITY_DN153977_c4_g1	0.498397835150603	-Inf	-Inf	-Inf	-1.921030	0.629507	1.653458	0.0426937738247	346	0.436416184971
TRINITY_DN158048_c4_g2	4.08337007157974	4.60218436008516	3.81333083736797	3.75314008036957	-0.641236	4.383826	5.301445	-0.0449759474518	4083	0.466078863581
TRINITY_DN159049_c1_g2	5.10899323741621	5.56073550070162	4.485496487661	4.51899310087076	-1.682920	41.761210	70.981920	0.109141739969	13005	0.473740868897
TRINITY_DN159393_c4_g1	5.92147309557743	5.04275931451535	5.41124638026474	5.36708137569374	0.235507	15.798643	14.911682	0.0323210310328	6488	0.546085080148
TRINITY_DN139424_c0_g1	0.993473599740038	4.35292706728311	-Inf	-Inf	-1.807113	15.410242	27.916836	0.0480871894134	4532	0.410856134157
TRINITY_DN157954_c7_g1	1.55718438879665	2.60437927292567	2.14173564919013	2.13315064238756	-0.557667	10.176541	11.864358	-0.0261414316585	1724	0.358468677494
TRINITY_DN144217_c6_g1	5.66174107137886	5.45531046842098	5.60663953407251	5.41808094995335	-0.674053	8.749421	10.579144	-0.0228276422074	3137	0.466369142493
TRINITY_DN151343_c0_g1	3.15813824755496	5.64826220916248	3.70546604065414	3.70856329830159	-0.651804	1.908108	2.372680	0.0889152094437	1925	0.417662337662
TRINITY_DN153281_c1_g1	5.23872025674846	5.13771339240503	5.34978722952954	5.3519800652728	-1.406325	21.167633	32.444640	-0.0315911276404	6456	0.447180916976
TRINITY_DN133182_c1_g2	3.35195606172901	0.0861792132701174	-Inf	-Inf	-2.135097	11.233343	23.961935	-0.0269306437158	2693	0.626438915707
TRINITY_DN128937_c0_g1	2.98429247097615	0.353024157064048	1.78788765973419	1.62085865249562	-1.187368	10.393333	14.846335	0.0174294351873	2107	0.582819174181
TRINITY_DN132607_c0_g1	5.02725178146209	2.94420945309737	4.49733279904494	4.66352511698014	-0.823198	4.219761	5.421960	-0.0388960660701	1986	0.666163141994
TRINITY_DN136880_c4_g1	4.91955535638007	4.48532958831838	4.14748395955734	4.15796852227384	-1.134807	0.776249	1.270528	0.0288342047435	1583	0.488945041061
TRINITY_DN159434_c0_g1	3.67152439721138	5.03890223986343	4.31561866247455	4.26942564105671	-0.997284	18.583020	24.709161	0.0498268505068	6442	0.376901583359
TRINITY_DN159434_c0_g2	1.32289491039197	2.73909744633001	0.159009886624665	-0.224916853152038	-1.121800	0.115951	0.304109	0.00213949507916	499	0.422845691383
TRINITY_DN149716_c0_g1	0.340706363077749	1.39727723412378	0.065009160775518	0.927394793511627	-2.197730	1.041440	2.887636	-3.75290850409e-05	816	0.363970588235
TRINITY_DN134052_c4_g1	4.9422682218891	3.55111689182475	4.50365084894943	4.35235776919346	-1.277991	10.518569	15.520495	-0.03698256044	3485	0.414347202296
TRINITY_DN149350_c8_g1	2.9897780834562	5.14878664226419	3.28851399494937	3.35396805784129	-1.474696	11.057571	17.558594	-0.0279724960259	3657	0.467322942302
TRINITY_DN131891_c1_g1	2.72081531906431	2.11111268504697	3.05942476054382	3.28484576465672	-1.104707	4.853713	6.851677	0.0513142398601	1986	0.679758308157
TRINITY_DN157261_c1_g1	3.592418328623	2.87640120395847	5.33868591641753	5.2248711948491	-0.649397	11.828823	14.155379	-0.0619087774846	4642	0.377638948729
TRINITY_DN151380_c2_g2	3.52087101179882	4.35314367919994	3.43503065540464	3.58055328094083	-2.017172	21.595450	42.870332	-0.0305969064938	5687	0.497450325303
TRINITY_DN147398_c1_g3	0.449396533294162	3.81561529379277	-Inf	-Inf	-1.731927	8.586861	15.253057	-0.0186221634273	1550	0.502580645161
TRINITY_DN120749_c0_g1	3.8068855593834	1.39064846420282	2.20726103018196	2.24323721628186	-1.782797	3.618743	6.836520	0.0368921926893	1710	0.62865497076
TRINITY_DN153038_c3_g1	2.9667569329843	4.79607265777842	2.7401091008919	2.68618425455566	-1.574299	0.255660	0.706785	0.000275855981109	449	0.47438752784
TRINITY_DN158553_c4_g1	4.76024238037252	3.30699287850722	3.80126950205345	3.93068241485465	-1.606981	9.074320	15.263777	-0.0533695115913	2656	0.517319277108
TRINITY_DN122736_c3_g4	4.0256335633588	1.92336078317232	3.01779549983423	2.68748964353911	-0.642492	1.939469	2.402089	0.177537672206	1228	0.600977198697
TRINITY_DN151179_c2_g1	4.19502251892022	4.18857546820708	4.50370020860694	4.39001687586274	-0.614521	5.487530	6.554505	-0.0309137577686	3996	0.556056056056
TRINITY_DN151461_c1_g1	3.85086892127931	4.04348661229164	3.78297842092464	3.5846761237736	-1.053956	2.731831	3.872000	-0.00566863090273	2230	0.427802690583
TRINITY_DN155098_c0_g2	1.83847010573025	2.04544296763011	2.79217244150878	2.79727741403501	-0.622142	1.442847	1.796934	-0.0079147376027	747	0.627844712182
TRINITY_DN150261_c2_g2	4.76985228743211	3.16031563195847	3.24049185657117	3.07830235539926	-1.545112	34.650040	55.784428	-0.000513734444115	7229	0.433531608798
TRINITY_DN153684_c1_g2	3.58254613666113	2.84109549300517	4.92295233800761	5.02117485861357	0.109706	4.668021	4.531641	0.0947120831013	1324	0.627643504532
TRINITY_DN153526_c2_g1	3.33995723778935	3.79907478768845	3.29306863256392	3.48826290391588	-1.543417	14.547970	23.621928	-0.0123631145014	3706	0.415272531031
TRINITY_DN135929_c0_g1	4.46474370189736	3.5397099387803	4.95563684612646	5.24729630572649	-0.279353	3.240165	3.518140	0.0139268462767	1233	0.70802919708
TRINITY_DN138340_c2_g1	3.88503050265154	3.463823380496	3.45868535415593	3.45561972880049	-0.956359	2.383870	3.279471	0.107981531175	1567	0.473516273133
TRINITY_DN132360_c2_g1	-Inf	-1.07499024389969	2.23218041568421	3.02943892993669	-1.147911	7.360807	10.437273	-0.0029198937915	1966	0.379450661241
TRINITY_DN147832_c3_g1	-0.348400276018693	1.27698680748976	3.48710122707557	4.2789274679701	-1.184790	1.272995	2.010747	-0.0250893514542	1014	0.607495069034
TRINITY_DN148504_c1_g1	3.43709140485033	1.05535883424242	1.21463281847077	1.15795723534772	0.017023	2.161489	2.150297	0.00499723709195	565	0.419469026549
TRINITY_DN150400_c0_g1	2.96017124126666	1.36680007696587	1.01962976184151	0.88935168484813	-2.008665	0.609548	1.707660	0.00276739572515	757	0.635402906209
TRINITY_DN158269_c0_g1	3.83251536625206	6.01085136564161	4.37865790228692	4.72837843901975	-1.736322	10.162846	18.005446	0.12116850872	3942	0.501268391679
TRINITY_DN158561_c0_g1	3.98336221830757	2.41288779877503	2.20068436025656	1.90660450285736	-1.933307	11.585920	22.360693	0.0259556801229	4629	0.474832577231
TRINITY_DN147769_c4_g1	2.86696206778544	3.70154563941732	3.05571884737104	2.62055023391516	-0.007612	1.498504	1.502270	0.160342401725	494	0.47975708502
TRINITY_DN154878_c2_g1	3.44511642113131	1.64806893061575	1.79840145948005	0.948213737079385	-1.149246	22.004522	30.746933	0.0172138261021	4257	0.416020671835
TRINITY_DN136511_c1_g3	3.79658656487072	3.5114300032385	4.93367857983585	4.97972602680892	-0.766843	8.169893	10.176512	-0.0347818274168	3684	0.554560260586
TRINITY_DN157905_c1_g3	2.36239725519615	4.15292881385945	3.08800122589312	2.81699218097011	0.137451	4.112537	3.960852	0.0086875998364	1729	0.378253325622
TRINITY_DN150204_c6_g1	4.46129078767853	2.06155549910248	-Inf	-Inf	-1.755326	14.521130	25.744593	-0.0137751088723	3692	0.544691224269
TRINITY_DN142914_c2_g1	2.66030512075004	1.11122128288864	-Inf	-Inf	-1.929917	7.185642	14.050911	0.0865694114314	2017	0.595934556272
TRINITY_DN155540_c5_g1	3.63097287887695	5.14011005131928	4.99562333638739	4.94351264208244	0.151631	21.448907	20.666156	-0.0747689411449	5742	0.479623824451
TRINITY_DN155365_c5_g3	1.94669483170773	0.521802466875279	5.15824987769081	5.20788796206212	-0.740067	7.006535	8.672716	0.0412065276922	2031	0.388478581979
TRINITY_DN146538_c0_g2	0.743186341142578	0.95743825019815	2.41688833274398	2.42005275944541	-1.254737	1.014886	1.697681	-0.0767171511299	594	0.484848484848
TRINITY_DN158634_c2_g1	4.64774711568695	5.90504065905001	3.81992310421743	3.66597723252341	-0.866119	12.698836	16.239925	0.0643839239225	5615	0.407479964381
TRINITY_DN123965_c3_g4	2.87021291982862	3.40794002329765	2.84029946167001	2.43842457651109	-0.069083	4.641671	4.730913	-0.0225148532009	1415	0.614840989399
TRINITY_DN142474_c0_g1	3.8171099653233	4.49335293844569	4.4666817188457	4.25111089242803	-1.408777	9.114438	14.164795	-0.0118783440708	2817	0.493077742279
TRINITY_DN154538_c0_g1	6.36221702928481	4.59720011578425	5.17842070407808	4.99390533933149	-0.367101	9.014190	9.955047	-0.0254363575286	3299	0.412549257351
TRINITY_DN136534_c0_g2	3.91490974790612	3.71189320195076	4.31522532211752	4.5464348480712	-0.629899	5.994671	7.184980	0.0487416153789	2890	0.664359861592
TRINITY_DN153241_c0_g2	1.47977973739581	2.12514354593221	4.16504401382714	4.03364588848454	-0.592663	1.395472	1.721546	0.0257655519846	638	0.479623824451
TRINITY_DN136534_c0_g1	4.92454857383241	3.03153182040986	4.2784707166729	4.5099196868057	-1.472553	8.643813	13.788235	0.0751920784793	3058	0.698168737737
TRINITY_DN151263_c2_g1	4.76134970876115	5.0162096588524	5.51706565497229	5.54016278012441	1.400044	11.429920	8.378114	0.032484724481	4115	0.404860267315
TRINITY_DN155745_c0_g1	5.81225003306069	5.27393441323566	3.18573725785639	2.82809042503768	-1.527419	10.171738	16.520502	-0.037472985198	6415	0.524551831645
TRINITY_DN126756_c4_g1	-0.620915842919208	-0.135441455001799	-0.938711531973568	-Inf	-1.938255	0.623473	1.659620	-0.00576677871798	351	0.376068376068
TRINITY_DN141616_c0_g1	2.88761918728072	2.32282817768176	3.6959098211341	3.65757046428201	-0.452086	12.402312	14.005535	0.017390647649	3456	0.469328703704
TRINITY_DN157722_c2_g1	3.98437356205807	5.42982681212441	3.90859942345447	4.09535640208913	-2.209025	3.017103	7.198985	-0.0223255402055	2367	0.36797634136
TRINITY_DN155141_c1_g2	4.32834904353855	5.08612973340544	4.42879721698709	4.5961231847973	-0.172867	6.838936	7.164749	0.0642528354217	2122	0.523091423186
TRINITY_DN155417_c2_g1	4.17902117726726	4.66289715273706	4.79221934827454	4.7502181145284	-1.210209	16.992489	24.309200	-0.0226984412522	8424	0.446937321937
TRINITY_DN157805_c0_g1	4.96806743668207	5.67302259295851	4.38922477630059	4.21170725786951	-0.166553	4.434098	4.645790	-0.0244366073407	1684	0.58135391924
TRINITY_DN139063_c1_g1	3.86733409075942	0.749372931314413	-0.293342733070093	0.282503553135199	-1.752158	5.663064	10.300929	-0.0628199065375	1720	0.412209302326
TRINITY_DN150349_c1_g3	-Inf	-Inf	-Inf	-Inf	-1.958825	0.712052	1.855870	0.00123621458083	392	0.678571428571
TRINITY_DN155737_c4_g1	3.2014753918567	3.25288790152171	4.13292903983846	3.96489653411289	0.064024	6.809840	6.696465	0.0581066513045	3079	0.367327054238
TRINITY_DN159554_c0_g1	4.62002364574069	4.75044323119875	3.11391338953829	2.70930967180366	-0.492465	14.886797	16.989818	-0.0326001858864	5816	0.423658872077
TRINITY_DN159207_c2_g1	0.0152150794903929	-0.626598473232558	4.3231315710761	4.21860227339387	-0.099123	4.474107	4.598961	0.0133719501836	1484	0.434636118598
TRINITY_DN137193_c0_g1	-Inf	0.645010172238786	-Inf	-Inf	-0.715662	6.741086	8.284861	0.396267671285	1009	0.405351833499
TRINITY_DN150829_c4_g1	4.88277362782032	4.62723610972971	4.86719614926364	5.04272214366675	-0.420538	7.562381	8.490561	0.0378446039472	2416	0.61548013245
TRINITY_DN158587_c2_g1	5.13281091173174	5.28965595452104	5.17908973112738	5.25558137217177	-0.164887	14.071919	14.683792	0.0707414807911	4128	0.450581395349
TRINITY_DN150492_c0_g1	3.26482065116447	4.30478906162328	2.76033965441519	2.17167191751171	-0.184815	0.567504	0.615786	-0.039373878837	496	0.495967741935
TRINITY_DN153300_c3_g1	3.98782070829409	4.07015147548008	4.80638753977569	4.83940102356778	-0.849456	3.199815	4.183519	-0.062692326026	1677	0.391771019678
TRINITY_DN128097_c3_g1	4.19606106145297	4.21031931083368	4.05266707297481	3.95174322746928	-0.699834	1.933374	2.444670	-0.0709437906975	1563	0.478566858605
TRINITY_DN133280_c0_g1	3.19057466727748	1.00944278976602	1.52104231146487	1.02135052071423	-1.710996	6.231741	11.087439	0.0243391481508	2142	0.477591036415
TRINITY_DN154919_c1_g1	3.32372902452598	2.97011604685745	3.30848358035038	2.74144799029536	-1.741030	16.808460	29.545259	0.00373919114048	6242	0.435597564883
TRINITY_DN157406_c3_g1	4.04567784747936	3.72044516537524	3.73488022017199	3.526988270592	-1.686012	0.667268	1.500803	-0.0345008713395	1574	0.520330368488
TRINITY_DN154917_c0_g1	4.69163167163137	4.38898836378212	3.80667290100459	3.62811020600975	-1.426569	28.185632	43.422496	-0.0406455142648	8170	0.36217870257
TRINITY_DN153375_c2_g1	1.48999550951665	0.862643576211792	1.45586421969892	1.41637313148116	-0.786310	1.104184	1.490956	-0.0952537603169	472	0.629237288136
TRINITY_DN127178_c1_g1	4.42860721774744	4.85039179180499	5.35174722702322	5.32590794145672	-1.937548	0.877983	2.153378	-0.0375993395507	1210	0.536363636364
TRINITY_DN135290_c0_g1	3.52008664964455	3.15820239020393	2.59057196127492	2.98870767882801	-1.787680	13.045873	23.505334	0.008889125525	2957	0.617855935069
TRINITY_DN145558_c2_g2	4.37267698535786	4.57231656123153	5.18512853838467	5.37206447960329	-1.107667	11.397161	15.810360	-0.0404386457212	1753	0.641756988021
TRINITY_DN159278_c1_g2	4.89109324705962	5.32056700314231	4.89563644830363	4.67770010983722	-0.556081	32.545006	37.714750	0.0347080586702	10582	0.407767907768
TRINITY_DN151688_c1_g2	2.96534711791215	2.09345761703244	3.35709487459059	3.26581781799335	0.772579	1.505544	1.185900	-0.0139776858898	780	0.4
TRINITY_DN159375_c1_g2	3.41693845260443	4.75463286687355	2.49351812347037	2.77973837602663	-1.189495	10.918610	15.595951	-0.00219452361708	2686	0.630305286672
TRINITY_DN141301_c1_g1	2.60833352888868	1.92885630422589	-0.128007018433199	-Inf	-2.111367	10.585040	22.343241	-0.0215620587593	3643	0.469942355202
TRINITY_DN145023_c4_g1	1.62821097351403	2.47174086861387	1.2980927316218	1.25290158931254	-1.546137	0.299755	0.769200	0.000206369952535	738	0.406504065041
TRINITY_DN148220_c0_g2	3.03872707772318	1.90867195474546	0.684081583676085	0.304449857131065	-1.601865	16.057190	26.651919	0.11404454349	3917	0.412305335716
TRINITY_DN144916_c1_g1	3.75189997735472	3.50629610371882	2.15519021779049	2.83342515271678	-0.904147	2.251957	3.046965	0.0198795376634	1610	0.722360248447
TRINITY_DN152836_c0_g1	3.3054354741972	3.22134507135926	2.11593802061371	2.08445528610012	-1.595728	3.532144	6.142818	0.0150802875372	3259	0.474378643756
TRINITY_DN131213_c1_g2	3.30310405670166	3.00043408557547	3.67247879475394	3.79754180874985	-1.596507	1.635442	3.034233	-0.0927607537796	1744	0.474770642202
TRINITY_DN127643_c2_g1	4.297384515966	3.62756645485933	4.09816440353283	4.09738910851936	-1.507367	7.137926	11.605248	0.00482460152133	2316	0.632124352332
TRINITY_DN155482_c1_g1	1.2673838760477	-0.321168229274507	4.08796316336838	4.29800804800495	-1.137444	0.647925	1.090285	-0.0298084052195	470	0.791489361702
TRINITY_DN157517_c5_g1	1.39038050914797	3.46327221609599	0.814441828109332	0.564936173264267	-2.303490	18.102921	41.799388	0.00356541426312	6177	0.486805892828
TRINITY_DN158024_c5_g1	2.27710254032591	2.40023129291808	2.99104146740716	2.48192083908535	-0.259869	1.135723	1.247362	0.0578156878377	982	0.442973523422
TRINITY_DN121357_c0_g1	3.60770181771223	3.12445698932729	3.65647884065958	4.02381490719118	-1.804399	10.559496	19.257742	0.0299744817085	2344	0.52133105802
TRINITY_DN146197_c0_g1	1.56794740347487	4.11936504263585	1.94907075611154	1.81286513563678	-1.413631	3.895480	6.242577	-0.0318494667204	934	0.370449678801
TRINITY_DN150076_c1_g2	4.67509879105693	3.35167558684077	4.53271437956165	4.45470042506926	-1.418360	24.770019	38.082700	0.142370300678	5604	0.449857244825
TRINITY_DN147971_c1_g1	0.0259601593616255	3.55951374150267	-Inf	-Inf	-2.077351	6.462847	13.650931	-0.0088781976607	1443	0.533610533611
TRINITY_DN141828_c3_g1	3.45233075568712	2.93457085074946	3.59310949723481	3.50397950338018	1.005572	5.954003	4.669966	-0.0768662325122	1971	0.537290715373
TRINITY_DN159518_c8_g1	4.59513038633324	3.61669577099653	4.74600756271725	4.87420175456497	-0.460984	10.003028	11.339481	-0.0361412665092	2817	0.444444444444
TRINITY_DN157083_c0_g1	2.10390831567782	3.87505199982807	-Inf	-Inf	-1.033142	3.731225	5.178753	0.0915437880084	1852	0.404427645788
TRINITY_DN120956_c3_g2	1.03644352498387	1.98330053377018	2.40828906080123	2.86614077759198	-1.976103	5.641654	11.399383	0.000113505797898	1766	0.460362400906
TRINITY_DN148762_c2_g1	4.707042682531	4.86527351730529	5.75416924405167	5.86710251945813	-1.940893	5.569821	11.069499	-0.0336782908464	3887	0.483148958065
TRINITY_DN125574_c0_g1	3.24403090695631	0.564398938053173	-0.706081370012432	-0.743836071353767	-2.248519	2.252354	5.674496	0.0029158863032	1084	0.392988929889
TRINITY_DN154876_c0_g1	5.69068548482049	5.52692455086546	5.58975627674822	5.61329804825176	-1.243236	22.546575	32.546521	-0.027892463668	6786	0.563513115237
TRINITY_DN127580_c3_g1	2.63480917446967	-0.748184277354362	-Inf	-Inf	-1.739493	10.294919	18.258716	-0.0355784123763	2063	0.388754241396
TRINITY_DN158188_c0_g1	4.57877888156821	4.43789740087019	5.89709840393197	5.597967255012	0.289114	13.570977	12.641419	0.266245932001	4949	0.41927662154
TRINITY_DN151242_c0_g1	4.20902716798651	1.53623675600634	4.8758015333814	5.08442711672882	-0.620204	17.566068	20.785673	-0.0314401007329	4806	0.394923012901
TRINITY_DN134515_c0_g2	0.321664734238987	-0.568827705218353	2.1290210883866	2.16040467134952	-0.883983	1.626912	2.224422	-0.0374332824402	601	0.678868552413
TRINITY_DN157017_c0_g2	6.14133752529743	5.61948379080552	5.43321660440135	5.47647252295815	-1.527007	0.756622	1.518349	-0.0805466911646	1151	0.674196350999
TRINITY_DN155890_c2_g2	4.55744683860194	4.2208417375037	3.86035760747811	3.78276268387504	-0.279822	8.419802	9.077303	0.0890536265841	5208	0.577380952381
TRINITY_DN151233_c1_g2	2.4063362938913	3.97857252884524	2.84218850045574	3.1223310016566	-1.118530	3.063243	4.424422	0.0190982464185	1237	0.404203718674
TRINITY_DN157897_c3_g1	4.3458560976546	4.02675634822459	3.7540939570589	3.94593605305843	-1.978766	14.611462	28.665090	-0.00813624316247	4516	0.528122232064
TRINITY_DN151725_c1_g1	3.07223212692623	2.60783181399483	3.08612240959068	3.33625708755154	-1.550732	24.271790	39.275397	0.00111869431373	4518	0.469012837539
TRINITY_DN135605_c2_g4	1.57900349927802	1.33828593004525	2.43340607635067	2.34103751576411	-1.474192	2.776897	4.653338	0.217725990898	1031	0.554801163919
TRINITY_DN159672_c2_g1	3.29871263942464	3.87079537351286	4.22633069848421	4.26437320068725	-0.260665	19.541426	20.901943	0.137445560209	3344	0.531100478469
TRINITY_DN154595_c0_g1	4.31167868826644	4.18262472973539	4.1145998137681	4.16450940338287	-1.172498	6.135162	8.815638	0.152893055495	3242	0.579580505861
TRINITY_DN155378_c0_g2	3.96436536607529	3.4517807686594	4.62929559706483	4.8408330048592	-2.230146	11.499428	25.775670	-0.0549564805553	2875	0.399304347826
TRINITY_DN155378_c0_g1	5.02034176307919	2.40137268857793	3.42799759687179	3.51814137071187	-0.271904	8.045651	8.656760	-0.0227411939406	1543	0.52430330525
TRINITY_DN156627_c2_g2	5.13974490544507	5.01433595152445	5.82600415804406	6.04353593452441	-0.351244	9.514871	10.457991	0.0059238646669	6063	0.505360382649
TRINITY_DN151335_c1_g1	3.93737365682711	3.64581707146564	3.56912404556763	3.41388437716734	-1.519314	20.106419	32.198931	-0.000668489940042	6771	0.434795451189
TRINITY_DN152882_c5_g1	4.78013894836362	5.60134538434117	4.86360282310895	4.97281915226799	-1.265154	2.571703	3.971018	0.00621621103968	4456	0.425942549372
TRINITY_DN130957_c5_g1	4.63731498326132	3.12069434143783	3.68918029000633	3.43690109004341	-0.599891	1.794587	2.195800	0.123390803287	1084	0.610701107011
TRINITY_DN141260_c2_g1	4.36660089495321	4.06643794383428	4.77743255191155	4.91850771364712	-1.951589	2.718387	5.701420	0.0479386977809	937	0.599786552828
TRINITY_DN143848_c3_g5	4.53481727125174	4.44926689827673	4.5127574768739	4.00751329873076	-0.000674	12.000085	12.002147	-0.000105376545523	2836	0.508815232722
TRINITY_DN128727_c1_g3	4.02137203279795	3.56159416635161	3.76726484223008	4.0739338627351	-0.774671	1.706180	2.231087	-0.0516233559558	1014	0.458579881657
TRINITY_DN143410_c7_g1	2.8863964061161	3.60623519471604	3.72398504025347	3.55485368105345	-1.712063	1.848237	3.576260	-0.040057897915	2487	0.423401688782
TRINITY_DN158565_c0_g1	4.228656741794	5.15905972260795	5.06326336037049	5.05203923286164	-0.813740	14.911337	18.729826	-0.0280658855479	5272	0.441009104704
TRINITY_DN157591_c1_g1	4.36872179177153	0.970342980672917	1.74207140705159	1.52877092700146	-1.381146	2.012678	3.319743	-0.00967876910127	825	0.482424242424
TRINITY_DN150628_c1_g1	3.4163867497273	0.555867829641259	2.69896499063662	2.63745234966186	-1.082449	5.746850	8.009328	-0.0327052995701	1333	0.514628657164
TRINITY_DN157558_c0_g1	5.25146581161564	3.42498924988454	5.19442314518669	5.1132629570015	-0.906106	30.314846	39.027007	0.0086192076693	7604	0.592582851131
TRINITY_DN148148_c3_g1	6.75171179376808	5.60379912685272	6.94980418652627	7.0069615722307	-0.475647	5.121372	5.867673	-0.0284287093573	2357	0.597793805685
TRINITY_DN154146_c5_g1	4.05182020778303	3.20704804583568	2.91730076090133	2.41514673200879	-0.460409	4.856339	5.542217	-0.0213596575972	2241	0.460954930834
TRINITY_DN120138_c4_g1	3.7678916227631	2.85806923395787	3.30850356523281	3.18413215196058	-0.417820	1.978873	2.265562	0.217679403923	951	0.477392218717
TRINITY_DN156026_c6_g1	2.32191749920612	1.64042485072815	0.279097443115801	0.291931945049931	-1.094893	1.593895	2.374873	-0.0327306255739	685	0.394160583942
TRINITY_DN131643_c0_g2	-Inf	5.827064544325	-Inf	-Inf	-2.057261	2.340073	5.266527	0.0577280345488	885	0.569491525424
TRINITY_DN157869_c0_g1	4.88708249166556	3.25263474196714	0.853344014288573	0.657718852902948	-1.627056	35.699238	59.368390	0.00547338556406	10033	0.416226452706
TRINITY_DN155889_c1_g1	-0.209770839906704	1.01084292776853	-Inf	-Inf	-1.439526	2.296095	3.843231	-0.00329184507165	667	0.43628185907
TRINITY_DN132828_c0_g2	3.00748846314185	2.07982279669018	1.0424334775217	0.774988599640821	0.186885	4.544614	4.321871	-0.0525277602561	1245	0.359036144578
TRINITY_DN139632_c1_g1	4.03577743418934	3.19435960230121	3.5351712479369	3.5685757939466	-1.379922	0.156234	0.450924	0.000478538991162	810	0.630864197531
TRINITY_DN149290_c1_g1	1.76807061468737	4.08137483621445	-0.206615536055121	-0.608681035317713	-1.488947	12.706061	20.237516	0.0373168760885	2931	0.474582053907
TRINITY_DN152120_c3_g2	2.56239048506918	4.67416874758513	1.87256541926863	1.70445418705645	-1.178758	2.729868	4.059011	-0.0371842678566	1550	0.536774193548
TRINITY_DN146737_c1_g1	2.45309907622994	2.61683852465581	1.29182507246863	1.55833183327059	-1.832585	5.258440	9.955398	-0.0317483516287	1921	0.491931285789
TRINITY_DN156468_c0_g2	4.86696139036324	5.4013225160475	4.81692064396395	4.82278374607696	-0.772992	0.827664	1.137853	0.0494946448174	1380	0.405072463768
TRINITY_DN158878_c0_g1	4.46972686317715	4.74420392097509	4.9540513162626	5.15345672928838	-0.269140	13.756405	14.760133	-0.0603960911312	3482	0.560310166571
TRINITY_DN156237_c0_g1	0.543397259143309	0.237299426746451	-Inf	-Inf	-0.839907	0.046637	0.135488	0.00384862091084	228	0.5
TRINITY_DN140701_c4_g1	4.58641590095788	3.73871668614212	4.70009807961079	4.66648116994392	0.033867	3.860691	3.824449	0.00589981810434	1809	0.453841901603
TRINITY_DN154215_c1_g1	5.48762384821433	2.83017389295918	4.22957146664419	3.42246914304837	-0.899713	26.269173	33.773757	-0.0412743188245	5641	0.409679134905
TRINITY_DN154554_c5_g1	3.30723001893691	4.12844634016208	3.54964576815716	3.64100386916778	-0.116576	0.687351	0.721219	-0.0971495007024	1381	0.423606082549
TRINITY_DN149053_c0_g3	4.23031814203097	3.91282965741469	3.64582352181612	3.49788937580984	-0.689211	19.541814	23.588130	-0.0288765156696	5057	0.495352976073
TRINITY_DN153490_c2_g2	3.1395142617571	5.51192029091808	2.24449278226902	1.95857347494597	-1.818481	14.333910	26.132063	-0.0247121565048	3884	0.453141091658
TRINITY_DN145454_c1_g1	2.85358334354938	4.7481840762544	2.79528825143465	2.91529669349891	0.781272	3.869286	3.160498	-0.0197751263524	1233	0.407948094079
TRINITY_DN135346_c2_g4	4.8765818225685	3.07387712114275	5.38374182994508	5.58555285671668	-1.834928	0.399430	1.133849	0.00023482503139	1013	0.485686080948
TRINITY_DN129978_c3_g1	2.80294706677687	3.66604424254665	4.07352437535461	4.31568293012476	-1.776709	0.605165	1.469330	0.0465132834468	1296	0.499228395062
TRINITY_DN144198_c1_g1	4.17284481201831	4.20336363348064	4.58824791961875	4.62292746734909	-1.413668	3.684661	5.921156	-0.012021449978	2462	0.412266450041
TRINITY_DN147744_c3_g1	2.37998253195679	2.6225720573128	2.7135028598129	2.27441401868511	-1.851706	10.536923	19.630771	0.0186676769125	3256	0.437346437346
TRINITY_DN154105_c1_g3	4.17688537855075	5.58680547176932	2.69779054737494	2.29813500618076	0.145132	11.190513	10.789149	-0.0198164317669	4493	0.405964834187
TRINITY_DN141000_c0_g1	0.909022681823095	0.484136363492509	-Inf	-Inf	-1.335243	2.748980	4.349402	0.0103869511322	599	0.449081803005
TRINITY_DN121389_c0_g1	-Inf	2.48134470354892	-0.507431015410376	-Inf	-2.156546	10.680453	23.070827	-0.00165415153567	2272	0.447183098592
TRINITY_DN157511_c0_g1	4.68012733979928	5.34713746180968	3.59462870946153	3.57078124566759	-1.021185	7.409880	10.050885	0.0689666589297	1887	0.51404345522
TRINITY_DN109300_c0_g1	0.268348354156648	1.2262703014849	1.91450748829691	1.66956152376515	1.329535	8.320678	6.144849	0.0463942770003	880	0.556818181818
TRINITY_DN158376_c1_g1	5.94837527781726	4.72977208514756	4.57699983337311	4.38872788867175	0.776302	10.565522	8.794741	-0.0229304256339	2649	0.424311060778
TRINITY_DN126909_c1_g1	4.14610071803625	5.72770203271726	4.44822382639072	4.60113336744856	-1.119502	4.370339	6.224026	0.0323137930338	2355	0.662420382166
TRINITY_DN126909_c1_g2	4.02370555045116	4.94251797192338	4.50775499808873	4.61374205653926	0.427985	1.291662	1.121713	0.0457697324759	994	0.53722334004
TRINITY_DN158230_c1_g1	-0.451456270841767	-0.115810949059068	-0.594158212425348	-0.194529927019713	-1.550940	0.222765	0.637300	0.000303520841764	288	0.434027777778
TRINITY_DN152970_c1_g1	1.7367215511901	0.752906632589514	2.81796206791233	2.86123019013664	-1.013725	2.138589	3.024290	0.0295674090374	555	0.652252252252
TRINITY_DN156186_c3_g1	4.77783221883623	4.47088867292254	4.21023571637129	4.02257592886747	-0.985226	15.169992	20.127125	-0.0118836160807	6429	0.570073106237
TRINITY_DN158416_c3_g2	4.49261437329761	4.80714782198067	4.96500652483569	4.95284597574686	-1.125453	16.232987	22.559729	-0.0156415119374	5075	0.47921182266
TRINITY_DN156120_c3_g1	4.76879938485438	4.93745914164912	5.11888785484811	5.176965175035	0.177556	8.015354	7.659346	-0.0434367713101	1933	0.379203310916
TRINITY_DN150685_c0_g1	1.86194333319446	4.54540423041644	1.46077199336411	1.06808943728954	-2.184894	29.142006	62.681116	0.000749279744671	9083	0.373224705494
TRINITY_DN150357_c1_g1	3.87663812566105	2.25985790777807	2.07323816630437	1.89468148517706	-2.278721	22.923025	52.001995	0.00462721161761	8415	0.414141414141
TRINITY_DN139985_c0_g2	4.20486584323635	3.96265566568798	1.55391383532219	1.52497769781439	-1.250419	7.397420	10.884378	-0.00484951457621	2125	0.428705882353
TRINITY_DN145471_c3_g5	3.69439549163089	1.62220779782576	-Inf	-Inf	-2.291798	2.541698	6.478449	0.052667514652	1754	0.404218928164
TRINITY_DN156060_c0_g1	5.37138549924221	4.81243370521033	5.47653612039323	5.59599871942742	-1.089732	4.062810	5.738266	-0.0113079840383	1789	0.547792062605
TRINITY_DN132298_c0_g2	3.62281527473064	3.86456019119414	3.20207747329802	3.25618789545762	-1.692055	19.165244	32.934425	-0.0336668582562	4783	0.383441354798
TRINITY_DN140258_c2_g2	3.89473118045411	2.63410702007505	2.68266201462949	2.49489871354246	-0.238318	1.144533	1.246885	-0.0313973567866	617	0.479740680713
TRINITY_DN152179_c2_g2	5.44658337001023	5.7215372660053	6.0298584557088	6.27464397955627	-0.392159	2.076649	2.354379	-0.0822445564981	866	0.458429561201
TRINITY_DN140978_c1_g3	4.91497813024806	4.17072749340297	4.65122395157848	4.4757201612824	-0.106465	5.611291	5.775959	-0.0461120033348	3893	0.450809144619
TRINITY_DN151655_c4_g1	3.1880220142721	2.3719757650518	1.91485299004215	1.2810809776532	-1.845215	0.420971	1.183038	0.00069155568595	990	0.652525252525
TRINITY_DN150435_c2_g1	4.53523093332899	3.96096383102604	4.35409929013357	4.03632855698295	-0.398216	9.569754	10.658377	-0.0565470792316	3527	0.489651261695
TRINITY_DN116635_c0_g1	-Inf	3.14550730722627	-0.750710080275274	-Inf	-1.814551	2.953335	5.747102	0.0157393629476	694	0.619596541787
TRINITY_DN148381_c0_g1	4.65584049835586	3.44291918550022	0.548191916435728	0.0805133908060134	-1.191608	15.668006	22.288150	0.0995246096822	4959	0.492841298649
TRINITY_DN157813_c4_g5	-Inf	-Inf	-Inf	-Inf	-2.012121	0.982480	2.460335	6.46983976364e-05	246	0.353658536585
TRINITY_DN153824_c0_g2	2.21308312165418	3.59794068297247	2.42927411657766	2.41811589334555	-1.868372	12.423494	23.230557	0.0352810071922	4949	0.390381895332
TRINITY_DN149386_c1_g1	4.27384507421444	2.25331650394171	3.51424649815226	3.05581518981301	-1.104383	1.574365	2.357297	-0.045669692159	1153	0.529921942758
TRINITY_DN158261_c5_g2	4.4235930647233	4.31211156245923	5.8690984413884	6.01757183571662	-1.300388	43.645361	64.033229	-0.0142173084853	10730	0.459179869525
TRINITY_DN157368_c5_g1	-0.898174715143186	0.348604322175727	-Inf	-Inf	-2.026988	0.790447	2.095474	0.000818033084894	417	0.405275779376
TRINITY_DN146282_c2_g2	1.00433564425547	2.7102756107511	1.71919460531175	2.34325780086	-0.166337	10.805451	11.285503	-0.00715394602325	2044	0.40313111546
TRINITY_DN158966_c2_g1	4.82915692455579	4.05562621264934	5.0571801527829	5.20378297963564	-0.816263	10.613681	13.385554	-0.0307800524176	4230	0.393853427896
TRINITY_DN146665_c2_g2	4.18268975931483	4.08545560263948	4.65482497010433	4.78708589795782	-1.491407	7.052818	11.397684	-0.0372065485029	2906	0.475567790778
TRINITY_DN129004_c6_g1	-Inf	-1.15157896546277	-Inf	0.256811773163989	-1.193928	3.042332	4.524446	0.113183864916	397	0.319899244332
TRINITY_DN154956_c0_g1	4.29392060908517	3.99069871039437	3.93706983505839	4.08475113745695	-0.609913	6.088809	7.251170	-0.0133524795776	1728	0.600694444444
TRINITY_DN125845_c4_g1	4.40008338608293	3.79847539545344	4.54340631084042	4.7358946164216	-1.236593	1.312813	2.114974	-0.0111296279805	1346	0.522288261516
TRINITY_DN123536_c0_g1	2.11059492030849	4.59301486842203	2.61139224582592	2.40383776091975	-0.066854	0.912588	0.935875	0.144914088517	1486	0.493943472409
TRINITY_DN139346_c1_g1	1.31187824685276	1.59173200598271	2.09091030045559	2.15658866346129	-1.628522	4.261063	7.439119	0.0104760675599	1519	0.603686635945
TRINITY_DN121565_c0_g1	3.99105330885141	4.18819437376367	4.556213468179	4.32257952902427	-1.283705	18.975177	27.833417	-0.0340820233912	6034	0.453264832615
TRINITY_DN159682_c2_g1	3.75585430245366	4.3935001592744	3.30761909346482	3.19012488119407	-1.464065	18.327580	28.759054	-0.0287378579184	5898	0.436927772126
TRINITY_DN141539_c3_g1	3.03532480047813	2.90930984980326	5.5835749388941	5.7872432069739	-0.489293	6.992213	8.015661	-0.0603053819233	1635	0.337003058104
TRINITY_DN157874_c1_g2	1.95646704192739	-0.621903327071442	-Inf	-Inf	-2.092041	5.963881	12.740529	-0.0147852743368	1254	0.494417862839
TRINITY_DN128379_c0_g1	0.94188329208135	0.370682253398945	1.24995649722589	0.889860813180623	-1.351064	2.289402	3.691104	0.0674243551587	681	0.651982378855
TRINITY_DN138885_c3_g1	4.72631874406956	3.41738580724622	4.73753370348146	4.92630892435041	0.288707	5.253724	4.870905	-0.0616444413041	2397	0.419274092616
TRINITY_DN146193_c0_g1	3.6462294298699	3.80533232131398	2.93984228417026	2.8135962045221	-1.703111	24.681607	42.485001	0.0124298026031	4763	0.610119672475
TRINITY_DN150365_c1_g1	4.89144308471397	4.6999223520122	5.10367731909039	5.07647711162697	-1.350423	29.496606	44.162484	0.0143765372016	5967	0.438076085135
TRINITY_DN141837_c3_g1	3.73261802455055	3.02333120107405	3.79379286758071	3.86119999595148	-1.097863	2.753346	3.966385	-0.0560394413169	1359	0.616629874908
TRINITY_DN138440_c5_g1	3.2463114875412	3.00244914003939	3.15633241461762	3.2709020629337	0.773762	3.390704	2.764254	-0.0241355907554	943	0.54506892895
TRINITY_DN142306_c1_g1	3.49859303639255	3.56843141464868	3.32468329489122	3.05642071384519	-0.303260	1.918612	2.115362	-0.0210087222923	793	0.440100882724
TRINITY_DN143408_c4_g1	4.17896129381225	3.6824113427109	3.95287932786575	4.12642498155816	-0.595662	1.601838	1.966103	0.0265813434624	1798	0.457174638487
TRINITY_DN157478_c1_g1	5.8426468664929	5.18866524037197	5.55704753146534	5.28585860952383	0.100676	5.485719	5.340686	0.0885665902131	3050	0.552786885246
TRINITY_DN147297_c0_g1	4.4841882110865	4.12901642353059	5.24316939222743	5.03535801517762	0.034415	12.436516	12.328480	-0.0260087975593	3276	0.502442002442
TRINITY_DN145900_c3_g1	2.06828279642246	3.38769654753754	1.22492386863509	1.20669979388179	-2.094692	28.949666	59.476567	-0.0344522186322	7290	0.445404663923
TRINITY_DN134475_c2_g1	2.14434564056947	-Inf	-Inf	-Inf	-2.115820	1.120207	2.908447	-0.0518324999065	987	0.496453900709
TRINITY_DN158928_c1_g2	7.44949591322615	5.27624932751395	5.51134329554102	5.6733689410598	2.124865	2.442435	1.430133	-0.0393803147623	402	0.641791044776
TRINITY_DN156819_c3_g2	3.84322221764105	3.13242130482774	4.6295762440214	4.78340685527828	-0.925323	8.942708	11.708172	-0.0144228494757	1782	0.649270482604
TRINITY_DN126993_c2_g1	3.90916507307709	3.47873138452509	4.00891903484423	4.04271238263477	-0.983142	1.454248	2.084540	-0.00360590068087	1149	0.604873803307
TRINITY_DN139861_c0_g2	1.52630309658346	1.92568030910596	1.19187635788774	1.05639054512728	-1.527910	1.892569	3.349808	-0.0102574922308	729	0.533607681756
TRINITY_DN146169_c4_g2	3.39668665973119	4.56422684605108	2.76037875630032	2.30068658061495	-1.736398	34.679904	60.355100	0.0997949097693	6948	0.463442717329
TRINITY_DN142215_c1_g1	5.32720146861856	4.23891395109566	4.31779464257781	4.27232818021156	-0.856118	12.532872	15.978839	0.0535699242325	2769	0.443481401228
TRINITY_DN152802_c1_g1	3.45366744909937	3.69595330247717	4.00662962643006	3.55624016957793	-0.336985	3.490018	3.852999	0.0443131282087	2192	0.525091240876
TRINITY_DN158447_c1_g1	5.37904300193639	3.9451522004408	6.42607742213373	6.57855895784082	-1.200192	17.125539	24.411448	0.0368022594766	4815	0.471028037383
TRINITY_DN142767_c0_g2	3.4290712099461	4.25947682024817	3.87278364611284	4.10362124255175	-0.777773	17.728735	21.994332	-0.0615530276027	3848	0.578742203742
TRINITY_DN149732_c1_g2	3.55954782790019	4.34579702201606	2.8913623944252	2.87350692177436	-1.520609	17.722134	28.438136	0.118308158521	8121	0.411648811723
TRINITY_DN151466_c5_g1	3.93573258445637	2.64304307059626	5.42897709830211	5.4382692960025	-0.154426	5.803763	6.053034	-0.0379319498383	2307	0.382748157781
TRINITY_DN129758_c1_g1	2.76169883190996	3.65454658031764	1.28906864456571	1.23967075110345	-0.163963	0.587103	0.630620	-0.042514862524	630	0.463492063492
TRINITY_DN159217_c3_g1	1.17567537118985	1.25522500011004	1.27468612824765	0.996664373440324	-0.379698	2.581412	2.901692	-0.0732832727367	640	0.41875
TRINITY_DN130563_c3_g1	-0.280535214897969	0.540539415967307	3.5992032135486	3.59812182947443	-1.598738	7.807559	13.142103	-0.0917799091785	3445	0.394775036284
TRINITY_DN159555_c3_g1	4.25803861766753	4.89139864213498	4.03646518702724	3.86393457301662	-0.101416	37.442639	38.402385	0.05067083467	10245	0.404587603709
TRINITY_DN146069_c5_g2	2.48554461919364	-0.0190079497947304	-0.303100765903979	0.196037920899338	-1.420344	2.283572	3.792409	-0.00610708935475	841	0.611177170036
TRINITY_DN133026_c3_g1	4.33016783098481	1.93833038403315	5.77057201207217	5.6818001670665	-1.645680	9.140586	15.622234	0.0494349625118	2518	0.525416997617
TRINITY_DN142056_c1_g2	1.92306550338471	1.82582234491631	2.21597571415165	2.05769070619856	-1.378491	0.390482	0.832682	-0.096560808184	505	0.605940594059
TRINITY_DN136684_c0_g2	2.26405790835451	0.551032217301949	0.406054956190673	0.0142639010628488	-2.302223	4.868695	11.801247	0.0157941928383	1847	0.476448294532
TRINITY_DN127132_c2_g1	7.24470959511042	5.90743930107294	6.46629116588265	6.01542460672436	-0.428968	2.517444	2.876634	0.156416564247	1135	0.518061674009
TRINITY_DN139188_c6_g2	4.57431775358861	3.95378209550337	4.92962222701438	5.02789283154294	-0.394675	3.441855	3.868472	0.0399879320414	2711	0.405385466617
TRINITY_DN123635_c0_g2	3.96082953307802	1.6383523425915	1.60105162037551	1.38187618375462	-1.269069	3.964135	5.994559	-0.0162407464389	1223	0.643499591169
TRINITY_DN123547_c0_g1	1.19048192746126	0.552897864580422	1.08680659669544	0.696654661433199	-0.914292	0.216086	0.396163	0.0900777782399	374	0.57486631016
TRINITY_DN155350_c1_g2	2.03350230052944	2.84728744108294	0.693346398010932	0.291931945049931	-1.176304	0.126343	0.335712	0.000763553066938	366	0.521857923497
TRINITY_DN155350_c1_g1	4.66748594976286	5.08266964981776	4.51430915298762	4.50154862700818	-1.014441	2.290267	3.227237	0.0271074126032	3415	0.394436310395
TRINITY_DN149771_c0_g5	3.9784249260363	3.18265106103908	1.72299596872919	0.912498886130875	-1.307930	13.027611	19.367371	0.185088201454	5555	0.422142214221
TRINITY_DN140027_c0_g1	4.66034523213923	4.71370036091007	4.49480721363626	4.68738839084694	-1.407494	5.461323	8.608012	0.0407436500553	1386	0.518759018759
TRINITY_DN143579_c0_g1	2.62934793130131	3.70907920135759	3.76478261434705	4.01516328591931	-0.981134	10.588427	14.087255	-0.041164057929	3756	0.684771033014
TRINITY_DN142044_c0_g1	3.13648831169461	0.952493041474495	2.36323599976903	2.18197705079344	-0.417929	3.164604	3.587591	-0.0459468274371	1026	0.621832358674
TRINITY_DN159296_c2_g1	6.02010231765322	5.93323509980894	5.62189489695447	5.76894342987672	-1.469840	23.968790	37.588522	-0.00613941056673	8422	0.594395630492
TRINITY_DN97366_c0_g1	-0.531658422393524	1.4859863217717	-0.115099314205685	0.0142639010628488	-2.134818	1.886963	4.550844	-0.0421453744723	959	0.413972888425
TRINITY_DN134313_c6_g2	3.46860185763882	3.98660978259393	3.38298959113987	2.89142643777889	-1.426677	4.122414	6.623452	-0.0275220354251	792	0.554292929293
TRINITY_DN149224_c4_g1	4.24421404603117	1.7168671200393	2.35577059049194	2.13152618937571	-1.595081	14.191108	23.535290	-0.0332921084514	4212	0.455365622032
TRINITY_DN152543_c1_g1	5.32056103631297	4.19209010759243	5.0360485034272	5.06064996154553	-1.546752	0.668489	1.389239	0.0706619150062	1376	0.52761627907
TRINITY_DN157333_c6_g2	3.29271491631071	3.84482565041801	2.80476122103712	2.34478746762089	-0.190914	1.802593	1.916998	-0.0582282279955	2952	0.442073170732
TRINITY_DN155047_c1_g2	3.95722326671393	1.9437650383465	2.1559218765602	2.20886220597515	-1.504050	7.075198	11.490953	-0.00372376674497	3287	0.43017949498
TRINITY_DN140132_c2_g2	2.40040524173245	-0.0969228348412342	-Inf	-0.467464725253179	-2.036079	3.081972	6.678702	-0.00315339757719	1129	0.414526129318
TRINITY_DN154171_c1_g3	2.16147187754249	1.4021304700247	3.12785358090801	3.76689138599361	-0.962120	4.579037	6.156252	-0.0673410293169	2291	0.464862505456
TRINITY_DN153934_c2_g1	2.18499064368004	2.2862933139667	2.50460291811064	1.96071090187776	-1.156323	2.033854	3.052044	0.109822766009	1302	0.387096774194
TRINITY_DN159431_c1_g1	3.47835226516073	5.24001639048968	4.03570932127736	3.91810052112231	-0.971807	43.790160	57.482996	-0.0582854307225	7747	0.43926681296
TRINITY_DN158615_c2_g1	5.08768226030036	5.82202251554859	5.14438328073929	4.97558554845099	-1.741675	13.445172	23.730634	-0.0380064145033	5984	0.458723262032
TRINITY_DN158860_c3_g1	4.17725589513648	4.98852196127735	4.10740246936769	4.19986028068699	-1.282962	15.789699	23.201621	0.0609030246823	7069	0.420427217428
TRINITY_DN137428_c0_g1	4.44920794877029	4.35952885904753	4.68564700173755	4.56848101537078	0.419546	4.077247	3.646557	-0.0338866388709	2545	0.489194499018
TRINITY_DN148035_c2_g2	2.21965312551507	4.02931716631305	1.8938878003309	1.75762504606182	-0.241308	2.193162	2.364675	-0.0208327403277	853	0.351699882767
TRINITY_DN157985_c2_g1	4.19880448156757	4.9162667211103	3.34138096414433	2.93661135563172	-0.707613	11.356464	13.836893	-0.0107523376917	6071	0.437489705156
TRINITY_DN135298_c2_g1	2.34020060326958	3.23882512520655	1.23247193423166	1.5873566925647	-1.299749	2.828141	4.403071	-0.0192643729147	1236	0.525080906149
TRINITY_DN131024_c1_g1	3.4336315737281	3.25361621866616	1.40033767237917	0.789545601333346	-2.013307	25.627600	50.668749	0.0626338998318	7170	0.413528591353
TRINITY_DN157645_c0_g1	4.76781581302463	4.60674742679912	4.53397694024646	4.55883454763807	-1.566212	3.090414	5.350373	-0.037013875392	3489	0.42419031241
TRINITY_DN154005_c1_g3	3.64154846664708	4.07112037299468	4.96452363241558	5.33161181691386	-0.996312	6.845428	9.221335	-0.0541320529824	2723	0.517443995593
TRINITY_DN158891_c0_g1	-Inf	-0.757058363107497	2.74884718837956	3.30946404563615	-0.745725	1.009048	1.348837	-0.0670189225085	421	0.394299287411
TRINITY_DN157443_c0_g1	5.9918185555113	7.72879018981551	5.65540980144733	5.63140120619321	0.272888	21.868281	20.472398	-0.0308324013206	7927	0.592279550902
TRINITY_DN153656_c5_g1	4.01992262796948	3.6514262816907	4.65135797687314	4.92038148361193	-1.353357	10.684314	16.206469	0.00421974493967	3392	0.471992924528
TRINITY_DN134610_c0_g1	2.23453172609691	2.60493134969435	1.87903644620961	2.02341501334516	-1.621849	13.339009	22.389143	-0.0231927083725	3118	0.597498396408
TRINITY_DN154520_c2_g2	3.29801478751883	2.9567272506253	3.72729614765502	3.72592793476944	-0.747398	9.985365	12.332320	-0.0559207540485	3577	0.369863013699
TRINITY_DN120439_c4_g1	3.47413315611697	3.6358828611954	3.93308401181579	3.97588684527688	-1.461172	6.632428	10.609599	-0.0194798249281	1880	0.481914893617
TRINITY_DN159367_c4_g2	2.90749688209046	3.3707676765578	3.46688004993547	3.73097568065968	-1.875883	11.135885	20.947710	0.140191787456	3311	0.508305647841
TRINITY_DN159367_c4_g1	4.91365826424232	5.8283766065728	5.23015362984711	5.50121179835863	-1.002250	3.264935	4.504131	-0.00900147775125	1873	0.44046983449
TRINITY_DN133210_c0_g1	3.55764066014091	3.31379509566995	3.53525096480165	3.73301381678063	0.715212	5.155783	4.306101	0.0618396725063	1344	0.353422619048
TRINITY_DN155335_c1_g1	4.0595020943817	4.94976969025796	3.77628317209388	3.84816576753687	-1.930470	7.934038	15.462563	-0.0496692866639	4270	0.409367681499
TRINITY_DN135026_c4_g1	3.97990885032841	3.78229359451797	0.987636831902972	1.27084719394982	-1.081715	3.504509	4.963208	-0.0674954307251	3595	0.527399165508
TRINITY_DN121471_c1_g1	0.506398902073342	-Inf	-Inf	-Inf	-2.068428	2.535341	5.692435	-0.0359159867003	658	0.586626139818
TRINITY_DN136151_c3_g1	-0.150640791486512	4.53002396064349	0.348518541700317	-Inf	-2.480880	7.109070	18.782087	0.00910925712065	2930	0.406825938567
TRINITY_DN117838_c0_g1	2.21289058914945	1.95172851205409	2.28879997089017	2.33168309859707	-0.451573	0.692347	0.837830	0.0125247563687	672	0.495535714286
TRINITY_DN135967_c1_g1	0.406977790268637	-Inf	0.955509139041771	0.756169915403857	-1.721562	0.381190	1.018285	0.0124201810399	361	0.689750692521
TRINITY_DN156223_c0_g1	7.22814721187612	7.14213848949356	8.17183509979498	8.29137452504584	-0.881050	5.613076	7.303347	0.00459321279706	1395	0.541935483871
TRINITY_DN96420_c0_g1	-0.221084910204383	-Inf	-Inf	-Inf	-0.933529	2.396428	3.268022	-0.0177294588696	227	0.63436123348
TRINITY_DN155025_c0_g1	3.87666318148062	4.69760677556775	3.61804335938439	3.63924653623372	-0.904912	2.868432	3.840351	-0.0651276474011	1746	0.505154639175
TRINITY_DN129269_c9_g4	5.29229635368807	3.75743205402673	4.96346263776245	4.98220416674214	-0.601933	3.973866	4.754982	-0.0567766476042	1457	0.483184625944
TRINITY_DN147102_c3_g1	1.69695649249072	2.83594966232932	2.99863043266447	3.28007862038636	-0.980925	0.109933	0.259873	0.000313823944767	480	0.49375
TRINITY_DN122612_c3_g1	4.03995623340338	3.10656176042819	4.20634850016351	4.37548056312107	-1.235774	6.992330	10.247244	-0.0404727098744	1931	0.360952874158
TRINITY_DN151815_c4_g2	-0.60299341118127	2.354870504929	-Inf	-Inf	-1.854773	12.879810	23.917020	0.0444017231619	2235	0.423266219239
TRINITY_DN146165_c2_g2	2.444264437002	1.26449156801321	-Inf	-Inf	-1.570209	16.099968	26.382860	-0.0144963632805	2940	0.415986394558
TRINITY_DN154651_c2_g1	1.74932792902802	2.86631623220042	1.36603780874679	1.26174782534272	-0.128651	2.957436	3.071329	-0.0667567500049	1199	0.616346955796
TRINITY_DN115513_c0_g2	-Inf	2.07376565978487	-0.172635728696041	-0.109392323058714	-1.993981	8.136905	16.335395	0.00356130666119	1675	0.345074626866
TRINITY_DN159461_c1_g1	6.8521582602184	7.10896040894082	8.16094186239838	8.10701586430503	-1.302694	21.884056	32.277161	-0.00505808937657	9259	0.476185333189
TRINITY_DN154773_c1_g2	-Inf	-Inf	-0.48635891227881	0.0656474610052682	-1.083292	0.674164	1.097501	-0.051256480313	222	0.382882882883
TRINITY_DN154476_c1_g1	3.19817702536957	3.1292850150472	3.5771503847454	3.41759912299323	0.123107	1.684634	1.620054	-0.0772644894516	1309	0.422459893048
TRINITY_DN129404_c2_g1	4.31930964711201	4.16147221578526	4.16305566418949	4.29587504403345	-1.271792	3.607005	5.483370	-0.00760398297027	1697	0.457277548615
TRINITY_DN150393_c1_g1	1.22220803352082	4.45057581562789	1.87038422167155	2.13115269318861	-1.659882	19.450806	32.974186	0.0246952848833	4618	0.51645734084
TRINITY_DN159389_c2_g1	4.04337985285115	4.77628966026815	5.00170717828066	4.84601138204274	-1.287449	14.266205	21.024062	-0.0451366929319	6072	0.411067193676
TRINITY_DN155707_c1_g3	4.74841247029289	5.1450905346516	4.73056494905963	4.70408723615307	0.025951	8.982130	8.922130	-0.0322988189559	2604	0.585253456221
TRINITY_DN159389_c2_g2	5.15228118986971	4.9295034280656	5.83879778952245	5.72859018835281	-0.667626	20.573304	24.667702	-0.000442104650825	10609	0.412574229428
TRINITY_DN152673_c1_g1	1.77587369158302	2.17261079158017	3.05778590735837	3.46635732979422	-1.426879	18.090472	27.991336	0.00862204104742	5229	0.414610824249
TRINITY_DN157143_c2_g2	3.69613894461479	3.74271824284416	3.66369606890963	3.40371702267513	-0.837702	4.234161	5.466672	-0.0431460935925	3638	0.454095656954
TRINITY_DN156414_c1_g1	5.91350558912334	5.54948883976835	5.03713785902673	4.83702290259906	-0.084267	3.300040	3.381057	-0.0477599183094	2501	0.516593362655
TRINITY_DN145282_c1_g3	4.03916949850588	3.37686314111666	4.72692574667269	4.96030553661848	-1.438464	0.830747	1.565495	0.175631787903	2569	0.359283768003
TRINITY_DN152717_c3_g3	3.00986436238045	5.855462333146	-Inf	0.159678585932143	-1.319219	10.432263	15.630885	-0.0224474425339	2600	0.383461538462
TRINITY_DN127735_c0_g1	2.66045011837985	1.02023866235648	5.42854392253639	5.37065410774906	-0.274524	3.467356	3.756574	-0.0664910677544	961	0.649323621228
TRINITY_DN158929_c11_g1	5.35284419937505	5.174376859563	4.82875086036283	4.76904570127896	-0.415722	30.914747	34.450550	-0.0263700631133	12642	0.522781205505
TRINITY_DN121598_c0_g1	2.27203679214858	4.35258461818264	1.73747614858501	1.6483096781614	-1.737546	22.207446	38.831482	-0.0313345014849	4164	0.437079731028
TRINITY_DN153512_c2_g1	1.75059407563853	1.90182727620237	2.66077725125395	2.22769243556521	-1.851873	2.373692	4.794862	-0.0408177304288	1639	0.402074435631
TRINITY_DN154069_c4_g2	4.14387616306806	3.16554678999619	2.53571714678195	2.05713385504144	0.138247	4.902904	4.724531	0.0457048945361	2031	0.45839487937
TRINITY_DN149114_c3_g1	3.30974184184699	3.3725010334143	3.08422801438792	3.16553130897786	-1.804837	23.264585	41.856152	-0.00811462654075	5827	0.482752702935
TRINITY_DN149108_c1_g1	5.66397168243976	4.27146572980321	-0.104450411301923	-Inf	-1.006754	9.283708	12.481553	-0.0198661644683	2332	0.421097770154
TRINITY_DN158264_c3_g1	3.50274248330349	4.23552385370786	4.06971101095133	4.3099319568112	-1.392913	19.220979	29.342622	0.0515424278486	5041	0.479468359452
TRINITY_DN152771_c2_g1	0.704808139580557	1.1395043989246	0.733480537103362	0.714690258873238	-0.728839	0.037721	0.104779	0.0	252	0.361111111111
TRINITY_DN127099_c6_g1	4.27463927642764	3.77981299335025	4.85991651759167	5.05115906091782	-1.021971	8.816526	11.924513	0.00130481575213	2137	0.435189518016
TRINITY_DN153305_c1_g1	3.27715821419485	3.21179349621995	4.33222591669846	3.85068033511272	-1.528749	11.631589	18.849735	0.0132889508503	6358	0.406888958792
TRINITY_DN153931_c2_g1	-Inf	0.489820632240261	-1.2241348031016	-Inf	-1.051392	1.326032	1.970019	0.0417184456766	281	0.370106761566
TRINITY_DN145945_c2_g1	3.89384936817029	5.81464822676953	4.19053651023669	4.25896732684474	-1.880769	10.508770	19.841479	-0.0321811877063	4552	0.431898066784
TRINITY_DN133171_c0_g4	4.70923188667465	6.07218976228304	4.70504987294771	4.66115471677636	-1.747517	13.317030	23.568112	-0.0363538625229	5524	0.560825488776
TRINITY_DN156571_c1_g1	5.26789379641091	5.1596922645998	4.74531690140814	4.57931818121002	-0.483995	26.396430	29.989296	-0.0479180058619	4636	0.461173425367
TRINITY_DN155015_c0_g1	4.37113102072484	4.14725017711961	4.32139492491713	4.51321037107786	-1.191409	6.495979	9.384308	-0.0558510179325	2061	0.446385249879
TRINITY_DN159116_c1_g1	4.32546981469712	3.4208350620716	3.74774357478931	3.62691941749586	-1.580649	4.451184	7.596195	-0.00348628438698	3459	0.436253252385
TRINITY_DN152744_c2_g1	3.86460036940803	3.80944225281165	3.33927863069653	3.23692820293881	-0.302983	18.493565	20.009357	-0.0304386533766	4826	0.580605055947
TRINITY_DN121849_c4_g1	3.43574635221718	1.553315800241	3.81676873293425	3.90163876913381	-1.286938	3.010362	4.646216	-0.0384688477674	1048	0.544847328244
TRINITY_DN135436_c3_g2	4.13741528681361	1.82020913054393	6.53240141534781	6.77660829641297	0.620524	6.413264	5.495870	-0.0108461183684	724	0.562154696133
TRINITY_DN146661_c1_g1	1.68162854280742	0.541334962426084	4.87610418925066	4.79952534609647	-1.524637	0.403070	0.932973	-0.0572413767832	751	0.585885486019
TRINITY_DN145098_c0_g1	2.14781263141439	1.35389840612252	3.87496793074242	3.92725566835093	-0.511517	18.446962	21.147209	-0.0375590065141	4392	0.617714025501
TRINITY_DN122103_c2_g2	0.537922279634091	-0.438801278960091	3.0448410244657	3.67629127866003	-0.839127	6.049564	7.750697	-0.0366038295608	1553	0.587894397939
TRINITY_DN136658_c2_g4	4.59659099252506	5.28288691986542	4.59893628394544	4.69092287678105	0.078264	0.682984	0.661536	-0.0786008164764	1261	0.472640761301
TRINITY_DN143309_c0_g1	1.71013226739022	2.07869352036412	3.19780362485072	2.78684706546776	-1.564518	6.660439	11.108410	0.0268937101657	2844	0.509845288326
TRINITY_DN158051_c1_g1	2.7136517498276	4.29253776211686	2.12611744414826	2.37029721498225	-1.810172	55.744795	99.841283	-0.00977180185433	12887	0.539613564057
TRINITY_DN152465_c6_g1	3.85772744000144	2.70792908285243	3.81638656897947	3.37830214485714	-2.075411	4.860144	10.407210	-0.00280806266023	2593	0.417277284998
TRINITY_DN146114_c0_g1	4.18848365896597	2.36883731105324	2.99280936775821	3.0012861453907	-0.996217	5.446602	7.375239	-0.00704482158285	3326	0.405592303067
TRINITY_DN134352_c1_g1	3.37792044516108	2.99155331627277	3.95364125257759	3.99012556402143	-1.714766	2.417680	4.562142	-0.0106696827241	2168	0.429889298893
TRINITY_DN150304_c2_g1	6.42151534445797	3.77988487381768	5.75919016563341	5.84667578962011	-0.087830	7.211062	7.381225	-0.0770315071656	2213	0.429733393583
TRINITY_DN127156_c2_g3	2.45638301225971	0.830086217630016	0.875752250842191	0.335145711371612	-1.761426	3.805835	7.096425	0.15366121451	1381	0.57132512672
TRINITY_DN156803_c1_g1	5.0561622397457	4.87657169855356	3.74690160234275	3.5159774443144	-1.244255	22.699645	32.777483	0.184108688565	10076	0.447002778881
TRINITY_DN140740_c1_g1	3.66909818564498	5.1841238440004	3.347816265203	2.96677405141898	-0.204379	6.486622	6.856499	-0.0703240936542	3300	0.407272727273
TRINITY_DN143838_c1_g1	3.29700233634553	4.75503847198108	3.82295082426499	3.68436478688644	-0.731212	1.034949	1.372562	-0.0518088985577	318	0.657232704403
TRINITY_DN151734_c3_g1	3.27238803333234	1.87693128504209	2.54674609255112	2.84863291374099	-0.101400	13.085795	13.431254	0.0105186699555	2505	0.530139720559
TRINITY_DN148847_c0_g2	2.93818638846261	3.54912511551939	3.40118969807076	2.99741971477422	-0.433847	14.108635	15.840338	-0.0569558685554	4836	0.423076923077
TRINITY_DN157581_c5_g1	0.41730481352897	-0.80970052134391	0.226370460582011	0.711211663125724	-1.452884	0.216443	0.582202	0.0116372854015	312	0.554487179487
TRINITY_DN157257_c1_g1	4.08219966698527	5.52053314257757	2.64073154014503	2.30492046197327	-0.551378	28.609035	33.120820	0.103561601652	10069	0.403615056113
TRINITY_DN154927_c2_g2	4.96503977939034	5.26960718103962	5.22419630795308	5.407122078181	-2.051872	41.298227	82.809179	-0.0256990687171	12140	0.430642504119
TRINITY_DN156949_c3_g1	4.4715266225905	4.69661797390567	3.91197826733903	3.42262211511479	-0.679306	5.508357	6.714222	-0.0177498824995	2835	0.473721340388
TRINITY_DN122666_c1_g2	2.94316836963458	-Inf	-Inf	-Inf	-1.730254	5.429382	9.797847	-0.0518355829579	1176	0.43537414966
TRINITY_DN154512_c3_g1	5.10269932623497	4.30224275044642	3.35543213557409	3.1937106025224	-0.498186	4.137648	4.788171	-0.0663673671689	1512	0.565476190476
TRINITY_DN133376_c1_g3	3.51742524693289	4.42036607123528	2.83928865196582	2.77241573357892	0.249254	4.314175	4.034610	-0.047640921284	2149	0.50395532806
TRINITY_DN152040_c4_g1	1.36197661022254	1.51675805538404	4.88202003437294	4.66952643626741	0.233318	5.297769	4.982065	0.162360704803	2052	0.391812865497
TRINITY_DN144689_c0_g1	5.55345824135546	3.04990063740655	1.99197385795954	2.24998204250319	-2.043159	57.423820	114.415994	-0.00636239527771	12127	0.556856600973
TRINITY_DN133288_c2_g1	5.57080258421978	4.16267251488886	5.76280107380261	5.69411682948004	-0.156008	1.950266	2.048896	-0.0467798856154	980	0.523469387755
TRINITY_DN140954_c7_g1	-1.00597401528972	3.00107534539034	-Inf	0.845624307436882	-2.271716	3.722002	9.038389	0.0439974161886	1315	0.565779467681
TRINITY_DN155969_c1_g1	4.78844060585328	5.29913246427395	4.13712449008931	4.05246674766652	-1.136009	18.890910	26.310371	0.0678047269093	8258	0.435093242916
TRINITY_DN147603_c6_g1	2.89000677592798	3.7577986550713	3.31043986498843	3.2200869185226	-1.349396	1.988718	3.238947	-0.0478117082204	755	0.630463576159
TRINITY_DN145256_c2_g1	1.36406022708608	3.08123483552845	1.07047850654007	0.980928920926698	-0.648342	1.852930	2.303981	-0.0303686441455	747	0.424364123159
TRINITY_DN142287_c1_g1	3.78281823187999	1.53353791452711	1.09543613204951	0.514836964084331	-1.989275	3.850110	8.006734	-0.0332317936321	2210	0.409502262443
TRINITY_DN152840_c1_g1	0.228348706080144	1.13441130681698	1.29010832373035	1.955692679935	-1.293161	1.771030	2.843168	-0.0508776234469	1090	0.474311926606
TRINITY_DN138976_c1_g1	-Inf	2.67982051812838	-Inf	-Inf	-2.168950	8.076413	17.726124	0.0438596491228	1612	0.514888337469
TRINITY_DN139942_c3_g6	-Inf	0.43305015718234	-Inf	-Inf	-1.735092	2.222960	4.268194	0.0218201170836	619	0.534733441034
TRINITY_DN148150_c0_g1	2.14790376004403	1.89222057299781	2.08889592817137	1.94767768851032	0.140067	0.595499	0.561081	-0.084820556961	606	0.402640264026
TRINITY_DN142772_c2_g1	5.42578523766247	6.73355556758604	5.27120275581408	5.27272534129858	-0.877848	9.008239	11.611137	-0.0656715626735	6058	0.529547705513
TRINITY_DN149946_c2_g1	4.39411071046163	5.42882881176122	5.54839781895644	5.35215770551041	-1.357567	7.436711	11.388705	-0.0203610147634	4694	0.466979122284
TRINITY_DN155523_c2_g2	2.40931619433377	1.84159064087714	0.560076600529888	0.141287243070665	-0.488440	5.485665	6.303936	0.0250506650555	935	0.557219251337
TRINITY_DN123372_c1_g1	4.39488948824575	2.24990524743057	3.04580356679049	3.10697602643143	-0.970782	7.109942	9.487816	0.197241894754	2988	0.625836680054
TRINITY_DN140667_c2_g1	2.92817507374879	-Inf	-Inf	-Inf	-2.244652	8.330530	19.023502	-0.00389875718443	2114	0.568590350047
TRINITY_DN156545_c5_g1	3.95861803088336	3.71642589485952	3.35961959718529	3.06733745391815	-1.063377	0.179014	0.384686	0.0721370814724	862	0.4686774942
TRINITY_DN124842_c2_g1	2.02644565943983	1.96957589416304	1.53382373089013	1.32340017931669	-1.216227	8.278912	11.999929	0.0340055980775	2237	0.439427805096
TRINITY_DN123160_c2_g1	0.537095303496867	2.44289261429908	-0.0607125711089568	-0.839730095504361	-1.483677	3.056986	5.111368	0.066446309095	958	0.590814196242
TRINITY_DN158658_c2_g1	3.22194892748654	3.81163409169195	4.82667497942417	5.02662883658921	-1.073506	45.429141	61.635886	-0.0328266019325	10786	0.484609679214
TRINITY_DN125748_c2_g3	0.156329019602093	4.36359021347408	-0.431972169182082	-0.377631975131064	-1.726843	4.069214	7.439160	0.0552251953766	1388	0.53386167147
TRINITY_DN154853_c7_g1	1.92708712584935	1.58618434304379	2.74249954630217	3.08279503274389	-1.074542	13.028420	17.838339	0.00104631568679	3289	0.620249315901
TRINITY_DN135603_c0_g1	0.426608816655948	2.90880147598377	0.5129145521809	0.437843401275581	-1.704552	12.245594	21.311808	0.00158025013429	3196	0.658010012516
TRINITY_DN149909_c5_g1	4.60941999503527	4.22948796132737	4.67028514199843	4.61221746240096	-1.826854	27.671361	50.174509	0.01076221347	7650	0.435424836601
TRINITY_DN144029_c3_g1	1.06794144120242	3.72187797594809	1.4110333871349	1.3401096132733	-1.993786	8.246873	16.546847	0.00777750476699	2859	0.468345575376
TRINITY_DN156727_c2_g1	5.63649989990243	5.70351227925282	4.53982969926675	4.26457615061699	-0.526467	6.294950	7.305201	-0.0249552424613	3920	0.404846938776
TRINITY_DN128134_c0_g1	2.52362321417577	1.09943480754608	3.09036835790174	3.22166178524301	-0.205761	1.964561	2.097119	-0.05954755379	1016	0.415354330709
TRINITY_DN150007_c6_g1	2.99058055243955	2.85934787922384	3.4235925983644	3.43048686502935	-0.425854	1.544100	1.785218	0.0160293813695	1529	0.395683453237
TRINITY_DN144908_c1_g2	3.10657548368117	4.01435030629859	3.04384518490231	2.92515538145878	-1.393396	1.262887	2.194276	-0.0341656760509	1217	0.616269515201
TRINITY_DN156140_c2_g2	2.42382865624025	3.43076089132481	2.75500651725986	3.04216403337449	-1.463020	3.642704	5.977276	0.0862481381594	1469	0.368958475153
TRINITY_DN159645_c2_g1	6.08136793091906	4.76433477744082	6.69836900900388	6.62418775359517	0.249963	56.953210	53.662758	-0.0463047132333	17110	0.50292226768
TRINITY_DN153346_c1_g1	1.32736119766551	-Inf	-Inf	-Inf	-2.108370	1.119235	2.893318	0.0879532960775	461	0.375271149675
TRINITY_DN134914_c8_g1	1.23138483310061	-Inf	-Inf	-Inf	-1.508968	4.532217	7.498903	-0.0677818239736	1007	0.592850049652
TRINITY_DN150543_c0_g1	5.10022918573788	4.80629126517765	5.83050202744005	5.86642579055842	-1.303369	20.178993	29.791999	-0.043717716556	6429	0.438637424172
TRINITY_DN144573_c1_g1	2.87315217454616	2.8095067821985	3.07556282876015	3.32416307444811	-0.749764	1.404465	1.839126	0.136984592877	1162	0.602409638554
TRINITY_DN158320_c1_g1	4.37188502436748	4.7092239437346	4.98402574384598	4.84792908825539	-1.490334	13.413118	21.355872	0.0661378029207	7482	0.460839347768
TRINITY_DN158090_c0_g1	4.32738782160748	3.73043552904366	2.81508513646887	2.83008307041173	-1.030311	45.875442	61.361533	-0.0250366276561	9266	0.475178070365
TRINITY_DN147209_c0_g4	0.0286429400579186	0.433563768271908	0.950718490837273	1.40667599454717	-0.815423	3.822655	4.912085	-0.0255697894319	484	0.502066115702
TRINITY_DN157146_c5_g1	3.04529625612548	4.07908727827182	2.11469676733118	2.18331933992795	-0.604831	17.551625	20.675222	-0.0121851116839	4512	0.45234929078
TRINITY_DN155029_c1_g2	3.68554158135555	2.86734583331462	4.53015995580032	4.57639348802269	-0.385321	7.394388	8.219448	-0.040298191498	3153	0.365683476055
TRINITY_DN151237_c4_g1	1.47506549362862	3.81953693038896	-Inf	0.0142639010628488	-1.431221	10.283315	16.078873	-0.0196898780737	2836	0.391043723554
TRINITY_DN157778_c1_g1	1.95345302648006	5.14724847179072	2.92640976486477	2.68016921142512	-1.492849	40.836769	64.360576	-0.038131885994	7848	0.450815494393
TRINITY_DN158580_c1_g1	4.94001440869136	4.87948918290029	3.23173379625633	2.93988895250109	-0.367279	25.186933	27.710397	0.0166089256721	10045	0.431358885017
TRINITY_DN146333_c1_g1	4.32340127302734	4.25289270133064	4.62252541650512	4.62714280970273	-1.276835	4.549735	6.862312	-0.0392757841719	2886	0.473665973666
TRINITY_DN144374_c1_g1	3.66945948262741	3.59662056126907	2.3695899775688	2.19301667694186	-1.673941	18.369670	31.347108	-0.0182702100437	5085	0.406293018682
TRINITY_DN126496_c0_g2	4.19033316976632	4.10966572580024	4.27071154845463	4.08035689216538	-1.109105	0.400398	0.723229	-0.0937072727869	645	0.491472868217
TRINITY_DN159671_c3_g1	4.3776369342878	4.12785860804407	4.91190428823719	4.57809940200392	-1.764115	5.786374	10.572037	0.0867989478184	4053	0.462373550456
TRINITY_DN157959_c0_g1	4.64715904519341	4.42198449344213	4.3520041358488	4.1662685021021	-1.452535	22.215074	34.633689	0.0662045338928	5033	0.453010133121
TRINITY_DN149149_c5_g1	3.00942594461713	2.91458342979283	4.0372834345182	3.5545105946536	-0.395365	4.194032	4.701971	-0.0487965817651	1679	0.445503275759
TRINITY_DN142528_c0_g1	3.50972643786485	4.94649273019575	3.61157859059742	3.44438072316106	-1.317666	8.242544	12.402765	-0.0183106364609	3718	0.42899408284
TRINITY_DN114397_c0_g1	4.35628445160763	4.28201376046001	4.50357378853323	4.65693061494437	-1.185769	1.156791	1.846374	-0.0693804920701	1277	0.539545810493
TRINITY_DN148621_c1_g2	4.90632240923809	5.02688235804684	4.99650766198311	4.98314897939449	-1.692434	24.968014	42.781447	0.00102541363153	7495	0.403202134757
TRINITY_DN153468_c0_g1	4.92211891526674	4.91763147315108	5.15305083207134	5.16201965348275	-1.463432	6.030124	9.684715	0.204027144199	2714	0.473470891673
TRINITY_DN159216_c5_g1	6.21443326757789	4.8191755025837	6.73338674672605	6.80473284949864	-1.499982	4.154679	6.876651	-0.0203925050695	2466	0.580291970803
TRINITY_DN125262_c3_g1	2.08015433130607	2.81716228015311	2.75473927856895	2.81339655754114	0.503959	1.141578	0.962485	-0.0799374365118	650	0.621538461538
TRINITY_DN159225_c1_g1	5.55946445791543	5.71442272026597	6.02381904503496	5.96828492014615	-0.577597	12.293585	14.396736	-0.00401015302198	8386	0.388385404245
TRINITY_DN150141_c3_g1	3.40561932765269	3.76378910950857	4.13802369511515	4.10089593678702	-2.243351	1.122263	3.153775	0.00477735406776	2533	0.421239636794
TRINITY_DN135680_c2_g3	4.10980537363238	2.93459486509423	3.97112656652515	4.2840434027245	0.947072	2.304176	1.771266	0.203246726678	1162	0.398450946644
TRINITY_DN149827_c2_g1	1.34661110592002	2.58342490546066	2.08172359574412	1.55642777666199	-2.123677	5.713962	12.436225	-0.00231962796752	3053	0.449721585326
TRINITY_DN113564_c0_g1	-Inf	1.11329388681076	-Inf	-Inf	-1.444657	7.895849	12.486314	0.0210800240478	1054	0.460151802657
TRINITY_DN126857_c1_g1	4.31217899328654	1.08083435675632	1.01572719899679	0.632891192387436	-1.857840	13.724245	25.487204	0.0389996265323	3175	0.529763779528
TRINITY_DN144891_c1_g1	5.40187227519232	3.90093959172374	3.91919554776797	4.26256045580888	-1.171391	19.236903	27.116443	0.00614171229132	7025	0.392028469751
TRINITY_DN120052_c3_g1	3.43045197452077	2.47684537762815	3.17752426962716	2.35559421747013	-0.894850	0.912139	1.311262	0.200393124283	1001	0.426573426573
TRINITY_DN128836_c2_g1	2.41847425482348	3.53179646439237	-0.395507857823291	-Inf	-1.098491	2.657085	3.835655	0.0344234631164	2008	0.591135458167
TRINITY_DN155328_c3_g2	3.02207902289139	4.90303168521848	3.32557557918348	3.72396825687687	-1.976427	22.268344	43.337281	-0.0497875266906	4968	0.413244766506
TRINITY_DN142056_c1_g1	2.95596030859462	2.95296906029668	3.38907068090631	3.41236871392516	-0.579685	1.033559	1.288764	-0.0606406823077	749	0.520694259012
TRINITY_DN153701_c1_g1	2.4265648005666	5.23312343166966	2.32750970729349	2.08518853827095	-1.561900	24.709471	40.153826	-0.0121870208362	7198	0.484717977216
TRINITY_DN155494_c2_g1	1.36385016022326	2.97505419492773	0.997277252266547	0.837492613408643	-1.832248	8.846615	16.415915	0.0270114005685	3023	0.470724445915
TRINITY_DN157844_c1_g1	5.53805336390948	5.59720488109093	4.23403829447991	4.32186028614738	-0.101390	30.959843	31.755931	0.0225280396066	8562	0.44966129409
TRINITY_DN139727_c0_g3	2.64267143409126	4.4030629178698	0.817647458191216	-0.0722017311730125	-2.172912	5.993674	13.357872	0.0218675025599	3381	0.501626737652
TRINITY_DN142723_c3_g1	3.94647650985424	3.71139847127386	3.62623886567678	3.82282292890313	-1.094107	8.700725	12.065546	0.256193777167	2147	0.366092221705
TRINITY_DN132567_c2_g1	3.32710105272778	3.28446065132953	3.54348066966578	3.53033216627983	0.245753	4.489217	4.203429	-0.0180512425959	1999	0.470235117559
TRINITY_DN127502_c0_g2	3.38717896720303	2.85854474223876	3.46975342714868	3.4454305427665	-1.485871	12.860268	20.454299	-0.0449315068493	3059	0.529584831644
TRINITY_DN158332_c1_g1	4.97710968580203	4.80617718697316	5.72745950241563	5.61277952620611	0.267319	40.353675	37.859125	0.0618022538118	9447	0.41134751773
TRINITY_DN126712_c0_g1	0.996270035178079	0.179070153170265	3.49571910346418	4.06058975769413	-0.801658	6.496671	8.211690	0.000848329905537	1664	0.517427884615
TRINITY_DN110593_c0_g1	0.957512686583078	2.56222274419879	1.44725345816724	1.99855023803362	-0.953096	0.954007	1.400986	-0.0237373763897	850	0.558823529412
TRINITY_DN127452_c0_g1	0.699281346740133	-0.0948524148414747	3.01940248310622	3.29164156941033	-1.235845	7.262822	10.633998	-0.00896349537674	1804	0.582594235033
TRINITY_DN123168_c0_g2	3.15902599055856	0.484702294992699	-0.80824649476563	-Inf	-2.132051	3.394514	7.680206	0.126182519312	1446	0.424619640387
TRINITY_DN125458_c0_g1	2.27092907467996	2.34258177709125	0.600450979891445	-Inf	-1.966125	1.341412	3.091997	-0.0133143511205	976	0.55737704918
TRINITY_DN151338_c2_g1	4.91409612471865	5.23944896364848	3.12574102068237	3.11717384639894	-0.085101	3.195326	3.274925	-0.0339741247033	1273	0.41948153967
TRINITY_DN144418_c0_g1	3.02076609095029	3.22790190647969	3.42269729042144	3.57049405085766	-0.963943	14.559505	19.190555	-0.0329651048516	5182	0.577962176766
TRINITY_DN142644_c3_g1	5.07685392282883	5.13523296399381	5.28451192188965	4.91575193521318	-1.330393	1.865829	3.030114	0.00692648369179	2783	0.406755300036
TRINITY_DN157840_c8_g1	4.00126176479673	2.92391253252304	3.4565524173428	3.15853890935916	-0.549553	10.462130	12.165572	-0.0127806465499	2319	0.493316084519
TRINITY_DN146859_c1_g1	3.12024640658337	3.36804942409024	3.50857819265821	3.01094540460909	-0.601679	2.407195	2.916986	-0.00485470205947	1297	0.489591364688
TRINITY_DN157235_c1_g1	4.73066143996716	1.08045685565117	5.13339751611315	5.56307267272868	-0.996975	31.553793	41.813220	-0.0102341504966	8737	0.524894128419
TRINITY_DN159056_c3_g1	8.53559291136087	3.70717060293977	2.49123098381216	2.79348679401046	-2.211816	22.141240	48.474737	-0.0119392679231	7275	0.614982817869
TRINITY_DN156541_c2_g6	-Inf	-1.10363195338747	-Inf	-Inf	-1.418737	0.965659	1.759926	-0.0539252271123	258	0.565891472868
TRINITY_DN132711_c0_g2	3.20154086426947	0.786007039655862	-Inf	-Inf	-2.005332	3.830930	8.034775	-0.0375193937025	1225	0.402448979592
TRINITY_DN138353_c1_g1	-0.26730725439706	4.30997082174649	0.502540186039532	1.26810645300344	-2.096815	6.385617	13.630813	-0.0340171025253	1822	0.541163556531
TRINITY_DN136364_c3_g1	-Inf	1.57751350492453	-0.500157486576201	-0.0242547190977156	-1.793547	1.060938	2.312501	0.0913081197199	471	0.59872611465
TRINITY_DN153388_c2_g1	3.78716158732167	2.94965002997644	3.61941793317334	3.67490723660478	0.274815	7.482073	6.976686	0.0398606915184	1679	0.351995235259
TRINITY_DN156548_c0_g1	0.189169222738245	2.77726542847584	0.629284938057361	0.469042149113673	-0.840830	0.763794	1.090943	0.010207874786	255	0.694117647059
TRINITY_DN139465_c6_g1	3.75032937385683	4.02224734597683	3.95091381052515	3.88030088420617	-1.342590	6.019018	9.220383	0.031268495169	2362	0.414055884843
TRINITY_DN152664_c3_g1	1.72752088053765	0.00301401891695278	3.37946316940953	3.36083055740172	-1.296804	0.130400	0.378885	7.91593279373e-05	364	0.521978021978
TRINITY_DN159401_c1_g1	3.92747736528734	4.54573961576678	3.56939079461816	3.43535831559713	0.478953	1.500474	1.289522	-0.0666579157853	2567	0.544215037008
TRINITY_DN150821_c0_g2	4.73288519934032	4.41654120002905	5.23663051017175	5.23897735819075	-0.823061	16.170402	20.357622	-0.032345580895	6075	0.360329218107
TRINITY_DN154839_c1_g1	2.03730322838071	1.53350253719517	2.76182317781633	3.35842535853034	-1.465674	8.568545	13.634112	-0.0112657702312	2053	0.484169508037
TRINITY_DN144352_c3_g2	-0.822715868914892	6.18062960053791	-0.646060451522365	0.428415009360849	-1.520879	5.045068	8.349806	-0.00548538484184	891	0.491582491582
TRINITY_DN144352_c3_g3	-0.786251557556101	1.66326581516767	0.882533173443154	1.26995966684385	-1.188479	1.232413	1.956286	-0.0838422116798	806	0.454094292804
TRINITY_DN137493_c1_g3	4.18755261680349	4.10917612794791	4.71547504849183	4.93064154730814	-0.055350	1.939850	1.973805	-0.0268126332867	926	0.429805615551
TRINITY_DN142924_c0_g1	3.7999999011402	4.79291426989876	4.33289456645362	4.24460465691592	-1.440954	12.884700	20.138940	0.033596255746	6113	0.480942254212
TRINITY_DN135983_c1_g2	2.3462641318311	2.99764894094575	-Inf	-Inf	-1.489863	2.526623	4.291160	-0.0345298752303	1863	0.461621041331
TRINITY_DN126318_c3_g4	2.89970749462633	2.59560435905307	2.05482058410252	2.06252290931111	-0.088264	6.681632	6.841037	-0.00523793273263	1782	0.368686868687
TRINITY_DN157004_c3_g1	4.70799922752393	4.54543887386209	5.59435501284721	5.86931295659392	-1.189174	23.102117	32.716130	-0.034210173195	7540	0.45
TRINITY_DN154135_c0_g1	1.6334922571691	2.45090211376297	2.47750321981625	2.79417659404645	-0.565144	1.516507	1.844966	-0.0452856870858	1316	0.446048632219
TRINITY_DN130775_c5_g2	3.99856153746602	4.41077656183692	4.18558403914473	4.10371123090256	-1.368480	2.987117	4.766973	-0.0135243391176	1854	0.468716289105
TRINITY_DN159582_c1_g1	-Inf	1.40839708351476	4.01866838384996	5.17143040387861	-0.956267	29.793195	38.975775	-0.00914108821629	3486	0.527825588067
TRINITY_DN139242_c1_g1	3.25610860652781	3.15353563419258	4.41295654694615	4.55513588903365	-0.190096	7.402198	7.789362	0.0217119027655	2442	0.364864864865
TRINITY_DN152154_c1_g1	1.71622006185502	2.14714173500776	1.64766458969236	1.31344031339336	0.346822	7.700824	7.056298	-0.0482503384865	980	0.525510204082
TRINITY_DN144277_c1_g1	3.15263984969608	1.17443433896021	0.031694520810355	-0.0986359028691189	-1.804573	10.732885	19.567612	-0.0132609139059	2811	0.524368552117
TRINITY_DN147300_c2_g2	4.07928745104527	4.23051012498186	3.55266758163561	3.4018501609212	-1.467335	1.874198	3.230738	0.0228603066582	2484	0.484299516908
TRINITY_DN152669_c4_g1	1.50211562899185	2.8956471003995	-Inf	-Inf	-1.819216	0.523525	1.355595	0.0002920317063	629	0.513513513514
TRINITY_DN150991_c4_g1	5.78018232682949	4.70957996750319	6.17514753380952	6.08964407178926	-1.778369	3.237506	6.150171	0.280680247075	3619	0.455374412821
TRINITY_DN152435_c0_g1	-0.163548495714026	-0.678290961283198	0.415262782350182	0.367641157096197	-0.266947	1.165127	1.282200	-0.0322492477762	282	0.652482269504
TRINITY_DN126366_c3_g1	3.55421417193101	3.75699752806343	4.06000370516298	4.29114955471992	-1.108631	1.935189	2.858539	-0.0396147773277	2014	0.553624627607
TRINITY_DN145555_c5_g1	0.733700232211899	1.71436033567874	-Inf	-Inf	-1.730851	2.909372	5.448163	0.104046749196	1086	0.411602209945
TRINITY_DN159386_c0_g2	3.57190209481757	3.14522240233392	5.87055757854593	5.77427949158756	-0.220728	21.665514	22.925946	-0.0664304641292	9191	0.489827004678
TRINITY_DN155569_c1_g2	2.65532948648945	0.558144422425995	2.92419862246452	2.8899735475054	0.507205	4.646523	4.072887	-0.0527685931866	619	0.647819063005
TRINITY_DN131131_c0_g1	1.78849021799636	1.82427250190584	3.1774320064728	3.28628853942121	-2.018507	0.547208	1.591539	0.0	843	0.510083036773
TRINITY_DN150201_c7_g1	-Inf	2.51084358167636	-Inf	-Inf	-2.140269	4.224023	9.443386	0.0327616534741	1204	0.528239202658
TRINITY_DN150057_c1_g1	2.32081039186311	2.12985910437596	1.08830829773466	0.593577882752043	0.060580	1.587516	1.556708	-0.0673557874915	778	0.402313624679
TRINITY_DN145978_c5_g1	2.15010609977177	3.2080857369032	1.70446655625222	1.65087574547002	-2.234217	4.094649	9.661499	0.0317971290328	3107	0.518184744126
TRINITY_DN143524_c2_g3	4.35230379644615	4.0499196232404	4.1109877872431	3.93637112683958	-0.439972	1.959740	2.261146	-0.0668101002799	1912	0.385460251046
TRINITY_DN135265_c2_g1	4.47303379278452	5.40897005108435	5.28791952127124	5.63106402834845	-1.266448	8.413072	12.415501	-0.0432649070056	3691	0.67623950149
TRINITY_DN123202_c1_g1	4.07196889799029	5.12730831820626	1.81564934967926	1.41902732323945	-0.947326	1.719681	2.401704	-0.017736357999	1253	0.464485235435
TRINITY_DN157775_c6_g1	3.7223811429526	3.17842999777555	3.67051068681893	3.45877081964617	-1.806205	4.046634	7.675085	-0.0269068226696	2339	0.367678495083
TRINITY_DN134264_c0_g1	5.55470322303389	2.14402108640174	3.96030861908419	4.4557900360797	-1.009397	8.932546	12.027539	0.0592627994909	3057	0.613673536147
TRINITY_DN158730_c1_g1	3.83337723043751	5.08445354066808	4.14261896708383	3.99719830964225	-0.465643	2.269282	2.630943	0.0924111783771	3362	0.4250446163
TRINITY_DN158633_c0_g1	1.70859495896275	1.90994257759417	1.71617484623188	1.57654095146203	-0.221057	0.632010	0.694614	-0.0468627229648	263	0.45247148289
TRINITY_DN155098_c0_g1	4.01385276234706	3.75825527250191	4.71240186183726	5.03290322708237	-0.764957	7.509550	9.359405	0.056075478596	2115	0.695508274232
TRINITY_DN145264_c0_g1	1.8118117617407	-0.615099661318067	3.76331978704815	2.70574550477668	-1.744078	24.365576	42.679439	-0.011703924186	4832	0.41576986755
TRINITY_DN133213_c0_g1	2.28420733059546	3.50900206094742	3.74490445240052	3.37927081269562	-1.200846	0.122041	0.335819	0.000183789744532	827	0.377267230955
TRINITY_DN136131_c1_g2	3.72840718738877	3.71440849983871	3.48341703998174	3.39725197963806	-1.633378	13.501762	22.765219	0.113641871731	3896	0.449178644764
TRINITY_DN155005_c2_g1	3.30282623619387	2.95604457837076	3.6881226867297	3.75873988063517	-0.818358	2.505344	3.269758	0.122400800482	1088	0.521139705882
TRINITY_DN154110_c1_g1	5.01141763224534	4.00782141027181	2.7842843753135	2.06192224519936	-1.214418	8.465322	12.256420	-0.0296348539219	3088	0.408678756477
TRINITY_DN133684_c3_g1	0.291105645351028	2.65832603412413	1.25525337855692	1.44588054809668	-0.649246	4.854326	5.874009	0.0484517196619	1068	0.562734082397
TRINITY_DN152016_c4_g1	4.79781306600778	3.58616793949554	4.67592433770107	4.73006530084535	-1.682396	2.182542	4.093966	-0.0153768622807	2343	0.401621852326
TRINITY_DN148068_c3_g3	3.75832256996093	3.72803766451163	3.83416700748798	3.68164802111773	-1.181428	0.921809	1.508064	-0.0615815255423	1348	0.605341246291
TRINITY_DN147941_c1_g4	0.816721067250246	-0.103293036977934	-0.21224971144846	-0.40801890126339	-2.206189	2.172903	5.363232	0.0543823499502	720	0.429166666667
TRINITY_DN131667_c2_g2	2.26516021646841	1.18653513091073	2.4581076890775	2.23116215277093	-0.428868	2.401297	2.746653	-0.00181562014322	969	0.576883384933
TRINITY_DN152533_c2_g3	4.80453533009732	4.81108693838372	4.47597060266382	4.57257108339106	-1.114183	19.881599	27.472536	-0.0389227877971	4449	0.460103394021
TRINITY_DN124806_c3_g1	0.250425922418711	0.205140291230564	0.827817680189107	0.882814899322583	-1.245214	2.914763	4.432597	0.00465766533591	640	0.6546875
TRINITY_DN136693_c2_g1	1.40023586295374	4.70015474774857	3.48652439289046	4.06820888367997	-1.038022	6.179256	8.463463	-0.0079814469403	2801	0.691538736166
TRINITY_DN147920_c1_g3	5.32799291097282	5.12162084150634	4.70865595424568	4.51372362124087	0.313878	4.521521	4.159855	-0.0221813171738	2658	0.421745673439
TRINITY_DN144686_c3_g3	3.41261590265251	3.46308203627138	3.69083041056642	3.79833172090537	-0.798226	6.919218	8.726838	0.074289674453	3088	0.478950777202
TRINITY_DN139811_c6_g1	4.01026471545757	3.48291382132785	4.69235481483509	4.93394481886914	-1.823500	0.342520	1.016470	0.0	1092	0.423076923077
TRINITY_DN137369_c1_g1	2.5767014632564	2.31072931671648	2.92989402645941	3.06569443168246	-1.153880	8.114995	11.507249	-0.0104203505353	2279	0.41290039491
TRINITY_DN155356_c2_g1	3.56991518140754	2.79469302872291	4.06853510713815	4.05638131074232	0.437983	1.352316	1.172613	-0.0394713277968	565	0.43185840708
TRINITY_DN147629_c1_g3	2.44741835029971	1.3278764441062	2.21791526371852	2.54136242612138	-2.185179	5.362453	12.102217	-0.0338992717171	1755	0.464387464387
TRINITY_DN151309_c4_g3	4.67924010774943	5.49094979711673	6.24997453790881	6.16214780185289	-1.081059	10.610291	14.599969	-0.010472962034	6810	0.43597650514
TRINITY_DN144427_c0_g6	-0.152735051459971	2.98317139618694	-Inf	-Inf	-2.184314	10.621670	23.285108	0.0616895655879	3189	0.601756036375
TRINITY_DN140139_c4_g1	4.19880219579216	4.10378502226168	4.85098454822623	5.06994426351333	-1.356236	3.924070	6.142979	-0.0624045184133	2131	0.602064758329
TRINITY_DN145557_c2_g2	4.86589437746004	4.98462602956845	4.40205182172286	4.24356637967592	-1.014610	3.538170	4.887675	0.0433366093156	1823	0.500274273176
TRINITY_DN122153_c0_g1	4.32565474266157	3.34314744267275	3.338571324997	3.01869250264728	-0.609732	2.493423	3.026481	0.122860512625	944	0.5
TRINITY_DN118590_c0_g1	0.335072187684409	1.78204307067553	-0.0842691782402335	-0.399887207235151	-1.006185	0.242651	0.460359	-0.0958579605459	265	0.479245283019
TRINITY_DN156755_c2_g1	1.78834194557597	2.40689651921364	0.873619414342428	-Inf	-1.967816	0.675596	1.794219	-1.05172377527e-05	873	0.461626575029
TRINITY_DN133821_c4_g1	3.36630740559745	5.66938918245927	3.26702522439421	3.12625224654487	-2.125603	4.971046	10.913706	0.0550247391866	2538	0.40780141844
TRINITY_DN144347_c1_g1	3.57963041395672	3.03343674854871	3.12250803367674	2.66813812855525	-0.914798	2.080715	2.837991	0.0200320761872	1399	0.429592566119
TRINITY_DN156313_c4_g1	3.96159233600992	3.74929064559691	3.94361916882181	3.69746163768942	-0.345150	11.069565	12.137031	-0.0643459301839	3966	0.455118507312
TRINITY_DN155674_c0_g1	5.16026191896062	5.32329276477095	5.36771428935173	5.61783656360538	-0.946331	15.951911	20.888002	-0.0327880481084	3785	0.418494055482
TRINITY_DN132845_c3_g3	3.77667271306624	3.93747750442261	3.67804356942051	3.56383744926387	-1.536411	5.922745	9.804162	0.00773560095257	3449	0.461583067556
TRINITY_DN132997_c4_g1	2.24554449635323	2.69727809525936	2.98954802806897	2.84554153732369	-0.771454	5.780708	7.250877	-0.0258334746704	2623	0.488372093023
TRINITY_DN152202_c0_g1	4.41448869097772	6.06183665193455	4.14596944978497	4.2034777132734	0.324283	4.515192	4.142883	0.21115795852	2042	0.399118511263
TRINITY_DN152202_c0_g2	5.01952878643154	4.19337516970396	3.44987313406359	3.19738250647202	-0.434810	5.659075	6.397393	0.150926645803	3849	0.600415692388
TRINITY_DN159199_c4_g2	3.40619048158173	2.72615171799795	3.70604637052473	3.78170041650664	-0.865975	2.631013	3.485856	-0.0392792553472	857	0.627771295216
TRINITY_DN136567_c1_g2	2.15305677715453	3.03034670638819	1.49359722584215	1.47179952103117	-0.198694	5.607837	5.922233	0.0293269214402	1666	0.411764705882
TRINITY_DN150038_c1_g1	3.17335118242949	2.93795274237566	4.42875354182819	4.27241662454955	0.384367	3.521055	3.171325	0.0105442280227	1977	0.449671219019
TRINITY_DN151806_c0_g1	3.23823128446422	2.76114020533357	4.35950515402649	4.61201952217596	0.292310	3.914024	3.616131	-0.0660467654385	2107	0.564784053156
TRINITY_DN153405_c2_g1	4.03212990004435	3.57654673715092	2.65935591860479	2.26437282007405	-1.370343	5.273889	8.202438	-0.00067532950863	2713	0.458901584961
TRINITY_DN159170_c5_g1	4.69344893709653	4.18657188801333	5.08747955162591	5.18822500358169	-0.016030	43.616344	43.788985	0.0914928608071	10256	0.391673166927
TRINITY_DN152864_c0_g3	6.09011043923185	6.52155839453242	5.83563744532159	5.82779088317358	-0.357236	3.878124	4.302184	0.0264389733823	1555	0.488102893891
TRINITY_DN157885_c0_g1	2.58684211365338	2.54027240136701	2.35381527034937	3.32661443822726	-1.404022	9.906085	15.339684	0.0322919188063	4078	0.435507601766
TRINITY_DN150446_c3_g1	4.42612843512948	3.85090051171168	3.89764691589759	3.51675995546087	-1.211731	1.009580	1.656340	-0.010565468867	2424	0.4550330033
TRINITY_DN158131_c0_g2	4.13900625262072	5.73661002504447	3.79038175043594	3.6697448279488	-0.168423	33.007909	34.439945	0.0443673033118	9141	0.497976151406
TRINITY_DN151776_c1_g1	4.85080524514841	4.86186792538926	3.93794117726462	3.36416644508633	-1.747504	7.364430	13.234594	0.0215466082352	3114	0.473346178548
TRINITY_DN157559_c1_g2	1.14609572911734	2.02707336103868	1.87890710916703	2.06042119306767	-0.794027	0.041991	0.120939	0.0	405	0.427160493827
TRINITY_DN155914_c3_g1	2.93757085057389	2.92586287097617	-Inf	-0.377631975131064	-1.057113	1.444810	2.136111	-0.0200647253729	940	0.575531914894
TRINITY_DN154757_c2_g1	4.28044186501748	3.76566408213235	4.03401237577212	4.26107175286859	-0.189098	3.092884	3.269505	-0.000273945503005	3067	0.672970329312
TRINITY_DN159663_c3_g2	4.71452710169176	6.38991267534789	4.61246055455149	4.26623028730752	-0.818248	9.979241	12.602298	0.0517320941099	3338	0.50958657879
TRINITY_DN138416_c4_g2	3.59371570190723	0.989209474671491	1.65959429686104	0.904120461240897	-1.479724	4.776821	7.791181	-0.0307634653538	1360	0.6125
TRINITY_DN154910_c2_g1	4.291822089356	4.81129876176468	3.33463752695341	3.01914841965741	-1.678747	12.568530	21.625030	-0.00295358732768	3525	0.524255319149
TRINITY_DN136097_c3_g3	2.20380345107791	2.86175590339251	2.33301965337469	2.29266151595357	-1.054034	2.535638	3.607599	0.109010100803	1325	0.436226415094
TRINITY_DN156232_c2_g1	4.64201749584071	3.07467251867153	4.31976865306697	4.31484181494838	0.478789	4.625387	4.082735	0.168236449333	1430	0.541958041958
TRINITY_DN157648_c4_g1	0.204107401258563	0.343662445152872	1.64115995135125	1.40088346553795	-0.450485	0.753198	0.906615	-0.0148696796029	384	0.5625
TRINITY_DN155987_c1_g1	-0.92488099366809	4.13965728190025	-Inf	-Inf	-1.054814	5.928478	8.175910	0.0188745116591	711	0.663853727145
TRINITY_DN155418_c10_g1	4.70002585497971	4.55810554200115	5.12309094315942	4.97465733270145	-1.726789	6.124917	10.980669	0.00190205414958	2458	0.377949552482
TRINITY_DN157687_c0_g1	5.83505248524592	5.18595004002489	5.95275987275918	5.71204294066271	0.045575	7.147701	7.062932	-0.0139030276896	3392	0.539504716981
TRINITY_DN153682_c5_g1	3.88047936620509	3.16830575120976	1.55215606515006	1.45268421385006	-1.964158	0.788594	2.012512	0.00012685525815	983	0.589013224822
TRINITY_DN143549_c3_g1	4.24754203162119	3.5089547771153	4.36589077670303	4.25570202200983	-0.234802	2.306981	2.480618	0.0467858932554	1401	0.548893647395
TRINITY_DN137037_c1_g1	1.44660455287128	2.52688493493175	4.39147279945796	4.33079623718815	-1.633134	5.444603	9.416623	-0.00100545070051	3065	0.574877650897
TRINITY_DN151002_c1_g1	2.00770268879229	4.54965855375677	1.08241081535168	1.92973583360736	-0.904786	5.468976	7.176973	0.160144047304	2153	0.404087320019
TRINITY_DN140720_c3_g1	4.22843896029881	3.75274089574295	4.46863089814056	4.5476211386502	-1.550376	2.749480	4.765267	-0.0471118540995	2241	0.555555555556
TRINITY_DN157979_c0_g1	4.64891504676437	4.74024728306015	3.69692894932483	3.31843803886171	-1.129154	4.593710	6.554121	0.0161882859355	3957	0.503411675512
TRINITY_DN127656_c2_g1	3.63471205854379	3.78894067784955	2.81987108885048	2.50318447311891	-0.124200	3.628339	3.759269	-0.0609145776712	3124	0.516325224072
TRINITY_DN156791_c2_g2	5.30121986129048	4.58617037562594	5.02483063610895	5.05385302086635	0.317681	11.716910	10.834838	-0.00386093208484	4354	0.5840606339
TRINITY_DN124281_c2_g2	1.12891124119815	2.51304229685114	5.24434492390897	5.61554411863414	-1.690455	2.615017	4.846426	-0.0545596560608	2563	0.571205618416
TRINITY_DN149859_c6_g1	4.32751243205515	3.77618859316531	4.18867262693403	4.08255936582358	-0.326221	13.251480	14.442982	0.0804205926399	4723	0.414990472158
TRINITY_DN141804_c2_g1	0.716006502614378	2.69474786406966	3.77137860623815	3.68807054409316	-0.549875	4.150319	4.880766	-0.0423508262174	1595	0.684639498433
TRINITY_DN140199_c2_g1	1.67766059382463	5.21330667237658	0.680164157021024	0.749027343962254	-1.081409	8.523622	11.772444	0.196265940625	1790	0.406145251397
TRINITY_DN143473_c2_g1	4.51908360207274	4.51997123565531	4.26117776514886	4.27899357076343	-1.081069	2.689345	3.854108	-0.00910856532405	1898	0.597471022129
TRINITY_DN157555_c2_g2	-1.7535079389464	1.19959523449249	-Inf	-Inf	-1.876335	2.265819	4.654804	0.0272271169848	556	0.462230215827
TRINITY_DN156461_c0_g1	3.45694788618353	2.50380233533145	4.52544634376355	4.56431125838845	-1.091655	24.342085	33.330277	-0.0393334382556	7362	0.604047813094
TRINITY_DN152942_c3_g2	3.51124020203051	2.22176381407547	3.60696345964361	4.06523891763696	-0.807160	10.610485	13.343140	0.0327231071061	3024	0.446428571429
TRINITY_DN156079_c0_g5	2.48247116833175	3.17978129074173	2.00599373469202	1.27568582781824	-1.366313	0.663551	1.252234	-0.0741580146873	1117	0.480752014324
TRINITY_DN156913_c2_g1	4.25443887225826	3.26914213864932	3.22034026154842	2.81452750544499	-0.431289	4.572750	5.176822	0.0277750104605	3459	0.461115929459
TRINITY_DN154602_c2_g2	3.76934199853001	4.07251650932225	3.33060948896197	3.06934796166611	-1.811569	20.962892	37.874958	-0.0387644192854	6368	0.473461055276
TRINITY_DN138110_c2_g1	2.04513495206957	-Inf	-Inf	-Inf	-2.156367	1.589049	3.977514	-0.0308997293551	1217	0.466721446179
TRINITY_DN149311_c2_g1	3.67031884553294	3.34738976694252	4.06518630992841	4.19955855324979	0.052317	1.593912	1.567167	0.0609661166989	877	0.405929304447
TRINITY_DN155861_c0_g3	2.99910676668869	2.49290731451164	2.34449379273611	2.53200777002667	-1.811444	4.528772	8.555398	-0.035828813281	1314	0.502283105023
TRINITY_DN129426_c3_g2	2.65129339701223	2.92635296046992	-Inf	-Inf	-1.137025	3.118749	4.532448	0.0153577935541	1470	0.478231292517
TRINITY_DN154848_c1_g1	6.01834215112791	5.47528008411452	6.38283528583409	6.18373476775877	-0.715716	24.404067	29.659908	-0.0178351454423	6850	0.397226277372
TRINITY_DN129173_c3_g3	5.36006858164877	4.6357850586393	4.68204911788756	4.85705319837215	-2.107075	2.553998	5.851999	-0.0175039269758	1564	0.590153452685
TRINITY_DN155603_c1_g1	5.08922546257148	2.56577317057099	2.62594992971864	2.36844004383722	-1.394367	1.948502	3.241154	-0.0232750203046	1646	0.625759416768
TRINITY_DN159575_c7_g2	3.11489644063708	3.69704403203733	4.06376629643179	3.77618733708753	-0.788779	26.983029	33.512295	0.0639694665488	7435	0.580228648285
TRINITY_DN147942_c0_g1	0.890952626172066	0.357952566617568	0.972815237472227	0.806089337086988	-0.487064	0.409165	0.523592	-0.0150209275514	214	0.457943925234
TRINITY_DN156089_c1_g1	2.47584644330211	3.14768800108424	1.55395317829467	0.96842801478065	-1.027412	4.642371	6.383456	-0.0430819327022	2350	0.562127659574
TRINITY_DN152312_c0_g2	2.02777053500013	3.15755454362455	1.79221593450167	1.54630037287326	-0.501364	2.547892	2.980536	0.0591191326137	654	0.573394495413
TRINITY_DN158969_c4_g1	4.38051227797743	2.90035231361266	1.84572545852745	1.65777011468024	-1.715640	25.568858	44.228554	-0.0447645072188	8228	0.459285367039
TRINITY_DN152312_c0_g1	3.7724385146878	4.21423900859252	4.33387369129823	4.75064101893652	-1.733169	7.386214	13.189079	-0.0548763615539	2014	0.374379344588
TRINITY_DN151373_c2_g2	5.04748234203706	4.67553844544912	5.27864516960753	5.28362246679708	-0.972850	11.236264	14.896629	-0.0187019204937	3960	0.392676767677
TRINITY_DN153793_c1_g1	4.78483716028057	4.52664920898047	2.81856456784601	2.40902732176849	-0.808769	10.727083	13.494989	0.304325393383	5972	0.451942397857
TRINITY_DN158700_c4_g1	4.37348182539443	5.02173705358345	4.54240903147491	4.37360568154668	-0.451735	5.672912	6.445230	-0.0530606908514	2008	0.417828685259
TRINITY_DN157712_c0_g1	4.49684649387578	3.96445007272884	3.39843745828432	3.02453762992459	0.463604	6.675275	5.939732	-0.0620853949843	1937	0.470831182241
TRINITY_DN138623_c0_g1	3.29720804046693	0.817177052585114	-Inf	-0.425578987206361	-2.220042	30.658296	67.133702	0.000199591432715	6324	0.405281467426
TRINITY_DN131556_c2_g1	1.95884240949028	1.1567880008296	3.24278845436107	3.12395129738958	-1.118795	0.292962	0.571069	-0.0896069594268	881	0.474460839955
TRINITY_DN136944_c1_g1	4.30839132546716	4.06524126923446	3.25920169862437	3.28797188728238	0.268160	1.396005	1.278645	-0.0426815211444	1368	0.467105263158
TRINITY_DN156529_c0_g1	0.438121651788614	0.426691529521611	-Inf	-0.608681035317713	-1.955604	0.582183	1.596348	-0.0008531452622	413	0.508474576271
TRINITY_DN134926_c0_g4	1.3409148094158	2.68935182725649	-Inf	-Inf	-1.595962	2.132484	3.850650	-0.0267988812611	1085	0.752995391705
TRINITY_DN153639_c4_g3	0.232323120910544	4.81288677914983	-Inf	-Inf	-1.220492	2.432808	3.702433	-0.0469863958471	692	0.534682080925
TRINITY_DN158670_c7_g1	4.81419478644624	4.3595823660819	5.59135837138486	5.99726562146298	-1.313803	11.151489	16.655327	-0.0295847689158	2128	0.512687969925
TRINITY_DN150298_c1_g2	4.92750714047961	5.10181861929788	3.95756215558849	3.89966774650002	0.083516	3.769470	3.682990	-0.0524640930266	2847	0.423603793467
TRINITY_DN155682_c2_g2	4.74404517544839	3.62392809311415	4.11374629242738	4.09123062210512	-0.421425	14.474392	16.192524	0.00292745502632	2840	0.392605633803
TRINITY_DN153573_c0_g1	3.58826228307992	3.59270045918575	3.42500056283636	3.49732124555104	-0.260495	3.241951	3.500001	0.0179458870461	1643	0.664637857578
TRINITY_DN133571_c1_g1	2.46069303672671	1.23124002823071	4.36176317018348	4.26614627140138	-0.900915	11.036342	14.294386	0.191512716877	4267	0.611202249824
TRINITY_DN133836_c0_g1	5.45262816068988	4.42574079230516	5.13201596719652	5.37714305340235	1.095241	1.984610	1.455699	-0.0669842209973	1768	0.680995475113
TRINITY_DN149790_c0_g2	1.77769431016393	3.16793506508881	2.78890340501244	2.34339339215253	-1.951540	11.475833	22.344604	0.0977444767195	2945	0.456706281834
TRINITY_DN134471_c3_g2	0.272018181890287	1.95557958025301	1.05814707725395	1.44334371972404	-1.776667	5.326776	9.823492	0.0276902356441	1589	0.39018250472
TRINITY_DN153746_c1_g1	3.89385096437934	4.13775825382039	4.57144431023453	4.68405783370909	-2.073535	19.406661	39.663737	-0.0258802601041	5933	0.443957525704
TRINITY_DN134464_c0_g1	4.52351365404412	4.57204456481668	5.06124929536918	5.28196691604489	-0.389492	4.613195	5.156826	-0.00631445016252	1215	0.630452674897
TRINITY_DN148154_c0_g1	3.54558750885153	5.28638796116124	4.17548648212215	4.3892637759767	-1.371981	28.017489	42.296828	0.0368970632345	5955	0.419479429051
TRINITY_DN157700_c1_g1	5.63768307244144	3.39027929243244	3.71506339644838	3.62244001119179	-0.653995	2.289079	2.829012	0.0583372113388	1715	0.602332361516
TRINITY_DN123952_c2_g1	4.49761095522099	4.34446631527315	5.12970102557356	5.44938783414053	0.274340	0.717528	0.643711	0.0294500230254	610	0.475409836066
TRINITY_DN130682_c0_g1	4.16295144958969	2.75090869107193	-Inf	0.494355570995793	-1.603030	0.326740	0.847235	0.0248523120799	939	0.580404685836
TRINITY_DN157145_c9_g3	2.92459594390324	3.43791544556626	3.09340606981596	2.98896294824833	-2.291681	5.835181	13.907698	0.00338323035847	3035	0.512355848435
TRINITY_DN147605_c0_g1	2.46476413979279	2.99566939793964	2.38743192660996	1.96866892079826	-0.876224	3.158222	4.170034	0.316300181497	1846	0.485915492958
TRINITY_DN157290_c2_g2	3.7993391940671	3.60449024612767	-Inf	-Inf	-1.233716	5.982000	8.796774	-0.0161490366381	4815	0.452544132918
TRINITY_DN155362_c3_g2	4.68539250766602	4.55069669348866	4.77352345329679	4.94666946282458	0.180877	10.460957	9.995598	-0.0126590148571	3068	0.414602346806
TRINITY_DN150240_c2_g1	3.72275953423212	5.76389158589987	4.41351879775736	4.19226232892157	-0.309768	4.468517	4.879947	0.0227635221216	2579	0.426134160527
TRINITY_DN152572_c2_g2	4.43644696485191	5.93456316816037	4.26095714703331	4.07777311844936	0.167041	17.014992	16.328465	0.0476580414225	4169	0.372271527944
TRINITY_DN151475_c1_g1	4.12996493153978	3.74502483716739	2.13760099978096	1.7343280805127	-0.938845	9.567433	12.569646	-0.0157710058228	3871	0.48643761302
TRINITY_DN107058_c0_g2	-Inf	0.79901200530038	-Inf	-Inf	-1.541137	2.792950	4.815699	-0.0518324999065	536	0.458955223881
TRINITY_DN140961_c0_g1	2.90080548026195	-0.109274163533521	1.7488945699384	1.57367371441388	-2.046048	17.644707	35.633865	-0.0104070278388	3926	0.466123280693
TRINITY_DN158283_c5_g2	5.24131332262623	4.92797698531181	5.66802499933571	5.26014401749416	-0.677940	14.816401	17.853527	0.0272230073855	4201	0.459414425137
TRINITY_DN137311_c2_g1	3.70468504467586	1.3139233635383	1.2489926399387	2.12315044900506	-1.999658	33.835195	66.271759	-0.0178689436898	5943	0.407874810702
TRINITY_DN157828_c2_g1	3.59781233993206	5.44498731600011	5.37140040979209	5.67574416474807	-1.626198	27.317044	45.508740	-0.00484353264135	7518	0.621441872839
TRINITY_DN144620_c1_g1	3.98473109528491	4.08522484740211	1.1429301700357	1.05751834361946	-1.958142	23.096147	44.542319	-0.0571050409334	11555	0.403028991778
TRINITY_DN150861_c0_g2	4.66601012860848	4.08366057792577	3.72603083189255	3.50336527153307	-1.594243	17.915000	29.598563	-0.00462162614448	5876	0.41473791695
TRINITY_DN136639_c3_g1	3.85167007410677	3.39630916886968	3.48789516020997	3.50222075158202	-1.632528	7.973752	13.604097	0.0374436314992	3046	0.406434668418
TRINITY_DN117439_c0_g1	3.07302212409047	2.86322852640136	3.39030314673046	3.53997633092339	-0.879820	5.494512	7.149498	-0.0253828297497	1982	0.566094853683
TRINITY_DN156362_c1_g1	2.90744441477227	4.60235881486492	2.1532650856819	2.02539899742896	-1.955598	28.115132	54.034439	-0.0106358595678	5863	0.57905509125
TRINITY_DN139160_c1_g1	2.40134213938936	0.865372972904805	0.841459330194413	1.18269934513316	-1.602789	1.324330	2.528653	-0.068602052348	655	0.367938931298
TRINITY_DN156244_c0_g1	2.06405616797166	3.39226492529838	3.60071958661526	3.37914087246306	-0.738844	0.536361	0.758551	-0.0712640181302	1076	0.483271375465
TRINITY_DN120824_c1_g1	2.77446888373586	3.07542144994997	3.27601672941477	3.18605695575129	-1.336179	22.180137	33.110366	0.00320973824974	4973	0.446812789061
TRINITY_DN148067_c3_g1	3.36192655120363	3.79742488347331	3.51333840122735	3.7716008155554	-1.252444	8.663830	12.712201	-0.0190517424133	1681	0.522308149911
TRINITY_DN148830_c0_g1	1.6688689901656	3.50212995911011	1.3958086617613	1.44602021107669	-1.876312	23.445482	43.538917	0.015379860496	6057	0.452699356117
TRINITY_DN149630_c2_g1	4.7884184913213	4.48095452938328	4.72622649833647	4.74610084707184	-1.386550	13.019380	19.929187	0.0385348856823	5447	0.367908940701
TRINITY_DN143642_c4_g3	4.88372420160308	2.46896968843417	1.72401898886254	1.46664100187031	-2.176329	8.150964	17.953610	-0.0551144559004	3835	0.48370273794
TRINITY_DN154344_c2_g1	1.79467292112517	2.03736113585827	5.01290827617595	5.06253666577229	-1.205515	19.052196	27.179791	0.023025747159	5066	0.417686537702
TRINITY_DN143466_c3_g1	1.88999202248074	0.715482777311408	0.775624743366493	0.311562450992662	-1.744325	6.250077	11.283329	-0.00404307445746	1925	0.564675324675
TRINITY_DN153532_c1_g1	3.10480846645261	1.95484074170996	3.95364581087335	4.02203333855193	0.026191	2.911837	2.889821	-0.0835924883794	1391	0.439252336449
TRINITY_DN152197_c6_g1	2.20859630060303	3.97542402218541	1.02883492632056	0.576434985178759	-1.008928	6.723842	9.100121	0.0372479124243	2402	0.463363863447
TRINITY_DN139978_c0_g1	3.39331728427993	3.38236858821682	3.96320552196922	4.24631937008784	-1.762666	8.721402	15.694875	-0.0190168553638	2698	0.424759080801
TRINITY_DN157531_c1_g1	-Inf	2.57056559201839	-Inf	-Inf	-1.848684	1.111684	2.477238	-0.048837021507	432	0.550925925926
TRINITY_DN159109_c5_g3	4.51502922526474	5.6498102270229	4.08814673948506	3.84124737784126	-0.564808	3.447807	4.088788	-0.0735491862438	2958	0.477011494253
TRINITY_DN155536_c3_g1	1.13474509073435	3.36108555856457	1.4634284462587	1.19668576541709	0.940631	10.038105	8.060374	0.209906305512	891	0.457912457912
TRINITY_DN149922_c4_g1	3.68042025575513	3.45349537088248	3.38696943335478	3.23984329274267	-0.307804	4.586182	5.004348	0.173286112574	1845	0.357181571816
TRINITY_DN159109_c5_g7	2.56662559885451	2.46682876747634	3.0655703841547	3.52521782130084	-0.032876	1.556890	1.573751	-0.073736023303	606	0.43399339934
TRINITY_DN126474_c3_g1	3.84366049839347	4.47701406504347	4.30023334993133	4.34306680703409	-0.412178	2.047790	2.338025	-0.0545542767731	3132	0.439974457216
TRINITY_DN133637_c0_g2	-0.396376851082394	-Inf	1.29558347705236	2.25623976283463	0.913185	7.819633	6.292371	-0.0364249909974	373	0.445040214477
TRINITY_DN155767_c1_g2	3.33801860865941	-Inf	-Inf	-Inf	-1.698399	3.796225	6.879387	0.051724137931	822	0.54501216545
TRINITY_DN145609_c2_g2	3.45032733140733	3.03127512170417	3.21752848936106	2.9622620573752	-1.538992	0.249259	0.678062	0.00129405829842	772	0.420984455959
TRINITY_DN144333_c4_g1	0.518167002077929	0.364242621281376	3.67574183237736	2.79644789235185	-0.794745	7.401878	9.315239	-0.0459787170788	2480	0.453225806452
TRINITY_DN148156_c2_g1	4.17557635816721	5.02140613960249	4.46912446745459	4.53430091383184	0.104975	1.626698	1.572882	-0.0592032086915	1642	0.45006090134
TRINITY_DN148438_c2_g1	0.97117796747398	3.26243047483729	1.09223606378022	1.27005767723577	-0.542350	0.930607	1.149946	-0.0100647060778	385	0.449350649351
TRINITY_DN121231_c0_g1	3.17924141064919	1.23011378785217	4.61317698039747	4.89315166432427	-0.406505	1.861194	2.126006	-0.0185226835186	3440	0.643313953488
TRINITY_DN139201_c5_g3	2.57525671176597	2.8640144854236	3.57679940130379	3.82202156635166	-0.740014	0.324027	0.490801	-0.0439158496797	367	0.544959128065
TRINITY_DN133497_c3_g1	2.03329976886656	2.64008977199411	2.8220482947679	2.70529582191491	0.022532	2.950261	2.931091	-0.0104549440056	677	0.564254062038
TRINITY_DN148909_c0_g1	2.89992485383983	2.89266351715063	2.58963800306335	2.47033566076653	-0.871239	2.217104	2.965756	0.0655674462028	1205	0.563485477178
TRINITY_DN150917_c3_g1	6.10084852664229	7.04005673912878	4.71984124308894	4.38773727509519	-1.296384	15.483850	22.868600	-0.0091897912885	4845	0.447058823529
TRINITY_DN141127_c2_g2	4.99600172972721	4.30624020956115	5.24387783259135	5.24130259957392	-1.585824	17.153409	28.260792	-0.0412228545601	6229	0.363461229732
TRINITY_DN159205_c1_g1	3.38683258074833	3.27751896985026	4.58014484426452	4.44987340805228	-1.443032	37.519682	58.050775	0.0104787257589	8767	0.501767993612
TRINITY_DN134557_c6_g1	3.19557915067146	2.23923590384677	3.12513206731441	3.24375764948151	-2.088554	1.646300	3.940966	-0.000949836127174	905	0.356906077348
TRINITY_DN136289_c1_g1	-0.225243064138197	-1.10363195338747	0.0203804505126761	-0.425578987206361	-1.715425	0.693835	1.573549	-0.0586234235923	340	0.564705882353
TRINITY_DN159000_c1_g1	3.96588456388096	4.0855937960915	4.74082764593358	4.88852888329511	-1.828005	0.367163	1.066953	2.09073803052e-05	991	0.477295660949
TRINITY_DN153966_c2_g1	1.89968128978895	3.56017858983001	1.90650642137417	2.03521016604781	-1.278479	28.269483	41.251659	0.0240570191182	4533	0.537171850871
TRINITY_DN153966_c2_g3	4.51014893427744	3.61956159910592	4.8109977803367	5.30231971157267	-1.551044	5.480960	9.154583	0.00712338130978	2746	0.514930808449
TRINITY_DN155942_c1_g1	5.41057481629176	3.70377516497775	4.41198318503954	4.39204613367441	-0.385157	12.658163	14.025941	-0.0490264210385	5869	0.511501107514
TRINITY_DN145546_c1_g1	3.66779370775313	3.5090647125475	3.61543455536559	3.49326192855542	-0.722420	1.794370	2.295421	0.0133204045412	2343	0.432351685873
TRINITY_DN146478_c1_g2	3.99025019379279	0.843940279998507	-0.865782909255987	-Inf	-1.280532	3.886452	5.908313	0.0206927595717	1080	0.469444444444
TRINITY_DN144187_c1_g2	3.78325784572361	4.28529119775261	4.12808885302716	3.78302678671613	-1.054823	17.440948	23.649434	0.0975040613191	6366	0.438737040528
TRINITY_DN136251_c0_g3	0.813875821032151	2.64645574138032	1.13969412858249	1.50724430656172	-1.446447	11.805705	18.519315	0.135587745171	2359	0.709622721492
TRINITY_DN158987_c3_g2	5.12983115511311	4.1103033749509	4.80211225541646	4.69821221437451	-1.281281	16.644134	24.427203	-0.0648945262392	11843	0.437051422781
TRINITY_DN158704_c4_g1	2.95885191310102	2.99112923858853	5.52038637086564	5.81952889807893	-0.480972	11.621582	13.237599	0.0952661639063	4131	0.515613652869
TRINITY_DN138350_c0_g2	4.34457931978877	5.177887258609	2.68157946800814	2.5138818021302	-0.303200	6.514580	7.079772	0.0780118226374	3044	0.448094612352
TRINITY_DN143013_c0_g5	5.7281072218042	4.36680471708845	3.50421327294773	2.85505885953362	-1.235871	17.735466	25.591745	-0.0114559627077	4365	0.425658648339
TRINITY_DN141921_c1_g1	2.32541513790571	3.56800851151082	2.57511177113563	3.14425828913812	-0.880405	9.135048	11.782060	-0.0316502794193	2266	0.631950573698
TRINITY_DN154860_c0_g1	4.51762180912954	3.65500416866624	3.30886023188583	3.05518144631936	-0.214638	19.637166	20.749514	-0.0263838387426	5902	0.399017282277
TRINITY_DN150783_c2_g2	7.07418590012279	4.55021712981497	5.28798702887929	5.11053131222956	0.229434	10.923188	10.315098	-0.0818879490683	4761	0.520058811174
TRINITY_DN124974_c1_g1	2.8675970232086	3.25170929124602	2.06536780903957	1.81952202439772	-1.486469	2.879419	4.838797	0.0734039519067	2466	0.420519059205
TRINITY_DN144938_c1_g1	3.0867148459466	2.98643120992101	3.21305380933868	3.12968406747869	-1.402809	23.508763	35.950009	0.0672039554236	4248	0.361111111111
TRINITY_DN157279_c0_g1	2.13646514581196	1.05527868676953	4.04915027126424	3.96198098083825	-1.027844	1.405389	2.057375	-0.0318558080599	621	0.58615136876
TRINITY_DN148696_c3_g1	2.19390661918162	3.66927840998453	1.1712518026365	1.10266250122699	-1.191811	7.493845	10.790073	-0.0399190304315	1995	0.456140350877
TRINITY_DN120975_c0_g1	4.43314686076189	3.35005507461425	4.22551957062871	4.36348051652597	-1.466965	5.464378	8.819376	0.100405167945	1681	0.359309934563
TRINITY_DN156408_c1_g1	4.54645525555635	5.63459914217662	4.42787493932172	4.18631184785527	-0.557375	0.574311	0.738947	0.16032416723	1096	0.471715328467
TRINITY_DN150434_c2_g1	3.91159811689237	2.09024808288591	7.12296351404579	7.56638506403807	-1.100713	5.043882	7.101536	-0.0469151362923	1960	0.531632653061
TRINITY_DN151129_c0_g1	2.72816689666051	0.792933725336814	-1.02796895249925	-Inf	-2.340128	5.613462	13.789519	0.112864143982	1758	0.632536973834
TRINITY_DN150233_c0_g1	3.86094561772103	3.04639234536011	4.59834992712056	4.5616373954092	-0.642359	8.224679	9.855468	-0.0241821794124	2559	0.564282923017
TRINITY_DN158077_c3_g1	1.97727889501913	3.32190251528319	1.52402259925207	1.43739389114717	-1.958230	21.028856	40.607726	0.0719381616965	7034	0.494882001706
TRINITY_DN155171_c1_g1	5.94145468712533	4.56677835131672	7.12707191482642	7.19761703927607	-0.016423	13.175297	13.230446	0.0520911141861	1360	0.496323529412
TRINITY_DN156594_c1_g2	3.35991290544801	3.72665011593825	3.80482486097852	3.98833736734812	-2.086562	5.292769	11.344570	0.0910033861503	3133	0.581870411746
TRINITY_DN159017_c1_g2	2.91228071884715	2.00558726487059	2.30091989159454	2.35860829333765	-1.775519	3.583262	6.750919	-0.0580757444935	2235	0.408053691275
TRINITY_DN150563_c3_g1	2.75669667277058	0.838515632171843	0.71157367275346	1.13209975717354	-1.818922	11.284306	20.680150	-0.00194459386035	2428	0.388797364086
TRINITY_DN142438_c3_g1	6.21824204075311	6.19498672700285	7.41606500968247	7.69411332415437	-2.108055	5.178334	11.237853	0.0355723403398	2986	0.484929671802
TRINITY_DN130654_c6_g1	2.91797425043623	0.274923482248829	2.26980588771637	2.40914136037165	-1.784944	5.577224	10.302593	-0.0471801974472	2047	0.686858817782
TRINITY_DN159256_c8_g1	3.27064066671724	3.53292763804003	3.81310789466873	3.92312806507344	0.087160	1.615620	1.570978	-0.0104020007469	933	0.549839228296
TRINITY_DN155255_c1_g1	3.85088310495533	5.58733835926208	4.63282583702581	4.85589008292534	-1.815340	52.170104	93.681085	0.076700048982	9495	0.460031595577
TRINITY_DN131624_c6_g1	6.20973598681382	6.41765031848705	6.87784847523174	6.9050904386938	0.480937	1.714173	1.479063	-0.0739009478609	1320	0.383333333333
TRINITY_DN153343_c4_g5	3.59970106885636	3.50945936396829	4.15059970055606	4.36214208562728	-0.648575	2.078285	2.572685	-0.064103490525	1717	0.416423995341
TRINITY_DN145054_c2_g1	-Inf	-Inf	-Inf	-Inf	-2.064983	1.037282	2.651758	0.035124508519	521	0.349328214971
TRINITY_DN142668_c4_g1	2.41138692473915	0.82727340590536	-Inf	-Inf	-2.442075	8.635018	22.077576	0.0291037793418	2803	0.446664288263
TRINITY_DN153605_c1_g1	1.14809106484843	1.71515751440145	1.55645516557601	1.89370396526832	-1.750605	1.533264	3.091926	0.00151713361677	929	0.435952637244
TRINITY_DN153013_c1_g1	3.15334854786534	5.13334347174538	2.73372876283403	2.67723124181725	-1.344433	4.723340	7.302237	-0.0228957252852	3888	0.445987654321
TRINITY_DN153285_c2_g2	4.58873748120983	5.01812778911815	4.2972658087427	3.92898450957522	-0.809548	3.915475	5.017974	0.0720166259746	2821	0.416873449132
TRINITY_DN129778_c3_g1	3.23982060647835	2.30557327657537	2.6752049762358	2.71166665179511	-0.151938	2.589996	2.711010	0.135117405821	1275	0.358431372549
TRINITY_DN142775_c1_g2	5.25797007161768	2.4657443808613	5.14260945363861	5.26018632365406	-0.160395	1.696013	1.786895	-0.0840493105955	695	0.627338129496
TRINITY_DN158361_c2_g5	4.24794945469938	3.22875352880517	2.72625737200464	2.35606724390861	-1.342188	4.536942	7.019083	0.0759386286033	3948	0.406028368794
TRINITY_DN146155_c1_g3	2.91378020987781	3.52077121773638	2.97929238171495	3.36678162113661	-1.027033	1.013970	1.529089	0.0422371860563	1216	0.386513157895
TRINITY_DN152894_c2_g2	1.53274812604241	4.7103338947969	1.90486504569887	1.82589925428701	-1.326943	0.973332	1.694283	-0.0206445693313	654	0.581039755352
TRINITY_DN128735_c11_g1	3.59858168023954	3.57792238363934	3.83126854160961	4.09744021642829	-1.300884	3.422430	5.275916	-0.0575770291185	1670	0.537125748503
TRINITY_DN157348_c1_g1	-1.48915677094993	3.35148230904281	-Inf	-Inf	-0.580927	44.027464	51.348713	0.0253623188406	2717	0.453441295547
TRINITY_DN130683_c0_g1	4.61219398758784	5.70384871406652	5.89412155306003	6.38521082968536	-1.803757	6.100944	11.323104	-0.0119088221273	1389	0.410367170626
TRINITY_DN157452_c0_g3	4.21950162538599	4.05573364733046	2.61460023028438	2.19978163065789	0.307866	5.631446	5.198607	0.0521730019353	1532	0.473890339426
TRINITY_DN149718_c1_g1	4.96573204583302	4.29771448396078	2.30341937435601	2.04666563526214	-1.293959	18.145596	26.727577	-0.00510589188392	5230	0.42275334608
TRINITY_DN122155_c0_g1	4.78033851586322	4.88652757924044	6.08719374649201	6.41526894217289	0.184629	1.033102	0.967257	-0.00336957616166	229	0.519650655022
TRINITY_DN141449_c0_g2	-0.620915842919208	0.912708363498608	3.66661719936754	4.35651453325691	-1.114401	11.004567	15.309039	0.0558622213186	3274	0.38546120953
TRINITY_DN157920_c3_g1	4.67729367842516	4.21816259802631	5.38008774258224	5.58988119152531	-0.919178	5.487179	7.235407	4.19736998155e-05	2116	0.593572778828
TRINITY_DN150209_c1_g2	3.95603341178303	4.94369254181207	4.39753435946938	4.51608839237141	-0.789038	12.095059	15.103421	-0.0221880901176	4066	0.477865223807
TRINITY_DN126710_c4_g1	4.93921645038819	5.37310094086723	4.96126182432051	4.8039992293133	-0.351701	2.234165	2.495549	0.154018661531	2560	0.43515625
TRINITY_DN158994_c3_g1	3.775930903107	3.23571672483073	5.06278678185673	5.22816651654503	-0.269129	30.928915	33.131849	4.37558040734e-05	6883	0.453871858201
TRINITY_DN158798_c1_g1	5.18885919157408	4.99350603115975	4.78530644615513	4.7993850826037	-1.248563	33.607752	48.472140	-0.0272107481878	10705	0.496870621205
TRINITY_DN150504_c4_g1	1.96672335858254	3.18263029475512	0.472605163354545	0.513552613321847	-0.584449	3.834822	4.566323	-0.021531238101	1301	0.440430438125
TRINITY_DN154871_c1_g1	2.81542124710651	2.65194875167429	2.24042578399593	2.49565251999708	-0.180573	0.695732	0.749595	-0.0776311249988	1101	0.362397820163
TRINITY_DN157026_c0_g2	4.8443966324337	5.5390024088751	5.06222278785233	4.66065375161106	-0.564262	8.998140	10.522004	0.00878812879258	3485	0.435007173601
TRINITY_DN154449_c0_g1	2.41605580215072	2.32208721613217	2.55091745622918	2.54024251642992	-0.552738	6.595316	7.710453	0.00759513552117	1555	0.555627009646
TRINITY_DN145259_c3_g2	4.3378836128965	3.9874784995615	4.26004769086781	4.36739033685215	-1.047444	2.519546	3.576925	0.0309102670383	1554	0.444015444015
TRINITY_DN130655_c5_g1	1.39231809795869	1.73168185103072	0.926379103841769	1.14054486206708	-1.485180	0.237634	0.632665	0.0034693877551	526	0.615969581749
TRINITY_DN152687_c1_g2	1.52413005335115	3.05053301024458	1.91059989188628	2.46968699136467	-1.473246	10.001811	15.905611	0.00672457205006	3064	0.590404699739
TRINITY_DN123511_c0_g1	4.86945037416421	3.65124104189067	2.89725853934828	3.07706433723691	-1.704454	7.118302	12.568133	-0.0284505558312	3845	0.619505851756
TRINITY_DN155655_c1_g1	4.1923446507324	4.73079005598928	3.806319501869	3.77285980958451	-1.524299	30.472726	48.706392	-0.0108462731178	7475	0.416722408027
TRINITY_DN141065_c8_g1	4.40963169457239	4.95164325644178	4.54090498107364	4.73449404441694	-1.622315	7.581107	12.898334	0.00841490076881	2740	0.521167883212
TRINITY_DN145201_c1_g1	4.29220459153939	3.52951462926453	4.04600636849476	3.97029267305169	-1.522031	1.169058	2.181649	-0.0464554405672	1303	0.386032233308
TRINITY_DN159215_c0_g1	3.29563535438665	4.20881419740446	3.61127762096237	3.80464861082022	-1.902485	6.030192	11.722811	0.0116673734046	3149	0.415052397587
TRINITY_DN135271_c4_g2	4.25131099558657	3.71615085745914	4.48292825736867	4.49226466494351	-1.285509	7.902002	11.760160	0.0277891335549	6148	0.429733246584
TRINITY_DN159148_c0_g1	4.12054871803095	4.32532727699041	4.4554544944449	4.14117656958076	-0.959015	4.499163	6.045395	0.0649464464083	3395	0.524594992636
TRINITY_DN147532_c2_g2	0.532642533977773	-0.0323484010736532	1.82512522869255	1.83876766665753	-0.631776	5.011847	6.027752	-0.0742376428275	1014	0.368836291913
TRINITY_DN159564_c0_g1	3.57489561421881	2.67897260564757	4.25000339691345	4.43815867404917	-1.007168	8.283169	11.158933	-0.034867173696	2469	0.468205751316
TRINITY_DN136215_c0_g1	4.58371554596759	3.39477089624945	4.70114215071734	4.84180319191213	0.664044	2.179875	1.801225	-0.0656602122832	312	0.708333333333
TRINITY_DN156383_c0_g1	-0.0231631220716282	2.98907362440891	-Inf	-Inf	-2.017923	1.047573	2.598880	-0.0509018502584	1046	0.581261950287
TRINITY_DN150751_c10_g1	0.393115430290591	1.7905844114247	0.847185059720731	1.06752532340596	-1.362520	0.498415	0.993906	-0.0321844031473	420	0.457142857143
TRINITY_DN131365_c2_g4	3.99275879002216	2.9977391541522	3.2800948017033	3.8079550518392	-1.481077	18.564777	29.318344	0.0457483012282	4089	0.567375886525
TRINITY_DN151094_c3_g2	4.95512063629929	2.93956738212215	3.29215686711825	3.17678614207447	-0.330318	3.136724	3.460762	-8.92605528289e-05	1147	0.49433304272
TRINITY_DN158190_c9_g1	3.79540287955926	3.76829741998919	4.4127782314758	4.40788810039868	-0.859895	14.184478	18.085044	0.0557770774961	3886	0.464745239321
TRINITY_DN148994_c2_g1	3.64908884534094	2.74384569302859	2.82752851942799	2.78094550955303	1.012370	5.439210	4.250310	0.00567771439165	1365	0.583882783883
TRINITY_DN141766_c1_g1	3.73443116285625	3.6055812807707	3.78203317663349	3.9782237170263	-0.463304	1.766571	2.060859	-0.0213021903664	1423	0.696416022488
TRINITY_DN157013_c2_g2	2.3352816722684	3.74864963370671	1.20891532710039	0.470300747407667	0.002308	5.112869	5.109674	0.047737093966	1848	0.425324675325
TRINITY_DN145968_c0_g7	3.61499569974301	4.02065561274702	3.36217400709584	3.04187231714106	-1.989946	2.061021	4.537775	-0.0698133781156	1837	0.367446924333
TRINITY_DN149668_c0_g1	-Inf	-Inf	2.37957548207938	2.18715892849134	-1.517838	0.577297	1.217787	0.100080335237	364	0.46978021978
TRINITY_DN130967_c1_g1	4.74815190684485	2.42669968656535	1.30212586554072	1.34491437250424	-1.052352	5.718843	7.887156	0.03154525453	2904	0.607438016529
TRINITY_DN138133_c3_g2	4.06632923920532	4.517547575394	4.79294765428846	5.00694125769164	-2.215644	16.086772	35.489455	0.0493291955143	9502	0.519048621343
TRINITY_DN150687_c5_g1	0.207777228992202	5.6541069218239	0.128179750659213	0.304758785239286	-1.910389	5.242275	10.297270	0.0384731020268	1674	0.575866188769
TRINITY_DN156333_c1_g1	3.22995071335425	3.10516521222265	1.91270400301951	2.07273267655353	-1.625239	20.614609	34.429176	-0.0164221486737	5882	0.412104726284
TRINITY_DN141630_c1_g1	3.54324380285449	2.32456499673733	3.32725532588858	3.28993382297052	-0.654837	8.258322	9.933146	-0.03058526667	2052	0.373294346979
TRINITY_DN122224_c4_g1	0.247845241451529	6.44707208592542	-Inf	-Inf	-1.268058	4.659438	6.997977	0.00926114945842	975	0.438974358974
TRINITY_DN157396_c1_g1	3.7741800188181	3.00333911648147	3.50405770096704	3.12930625804568	-1.831978	12.545296	23.070910	-0.041780683201	7471	0.484138669522
TRINITY_DN154658_c7_g1	4.18297443568719	3.73343206979902	4.47038294015491	4.45179279772013	-0.741327	1.534244	1.992473	0.0174450941834	769	0.455136540962
TRINITY_DN158380_c7_g1	2.37030502281821	2.82816516898216	1.95648883017381	1.71519091484138	-0.692732	5.113883	6.268403	0.0612488999394	1040	0.575961538462
TRINITY_DN159722_c4_g1	5.13574361801494	1.23258602848901	-Inf	-Inf	-1.757614	12.416361	22.101424	-0.0274311874899	2585	0.628626692456
TRINITY_DN123244_c1_g1	0.94188329208135	3.05580758799197	0.0106224176787897	0.68253112335735	-0.938605	14.264238	18.650620	-0.0292417196535	2161	0.515964831097
TRINITY_DN143381_c0_g1	2.79878591450719	2.07455233021277	1.80356232776867	1.52462758744823	-1.116163	1.105939	1.719443	-0.069351943518	833	0.46818727491
TRINITY_DN142226_c3_g1	4.45177924763567	4.45330615455636	5.27305426471954	5.60183965850358	-0.780826	1.713342	2.245149	-0.0294914042098	1624	0.562807881773
TRINITY_DN137730_c2_g1	3.11910720475255	3.67827438727386	3.11539660129882	2.88515344545026	0.861432	1.127185	0.847436	0.0637754146943	1294	0.512364760433
TRINITY_DN153937_c1_g1	1.81901810212856	2.6363178498835	1.38586759996909	1.95700487830328	-1.776151	14.023426	25.104175	-0.0107846241193	3556	0.610517435321
TRINITY_DN146523_c0_g1	1.9847485138308	0.136196645345174	3.8222329499145	3.71927675549003	-0.712196	12.279766	14.972535	-0.0584767358483	2603	0.418747598924
TRINITY_DN158599_c1_g2	3.90794559427045	4.35449979194581	4.24789226650678	4.32643383887706	-0.960745	15.054655	19.816138	-0.0169124642093	5514	0.450489662677
TRINITY_DN144533_c1_g1	3.05504946697638	1.89787913882959	1.27673487813697	0.878428681269688	-1.154192	18.384408	25.771891	0.0459126808255	3706	0.458985429034
TRINITY_DN154652_c0_g1	4.88378573746121	3.73118357933437	4.22411171211966	4.17463091055151	-1.079178	11.406787	15.669630	-0.00816495043326	3324	0.490673886883
TRINITY_DN121913_c5_g1	2.62187441279476	6.61962986472354	3.44088592482674	3.18017115144996	-1.682217	9.816766	17.007854	-0.0144829735862	3011	0.582198605115
TRINITY_DN124461_c0_g1	1.30419516122149	0.840533709711391	0.945810269054049	1.05369506858634	-0.999508	1.707951	2.436052	0.103271823011	601	0.46921797005
TRINITY_DN144370_c2_g1	1.50271026694085	1.72097746522435	3.18100224038629	3.10421307960584	-0.870344	12.812218	16.405555	-0.0510576055203	3564	0.564814814815
TRINITY_DN154921_c3_g1	4.47818452290721	4.99967542583119	4.96508847635514	5.2107373931533	0.393285	3.502242	3.146772	0.0141732887349	888	0.621621621622
TRINITY_DN140882_c2_g2	3.53252311172492	3.20909158179669	3.88717701526779	3.63753182981363	-0.551883	14.720289	17.090532	-0.00801593148891	4404	0.420072661217
TRINITY_DN128741_c1_g2	3.79149497150455	3.50002490589573	2.81022995908851	2.41421096169545	-2.018183	1.336495	3.174276	0.000291177326992	1167	0.575835475578
TRINITY_DN124879_c1_g1	3.66286618519955	3.42575028647765	4.88984836886184	5.22105653473303	-0.561868	5.037841	5.927631	-0.0238684642429	1815	0.54435261708
TRINITY_DN138653_c0_g1	4.52009369087094	4.48996804595052	4.73896178569576	4.7111540322289	-1.600811	2.278467	4.099282	0.00766656241941	1216	0.547697368421
TRINITY_DN121816_c0_g1	1.95479988800193	1.97640468117114	1.55031897525498	1.58224029700475	-2.169935	3.748367	8.590264	0.0447085670711	1967	0.439755973564
TRINITY_DN159436_c2_g2	2.01465453523916	2.06640309229115	0.00498824228545041	-Inf	-0.875222	0.056147	0.156339	0.0	353	0.42209631728
TRINITY_DN159636_c1_g1	5.78070245759282	5.13631736625371	5.2555958568942	5.06999345556712	-1.398408	44.543529	67.717341	-0.0194180880767	13823	0.431093105693
TRINITY_DN142296_c1_g3	-0.450565400771891	2.82408918258638	0.261175011377863	1.19373897128158	-2.410178	3.284092	8.763556	0.0137032448355	1501	0.602265156562
TRINITY_DN142296_c1_g2	1.7139022202824	0.561331366796054	-0.588524037032008	-0.591120949374742	1.078140	12.436079	9.731434	0.0939747541435	332	0.64156626506
TRINITY_DN134369_c2_g2	1.95143660549794	2.45680875337687	2.34760955949844	1.80679319460029	-1.747887	0.366360	1.008877	0.000588915538804	583	0.646655231561
TRINITY_DN159724_c7_g1	5.62240770772936	6.11529547650439	5.35257050684689	5.40261645848097	-0.762463	8.111838	10.091197	-0.0340357981434	2359	0.5260703688
TRINITY_DN153485_c7_g1	2.42932797853281	2.02054830595864	1.91985990031949	1.87350287791701	-0.942086	1.080621	1.560676	0.0481321549703	612	0.66339869281
TRINITY_DN145511_c5_g1	3.08503808303674	3.06218564409546	3.80198430812389	4.11825371231972	-0.755292	0.773418	1.061475	-0.0352773374141	805	0.340372670807
TRINITY_DN147268_c2_g1	0.758293782690013	0.490957035180971	1.77511494016835	1.49762814167491	-1.225249	1.643845	2.580076	-0.08603489006	594	0.673400673401
TRINITY_DN135065_c1_g1	-1.53378548121277	1.99447287960548	1.34198057557189	1.29056769269531	-1.621805	2.411118	4.358700	0.028505705062	1153	0.483087597572
TRINITY_DN159443_c5_g1	6.3590962650646	5.99907406544409	6.07710290539152	5.91457409443529	-1.561349	31.112115	50.448512	-0.00509463382596	9663	0.458656731864
TRINITY_DN150311_c0_g1	2.01417639998077	2.50878316013515	2.83935291580351	2.68533507131994	-1.262995	7.298608	10.792437	4.61139835197e-05	2572	0.496500777605
TRINITY_DN156554_c0_g2	2.97525242031706	1.17878561055672	4.8157872768702	4.6743244368947	0.794406	1.438405	1.122742	-0.0462537549847	542	0.555350553506
TRINITY_DN156208_c6_g2	6.36482521697279	5.27528207021073	5.20013199375569	5.38025256697597	-0.078915	16.246058	16.575117	0.0396844213119	2418	0.550454921423
TRINITY_DN125061_c0_g1	2.15249645528782	2.75420338187412	1.97977621404631	2.22672119835263	-1.304724	18.471497	27.308775	-0.0239592255782	3335	0.48035982009
TRINITY_DN157422_c0_g1	3.84353507110798	4.87729178018209	4.95476222147945	4.95166995294745	-1.032902	9.119757	12.373590	-0.0331213340637	2931	0.611736608666
TRINITY_DN139192_c4_g2	-0.77808715865205	-0.778571203486688	1.27620977442463	1.92848868392951	-0.432814	3.076039	3.505361	0.154485579585	546	0.641025641026
TRINITY_DN158943_c2_g1	5.71277694601639	5.52213271712473	5.46408658634802	5.2811391456038	-0.958184	10.788764	14.241655	-0.0298464857941	9637	0.441734979765
TRINITY_DN158993_c1_g1	6.00349453328846	4.81694002580482	5.59720743910987	5.96856003683762	-0.804299	15.823749	19.808359	0.0261191312407	3847	0.612425266441
TRINITY_DN141680_c0_g1	2.20667468119264	3.36015735785711	2.34092110931012	1.78112261628357	-1.625296	3.091664	5.493651	-0.0279909718853	1048	0.573473282443
TRINITY_DN146180_c3_g1	3.96327146654131	2.10406269285353	3.12073609448214	3.29822156913882	-0.283254	2.989650	3.253071	-0.0625845889739	2063	0.58603974794
TRINITY_DN120607_c0_g1	3.6273322139322	3.75037808582992	4.39720420848323	4.3859884843305	-0.163654	1.173231	1.243369	0.0335836722473	390	0.505128205128
TRINITY_DN120607_c0_g4	3.27948343236497	4.30457598237483	4.34211197712356	4.45712884140578	0.810274	16.522422	13.707561	0.426488934293	660	0.516666666667
TRINITY_DN158725_c0_g1	1.21880569074497	5.81983663760819	1.23782092991116	1.57093923081249	-1.582524	5.784969	9.769590	0.0112761793145	1113	0.656783468104
TRINITY_DN145287_c3_g3	2.57891955122112	2.76751575220381	0.662145548315616	1.08892803873225	-0.434604	1.006421	1.186275	0.021456952279	635	0.52125984252
TRINITY_DN134837_c3_g1	0.899654893015461	1.39098295371432	3.54843689326878	3.92839453075321	-0.311081	6.693406	7.289131	-0.0129245354073	1050	0.624761904762
TRINITY_DN136869_c1_g1	1.05471348070151	5.0815853592201	-0.347729476166821	-0.445209493149092	-1.215554	8.249021	11.954606	-0.0302463307358	2112	0.456912878788
TRINITY_DN149332_c1_g1	4.43661091050856	3.94011556777711	4.80095015497373	4.94918252588758	-0.548667	4.555134	5.346285	0.0984800896066	2158	0.382298424467
TRINITY_DN158060_c1_g1	5.91571076612978	6.51354384815567	4.52870756056191	4.74707212426257	-0.962380	17.888289	23.523206	-0.047149142145	6748	0.459247184351
TRINITY_DN148170_c1_g1	4.86155456003914	4.66790997511214	4.09517325162151	4.03280415955359	-1.630628	22.088444	36.942701	0.00722210614879	6119	0.386501062265
TRINITY_DN156990_c2_g1	4.95868441406403	5.70711484760439	4.89429448091801	4.60963920848794	-1.944339	17.001668	32.725160	0.0420300004075	8688	0.429673112339
TRINITY_DN136196_c1_g1	4.0778005432	4.33334275990493	4.14879693140574	3.99909941030912	-2.373715	7.207707	17.825853	-0.0326280333528	5080	0.482086614173
TRINITY_DN130772_c0_g1	-0.160398824320399	4.62983088960163	0.721692029976672	0.287198699296315	-2.092697	14.244896	29.563772	0.000656284387746	3611	0.526446967599
TRINITY_DN143100_c1_g2	3.11994096057247	1.54363638340566	-Inf	-Inf	-2.072783	25.614368	52.129364	-0.0280827501722	6135	0.426242868786
TRINITY_DN158455_c2_g1	3.3925884255142	4.46814446859048	4.54388530205407	4.22063946753484	-1.290986	20.063039	29.490237	0.0966179431482	4883	0.467335654311
TRINITY_DN150305_c1_g3	0.636085671216475	0.218952843695873	1.82060458661653	2.71531280456676	-1.850978	2.577941	5.165225	0.00878907561659	1415	0.442402826855
TRINITY_DN135676_c0_g3	0.830043450471309	0.411157638315352	1.41698539209328	1.22211066516047	-0.428333	1.177673	1.375796	0.100232887206	563	0.515097690941
TRINITY_DN158226_c1_g1	1.73138947310628	4.63738009511832	-Inf	-Inf	-2.019283	32.643557	64.560731	0.00866085741129	5400	0.452777777778
TRINITY_DN153632_c1_g2	4.17179446777927	4.39519566601932	4.07713831368607	3.9529055377979	-0.238594	2.544146	2.735630	0.059668593361	1946	0.484583761562
TRINITY_DN158839_c3_g1	4.23009462167424	4.85378514031208	4.80943420174389	4.67478539383791	-0.225883	2.244330	2.407265	-0.0604104646215	1416	0.466101694915
TRINITY_DN142726_c2_g1	2.75860346977826	1.82139819514904	1.61713707019803	1.30541305967416	-0.145832	1.344475	1.413326	-0.0492117987496	727	0.643741403026
TRINITY_DN142234_c2_g2	1.13639387425781	1.45194985659745	1.32846883788035	1.34946946039304	-0.654183	3.401665	4.154609	-0.0444143363053	1039	0.509143407122
TRINITY_DN159491_c2_g1	2.7015749389471	2.8341966631495	3.87859133856615	3.5185108143231	-1.310605	5.054938	7.693729	-0.0252417076135	2922	0.432922655715
TRINITY_DN122160_c4_g1	3.74690893786669	3.78044778365828	4.65510260187174	4.92845183483586	-1.887940	0.375607	1.128735	2.99231871785e-06	500	0.56
TRINITY_DN158042_c1_g1	5.27575553704879	4.50136664252433	5.53376611804982	5.43146603131641	-1.074754	33.060033	44.932846	-0.02663231914	7980	0.409523809524
TRINITY_DN138500_c1_g1	5.29125115809471	4.74552091945691	5.36901947177876	4.86267205309782	1.185475	4.545274	3.400015	-0.07880323087	915	0.52131147541
TRINITY_DN141200_c1_g3	0.884965448648195	-Inf	1.74044888665444	2.19638275455968	-0.648482	1.942487	2.410825	-0.0330655590016	659	0.675265553869
TRINITY_DN151182_c1_g1	0.0561739620195955	1.06834995898591	-Inf	-Inf	-1.699184	0.485866	1.191218	0.0515349425278	610	0.431147540984
TRINITY_DN143292_c4_g2	5.34263004591614	3.89716094728711	5.65142231561771	5.48416216586863	0.358748	12.098771	11.081208	0.0165386379223	3130	0.44696485623
TRINITY_DN147784_c0_g1	4.48112832551125	4.50939463995423	3.20714429744688	3.39525466255939	0.811829	2.633334	2.108102	-0.0735151496408	1987	0.412682435833
TRINITY_DN156108_c6_g3	3.20836250478536	4.13738550840191	3.6383351161434	4.21214425044454	-1.087160	11.111910	15.311923	0.0679742708924	4040	0.480940594059
TRINITY_DN146241_c0_g1	1.70142308692119	3.2691917867816	2.57508806518721	2.73970991879548	0.001364	1.739469	1.738713	-0.0109591658338	552	0.608695652174
TRINITY_DN130817_c3_g2	2.99668275320643	2.69886755842479	-Inf	-Inf	-1.316127	1.964957	3.158251	0.0272537518298	2154	0.430362116992
TRINITY_DN136431_c1_g1	5.22551603008482	3.20058185023546	5.51485439988622	5.25019599101045	-0.189605	8.461436	8.898726	0.00171357907798	3850	0.570909090909
TRINITY_DN155168_c1_g1	2.22943362202863	3.37131869852882	-Inf	-0.033683111012448	-1.915623	29.884596	56.349267	-0.0269611998508	6820	0.59706744868
TRINITY_DN142570_c5_g2	4.39723277631858	3.93424658423713	3.21544550682291	3.1654467466761	-1.560968	0.633525	1.342078	-0.0766051788581	932	0.597639484979
TRINITY_DN158812_c6_g1	3.48316535101109	3.82959255714722	4.28962504031472	4.23879827276511	-1.762883	6.665845	12.103791	-0.0350548229903	1650	0.424242424242
TRINITY_DN159131_c3_g1	3.91957618222937	3.36416783335846	2.92724985355345	2.89658420490012	0.010400	9.056325	9.032003	-0.0456747458119	3014	0.542468480425
TRINITY_DN159427_c3_g1	5.33665508752296	4.1279160058635	3.5166913686141	3.43265266062218	-1.430847	42.386194	65.237076	-0.00773581319895	9216	0.487196180556
TRINITY_DN156721_c1_g2	3.67195032488157	3.55391180118854	2.28433718556437	2.54182520573909	-1.044405	20.220028	27.289112	0.0298299005261	2798	0.502859185132
TRINITY_DN154160_c2_g1	4.60616113392848	5.05432023870559	4.96786819448171	4.87893894150823	-0.722803	2.119736	2.692042	0.0908030711228	1333	0.492123030758
TRINITY_DN152462_c3_g2	3.20339720001005	2.39745965399925	3.76786025489161	3.73595757821473	-0.789227	18.601671	23.151619	-0.0276578566813	3919	0.384536871651
TRINITY_DN112782_c0_g1	2.94862412435829	1.26209678275884	2.23897158464451	2.09469534782949	-1.010002	3.665904	5.049056	-0.0529483694182	2020	0.485643564356
TRINITY_DN156665_c1_g2	4.41008846937145	4.63329708668185	4.84478156988508	5.01380379191565	-1.747866	29.664212	51.944559	-0.00700170137302	9458	0.46489744132
TRINITY_DN145688_c3_g1	3.30509078205556	4.24493574227287	3.20501992700863	3.49753433732246	-1.336772	17.483639	26.168228	0.0211630640636	5306	0.564078401809
TRINITY_DN157115_c1_g1	4.33541552183883	1.79333948936887	-0.865782909255987	-Inf	-1.186494	4.658386	6.785025	0.0403832941152	1578	0.456273764259
TRINITY_DN157343_c1_g1	2.84167401683154	2.64004251387225	1.66166306405637	1.51486052470895	-0.825466	0.963581	1.337257	0.202593031697	467	0.646680942184
TRINITY_DN147717_c1_g2	2.66327544314412	2.51070140391364	3.50548500792816	3.45444028710846	-1.752206	12.910545	22.909034	-0.046787886913	4940	0.438259109312
TRINITY_DN120081_c6_g1	-0.200903677142693	0.493257180107384	0.155406185524129	-Inf	-1.516277	0.256734	0.680038	0.00489662676823	493	0.659229208925
TRINITY_DN153116_c2_g1	5.4316424752671	5.71710296219027	5.79690696756651	5.23051875429181	-1.860378	4.992048	9.599335	0.00426786898506	3021	0.479311486263
TRINITY_DN153091_c3_g2	3.36840048730366	1.49584443876517	4.53372860500053	4.14183274300983	-0.262350	11.878540	12.727528	-0.031034125781	3715	0.42799461642
TRINITY_DN153297_c7_g2	1.09522075423053	0.0301699371474513	2.50693742803735	2.32814703323901	-1.020198	4.929722	6.749471	-0.00905457530627	1591	0.468258956631
TRINITY_DN145267_c1_g1	4.75877412046428	3.84292466095697	4.39608467136703	4.18356001076499	-0.936091	0.881830	1.295581	0.0353654545759	867	0.658592848904
TRINITY_DN155958_c2_g1	2.83438510464993	2.6246917182896	3.58016005460185	3.94212747005036	-0.959763	12.447556	16.411443	0.00290022721703	3195	0.490766823161
TRINITY_DN158222_c1_g2	5.02335987663754	4.37100461070108	5.28466675135739	5.41011026409972	-1.482408	30.355793	47.741539	-0.00952177761606	8318	0.437244529935
TRINITY_DN146860_c0_g1	4.97004495049068	5.52175825782777	5.08930831047491	4.91613216742497	-1.286544	19.037145	27.951971	0.00592736673911	4608	0.465060763889
TRINITY_DN141202_c2_g1	2.70387431278064	2.59581787959514	1.84626073640684	1.68460025175406	-0.856552	1.606649	2.175109	-0.0169821596677	835	0.432335329341
TRINITY_DN148926_c2_g1	5.25991759210277	4.84237142395638	5.88305500490681	5.87282176436341	0.247440	6.846946	6.425117	0.144402502507	4126	0.420019389239
TRINITY_DN126256_c7_g1	1.04806835117585	2.5082824817538	-Inf	-0.13977924919104	-0.833734	2.454880	3.224352	-0.0403774223518	1124	0.629893238434
TRINITY_DN149751_c1_g1	4.01845064721107	4.54817807666054	3.57432195447082	3.80884944658838	-0.034951	14.277699	14.405032	-0.0274464950212	3214	0.587741132545
TRINITY_DN147586_c0_g1	0.935451424121149	3.05445516452654	-Inf	-Inf	-1.566256	4.652792	7.875561	-0.0135613501521	1495	0.533110367893
TRINITY_DN129940_c4_g1	3.01161395757181	2.95319779408512	3.4676406613598	3.5706311902787	-0.640542	2.232083	2.748126	0.0589344981877	1293	0.428460943542
TRINITY_DN128504_c5_g1	1.01770544449492	1.33714424274037	3.37754160764391	3.18162470526761	-1.750354	4.577139	8.403238	0.0572556116781	2305	0.493709327549
TRINITY_DN140329_c4_g1	2.36668284406815	1.66603519309141	2.44587489178443	2.66802811409537	-1.474575	2.076121	3.557748	-0.0470853212445	1593	0.401129943503
TRINITY_DN150696_c3_g1	3.41195688618013	6.36095067130578	2.68259434011626	2.65213651392618	-1.591529	11.702819	19.448590	-0.00716595635773	5231	0.418084496272
TRINITY_DN121630_c6_g2	4.93836858305154	5.19082005510784	2.77532746358047	2.13482677362849	1.770406	3.496593	2.276853	0.10720763459	868	0.56797235023
TRINITY_DN143416_c2_g2	1.38403336175014	1.81309232908607	1.69064752264327	1.18069908580236	-1.321586	0.691488	1.265365	0.0464789968978	559	0.522361359571
TRINITY_DN156628_c3_g5	2.75916387486677	1.9703764989365	2.56488993562879	2.38942102912389	-1.304579	1.115215	1.887263	-0.0299231500752	2095	0.399522673031
TRINITY_DN158560_c2_g1	0.326907788780358	3.12252988927309	-Inf	-Inf	-1.545818	0.983801	1.905785	-0.0807914469857	519	0.396917148362
TRINITY_DN156628_c3_g1	4.27402208720484	4.08212374819438	2.71525050375897	2.52767519994904	-1.785006	12.794444	23.034359	-0.0286751096846	5372	0.484735666418
TRINITY_DN150135_c0_g1	2.84486158342957	1.47566949740903	-0.337971443332935	-0.0790053969263883	-1.773294	3.835564	7.187700	-0.00901674320081	1661	0.498494882601
TRINITY_DN159432_c4_g1	4.89669415964822	5.11016737360609	5.80893297315188	5.92861098872999	-1.515011	59.757436	94.818785	-0.0115347593744	13603	0.48540763067
TRINITY_DN157537_c1_g1	1.37885719741184	1.46017023224513	4.10461149707254	4.62672592046055	-1.880680	6.989316	13.367517	0.0312943565428	3254	0.461893054702
TRINITY_DN152999_c5_g1	-0.311935964659902	1.57321113392594	-Inf	-0.26210744503774	-2.000182	2.747172	5.902446	-0.0120005743648	912	0.507675438596
TRINITY_DN151089_c1_g1	5.92558881181656	6.3448396970482	7.23917124280177	7.43885268109888	-0.442557	14.110653	15.881546	-0.0246694970323	3240	0.520679012346
TRINITY_DN159728_c5_g1	4.85228266379663	4.4605352857712	4.08269918002512	4.13299115661729	0.150425	16.094100	15.505885	-0.0503644471074	7016	0.429019384265
TRINITY_DN157081_c2_g1	2.82333783706109	-Inf	-Inf	-Inf	-2.105834	3.243748	7.263145	-0.0196414717278	834	0.376498800959
TRINITY_DN145294_c0_g1	1.42549548055994	-Inf	0.193880564053621	0.632610844690272	-2.121121	3.106477	7.039814	0.0131770038535	1059	0.464589235127
TRINITY_DN155295_c0_g2	4.39648970406796	1.24568741685341	5.59691521344486	5.57613658307522	-0.843981	7.576190	9.683617	0.0851881824713	2218	0.558611361587
TRINITY_DN158391_c0_g1	4.03351332058927	5.18008239143523	4.50067724632483	4.40000443493485	-0.354449	8.408156	9.256433	0.161458098254	4193	0.469115191987
TRINITY_DN116238_c0_g1	-0.404343056579214	-Inf	-Inf	-Inf	-1.650168	1.128731	2.257835	0.0973328800264	306	0.40522875817
TRINITY_DN126864_c0_g1	1.33870956445645	2.1837872722293	-Inf	-Inf	-1.866892	0.733279	1.794805	0.0742447567827	522	0.431034482759
TRINITY_DN159284_c1_g1	0.511352882259152	1.25029859995649	0.50760374763639	-0.199225073180829	0.127292	0.688291	0.653686	-0.0691828444613	201	0.427860696517
TRINITY_DN139133_c1_g1	0.643552316725807	3.96254265569179	-0.588524037032009	-Inf	-2.129792	7.680608	16.546671	-0.0273329787515	3301	0.474401696456
TRINITY_DN156662_c1_g5	0.0884801194445717	0.19020493144895	1.90567550913986	1.79516893970938	-1.444607	4.458146	7.189626	0.0904927885806	1150	0.438260869565
TRINITY_DN141894_c5_g2	1.23523402181708	2.64837798391589	2.52120881743636	2.72173936122399	-1.020689	12.909714	17.360167	-0.0349864085962	3319	0.428442301898
TRINITY_DN144032_c2_g1	4.11074499753794	3.8384042572229	3.63970868131816	3.33296561779248	-0.334262	1.590082	1.778801	-0.0342052995227	815	0.557055214724
TRINITY_DN155823_c6_g2	3.0752716644564	3.17783482352429	2.65181952116148	2.41248170128974	-1.872474	1.461089	3.159282	-0.0643756506817	1644	0.548661800487
TRINITY_DN149073_c2_g2	4.72770863399384	4.70167597762023	2.17599748269968	1.61046604595766	-0.062691	2.277753	2.321641	-0.0602594478172	1340	0.466417910448
TRINITY_DN138872_c7_g1	4.50106257950497	4.89529458137858	4.45815581407637	4.54193601448765	-0.228146	9.889693	10.504882	0.0476665640891	971	0.510813594233
TRINITY_DN133750_c3_g6	-0.0274035636017487	-0.68948084508947	2.50492066072159	2.77578164133071	0.366769	5.172496	4.701350	0.0800483333687	1042	0.42802303263
TRINITY_DN140635_c5_g1	4.30482959650654	3.22992214047708	3.99628590095363	4.16298057930636	-1.085972	4.041069	5.700841	-0.0445424519381	1765	0.541076487252
TRINITY_DN154285_c3_g1	2.40624336683336	3.47173679500587	2.50339218503188	2.32001147976662	-0.925387	0.760214	1.129564	-0.0759238511113	1097	0.527803099362
TRINITY_DN135104_c2_g2	3.04198114463933	1.01287933763315	4.60188155599084	4.58300209937602	-0.329420	5.464824	5.991639	-0.0071136500685	1807	0.597675705589
TRINITY_DN140331_c8_g1	-Inf	2.18223633910065	-Inf	-Inf	-2.141055	6.342393	13.859049	-0.018103875024	1422	0.629395218003
TRINITY_DN132784_c2_g3	5.82415158507739	-Inf	-Inf	-Inf	-2.053477	13.434862	27.378284	0.0984645443519	2236	0.574686940966
TRINITY_DN159304_c2_g1	3.58133934065811	3.40333407062435	3.93342266300641	4.00977384130703	0.283454	1.907182	1.749253	0.166169157237	940	0.556382978723
TRINITY_DN157900_c1_g3	3.03089850507498	3.92366651007261	3.66196298663747	3.82109160791757	-0.261723	6.025980	6.475360	0.0642728927294	4016	0.386454183267
TRINITY_DN152528_c10_g1	4.40911352435763	5.15340301182533	5.09727274889306	5.35099001396877	-2.291844	22.317472	51.015954	0.0318626035146	7626	0.459611854183
TRINITY_DN127405_c3_g2	4.10610241006869	1.3537880569869	4.73804248346238	4.58837275546085	-1.774621	2.497695	4.835445	0.00597804274452	1725	0.488695652174
TRINITY_DN154645_c2_g1	3.65799283362756	3.11944028305841	1.66811461417647	1.57547634671785	-1.529299	14.019446	22.649834	0.0745729666731	6094	0.508861174926
TRINITY_DN157738_c2_g1	4.9463476380028	4.090309340376	4.68728229301201	4.60830945076537	-1.059520	15.978963	21.719012	-0.0375382976565	7399	0.424516826598
TRINITY_DN153549_c1_g4	4.41231957116561	3.05023956813106	4.95312781813129	4.61320046512751	-0.882673	10.521551	13.555307	-0.0437061372607	5865	0.392156862745
TRINITY_DN152798_c1_g1	3.94491772230335	3.23030087722316	4.75383846864317	5.2171354946218	-0.601398	5.952403	7.072380	0.109418029006	1912	0.657949790795
TRINITY_DN155076_c0_g1	5.02033643627394	6.01653847292272	4.49346197281662	4.54335101708525	-1.761203	21.958319	38.791707	0.0285863832773	6021	0.42517854177
TRINITY_DN158560_c1_g1	4.05094099667888	5.15056114897491	2.87214706737915	2.5891262856294	-0.422038	1.180802	1.376039	0.0785991271802	1038	0.484585741811
TRINITY_DN150870_c0_g2	3.98688512108735	3.26193521099129	4.27493018554419	4.31675779143368	-0.072761	3.319983	3.390099	-0.0316691647007	1533	0.493150684932
TRINITY_DN150870_c0_g1	1.69527952742736	2.83243259702587	1.29685776748621	1.23123012896699	-1.717031	2.494570	4.699445	-0.0574432994671	1959	0.454313425217
TRINITY_DN144388_c2_g1	1.44359828206811	2.13311019324351	1.68885768784534	2.03681860789692	-1.414055	6.190459	9.741113	0.0392399378314	1626	0.487699876999
TRINITY_DN131194_c2_g5	-0.26730725439706	-Inf	-Inf	-Inf	-1.802659	1.032265	2.272095	0.019745528748	371	0.474393530997
TRINITY_DN125585_c1_g1	2.77316065289237	1.99342872693599	2.25346760217374	1.61812816562651	-1.470249	2.477206	4.177731	0.0402719245405	1609	0.428837787446
TRINITY_DN134008_c8_g1	4.06317790068498	4.14983864778027	4.51498327354799	4.6633887276463	-0.263639	3.376613	3.647303	0.200432520568	2035	0.384766584767
TRINITY_DN146918_c2_g1	4.0781235450115	4.6651410788465	2.53972327831911	2.23819350141245	-1.493980	6.995055	11.318804	-0.0554987085261	1597	0.577332498435
TRINITY_DN159700_c0_g1	3.81706048922683	3.75319700873823	4.59761595503076	4.65104053224503	-0.346678	2.745119	3.050229	-0.0890524436725	1804	0.407427937916
TRINITY_DN136915_c1_g2	3.09508406371464	2.89766721678322	3.36739267823503	3.20705569027682	-1.314266	1.925067	3.096813	0.0295469614127	1224	0.478758169935
TRINITY_DN148142_c0_g1	4.40554321844594	4.49665517656573	4.34214004508888	3.90433343489023	1.317014	1.011359	0.653421	-0.0875059093816	1041	0.416906820365
TRINITY_DN159395_c3_g1	5.52567409231689	5.51521353299771	5.18369677772163	5.0535984230517	-0.887397	24.524199	31.419414	0.0371482110512	8050	0.411925465839
TRINITY_DN158537_c5_g2	1.94152623752551	2.03543761630264	1.29763870191489	1.02266508151975	-1.880115	3.659300	7.234993	0.00211213441145	1569	0.613129381772
TRINITY_DN132276_c5_g1	3.83155598285677	1.87082354364106	2.94250772917708	2.88823686354572	-1.763847	4.150905	7.708666	-0.0349224104311	2102	0.532350142721
TRINITY_DN158537_c5_g1	4.86427132722293	4.45786411634175	4.09101338729166	4.2353108936808	-1.021644	8.402953	11.373201	0.0178985976176	2883	0.433229275061
TRINITY_DN148966_c1_g1	1.79066465392046	4.6381435869632	2.13300019535416	1.86250420962275	-1.420412	2.573565	4.237055	0.0497747660574	1072	0.578358208955
TRINITY_DN151991_c5_g1	3.70636126193835	5.1117903078179	5.04906867833279	5.00853569829567	-0.369149	12.687448	13.995669	0.0244232525096	4311	0.413825098585
TRINITY_DN156521_c2_g1	4.69393208064114	3.44328618640206	4.79429441513385	4.74255161935169	-1.306833	5.417484	8.213970	-0.0322471319913	3730	0.486058981233
TRINITY_DN157670_c1_g1	4.40690157175561	4.19685559499855	4.07023937628444	4.13778487255278	-1.152610	9.130929	12.912687	0.0428293090955	3211	0.462784179383
TRINITY_DN140452_c1_g2	4.68030403032058	4.01783980442948	4.72512033588266	4.82033333413724	-0.402240	6.727806	7.520762	0.105012076099	2190	0.574885844749
TRINITY_DN159657_c5_g1	3.670876077484	5.40328869313101	2.43952325141889	2.17919163587984	-0.693143	5.820976	7.119806	-0.0275765179617	3450	0.457391304348
TRINITY_DN158948_c5_g1	5.0993239344855	3.36896189407112	4.36851819010904	4.24471614317582	0.355425	1.056019	0.932530	-0.0696844060348	472	0.478813559322
TRINITY_DN140433_c2_g1	1.87375373872165	2.17098568265232	0.823506848122109	0.17773544323147	-1.625473	2.154874	3.940622	0.00408972088709	1314	0.50304414003
TRINITY_DN157337_c1_g1	4.52926494685693	5.76051349363632	4.73268833366828	4.80913498314093	-0.072193	2.605668	2.662299	0.125184094256	2640	0.441287878788
TRINITY_DN131661_c6_g1	-Inf	3.92461737099817	3.08814211505765	3.50981285613629	-1.422137	9.778114	15.251328	-0.00550959200701	2795	0.525939177102
TRINITY_DN147005_c5_g1	5.09643099557329	4.50241269172888	4.23841402625574	4.23745722584838	-0.881518	8.701474	11.234684	0.311504407157	6230	0.422150882825
TRINITY_DN159398_c4_g2	3.2103160768218	3.47497043691713	3.69355196567233	3.9092334275588	-0.150428	6.665730	6.941066	0.0515130007985	2939	0.470568220483
TRINITY_DN123205_c1_g1	2.19859068565356	1.53830993679263	3.54125559649054	3.37418067825311	0.248744	8.064344	7.570947	0.060382989633	1796	0.547327394209
TRINITY_DN138945_c1_g1	3.91834864925722	2.63972152987292	3.94544213277441	3.59874160902079	0.478810	11.245844	10.012054	-0.0334679447772	3635	0.47235213205
TRINITY_DN158606_c0_g1	4.15549860752835	1.09352204614131	3.96735085332182	3.83066759312249	-1.009529	7.912752	10.677157	-0.00645706786078	2640	0.615909090909
TRINITY_DN156071_c2_g1	4.08762438992486	4.0092412207479	4.28400440529531	4.24892443614168	-1.953802	17.142736	33.138667	-0.00145331583142	7836	0.456865747831
TRINITY_DN128706_c1_g7	2.69090439621722	2.11494693726129	0.348518541700317	0.27437185910696	-2.028741	4.867393	10.175611	0.15431970674	2485	0.628973843058
TRINITY_DN159581_c6_g1	6.42665482007817	6.36019056913068	6.45966587299079	6.3608423510476	-0.443229	41.943495	47.069480	-0.0350174664694	13006	0.565200676611
TRINITY_DN149091_c0_g1	2.84665668903298	5.99690874047825	-1.00441234536798	-Inf	-1.657801	3.404559	6.099160	0.0554539541509	1762	0.564131668558
TRINITY_DN123385_c2_g1	2.69416156067394	2.91291492832605	3.08805345088125	2.68656293419674	-1.458947	6.910278	11.030512	0.159689688694	2519	0.397379912664
TRINITY_DN137004_c2_g1	3.18129803096838	6.07768308115519	4.54583278245138	4.74341543034495	-0.532214	4.087035	4.781068	-0.0692614293086	1606	0.614570361146
TRINITY_DN126590_c3_g3	4.11394923686904	3.13254570295028	4.26006642797321	4.12626007290053	-0.122672	7.257283	7.498448	0.0405868553077	2061	0.463367297428
TRINITY_DN142957_c4_g1	2.75227287201394	2.93420496267464	3.38351027243289	3.29544190610953	-1.881641	0.535994	1.434529	0.00105712950393	1184	0.575168918919
TRINITY_DN147292_c2_g1	3.69173584279234	3.91174657229195	4.64756956152789	4.60552768580515	-1.852878	15.653435	28.933662	0.00763575511956	6473	0.359802255523
TRINITY_DN141348_c4_g1	3.44492464846323	2.63629645630582	-Inf	-Inf	-0.994443	22.290307	29.571695	0.0647924096185	4774	0.424382069543
TRINITY_DN136482_c0_g1	3.25974880569568	3.79480592062189	3.35854167563477	3.21059813070761	0.024606	8.286594	8.233820	-0.0589963300758	1915	0.362402088773
TRINITY_DN139570_c3_g1	4.32127096741021	3.22280661529306	3.95555380947653	4.31851475960408	-0.400994	9.285697	10.352089	-0.0268676313744	3061	0.599150604378
TRINITY_DN131346_c3_g1	2.42774789193736	-0.427611395153819	-Inf	-Inf	-2.007131	6.115304	12.499459	-0.0118309351306	982	0.419551934827
TRINITY_DN158468_c2_g2	1.60088645647519	1.30220611678384	0.561990490733118	0.539244393293057	-1.404220	0.745116	1.405155	0.00135849513553	327	0.60244648318
TRINITY_DN149280_c2_g1	2.5470712261442	0.425432931227617	-0.557693901066557	-0.493156505224388	-2.140618	1.603906	3.972077	-0.05088108269	727	0.674002751032
TRINITY_DN149280_c2_g2	4.83834592244271	3.98896027530881	3.26434912685149	2.78886729308898	-2.042703	1.612999	3.773515	0.0189225828074	1657	0.653590826795
TRINITY_DN149280_c2_g3	3.45446270694499	0.595805292557592	1.12621482106934	1.00939320323775	-1.453237	3.965896	6.453312	-0.0482215638047	1177	0.661852166525
TRINITY_DN157600_c1_g2	3.62315565555232	2.97884807454471	4.68086788246515	4.77532759333234	-0.281840	29.634250	31.853889	0.00685456236222	4599	0.395085888237
TRINITY_DN155235_c0_g1	4.65970637588102	3.8042681268213	3.85373971602918	3.73813681407959	-1.127452	21.746401	30.163503	0.0954491563121	5419	0.423325336778
TRINITY_DN157600_c1_g1	4.01991269849911	3.71896765353442	5.17500848829898	5.37910092847785	-0.982949	6.402260	8.597233	-0.0135549904534	2266	0.391879964695
TRINITY_DN152299_c2_g2	4.08845349797216	3.65929932676054	4.45521882176722	4.07706018041333	-0.219809	0.250864	0.286444	-0.0443361744238	559	0.49373881932
TRINITY_DN151229_c2_g1	1.13061140504249	3.17119548142125	0.709923929972086	-Inf	-1.380488	1.147372	2.005000	0.0351971520855	545	0.43119266055
TRINITY_DN137381_c2_g2	2.52367179167124	2.80140694197543	2.48245887441109	2.5584186538459	-1.092074	4.731154	6.653640	0.0478587147685	985	0.621319796954
TRINITY_DN136267_c0_g1	2.88641295888849	2.88979983127784	3.82866498685258	3.68945165357523	-1.197623	7.939921	11.441717	0.0471340106576	3243	0.370644465002
TRINITY_DN152341_c2_g2	4.52689639156615	2.32233614200428	1.9597005076754	1.77198739090312	-0.460480	11.814566	13.377353	-0.053705267356	2589	0.509463113171
TRINITY_DN130310_c7_g1	2.48452107913548	0.702547676860587	0.978934210489254	-Inf	-2.104905	9.686974	20.434852	0.000767673340858	2485	0.403219315895
TRINITY_DN154170_c3_g1	3.45595078808316	2.95492304895238	3.9958871188031	3.95844246631353	-1.263961	0.437838	0.848755	-0.0256190875924	609	0.551724137931
TRINITY_DN118529_c0_g1	2.52637474172874	-Inf	3.27241447746038	2.8921082606807	-0.531558	2.733087	3.223572	0.0732993703532	913	0.491785323111
TRINITY_DN148873_c2_g2	3.65425623449436	4.01881707864231	2.47010340247184	2.56999084146759	-1.909334	19.494177	36.839557	-0.05706296405	4446	0.475483580747
TRINITY_DN123832_c6_g2	4.18529775367909	3.49892871443873	5.34117949921217	5.7343673949306	-1.577538	6.068082	10.208216	-0.0154369353555	2869	0.496688741722
TRINITY_DN129638_c3_g1	4.12056241022979	3.7768761406357	3.54838534644732	3.13354945703137	-1.327318	1.886552	3.056895	-0.0205862962395	1346	0.52823179792
TRINITY_DN145997_c1_g1	0.83341621168171	5.08592767929901	-Inf	0.0608828848632828	-1.656312	2.719015	4.945341	0.0100004111848	1273	0.465828750982
TRINITY_DN127686_c1_g3	1.87326842133891	0.461028614610627	-Inf	-Inf	-2.265866	2.501802	6.290122	0.0554471370082	1064	0.513157894737
TRINITY_DN127686_c1_g1	1.66838735086349	1.31341873290997	2.04297739556981	1.54647206710095	-1.317659	4.891959	7.474803	0.0247220354161	1588	0.401133501259
TRINITY_DN159114_c3_g2	0.988232971782896	0.482825341152733	-0.337971443332935	-Inf	-0.450027	0.895804	1.068232	-0.056386683631	219	0.415525114155
TRINITY_DN158358_c0_g1	1.51126997384109	1.28956807917077	1.23197130818804	0.956345431107624	-0.022108	0.604817	0.610560	-0.0671602237478	230	0.508695652174
TRINITY_DN152150_c4_g2	2.95771933309698	4.43863716247276	1.9435713062201	1.77320394131672	-1.686480	1.745208	3.356422	-0.0818502814202	1020	0.475490196078
TRINITY_DN124438_c4_g1	3.31887916719888	2.66454988628506	1.60055099433189	1.19652107502161	-0.883657	2.403584	3.217684	0.03452355351	1574	0.425031766201
TRINITY_DN159048_c1_g1	3.24578137245564	2.46418252723313	1.6116735854383	1.81989756948384	-1.354957	2.549363	4.086199	-0.0158952143343	1078	0.381261595547
TRINITY_DN152732_c2_g4	2.6018133163356	3.26512787003001	1.456771250732	1.43316713656229	-0.969246	5.137269	6.902141	-0.00350912297239	3027	0.499174099769
TRINITY_DN125671_c1_g1	2.59432971652438	2.29592119900565	1.7889333285734	1.6030012129204	0.020066	0.977379	0.970207	-0.0663832858207	707	0.567185289958
TRINITY_DN134003_c11_g1	1.11045616119532	2.98082788607161	0.405958779223203	0.812179191526523	-0.385274	6.862551	7.632535	-0.0210610422082	1363	0.42773294204
TRINITY_DN147281_c0_g2	3.8572352031599	2.25548834586399	0.735490604274063	0.413913113195911	-1.975346	22.052737	42.901335	0.0616680237917	5703	0.490618972471
TRINITY_DN130726_c4_g2	7.70880157288012	8.0354977647218	7.94737555575377	8.00768477543881	2.100112	10.251706	6.588147	-0.054285825206	453	0.545253863135
TRINITY_DN148025_c1_g2	3.12573359857656	3.10250179543957	3.36841783295448	3.71068597653214	0.301142	13.274421	12.329025	-0.0523233482154	2477	0.563988696003
TRINITY_DN148025_c1_g1	0.406764000830856	0.123060877047599	0.756028661694452	0.556668369251602	-0.975890	0.233411	0.438052	-0.0984459938549	209	0.617224880383
TRINITY_DN157259_c2_g2	3.62425249603653	5.3964291952876	4.24339698038265	3.75519569953371	-1.173392	0.975610	1.578964	-0.0233280884746	1780	0.413483146067
TRINITY_DN150767_c1_g1	4.28437507062001	2.53169050837426	0.413603021787243	1.13737705921922	-1.232664	13.852719	20.023992	0.0396070469263	2755	0.678765880218
TRINITY_DN155705_c3_g1	4.46509810134695	6.29003188085172	4.89083828695136	4.94452903114725	-0.664509	18.041130	21.626214	0.0402725592649	5791	0.397686064583
TRINITY_DN156655_c0_g1	0.0202802644572859	2.05862244093678	0.162159558018293	-0.0259297750732992	-0.453577	1.012488	1.202043	-0.0862799785421	279	0.440860215054
TRINITY_DN154625_c4_g1	4.85012952855211	4.9382524430619	5.15155919441026	5.30062587538576	-0.622599	2.606139	3.172869	-0.0628252314673	1101	0.631244323342
TRINITY_DN148345_c1_g9	3.16880092366584	2.91894788898205	3.14131476646171	3.52649501429761	-0.251018	2.393864	2.586041	0.0271735978439	1370	0.334306569343
TRINITY_DN155909_c1_g2	3.33229445404278	4.03031624017637	1.94364152153788	1.8093619077661	-1.611744	1.027470	2.044769	-0.0319621570373	1465	0.475767918089
TRINITY_DN159036_c6_g1	4.91918007179765	3.93879132510567	5.27541924868293	5.09891564791568	-1.195406	21.208461	30.120377	0.0894804693382	6253	0.489525027987
TRINITY_DN154314_c4_g1	4.94768111077884	4.10445425173962	3.57070693315891	3.39239134845784	-1.992859	2.427067	5.257544	0.0201647821812	3947	0.435774005574
TRINITY_DN150495_c0_g1	3.51344558205246	2.71593774392072	0.566064398302114	-0.246910386061206	-1.934075	4.066512	8.197473	0.0662790461361	2388	0.497487437186
TRINITY_DN150495_c0_g2	3.43742754339531	3.60448125863981	2.11104647333585	2.10213802713389	-1.689709	23.734430	40.643022	-0.0114268639923	7458	0.507106462859
TRINITY_DN155751_c7_g1	3.37429684527827	2.65306476983114	4.68586127224053	4.81517071494104	-0.913173	2.912582	3.908647	0.156618968067	826	0.617433414044
TRINITY_DN153674_c0_g1	-Inf	0.694285212588946	-Inf	-Inf	-1.666066	2.508515	4.612613	-0.0324787191371	407	0.479115479115
TRINITY_DN140596_c0_g1	6.80639834318887	6.70305519854595	7.70359044946996	7.82314849010716	-0.322979	4.493755	4.926393	-0.0288102561174	1257	0.625298329356
TRINITY_DN143892_c3_g2	1.83872037758872	1.16705774088751	1.66742227852849	1.45701727716907	-1.295912	3.024896	4.684167	-0.0543611788588	690	0.489855072464
TRINITY_DN156717_c3_g2	4.8388764090535	4.83160951938062	5.28747052795001	5.50014801992387	0.528913	6.963730	6.103475	-0.0654215559996	2830	0.405300353357
TRINITY_DN139565_c1_g1	2.03948883460297	1.85970689760753	-Inf	0.495992527378876	-2.061859	1.691393	3.972796	-0.0308746187944	1381	0.426502534395
TRINITY_DN156090_c2_g1	3.06368928446393	3.44452074809959	3.2577147287154	3.26187716140465	-1.733275	16.094011	28.214859	-0.0388711788157	5462	0.447455144636
TRINITY_DN125861_c1_g2	3.31881866634824	1.94504036084613	2.32704858045524	1.83038712198725	-0.999822	4.316292	5.890626	0.00196698442223	1565	0.647284345048
TRINITY_DN132100_c0_g1	4.19324617046137	4.92127858502549	4.44693489436634	4.56005028334519	-1.384420	5.560408	8.679596	0.0160765464696	2108	0.601043643264
TRINITY_DN125861_c1_g1	4.65481608803004	2.66964866241775	3.33639277844104	3.00943949199618	-1.287947	4.043436	6.154110	0.011056629494	1543	0.52041477641
TRINITY_DN133067_c1_g2	1.97315731289566	3.38351962875364	0.492211539409164	0.46560560124655	-1.297116	22.283552	32.795067	-0.0118529605128	4634	0.383038411739
TRINITY_DN133067_c1_g1	1.05052425310186	2.79072421778606	0.337773461829084	-0.00462421315498508	-1.290287	13.794632	20.359351	-0.0468468917456	2685	0.35270018622
TRINITY_DN152335_c6_g1	0.350917397237805	1.6911352002779	-Inf	-Inf	-1.939198	9.777770	19.008645	-0.0501883229212	2016	0.491567460317
TRINITY_DN153666_c2_g2	3.3394722569306	3.4828091541561	3.72877455790593	3.61141812169076	-0.700786	8.847157	10.784374	-0.0583521639966	3069	0.551971326165
TRINITY_DN156830_c2_g1	3.61460280340542	4.23607700773712	3.73479917038394	3.54250709545626	-0.732207	0.036776	0.103806	0.00449101796407	1006	0.489065606362
TRINITY_DN140116_c5_g1	2.24591154241088	3.80901394170659	-Inf	-Inf	-2.044404	2.120354	4.791631	0.0916032737759	1747	0.533485975959
TRINITY_DN144170_c1_g2	1.92975328981149	2.51129045424106	2.05473055833874	2.05577157687102	-1.044843	6.578833	9.019141	-0.0681090755757	2159	0.448818897638
TRINITY_DN152856_c0_g1	4.01291871133044	3.002101992505	3.08046168756353	2.87607637096325	1.031215	8.342937	6.552878	-0.0794548503948	1974	0.417933130699
TRINITY_DN151761_c3_g1	3.1424181240068	2.79316676285896	1.88374371785625	1.65064601880833	-1.260407	12.676519	18.529858	-0.0362306621202	4769	0.441811700566
TRINITY_DN148871_c5_g2	2.94264358499638	4.10302260306193	2.8589301818963	3.006147920746	-1.027704	1.954785	2.794502	-0.0616263452268	681	0.430249632893
TRINITY_DN155225_c0_g1	2.82828072424393	4.86860013562108	2.81315794225373	2.67713022058777	-1.311322	20.275771	30.019911	0.0549733173656	5169	0.486941381312
TRINITY_DN133898_c1_g3	-Inf	3.54065010559888	-Inf	-Inf	-2.024119	20.135974	40.147949	0.0551394946918	3823	0.462202458802
TRINITY_DN147549_c4_g1	2.61279285592833	2.48703355337524	3.00738764415519	3.30069358153038	-0.183665	3.789537	3.993698	-0.0355508102505	864	0.364583333333
TRINITY_DN142336_c1_g2	3.4100619537714	5.11293671764535	4.46910570226672	4.26176904109846	-1.713920	4.258618	7.720679	-0.00123794368063	3304	0.408292978208
TRINITY_DN156337_c1_g1	4.35694955995502	3.90321295098528	4.26813985536422	4.3949188258556	-0.535208	25.607086	29.519094	-0.043047385574	6406	0.385732126132
TRINITY_DN158069_c3_g1	4.83236174180588	5.65797468183719	4.65019778914181	4.80623795827597	-1.442845	34.793187	53.853065	-0.00283121089187	8057	0.601340449299
TRINITY_DN156854_c1_g1	2.82175759024036	2.31389154906271	6.16549290212322	6.55938881146178	-1.024578	7.556888	10.258275	-0.0557024371337	3123	0.622478386167
TRINITY_DN147395_c1_g1	3.72249636600601	3.46670583053383	3.71712787396293	3.84556421144659	-1.964227	18.952509	36.757463	-0.0312444637209	6386	0.41935483871
TRINITY_DN133574_c2_g1	3.22565595891208	4.74749904995754	4.01593741190761	3.91467891652848	-1.057201	0.942715	1.452356	-0.0584580840459	1193	0.449287510478
TRINITY_DN150952_c4_g1	3.71786584979429	3.69904910621772	4.16671106383957	4.1658730838896	0.097079	5.636377	5.492923	-0.00848270537076	1384	0.415462427746
TRINITY_DN150017_c1_g1	-0.0330173318729847	2.64267620603716	1.45274917734183	1.31888419882788	-0.699290	4.647946	5.719984	-0.040747766323	1181	0.41066892464
TRINITY_DN139736_c0_g1	4.37951260598457	3.19907121896172	3.92679692631667	3.75220532750046	0.001736	4.377514	4.375421	0.0896496578213	2109	0.422000948317
TRINITY_DN152943_c0_g1	3.82450982483268	4.89085050165083	4.26107841076381	4.76511759707541	-1.292185	4.750212	7.195263	0.0149644657393	1612	0.643300248139
TRINITY_DN119786_c4_g1	2.92169527098912	2.38040834944301	2.82362829480132	2.98190322219214	0.138011	6.212741	5.992018	-0.0591782113822	1016	0.44094488189
TRINITY_DN156475_c2_g1	5.18518352882213	4.24127723788542	4.77655465018144	4.94120323213526	-1.186977	5.306200	7.697027	-0.0188667099398	1728	0.454861111111
TRINITY_DN155301_c1_g1	3.03614493698653	4.51036827926339	2.99849669812255	3.10643638129349	0.343133	2.926490	2.657712	0.165636084778	1691	0.513305736251
TRINITY_DN145184_c4_g2	4.73320205555015	5.5776036500654	4.56608602220722	4.38699892067308	-0.645555	1.910814	2.370599	-0.0543800710271	4261	0.503168270359
TRINITY_DN136016_c4_g1	1.22663878295628	1.07216400795817	-Inf	-0.493156505224388	-0.804390	6.869782	8.682739	-0.022362369721	983	0.637843336724
TRINITY_DN154712_c3_g1	5.28546450861361	5.01188537640092	5.49320200335399	5.65205706781307	-0.638796	19.121141	22.740084	-0.0410050787675	7518	0.553737696196
TRINITY_DN157575_c2_g1	2.88530768528721	2.48152828114958	3.05597099116497	3.0056582928874	-0.903119	0.084923	0.205469	0.0	438	0.465753424658
TRINITY_DN157067_c2_g1	2.63513324827887	2.53171242097528	1.80800510711522	1.54730853285317	1.542403	1.041450	0.631641	-0.0262332483598	373	0.595174262735
TRINITY_DN148549_c2_g1	3.88258848788327	3.40995444106366	2.08779126866371	1.96442140820932	-1.373536	16.400584	24.902322	-0.0209764932705	6235	0.405292702486
TRINITY_DN149196_c1_g2	4.63254849354098	3.25546212309315	2.08552055410178	1.71215554087702	-1.549540	10.630952	17.403681	-0.0379571111794	2963	0.557205534931
TRINITY_DN151259_c0_g1	1.10576387595588	-0.345531980970854	0.638588941184339	0.0318239870058199	-1.860748	2.103190	4.320201	0.0127168772302	710	0.469014084507
TRINITY_DN128448_c5_g1	4.03212352483059	2.89670109431391	4.1047206025142	3.98778624565881	-0.566730	6.672882	7.833158	0.00694000984468	2417	0.453040959868
TRINITY_DN150294_c2_g1	4.09494472546797	4.39285346176166	4.24517000014945	4.36505537282854	-1.909753	6.130540	11.950441	0.0647479951039	5502	0.558705925118
TRINITY_DN152283_c0_g1	0.958403997788392	2.68161524345677	1.44762404886747	0.883193257411673	0.800011	1.154190	0.886110	-0.0309672365563	429	0.459207459207
TRINITY_DN124967_c5_g1	2.73467292616775	3.16645721566292	1.75212830162966	1.32122149905546	-0.880893	3.924175	5.152815	0.0580178478285	2184	0.430860805861
TRINITY_DN139819_c0_g1	3.06422193185497	2.62487235675174	3.05960919976672	3.40566247273656	-1.479670	6.388736	10.307815	0.0472933150576	2644	0.593797276853
TRINITY_DN151415_c1_g1	4.4975631328158	3.67329202176505	4.50760877296348	4.51973426093486	-0.039397	1.498233	1.517881	0.0545099050886	1850	0.488648648649
TRINITY_DN158816_c1_g1	1.58150594857244	3.9800566588144	2.81000821510956	2.83316489196201	-2.013675	28.760597	56.799903	-0.0202090940204	7743	0.515562443497
TRINITY_DN150909_c0_g1	2.15670998513627	-Inf	2.01678532351541	1.39469354104637	-1.591137	10.670333	17.763938	-0.032651795297	2257	0.542755870625
TRINITY_DN147588_c2_g1	4.11300744215269	4.64123927733423	5.06868647956726	4.76653523969467	-0.871366	6.499918	8.405014	0.111159631939	2752	0.564680232558
TRINITY_DN132928_c5_g1	-1.94967378954874	2.28578736839004	-Inf	-Inf	-1.976046	3.490536	7.261338	-0.0208766118705	1009	0.462834489594
TRINITY_DN134809_c0_g1	0.364262970209025	2.05015899659344	0.848469173281316	1.31691953953587	-2.351750	2.151588	5.806468	-0.000330879311771	1338	0.561285500747
TRINITY_DN138912_c2_g2	3.92763587025417	3.6678804873028	3.79125147617067	3.63212532182551	-0.583098	1.408520	1.730671	-0.038910222708	1337	0.618548990277
TRINITY_DN154046_c0_g1	-Inf	-Inf	-0.151563625564476	-Inf	-1.800804	0.433578	1.172295	0.000797629899727	242	0.54958677686
TRINITY_DN144484_c3_g2	2.78165709924584	4.06758312519008	3.72447042762133	3.9091059115404	-1.744143	19.672045	34.547227	-0.0187822870707	5417	0.608270260292
TRINITY_DN150000_c1_g2	1.95433324188684	3.1616780355244	1.16213445374612	1.18104490218916	-2.027283	18.947624	37.872116	-0.00123671902437	5040	0.431746031746
TRINITY_DN157592_c2_g2	6.01032532478346	4.66220939160286	4.93362606507985	4.72997116121188	-0.644758	1.628834	2.034070	-0.00966516190599	1822	0.452250274424
TRINITY_DN130441_c4_g1	2.81513674232229	4.33085938269651	3.3333716167629	3.21597743537714	-0.273450	1.586395	1.737973	0.272690334558	1714	0.595099183197
TRINITY_DN134310_c1_g1	3.81527203863718	3.73779047611365	4.67356764071692	4.46771537355263	-1.237819	3.677356	5.512339	0.0131210658807	2599	0.444401692959
TRINITY_DN155471_c1_g1	5.70602123925197	5.48287680703978	5.8176625754543	5.8646886510179	-2.192003	27.638665	59.705263	-0.0371479121254	12942	0.564904960593
TRINITY_DN150222_c1_g1	3.32139288022534	2.70984248233043	2.93072720549454	3.33122965069512	-0.474313	5.794228	6.626020	-0.0425575078128	2296	0.603658536585
TRINITY_DN127130_c1_g1	4.35641380391121	4.66504110444347	4.48800777774401	4.61113148028977	-2.228689	2.467048	6.078196	-0.0153489444211	2786	0.544867193108
TRINITY_DN139743_c3_g2	3.64969366953385	4.0561209710208	4.1525293125627	4.12572426129013	-0.830385	3.271230	4.245419	-0.0572269169885	1346	0.582466567608
TRINITY_DN156882_c1_g1	3.41512483416629	3.9288769591777	3.08466855519055	2.6848910221198	-0.903887	7.636365	9.952385	0.0201196726804	2950	0.507796610169
TRINITY_DN132300_c1_g1	7.06277311435144	6.60113828540778	8.29944464044059	8.36058739427389	-0.763147	2.524388	3.229721	-0.0320205851901	1188	0.539562289562
TRINITY_DN137366_c0_g1	2.03882193081536	4.45564117932233	0.114447302994927	0.406159777256762	-1.143281	1.381957	2.127018	0.0715553853933	764	0.662303664921
TRINITY_DN140073_c1_g2	4.01760521658501	4.1384720808282	5.46859900064745	6.00794033717746	-1.272204	3.529637	5.372098	-0.016345005078	4695	0.539723109691
TRINITY_DN143433_c3_g1	2.7260788672929	2.04064457838987	0.101473472134309	-0.38232712129218	-2.076822	6.388330	13.496996	-0.0474026307388	2885	0.473830155979
TRINITY_DN157278_c2_g1	4.08281128567702	3.71722374964654	4.39632626913499	3.80255624320612	-0.809469	3.558580	4.573047	-0.032316698335	2740	0.417883211679
TRINITY_DN156605_c0_g3	2.17189761157827	2.11688729046554	3.19267366783673	3.45665686137354	-0.665207	15.750562	18.899424	-0.0267083015209	3658	0.389283761618
TRINITY_DN159413_c6_g1	6.47016776705582	5.83206225038931	6.3391367547066	6.363714201745	-0.209009	19.917163	21.013733	-0.0305203202112	15364	0.448190575371
TRINITY_DN159264_c1_g1	4.53755662185348	5.77638888884519	4.89725399260664	4.8098383973455	-0.807763	34.952518	43.618432	-0.031035808468	10543	0.477947453287
TRINITY_DN158674_c0_g1	3.41559139163801	3.29029884893332	2.10820948091334	1.71285049502155	-1.409893	8.999050	13.995477	-0.0185556213033	4141	0.442646703695
TRINITY_DN159218_c0_g1	5.08923789963158	5.12232498446381	4.31489374693457	4.52550368909794	-1.848199	95.889474	174.260027	-0.0191497578964	17838	0.438838434802
TRINITY_DN157927_c0_g1	5.4895588360454	5.98073958351303	6.04594671210455	6.29948592165947	-1.716256	18.330390	31.841751	0.0156564184722	6012	0.408349966733
TRINITY_DN154754_c1_g1	4.34360333790368	4.08798128284747	3.96405319025629	3.64326697329981	-1.205565	6.088991	8.857254	0.0157056681583	2724	0.507342143906
TRINITY_DN147001_c3_g1	2.20364644053783	0.966198717658886	2.59982019800201	2.17888942969247	-0.730669	1.505014	1.948651	-0.0358656824739	646	0.484520123839
TRINITY_DN157119_c1_g2	4.72374281187635	4.19130829168765	4.48133162183182	4.37714040683313	-1.904129	1.506171	3.297994	0.0397558183372	2712	0.376474926254
TRINITY_DN134187_c2_g1	3.67628124768977	4.2099116274388	3.58166649651194	3.76531617843255	-0.249692	12.197247	13.023193	-0.0620492518149	3309	0.535509217286
TRINITY_DN151079_c1_g2	0.330948330243862	-Inf	0.745770002816942	1.20034891653689	-1.462722	0.218309	0.589628	-0.00132100396301	337	0.635014836795
TRINITY_DN154627_c3_g1	4.45540239397279	4.64070872067803	3.89099103917724	4.04617437258565	-1.056280	3.739746	5.233900	-0.0345234677224	2114	0.552034058657
TRINITY_DN125888_c1_g2	4.55150617380516	3.41983689943949	4.6716017391953	4.91396698773898	-0.089574	7.698123	7.882586	-0.05686679214	1446	0.680497925311
TRINITY_DN127603_c2_g2	3.03967901846574	1.59206539954734	1.93897120343173	1.66200865895727	-1.572439	3.938769	6.739900	0.0231515515511	1884	0.429936305732
TRINITY_DN144577_c2_g1	4.8258430161002	4.81603281888045	5.06231277886542	4.99599468966557	-1.298547	1.412972	2.322263	-0.0503969632812	611	0.672667757774
TRINITY_DN156701_c1_g1	4.66045284821889	4.11633755061488	5.58021929663207	5.63194210752309	-0.238609	34.389838	36.540165	-0.0310887358977	10690	0.521141253508
TRINITY_DN148004_c1_g1	3.95153002863191	3.36868904463396	3.81067611429542	3.88107810710238	-2.042647	3.803535	8.135741	-0.00200720652093	1320	0.468939393939
TRINITY_DN156266_c3_g1	3.67672406465043	3.79349748462879	3.99610240979319	3.84922198019473	-0.861311	13.479983	17.202578	-0.0204095186639	4450	0.512584269663
TRINITY_DN136237_c1_g1	2.80550428341216	3.73897310300296	3.42834407976897	3.71353932932391	-1.059032	0.989929	1.518163	-0.0241649604866	767	0.597131681877
TRINITY_DN157000_c0_g1	6.28183639018668	4.64626272446867	5.94785947907052	5.89495625688575	0.460913	0.969627	0.822977	0.0854563702722	617	0.445705024311
TRINITY_DN158491_c2_g1	3.970968138863	3.50139374407906	3.89637658967753	3.63734279060563	-1.057764	1.038967	1.584292	-0.0450513295289	869	0.401611047181
TRINITY_DN149353_c1_g1	4.42459717538344	5.00930956641732	4.77492713352033	4.99217339142712	-1.984258	17.797863	34.881969	-0.0104233722515	10984	0.552348871085
TRINITY_DN129322_c5_g1	2.88857636420791	3.24089610150592	3.10905283009449	3.58205771768564	-2.193452	6.203379	13.955132	0.0755711478475	2728	0.405058651026
TRINITY_DN158762_c1_g2	4.38566957034441	4.23948630845381	4.58120495040177	4.71233562586868	-0.841234	16.075035	20.353961	-0.0193376455484	6014	0.454439640838
TRINITY_DN122459_c0_g1	4.00793400589736	3.89129651546287	3.91891057005371	3.64743755060571	0.261995	1.942900	1.793982	0.303141463783	1141	0.453987730061
TRINITY_DN159487_c2_g1	1.26247555542214	5.30655737514973	1.0567787708906	1.8306844756195	-2.137733	29.185316	61.268055	-0.0276630565913	7366	0.515069237035
TRINITY_DN158386_c0_g1	4.74535673986838	4.98673388898499	4.90565905664568	4.9725275174065	-0.628604	3.203998	3.886209	0.0688132146427	1464	0.535519125683
TRINITY_DN123506_c4_g1	2.574478583715	2.22142148307566	1.67154613596904	1.95744338255466	-1.859641	5.154923	9.893073	0.00104537056313	2266	0.558252427184
TRINITY_DN138439_c2_g1	4.36424766547301	3.2076964802431	3.11645577197427	2.95505997302736	-1.265873	5.529574	8.249271	-0.0433258832744	3873	0.444874774077
TRINITY_DN126874_c2_g1	4.41590984131331	3.86812044478186	3.65356675234989	3.30455233829195	-0.026576	1.033393	1.043403	0.0639009424556	1073	0.504193849021
TRINITY_DN131071_c2_g5	6.17792384886603	2.7611308411011	3.20406198228187	3.47457956929296	-1.078975	2.111812	3.065455	-0.0149930312563	1743	0.595524956971
TRINITY_DN150740_c2_g1	4.97908372124833	3.89025050498031	3.60762001855776	3.48666516754247	-1.457367	12.897069	20.285883	0.2159137481	2834	0.594565984474
TRINITY_DN141752_c3_g6	-Inf	-1.51778306168547	-0.455528776313359	0.271004741220707	-2.070796	0.872129	2.322088	-0.00827289211242	389	0.295629820051
TRINITY_DN128327_c6_g1	3.38086837190812	2.69550571266235	3.63833175423574	3.76507312208399	-0.792834	1.117341	1.511447	0.0107128613017	672	0.403273809524
TRINITY_DN142947_c1_g2	5.64764874715553	4.38042055464635	4.05028964335805	4.28047063298658	-1.269157	5.307823	7.938780	0.0416371912756	2157	0.607788595271
TRINITY_DN142947_c1_g3	2.80339069679894	0.511046046685684	2.96458822288931	3.0864827345495	-0.325672	9.470168	10.334890	0.00992705680082	1976	0.617914979757
TRINITY_DN131892_c5_g1	0.518167002077929	0.620983461439234	0.345417704393124	0.703458327186575	-1.303597	0.487871	0.945158	-0.0752248978876	484	0.440082644628
TRINITY_DN158900_c4_g3	0.431557417533268	1.97468451603852	-Inf	-0.67625855333574	-1.109203	0.108650	0.289225	0.0159600997506	286	0.426573426573
TRINITY_DN158682_c2_g1	-0.583931375220405	-Inf	2.49474193025662	2.7866490882893	0.561310	3.516164	3.025566	0.0120669081008	565	0.6
TRINITY_DN155367_c4_g1	3.89842505699185	3.20986988788929	4.17702573017738	4.13882638385481	-1.760773	18.252699	32.317784	-0.0176241907315	4639	0.450528131063
TRINITY_DN158806_c3_g2	5.04586548412366	4.71547193967759	4.78555071865282	4.79383672479127	-0.246802	8.840493	9.442292	0.0169613414359	3464	0.616339491917
TRINITY_DN153540_c3_g1	3.21042705604649	3.71678075447999	2.38167473497382	2.43057015199725	-1.596284	9.615941	16.080551	-0.0476785914931	3306	0.409255898367
TRINITY_DN159336_c0_g1	3.11459159917263	4.61574372430729	2.17502554860476	1.55497150837669	-1.195136	1.537718	2.396655	0.123102920225	1892	0.486257928118
TRINITY_DN124479_c1_g1	2.64956930665358	1.02991169301506	2.0022619495221	1.69146800774729	-2.032300	11.744427	23.761280	-0.000268302854431	3346	0.404662283323
TRINITY_DN148530_c2_g1	3.62284340625014	4.53898087952007	4.16170472079025	4.21282223895822	-1.878569	14.929525	27.942209	0.000798807974478	4458	0.509645580978
TRINITY_DN158892_c7_g1	4.18293435981852	3.55852529843215	4.26067549344816	3.86188255796678	-0.751322	8.252359	10.227707	-0.0170200328658	3274	0.450519242517
TRINITY_DN139418_c1_g2	4.44885914241712	5.88968341007252	5.34727577714718	5.53496271710915	-1.195846	15.250286	21.732931	-0.0274704068063	2580	0.563953488372
TRINITY_DN123131_c3_g1	3.21582514683499	1.84323411130987	3.39896511842707	3.56837579732706	-1.230200	4.866212	7.193426	-0.0411201925943	1498	0.580106809079
TRINITY_DN154791_c3_g1	3.97733368723426	4.27620172148182	5.59750215527221	5.36149097823175	-0.179158	23.086654	24.163483	-0.0166749829638	6924	0.521952628538
TRINITY_DN122209_c7_g1	1.1635358009814	1.90502918352147	5.08966091254047	5.74384404027806	-1.630132	4.175002	7.301725	-0.0530027236561	1572	0.515903307888
TRINITY_DN132962_c1_g1	3.86672530849887	3.24586519990439	3.35619130075334	3.01985534345993	-1.413846	3.841454	6.160728	-0.0151403362294	1269	0.621749408983
TRINITY_DN157176_c2_g2	3.89757296759101	5.72517805775157	3.73794119099951	3.58985311554218	-0.051762	24.287493	24.604139	-0.00690487412714	7533	0.479357493694
TRINITY_DN153314_c1_g1	5.16410413666101	4.61274586776682	4.37123053363676	4.14999874913568	-1.319780	13.053918	19.490551	-0.0143111262711	5069	0.376997435392
TRINITY_DN157418_c0_g1	5.6895287042812	5.60157367491013	6.07557515575939	5.95210790823851	-0.680966	18.975810	22.852164	-0.0295317917346	6873	0.539356903827
TRINITY_DN151611_c2_g1	4.61884392384582	4.61930541403719	5.57485510050506	5.65951473944764	-0.289414	15.828615	17.070170	-0.0365144900357	5524	0.421795800145
TRINITY_DN159185_c6_g1	6.01715760029001	5.82804876569869	5.7999705998142	5.85745870867242	-1.223214	26.624541	38.115230	-0.0207688506748	13088	0.462866748166
TRINITY_DN144532_c1_g4	4.92049408619666	3.50512829242048	3.07679550798248	3.01089527289472	-0.638205	4.697941	5.668295	0.0587517730435	2971	0.441265567149
TRINITY_DN154805_c3_g1	5.37020361484793	4.20306496992096	4.32132452332754	4.28796872654521	-0.082165	2.360388	2.419914	-0.0403946405339	2595	0.469749518304
TRINITY_DN134071_c0_g1	1.16669206018816	1.12735618714877	0.96248659084186	1.51433757563151	-1.490762	0.201081	0.572081	-0.000142235371092	288	0.364583333333
TRINITY_DN123633_c0_g1	-Inf	2.99865742734894	-Inf	-Inf	-1.980997	5.225948	10.625856	-0.050680576836	1230	0.448780487805
TRINITY_DN156865_c10_g1	3.00538804404885	1.70448054444934	5.13967096818292	5.27669736922408	-0.768745	9.134023	11.368052	0.0684529138606	4540	0.447797356828
TRINITY_DN148710_c2_g1	1.1981261700253	0.0344867252194775	4.4927571004109	4.66085007824835	-0.216689	6.279804	6.661688	-0.00538754092848	1809	0.561083471531
TRINITY_DN152765_c3_g1	4.32831677440889	4.41225718168393	4.16705880424778	3.84485512704341	-0.796545	12.265489	15.350162	0.023204975811	5017	0.416184971098
TRINITY_DN159439_c3_g1	6.20058781781852	7.69535317241524	6.24056059067086	6.28382857738574	-1.389568	14.082557	21.555594	-0.00332631109324	5669	0.674192979361
TRINITY_DN159718_c0_g1	-Inf	2.78173218428098	-Inf	-Inf	-2.241445	2.445258	6.075730	0.00347179117942	656	0.394817073171
TRINITY_DN153898_c1_g2	1.57607654488444	1.48494050530315	1.1708949782778	0.948797508837919	-1.427700	0.415172	0.898183	-0.0970646476412	449	0.481069042316
TRINITY_DN131834_c0_g2	1.3112568550827	3.18576614592027	4.48130306261527	4.35893189087201	-1.534801	26.513190	42.599930	0.0378007923574	5041	0.471731799246
TRINITY_DN143907_c0_g1	4.25111335402916	4.03973183273786	5.2341987649428	5.43987222782048	-2.236373	11.062625	24.908276	-0.00267890454878	5168	0.599845201238
TRINITY_DN158945_c2_g1	3.63780179845138	3.24071373768664	3.99020889966348	3.95364587485761	-1.109967	12.144327	16.845443	0.0180269930058	4095	0.565079365079
TRINITY_DN158527_c5_g1	2.24056932772421	2.93252284509519	-Inf	-Inf	-1.192936	3.354466	4.963123	0.0250662570087	1205	0.418257261411
TRINITY_DN159024_c1_g1	2.48356542553282	2.74155090423531	3.00337756972271	2.83386141578365	-0.057260	1.828257	1.861777	0.00558238092734	1614	0.467162329616
TRINITY_DN157387_c2_g1	4.84869802308754	4.43400666456893	4.65824061245195	4.67178832919452	-1.105238	33.269270	45.678727	0.0193838745477	9167	0.438747681902
TRINITY_DN137774_c4_g2	4.78093798651228	4.54291578498438	3.86276346023403	3.68855292234922	-0.294376	0.675812	0.764843	0.123931039147	2097	0.485932284216
TRINITY_DN150546_c4_g1	1.13061140504249	3.58023389612816	0.521031608203915	0.239251687221018	-1.959551	12.340045	24.076604	-0.0109830392508	3216	0.481343283582
TRINITY_DN154532_c1_g2	1.02505636862654	1.58924158679547	0.712133897209403	0.402723229389639	-2.165006	2.636002	6.217312	-0.0445599478725	913	0.671412924425
TRINITY_DN142780_c0_g1	3.51781515668003	2.74214127205916	1.53756077421842	1.64676987511429	0.291756	1.975236	1.808350	0.0190761434418	680	0.602941176471
TRINITY_DN156971_c1_g1	2.27474274985396	1.75776910127433	0.0917154393004225	-0.11408746921983	-1.659700	2.756490	5.015977	0.0850907029182	1357	0.481945467944
TRINITY_DN151609_c1_g1	5.14498585230106	5.09514070195483	5.11302260253264	5.40880953675203	-0.291351	2.536311	2.772809	-0.00793867515708	1240	0.542741935484
TRINITY_DN135529_c1_g1	4.1734501384482	4.01068553574258	4.60692994855507	4.40742457538241	-0.783583	0.816778	1.129521	0.11401577099	1076	0.42936802974
TRINITY_DN119779_c1_g1	1.35718678157094	1.04955377343376	1.67868975248946	1.4770098659539	-1.412880	1.156817	2.050682	-0.0388777118562	684	0.423976608187
TRINITY_DN131029_c1_g1	4.77915435273659	2.21718038085394	1.21169590813418	0.403236840479207	-1.853713	3.950010	7.672924	-0.0399711724502	2314	0.47709593777
TRINITY_DN153218_c0_g1	4.75865343718657	6.09005890615433	5.02506422796866	4.81721207541645	0.397373	18.309869	16.646071	-0.0697653526949	5258	0.377139596805
TRINITY_DN130562_c4_g1	3.24734024139753	3.42789539024384	2.65154419490096	2.51962815713015	-1.560488	2.643969	4.616036	0.085007379559	1475	0.500338983051
TRINITY_DN157532_c6_g1	-0.992175440992333	0.0220382431192126	-Inf	-Inf	-0.798432	0.459807	0.683465	0.3755105713	221	0.384615384615
TRINITY_DN159045_c2_g1	4.61035780540032	2.46476342027698	3.97094848564965	3.55517945235253	-0.220186	19.532220	20.669019	-0.0266061630023	3800	0.609473684211
TRINITY_DN142028_c1_g1	3.38446861216064	3.05793506140668	3.73237756466368	3.65628798140834	-1.833681	0.378998	1.093818	-4.51095989757e-05	1538	0.462938881664
TRINITY_DN144240_c0_g1	2.24266389301316	1.81105985795038	4.29702751570232	4.0360940295622	-1.518970	8.486132	13.795331	-0.0187733884459	3160	0.485126582278
TRINITY_DN129454_c4_g1	2.04510324632454	4.17250911033903	1.93242177727271	1.54239394404459	-1.309789	0.605283	1.127284	-0.05995342468	884	0.438914027149
TRINITY_DN157412_c7_g1	5.82444347900172	4.28806899727878	5.38411040361276	5.17627790283563	-1.268759	1.852579	2.932390	-0.0842354613289	1452	0.435950413223
TRINITY_DN157409_c1_g1	3.46834398381993	2.08215937570818	4.1799997432945	4.33292241196857	-0.768648	3.353152	4.257111	-0.0130999206412	1307	0.560061208875
TRINITY_DN156745_c2_g1	3.48564797747841	1.75305787021775	3.94678601712605	3.89865744205516	-2.016387	13.554086	27.118738	-0.0310967183392	3841	0.62874251497
TRINITY_DN150640_c1_g1	2.06039680149225	3.12190987298354	2.0248943992975	1.81092319943337	-1.050380	1.048396	1.591948	0.0470960695393	728	0.442307692308
TRINITY_DN134400_c2_g1	3.05968050406184	1.85940836106549	3.24823433098539	2.9128302150411	-1.006504	1.404384	2.037958	-0.0183221519693	1656	0.38768115942
TRINITY_DN149186_c3_g4	3.75603953455902	5.54506462410034	3.42065609552568	2.9592219324541	-1.263893	4.030938	6.079106	0.015264687788	1427	0.510161177295
TRINITY_DN146883_c1_g1	2.63267805503921	2.6861624265786	3.027911037662	3.36028732572588	0.228273	3.235053	3.035007	0.106069595523	1191	0.375314861461
TRINITY_DN148977_c1_g1	2.70502171575556	3.22637884676476	3.55905318654318	3.66080522684419	-0.099088	16.816850	17.246157	-0.01939246603	3543	0.379904036128
TRINITY_DN136429_c0_g1	-Inf	0.93420835852873	-Inf	-Inf	-1.789103	1.334794	2.798318	-0.00874909178978	409	0.462102689487
TRINITY_DN133672_c4_g1	1.11382475529932	0.0205741048599238	2.81595947119926	3.0179204729422	-1.371159	2.240570	3.648951	-0.0240275628556	1566	0.369731800766
TRINITY_DN157903_c4_g1	3.05817692075665	3.14061938309792	2.29224587702688	2.21214326830969	-0.482979	0.858842	1.040375	0.0135498415811	651	0.671274961598
TRINITY_DN148006_c2_g1	4.20144657454483	3.89420125894205	2.70195548456969	2.44386252510041	-0.777619	4.455215	5.630348	-0.0396037996684	2335	0.545182012848
TRINITY_DN151205_c1_g1	3.40487625196615	4.27563331802993	3.4825137619389	3.52020264227299	-0.701018	6.996011	8.554064	0.231513996342	3209	0.392022436896
TRINITY_DN159591_c3_g1	4.13930958477558	4.8378932841819	4.67762288194473	4.77944305787394	-0.077215	7.661898	7.819729	0.0771290383554	4550	0.434505494505
TRINITY_DN157896_c1_g1	1.36331417546331	5.81051038538016	-0.567451933900443	-Inf	-2.197900	43.207697	93.221899	0.00310908299093	10796	0.387550944794
TRINITY_DN152644_c5_g3	3.42910168414554	3.35838199161241	3.57832173003767	3.79951683633688	-1.657026	11.844959	20.219260	-0.0106916521892	2596	0.405238828968
TRINITY_DN143837_c4_g1	3.99065941803307	4.01892830086788	4.90911341519061	4.93371772049032	-0.531719	10.594051	12.253571	0.0844101634211	4970	0.578269617706
TRINITY_DN157469_c1_g1	3.72417889462191	3.85834811368765	4.23038365245129	3.8345279133001	-1.729201	10.802468	19.051855	0.00163944013323	4735	0.508975712777
TRINITY_DN155230_c2_g1	4.27543471639027	2.55395610371489	5.92514393533555	5.94165995212425	0.163894	2.896961	2.764269	-0.0594383383342	942	0.562632696391
TRINITY_DN133387_c3_g2	4.09353570413195	4.85520869809258	4.33120029801617	4.07034876057316	-0.482449	1.801970	2.114922	-0.0589088678218	1011	0.551928783383
TRINITY_DN129389_c7_g1	4.62357915402218	3.18452155487513	3.74514149818424	3.6823617593171	0.235195	8.174987	7.701025	-0.0695641051445	1779	0.59808881394
TRINITY_DN141213_c3_g2	5.13137914262453	3.67017621995058	5.20135050861181	5.53558812050454	0.507160	0.587299	0.475316	-0.0351327385016	869	0.684695051784
TRINITY_DN141213_c3_g1	3.78219263623569	3.8856200991978	3.43963847885536	3.30255604843479	-0.339057	0.367070	0.438182	-0.096851203407	393	0.613231552163
TRINITY_DN139358_c2_g1	1.72675317522626	0.637801155657308	0.745248637107949	-Inf	-0.881654	2.916369	3.869630	0.160062303468	790	0.56835443038
TRINITY_DN146187_c5_g1	2.36832699754033	1.76367015521931	3.33691303108512	3.29480420762224	-0.560736	2.685160	3.199211	-0.0676405425915	887	0.657271702368
TRINITY_DN138613_c5_g1	4.2706186851215	3.98598573656089	4.69638341844917	4.8120852704541	-1.612624	10.362565	17.415738	0.0326552351055	3671	0.510487605557
TRINITY_DN127468_c6_g1	1.22100842979111	2.16503199857912	1.05775117208279	0.794521095191626	-1.582359	1.656742	3.048819	0.153880822872	1099	0.446769790719
TRINITY_DN149500_c2_g1	3.74148751302355	2.88387094664531	3.52492110041943	3.55369975915147	-0.672698	1.334245	1.700846	0.013233525033	737	0.622795115332
TRINITY_DN133502_c6_g1	0.0910446394485511	3.1706921832364	2.34597234800362	2.0759004083299	-1.620017	8.494069	14.390403	-0.00781426783001	2279	0.408512505485
TRINITY_DN159007_c2_g1	4.63565176512957	4.65946865589177	3.03020268849042	2.90160316972322	-0.343797	27.449333	30.002565	-0.0452351635236	10744	0.504932985853
TRINITY_DN157801_c3_g1	4.86840564034886	4.25803670304737	5.59898899132145	5.43284741563316	-1.484003	2.723066	4.588491	-0.0580383809145	1858	0.616792249731
TRINITY_DN158138_c1_g2	3.27260813279987	3.48216985188297	4.02886535185712	3.96686882649006	-0.747386	2.755324	3.494729	0.0258671655093	1382	0.468162083936
TRINITY_DN132197_c2_g2	3.02451219832182	0.137562773212537	-Inf	-Inf	-2.429883	12.779787	32.006033	0.00448289629391	3591	0.428571428571
TRINITY_DN135480_c0_g1	3.46461900050372	1.54605758409052	5.21523694727676	5.2127319892217	-1.134057	18.552746	25.826330	0.0995134331265	4302	0.502789400279
TRINITY_DN140717_c7_g3	3.18610933803119	1.19833532928469	-Inf	-Inf	-1.746979	12.891398	22.824059	0.0193065343114	2784	0.500718390805
TRINITY_DN159115_c0_g1	5.48785585940678	5.52676408072374	5.18341573870534	5.15834740943189	-0.873045	15.225699	19.481711	-0.0273106851948	4685	0.514834578442
TRINITY_DN156421_c1_g1	4.62130233450541	4.39092191869309	3.46060960258017	3.67115367711103	0.457672	11.387482	10.188543	-0.0400212642473	6211	0.432780550636
TRINITY_DN156161_c3_g3	1.75087197527867	0.532505732330994	-Inf	-Inf	-1.195914	0.636618	1.106892	-0.0771306254476	338	0.568047337278
TRINITY_DN152694_c3_g2	4.3336564392726	4.62965293514335	3.90491299300885	3.61206056530849	-0.680830	0.891282	1.170199	0.0157175722573	1334	0.401049475262
TRINITY_DN153401_c3_g1	4.47946587546731	3.90424616102571	4.66370574502246	4.60506888635796	-0.771264	5.521123	6.930890	0.0314014785927	1290	0.56976744186
TRINITY_DN128740_c1_g2	5.23383904696155	4.22887276385456	4.26799081217478	4.36051322117787	-1.715749	3.998295	7.280295	0.0718057595663	2454	0.352485737571
TRINITY_DN116743_c0_g1	0.382466527386829	-Inf	2.80657455591654	2.23013687965047	-0.087564	4.661480	4.775550	0.0488656342395	420	0.607142857143
TRINITY_DN156676_c3_g1	2.06788870915695	1.69989508349565	1.98454774986946	1.61086430629958	-0.658594	1.245591	1.585292	-0.0546860148945	675	0.404444444444
TRINITY_DN151462_c3_g1	2.90238599898794	2.75435247411762	0.684693672906706	0.638088346960217	-1.961689	5.963031	11.932806	0.00725723581237	3388	0.474616292798
TRINITY_DN140633_c0_g1	2.63804759763805	1.99778333100457	2.75169610079194	2.48982450183684	-1.257737	0.136222	0.376150	0.00304800609601	1074	0.440409683426
TRINITY_DN151095_c1_g1	4.94276460146364	5.11187880993286	5.30585240781664	5.48749335850254	-0.966248	0.114895	0.263940	0.0876132930514	1677	0.471079308289
TRINITY_DN119367_c2_g1	3.30127951452964	1.67296533330499	-Inf	-Inf	-1.368349	2.548715	4.108059	0.073780638772	1088	0.486213235294
TRINITY_DN135934_c1_g1	4.11892367497955	3.53021340694708	3.55022857028067	3.36407630380141	-1.110995	10.606767	14.746402	-0.0323273068253	3197	0.530497341257
TRINITY_DN159026_c6_g1	3.63008599793491	3.65040337382136	3.17713093146491	3.26888171963923	-1.128580	8.358818	11.740640	-0.0343023715496	4245	0.399293286219
TRINITY_DN152762_c1_g2	4.67718763402424	4.26806575300111	4.82213781627563	4.98402139065866	-0.909634	4.235256	5.604062	0.0523945344071	1919	0.491401771756
TRINITY_DN154539_c1_g3	4.92169216292328	2.87051104939766	3.08616974397684	3.01202125666044	-0.978918	17.284015	22.857776	0.0662772281885	5667	0.467796011999
TRINITY_DN158155_c2_g2	3.04848187533744	3.6641502117625	4.30470600003987	4.71884963471168	0.564230	5.311252	4.600366	-0.0668737162634	1435	0.641114982578
TRINITY_DN158155_c2_g1	6.09264428989301	5.45586642705267	5.37839710780426	5.41740512526163	-0.382729	7.711706	8.563192	0.0341659727385	5233	0.653353716797
TRINITY_DN139090_c1_g3	5.45540942259766	4.72402422468288	5.47665069818103	5.48494261465391	-2.262583	17.652742	39.869693	-0.0182104954923	4898	0.46488362597
TRINITY_DN128205_c1_g1	3.59730783422076	3.03099378818266	2.24400807967781	2.20185694577966	-0.857857	7.913071	10.152936	-0.0317857192766	1522	0.42444152431
TRINITY_DN124567_c1_g3	3.06487491488026	2.61648648156712	4.95315900232011	5.20752644294958	-1.366711	5.551130	8.605962	0.0815240860096	2368	0.451435810811
TRINITY_DN130462_c1_g4	3.05632113181131	2.49181623491697	2.54601729468399	2.5568142811532	-1.905680	2.411118	4.996353	-0.0299332718629	1954	0.436540429887
TRINITY_DN157884_c2_g1	3.70314460196582	2.14537707529412	4.93290488176439	4.93551095080285	-1.316604	17.151656	25.488029	-0.0390868056444	3905	0.566709346991
TRINITY_DN136032_c2_g4	6.04428266462878	3.73437984946281	3.87276200899776	4.00521213815352	-0.455457	3.171252	3.637832	0.130090187781	1555	0.446945337621
TRINITY_DN125967_c1_g1	4.62535651853088	3.42481162496609	2.07469982533278	1.69788020728037	-0.685598	5.161438	6.311216	0.0103397497853	2349	0.54576415496
TRINITY_DN137322_c2_g1	4.00622021376934	4.32621778056116	3.96258253634536	4.0144639638563	-1.575279	3.282965	5.684188	0.160078363015	2274	0.512752858399
TRINITY_DN132677_c2_g1	3.68414481998316	1.53464915456081	-Inf	-Inf	-1.566458	11.646895	19.161590	-0.0256012621225	3125	0.39904
TRINITY_DN159530_c6_g1	4.58713985560924	4.79146220873451	5.03060523052672	4.92796549329108	-1.032834	4.199884	5.804536	-0.0466545174242	2840	0.539084507042
TRINITY_DN142774_c2_g1	2.35788859206587	3.15573486226921	2.41178889332956	1.94386616511159	-1.078603	4.850195	6.782894	-0.0476061375013	2831	0.418580007065
TRINITY_DN139214_c1_g2	2.81657965452523	5.21014690882768	3.21516542253832	3.234189788878	-0.286844	0.941762	1.050323	-0.0390144362908	756	0.634920634921
TRINITY_DN154089_c2_g1	5.09780933371587	4.26672570484654	4.39561624694946	4.13237070948919	-1.652363	3.670120	6.528682	0.0771704856301	2303	0.399913156752
TRINITY_DN120691_c0_g4	3.14308324318644	1.58255140588207	2.44400747561603	2.46698548962086	-1.897871	3.952033	7.841361	0.0246914486015	2164	0.534658040665
TRINITY_DN128415_c2_g2	3.75638525916348	2.38301549984412	2.17519362632834	1.98494388333071	-0.681803	3.999447	4.910011	0.0879229386197	1841	0.487235198262
TRINITY_DN125069_c0_g1	4.61453326243451	5.8898058303792	4.34246337334594	4.13337164235065	-1.122346	2.741037	3.986711	-0.0372248665713	3452	0.50955967555
TRINITY_DN146587_c1_g2	2.32432569202117	2.53400669130458	4.52351348974133	4.9328997711857	-0.757176	4.272818	5.368781	0.0874267070149	1834	0.496728462377
TRINITY_DN130202_c1_g2	1.26483470686369	5.97776892667888	-Inf	-Inf	-2.173268	3.882200	8.889644	0.0246972951728	1885	0.53474801061
TRINITY_DN130202_c1_g1	4.2814263833361	2.36972050952449	5.83372366211936	5.93765551627308	-1.698807	9.158244	16.008246	0.00596593351018	3356	0.562872467223
TRINITY_DN139153_c12_g1	3.65252700861166	2.12963647507223	-Inf	-Inf	-2.179971	7.417927	16.432489	-0.00570233661601	2975	0.504537815126
TRINITY_DN141460_c4_g1	3.21436532867301	5.39295094597109	3.26041577151182	2.96254634615488	-1.431239	9.173039	14.377962	0.00739687869258	4809	0.532959035142
TRINITY_DN143691_c1_g1	4.36940487003363	1.02634923875676	2.53634256260645	1.81542604005624	-1.807094	15.713383	28.456231	0.0381961254939	3352	0.516706443914
TRINITY_DN129622_c4_g1	2.51183539617078	1.57409303854911	2.23067595296746	2.07711173400121	-1.275177	0.146633	0.398837	0.00113657889752	513	0.395711500975
TRINITY_DN140011_c2_g1	0.935061180094897	1.0195725657424	1.79623586884297	1.30376967337396	-0.582516	1.196644	1.481820	0.0986703752679	313	0.642172523962
TRINITY_DN149887_c1_g1	4.05424845628708	3.66792628286839	4.25351895992362	4.27922689290163	-1.181378	24.710854	34.882444	-0.024539261464	6023	0.470031545741
TRINITY_DN154250_c2_g1	4.38633476972376	6.73686415889303	5.12594035901439	5.4855340592532	-0.137972	9.158019	9.496256	-0.0137525045314	6587	0.395475937453
TRINITY_DN157661_c3_g2	4.14533314243796	5.13930512777215	5.24457557408253	5.09945381340775	-0.509738	1.875837	2.219798	-0.0155656236594	2040	0.441666666667
TRINITY_DN144397_c5_g1	2.59686340403634	2.70847398123989	2.60403079374787	2.17637842630086	-0.980184	0.503877	0.813150	0.267008182267	1168	0.435787671233
TRINITY_DN159684_c4_g1	9.01871234540731	8.21596172166632	8.05311863053916	8.00517559105516	-1.050786	74.317478	99.940227	0.040919181913	19584	0.513225081699
TRINITY_DN137898_c0_g1	3.75503350979604	3.05712700393509	3.99699541731818	4.43067594938127	-1.370846	1.604386	2.688659	0.00392016878356	1061	0.663524976437
TRINITY_DN148751_c3_g3	2.73921984277798	3.94531887951733	2.66986910178964	2.54504759363113	-1.848896	0.449067	1.239707	0.00028152162438	1769	0.56302996043
TRINITY_DN150721_c2_g1	4.91296187766562	3.78705137893821	4.35084163619312	4.38952913582419	-1.160245	7.168927	10.216139	-0.0576685602589	2654	0.445365486059
TRINITY_DN145844_c0_g1	2.67966773785633	1.90000058871489	3.58680772454995	3.47363108867451	-0.176028	2.358845	2.489401	0.0422713312218	1492	0.64745308311
TRINITY_DN147009_c3_g1	2.25351855429544	2.09353617633411	0.294489651343026	-Inf	-1.630849	1.417368	2.719855	-0.0270447877234	633	0.633491311216
TRINITY_DN155736_c0_g1	2.01872872166709	3.00197370565156	3.28527773350332	3.03168406207955	-1.433484	23.451348	36.279016	0.00771406581545	5136	0.475856697819
TRINITY_DN145888_c1_g2	2.59078193481708	2.89053065375472	0.870079498922548	0.626074059164725	0.345463	3.692962	3.362409	-0.0466211532618	1263	0.394299287411
TRINITY_DN145224_c1_g1	4.9405388832236	3.97546266984816	2.99039867090096	2.63850196200304	-0.383159	15.789661	17.470593	0.0137465013256	4473	0.383188016991
TRINITY_DN158142_c2_g1	4.96041098543898	5.54317606164435	5.17892588785686	5.18799325661012	-0.807248	27.170613	33.935629	-0.0101931837457	7904	0.536437246964
TRINITY_DN124588_c0_g1	3.48239409577943	3.9254687686096	4.17374272344769	4.46377957473402	-1.197397	0.284530	0.587912	0.108467364147	1223	0.597710547833
TRINITY_DN123861_c4_g1	4.83878465721553	3.51761525204171	4.33041030710499	4.19753809198321	-1.462825	4.612491	7.482693	-0.039101964888	3311	0.45816973724
TRINITY_DN122057_c1_g3	2.86571476899729	2.74739460219815	2.86730882187993	3.16382054135089	-0.573718	1.043037	1.296799	-0.00660501448503	681	0.459618208517
TRINITY_DN141735_c2_g1	5.25120245535335	4.84360469577021	5.02700637463401	4.93650815392994	-0.111496	8.125986	8.368771	-0.00974025136898	3585	0.443793584379
TRINITY_DN155260_c4_g1	4.50127451631913	3.652573585495	3.68017801230605	3.4115868157323	-1.415157	28.116457	43.131614	-0.000358679091954	6487	0.434407276091
TRINITY_DN118846_c0_g1	4.95117855884684	4.65582955502778	4.20632873894872	4.57640307419635	-0.924457	3.964542	5.283382	0.00806600000416	1687	0.617664493183
TRINITY_DN121173_c0_g1	-Inf	2.81596385957694	0.296045688806819	0.208864761088692	-1.872325	6.681130	12.750677	-0.0122592749913	1844	0.56399132321
TRINITY_DN159471_c2_g2	4.04100617702902	4.18854425889629	3.12149812542507	2.76619103754971	-0.214927	4.937064	5.241484	0.0605608890765	2711	0.392475101439
TRINITY_DN124740_c1_g2	3.84794399426794	1.58708171547964	2.06864206774178	1.98130088906891	-2.005170	9.432722	18.948269	-0.0307206403906	3552	0.417511261261
TRINITY_DN155274_c2_g1	4.20355735186259	2.97371117867486	3.83878663543942	3.98199460767656	-0.863121	1.255411	1.732712	-0.0666445496193	917	0.429661941112
TRINITY_DN136100_c0_g2	4.26588807124843	2.98838380161066	1.12898143999807	1.68594081182837	-1.168284	16.401873	23.131372	0.107775766793	4631	0.581947743468
TRINITY_DN144175_c0_g1	-Inf	-Inf	-Inf	-Inf	-0.891352	1.638888	2.246206	0.0467323208144	316	0.528481012658
TRINITY_DN157894_c0_g1	1.97280155758404	3.51250042815247	2.21841439050615	2.24954670699082	-0.305427	1.189255	1.326691	-0.0938349655654	835	0.408383233533
TRINITY_DN129964_c0_g1	4.0044169862034	4.01881929978144	3.79760055863552	4.03098523107441	-1.212923	18.569506	26.566704	0.058672141177	3958	0.592218292067
TRINITY_DN142302_c1_g1	3.96517610267808	4.34817333804565	3.20126809092511	3.13386157863926	-1.193660	0.436477	0.813085	-0.0538790289072	1446	0.572614107884
TRINITY_DN145510_c0_g2	3.22704880630271	2.95000032301941	3.75911523691473	4.03042021868955	-1.849893	8.795304	16.455073	0.0192118848451	2812	0.599573257468
TRINITY_DN155475_c1_g1	2.91035486281044	3.73669961243363	1.7729409480019	1.53293608653292	-0.810357	3.563467	4.580527	0.0773409078162	3011	0.482563932248
TRINITY_DN159627_c3_g1	4.44320561360346	4.47553225078902	4.30337958068267	4.36702099208132	-0.418857	9.968693	11.165304	-0.0397803717555	4101	0.465252377469
TRINITY_DN144642_c5_g1	3.06574865221871	1.8803900590723	2.98004997322451	3.1404213994287	0.022605	2.282601	2.267082	-0.0794211760153	720	0.479166666667
TRINITY_DN157269_c3_g1	3.22588496578745	3.48157445398147	3.78167720377597	3.61639181166694	-1.279332	14.080425	20.692917	0.068433835356	3377	0.463429079064
TRINITY_DN159524_c0_g1	1.3431902462557	0.670605529490114	0.388372764721863	0.324389291182017	-1.337850	0.220234	0.541432	0.00534618755478	236	0.5
TRINITY_DN147224_c1_g1	0.96868054778032	3.65008065620673	0.0779168650030322	-0.0986359028691189	-1.175644	11.285182	16.032616	-0.0174345214509	2158	0.434198331789
TRINITY_DN143913_c0_g1	4.51618335270974	4.37356894149837	5.24268254150012	5.36431187605765	-0.597106	21.847182	25.651573	-0.0338062618466	6490	0.46748844376
TRINITY_DN145794_c1_g4	3.8371305036536	2.66278852053673	5.41244307803784	5.2858299459698	-1.239151	6.128111	9.023575	0.0262225945311	2212	0.657775768535
TRINITY_DN152695_c4_g1	0.774353771170342	3.81331339546953	1.31267408578342	1.53829732930812	-1.757173	2.104513	4.106119	0.0475628131859	1315	0.472243346008
TRINITY_DN145066_c1_g1	3.19048542838219	5.40945393548689	-0.865782909255987	-0.224916853152038	-1.242616	6.334794	9.331243	-0.024021014987	5070	0.401380670611
TRINITY_DN124885_c0_g1	2.70786285796313	2.31189525370644	2.29572521927064	2.24759024710946	1.295221	3.261037	2.346336	0.00153020227648	425	0.628235294118
TRINITY_DN154252_c0_g2	4.73855826561898	5.24538981184119	5.31324160139108	5.11791914421057	0.369303	5.576254	5.068737	-0.0373311389598	4354	0.401010564998
TRINITY_DN146392_c4_g1	4.28014957703009	3.98153710075518	2.00881332865467	1.4748997586896	-1.115968	3.458629	4.963635	0.0572559370935	3077	0.460838479038
TRINITY_DN150681_c2_g1	3.68053986578638	3.35617826273574	2.91229724109028	2.98120044467577	-0.728050	11.075195	13.582275	0.00825883404885	2526	0.49089469517
TRINITY_DN145170_c3_g1	4.1114560414282	4.17454132686633	4.61710297137772	4.35665763052924	0.449652	2.028815	1.775339	0.0809468006509	1389	0.406047516199
TRINITY_DN158394_c3_g1	3.7837092427474	4.63302050661255	2.0492110279862	2.03446852566126	-0.858498	36.773627	46.605686	0.0440450390406	9962	0.417687211403
TRINITY_DN154581_c1_g2	4.2071449295286	4.21854199735546	3.53576698341666	3.21976290161676	0.588716	5.235333	4.507021	-0.0353502972514	2005	0.450374064838
TRINITY_DN150898_c6_g4	3.08698090302734	2.10575738483313	3.05867373499832	2.99325897516142	1.215650	2.698628	1.957759	-0.0270236672596	1160	0.426724137931
TRINITY_DN140743_c1_g2	-Inf	0.895662745629153	0.641169622151521	0.845624307436882	-1.213700	3.212220	4.800789	-0.0387288908974	571	0.565674255692
TRINITY_DN159318_c3_g2	0.878908854173455	1.41513573852905	-0.449894600920019	0.285561742913232	-2.213621	1.087138	3.017499	-0.00105948236719	1040	0.400961538462
TRINITY_DN157309_c3_g1	5.07481449706132	5.25911913562519	4.97659946791197	4.87628862578916	-1.323047	7.270617	10.995952	-0.0460060070437	6702	0.477767830498
TRINITY_DN150815_c3_g1	3.26174060708667	2.95231908765489	4.01342417772168	4.09333989869043	-1.813755	12.978520	23.657461	-0.0214405351604	3895	0.408472400513
TRINITY_DN143628_c0_g1	-0.221084910204383	-Inf	0.549378863539691	-0.168838147048503	-1.307619	2.197856	3.489992	-0.0677622260889	546	0.60989010989
TRINITY_DN147112_c1_g1	4.86045129091339	4.16463903772558	4.64995361911336	4.51741466151559	-1.243536	12.514759	18.186021	0.0188353402315	3955	0.365360303413
TRINITY_DN138601_c4_g1	4.0629070767068	4.525747853793	5.16806744544475	5.10271551805426	-0.560770	14.090460	16.405695	0.0831917626132	5759	0.461712102796
TRINITY_DN158475_c4_g1	4.65383504099073	5.18496136006564	5.99827933095233	6.11156365277041	-0.997363	12.893897	17.205130	-0.0494422626168	3289	0.433262389784
TRINITY_DN146584_c1_g2	3.3364925382404	2.98749472582218	4.09284918854039	4.53503106985876	-0.394848	0.549965	0.657754	0.131711274884	823	0.402187120292
TRINITY_DN157308_c4_g1	3.26259844973819	3.35365417455781	3.20246276574985	2.82924929173677	-2.024444	0.641034	1.789393	5.42402299786e-06	853	0.42203985932
TRINITY_DN145882_c5_g1	3.88013690160269	3.71544863045471	3.8028189300808	3.84766090588687	-1.378253	5.375881	8.381232	0.011860669624	2574	0.39627039627
TRINITY_DN124668_c3_g1	1.83934753989509	1.9711924603445	2.62352689322169	3.17170394647666	-1.075396	5.456540	7.596272	-0.0105809093675	2083	0.408065290446
TRINITY_DN132881_c0_g1	3.75543514856781	3.17632687512684	2.5822943666602	2.28473877745673	-0.688744	3.532170	4.359379	-0.0616222577665	1295	0.580694980695
TRINITY_DN159597_c6_g1	5.966032013237	5.89120867389291	6.29252665717532	6.18263079448383	-0.798798	44.048792	54.780476	-0.0151365059667	17561	0.463925744548
TRINITY_DN134547_c1_g1	0.729222197114158	3.26746801068305	0.646649416989144	0.217550761278528	-0.924670	1.127167	1.609853	-0.0894225690664	823	0.458080194411
TRINITY_DN137057_c0_g1	1.77182465165509	5.73931996136618	-0.624988348390799	-Inf	-1.579926	11.930634	19.726403	-0.0401190380104	3357	0.585344057194
TRINITY_DN149620_c0_g1	3.81807976168736	4.13340522084637	3.56469279494357	3.24549694174339	-1.988500	26.217654	51.212373	-0.0216812809116	6210	0.417230273752
TRINITY_DN157088_c0_g1	2.88697923882874	3.1567737579925	2.32653408845633	2.6500389914519	-1.478769	9.773548	15.584131	-0.0350014912118	2934	0.478527607362
TRINITY_DN149276_c1_g1	4.62597426058388	4.92308688430399	4.92561573742339	5.13959175152625	-1.840671	2.134175	4.333042	0.0643476942076	2192	0.536496350365
TRINITY_DN144803_c4_g1	0.596211107975572	0.890344871133055	3.56406801720988	3.10798375456212	-1.243155	3.901807	5.845687	-0.0160009756976	1798	0.509454949944
TRINITY_DN125514_c2_g1	2.20410816583907	2.08031711752563	6.51729575118549	6.99503855091541	-1.020560	3.516051	4.868758	-0.0136400285875	960	0.51875
TRINITY_DN151327_c0_g2	5.28542090536964	5.11316991194755	5.21587471688305	5.24703158565778	-1.740214	23.902080	41.807388	0.0817677136795	6477	0.471823375019
TRINITY_DN143821_c1_g2	2.02974987499629	3.88758251131802	-Inf	-Inf	-1.643480	4.183283	7.358174	0.075894876883	1551	0.482914248872
TRINITY_DN118074_c2_g1	0.838117125853732	-Inf	-Inf	-0.292494371170066	-1.465387	2.289054	3.875600	0.0228572076072	732	0.454918032787
TRINITY_DN141441_c1_g2	2.83496435887376	3.31023209690815	0.886359964360463	1.51119737358916	-1.185504	9.858128	14.085157	0.10126317193	3497	0.396053760366
TRINITY_DN158376_c2_g1	3.94732268831218	4.13512439410871	3.89126163577167	3.87042792993879	-0.973702	0.983486	1.453046	-0.0712862111232	1033	0.478218780252
TRINITY_DN125795_c3_g1	2.01050522225033	-0.98130375754077	1.24133909699567	0.245312961249497	-2.298215	3.537032	8.759921	0.00538210714148	2118	0.432483474976
TRINITY_DN145502_c1_g1	3.78933078860639	3.37244317025529	3.50008558367575	3.51668500047391	-0.828383	5.238966	6.708262	0.0749355290228	1078	0.620593692022
TRINITY_DN159609_c7_g1	5.67681310680602	6.24576153885586	6.0302131047393	5.99856264000883	-0.749445	41.071158	50.331305	-0.0411032135201	15374	0.462143879277
TRINITY_DN157967_c0_g2	2.79294303953757	1.38331799572679	1.80944118066994	0.916151754971476	-1.425674	0.763495	1.449859	-0.0581397470091	723	0.426002766252
TRINITY_DN146830_c0_g2	1.34632153445156	2.65059055136993	0.345417704393124	0.176407414956607	-2.051394	9.143863	18.809917	0.000772950471515	3040	0.460526315789
TRINITY_DN121542_c0_g1	3.53866296460021	2.44570238031663	2.05595792261567	1.96287556721475	0.807143	4.559977	3.717383	-0.0464637603622	1287	0.506604506605
TRINITY_DN159240_c3_g1	3.07927205043169	4.23410170163672	3.15899609557174	3.17805741566484	-0.873385	3.528842	4.637070	0.0152806557183	1818	0.464796479648
TRINITY_DN135516_c0_g1	4.68944543529582	3.52568288199113	4.74899407463021	4.91337414146694	-0.966546	8.474299	11.257116	-0.0329615745694	2669	0.652304233795
TRINITY_DN151592_c1_g1	2.9321331338967	3.23285106384171	2.67642263451223	2.50039794734389	-1.963334	22.602742	43.709134	0.00740698019858	6489	0.445677300046
TRINITY_DN148023_c5_g1	2.2170846904459	2.47822758048475	3.2934053712164	3.04857628524544	-0.478162	0.986844	1.184504	0.00295940699566	787	0.406607369759
TRINITY_DN157420_c1_g1	4.3996466985961	4.39005210081662	4.67127854043553	4.71602963346321	-1.174425	17.072754	24.118921	0.00854395681633	5046	0.523186682521
TRINITY_DN159001_c1_g1	2.03063385162777	2.41925304350044	2.9010751653444	2.38997871152109	-0.757844	0.053281	0.132467	0.0	268	0.473880597015
TRINITY_DN123587_c1_g3	2.94227997759287	1.33438835667304	2.54992038298496	2.43301960360787	-2.008107	5.566726	11.435131	-0.0243249253408	2633	0.537789593619
TRINITY_DN152459_c0_g1	3.647244798069	2.73831341178794	3.3932756739932	3.14022129380089	-1.995012	21.785162	42.785105	-0.0359774797549	7907	0.330213734665
TRINITY_DN155689_c5_g1	2.61015095319384	0.568787349102952	2.32696378716445	2.11941163316945	0.253978	3.234764	3.013534	0.075637830523	755	0.597350993377
TRINITY_DN142908_c3_g1	2.50113438439252	2.41894843545561	1.91234069683423	2.05412645483534	-0.775670	4.046325	5.122460	0.194635835663	638	0.684952978056
TRINITY_DN130986_c10_g1	2.59083202177576	-Inf	4.54418915498115	4.70429714620912	-2.271010	5.801756	13.671010	0.0287216161422	3016	0.384615384615
TRINITY_DN155175_c4_g1	4.54274882476898	4.54912016840526	4.70040161755542	4.60615026135989	-2.073325	3.511841	7.678751	0.0101275439026	1978	0.494438827098
TRINITY_DN153882_c0_g1	4.7044481851057	4.30020177559416	3.65959069070057	3.66084216786761	-1.915424	26.159777	49.389196	-2.10097083814e-05	9820	0.526578411405
TRINITY_DN127739_c0_g1	3.62092172550722	2.20085983938162	2.73458883131507	2.62940377987077	-1.982784	10.913889	21.597250	-0.00681960249274	3175	0.445984251969
TRINITY_DN133627_c2_g2	2.57594580219283	0.860244363127013	5.14216798974477	5.25286848917893	-0.784332	12.844204	16.006488	-0.000405789831716	2423	0.39661576558
TRINITY_DN121692_c5_g1	2.27463089709763	1.23389192115429	-Inf	-Inf	-2.400533	3.473600	9.165715	0.00313595231966	1786	0.451287793953
TRINITY_DN154451_c3_g1	3.26946528453913	3.7411127738962	3.4695166613897	3.5911562698061	-1.851797	27.138620	49.765252	0.0114925829259	6644	0.397049969898
TRINITY_DN154983_c3_g2	2.94941199982022	3.55324059849547	4.4822866042123	4.05507835643681	-1.684767	48.548623	82.510930	0.0352832735667	10959	0.502053107035
TRINITY_DN158050_c1_g1	5.6160160471246	5.14330348927236	4.6318866206911	4.6046060835835	-0.852839	23.432991	29.705145	-0.061234299887	9035	0.489097952407
TRINITY_DN152205_c0_g1	4.20024456730905	3.8331257461987	4.37848950449552	4.58383708782041	-0.633073	11.652080	13.877455	0.028978276343	3580	0.360335195531
TRINITY_DN118950_c0_g1	3.77411114031296	-Inf	-0.665493201213094	-Inf	-1.994664	11.303753	22.476520	0.0507692804456	2922	0.491101984942
TRINITY_DN155904_c3_g1	0.761446066942828	5.60974242954731	2.43389122538797	3.04868179168612	-1.541194	30.777036	49.514948	-0.016844255651	6441	0.581276199348
TRINITY_DN148792_c3_g1	3.16182832455567	6.35561070604751	1.32176951428066	1.50575983570314	-1.890908	7.127281	13.686602	-0.0110563982267	4248	0.379943502825
TRINITY_DN159063_c1_g1	4.51766814068551	3.89323150859388	4.6153302739565	4.86878857522264	-0.782616	51.622806	63.860019	0.0281264740186	9712	0.446355024712
TRINITY_DN143910_c1_g2	4.40773498702439	3.65177171317972	3.44730189788031	3.38116419022185	-1.355666	8.712158	13.281509	-0.0546195110402	3191	0.465057975556
TRINITY_DN154434_c2_g1	4.97351594774013	5.13821474758794	5.44923838354101	5.5467738699187	-0.067993	22.313707	22.698215	0.0200455402515	5636	0.487579843861
TRINITY_DN158154_c0_g1	3.71658175994345	6.17140175437409	-Inf	-Inf	-1.932942	42.626014	80.779851	0.000789548704578	12262	0.405072581961
TRINITY_DN142390_c0_g1	4.53069292445599	3.72175626202329	3.7275392663547	3.56206082084617	-1.253286	6.888193	10.163847	0.00448809539072	2434	0.548479868529
TRINITY_DN134932_c2_g1	4.19575099162302	4.27955677125053	4.99513840667819	5.16131479261919	-0.938825	1.444243	2.034374	-0.0861670266683	1701	0.494415049971
TRINITY_DN151501_c0_g3	4.26135330940485	3.5322043162739	3.7028724664705	3.33130920945797	-0.572988	7.799887	9.157390	-0.0477968009944	2326	0.447119518487
TRINITY_DN150879_c0_g1	4.94734970034502	4.04542770681151	3.13977304019797	3.03195904801488	-1.687508	8.919088	15.526124	0.0604159714022	3536	0.450791855204
TRINITY_DN152874_c5_g1	3.62911943787302	2.71486072082842	2.98052339696169	2.63626941608368	-0.631058	1.190465	1.502762	-0.0669195853446	799	0.413016270338
TRINITY_DN159329_c4_g1	2.54011462197651	2.74216100220077	2.63289975501693	2.68473897923645	0.554791	4.693243	4.066637	0.178679680185	975	0.431794871795
TRINITY_DN158648_c0_g2	5.52229117761062	4.93470840914106	5.76688854861336	5.90965500829515	-1.026750	18.856133	25.313856	-0.0459609418495	7792	0.495893223819
TRINITY_DN156566_c4_g3	3.19129119987711	2.40561172097337	5.2228333221734	5.63322915767887	-0.423524	13.878784	15.538235	0.115935565394	2617	0.603362628964
TRINITY_DN118069_c0_g1	0.416165209306042	0.161510067227294	1.06669835085106	1.23834272282858	-1.335439	1.975814	3.200487	0.0485240169562	775	0.531612903226
TRINITY_DN155363_c2_g1	4.4632324623923	4.4275658349012	3.43591245998244	3.45903620798471	-1.185018	16.853651	23.900637	0.00739788584113	4689	0.534655576882
TRINITY_DN156546_c1_g1	3.49799275525539	3.07994674045478	3.4978416719073	2.96420297702598	-1.378041	4.363970	6.858609	0.0627546903546	1459	0.4372858122
TRINITY_DN151496_c0_g3	4.813616667515	6.03740022473916	4.16113331501804	3.96330866797486	-0.970238	11.502230	15.231638	0.0101067282266	8128	0.425812007874
TRINITY_DN119970_c0_g1	4.87783334626815	2.73048503933414	4.43728443623301	4.39939717596802	-1.456845	1.100282	2.005544	-0.0587090019579	1307	0.470543228768
TRINITY_DN158001_c1_g1	4.19516438488155	4.48153119056889	2.49971905154044	2.70327777245192	-0.801584	2.275324	2.963719	0.0251493161407	3240	0.448148148148
TRINITY_DN146172_c0_g1	3.6835713417029	3.47515689744389	3.60724123909264	3.57258336976488	-0.898093	11.815243	15.277286	0.103888822065	3291	0.499544211486
TRINITY_DN138424_c1_g1	3.84243522257681	3.67654121479301	4.17001129744607	4.17374308979755	-1.802511	1.413528	2.959752	-0.0383069032153	2692	0.470282317979
TRINITY_DN134670_c0_g3	5.03531664107873	4.53436132101287	2.6389937127155	2.31876665938079	-1.627409	1.423659	2.725779	0.0139047398828	1200	0.540833333333
TRINITY_DN130248_c7_g1	2.44617030310133	1.87221286169444	-Inf	-0.791783083429064	-1.848680	10.291245	19.158400	-0.0331863828925	2857	0.468323416171
TRINITY_DN135202_c2_g3	2.08553331670858	2.7668328558253	2.5596010875911	2.39480732415274	-0.209199	2.480540	2.643681	-0.0190247056738	708	0.437853107345
TRINITY_DN146605_c2_g1	5.25510029523522	4.07511267417091	4.67323113430802	4.43750227949841	-1.391045	8.889153	13.728740	-0.0184237164785	3988	0.440070210632
TRINITY_DN151103_c2_g1	2.69866482133265	2.47943935149646	1.91022169816323	2.02785841174834	-1.509039	0.380807	0.886728	-0.0636067492441	518	0.449806949807
TRINITY_DN136878_c1_g1	-0.325734538957292	7.46991701501741	-Inf	0.147348517099144	-1.738708	6.390554	11.498381	0.0598618572525	1449	0.489302967564
TRINITY_DN120893_c0_g1	3.38844514979133	3.54097471806206	2.91167694578669	2.94526387099321	0.314277	1.652114	1.497041	-0.0133787617518	1016	0.443897637795
TRINITY_DN142418_c0_g2	1.72373748441046	-Inf	-Inf	-Inf	-2.315316	2.376012	6.191289	0.0390936000817	1178	0.477079796265
TRINITY_DN153494_c2_g1	3.47607215743035	3.18150131288157	3.24107157279289	2.70454565218995	0.597311	4.326951	3.705190	0.0185018435143	1798	0.448275862069
TRINITY_DN158370_c3_g1	4.46895155481369	5.1714190950449	5.12629915480293	5.11477538453853	-1.136852	9.576709	13.456941	-0.0484856104864	6518	0.359312672599
TRINITY_DN150241_c2_g1	2.56834437645706	1.53268725413157	2.51464604174834	1.95784875154498	-0.665683	1.194758	1.528547	0.158289919645	1113	0.446540880503
TRINITY_DN135134_c0_g1	2.93183444994501	-0.146197875191394	-Inf	-Inf	-2.040163	5.162175	10.819098	-0.00231106587567	1349	0.432913269088
TRINITY_DN159302_c7_g1	5.48545828342619	3.79166056425405	2.42797041213988	2.09996641172664	-1.525863	38.263310	61.101636	0.0162019387204	14667	0.50473852867
TRINITY_DN146889_c0_g1	4.72978524314782	3.53948539001818	0.790612502517565	0.0540792191099069	-0.251981	4.236723	4.551171	-0.00961010311679	1769	0.524024872809
TRINITY_DN155641_c2_g3	1.98096340242795	3.35816385811907	1.71600730545208	1.43893817687935	-1.818406	26.464881	47.830410	0.095493029792	6408	0.474563046192
TRINITY_DN159705_c4_g1	4.33623173713475	4.19729787993646	4.40320432322383	4.33291960459172	-0.268315	13.782838	14.785115	-0.0219030515713	4763	0.354188536637
TRINITY_DN157025_c3_g1	5.65658142690543	5.5670792905685	6.07903277203441	6.0345771428131	-1.553994	49.852325	80.372851	-0.00682850656006	11763	0.43211765706
TRINITY_DN148342_c3_g1	3.02146955271449	2.47429542867769	1.73341816997947	1.6585983992796	-0.618901	11.361702	13.477127	-0.0106179383627	2912	0.509615384615
TRINITY_DN152083_c3_g1	2.85642412494028	2.87491229660762	4.69636804078308	4.7216243718372	0.494112	6.971430	6.160872	-0.0710972012698	1304	0.376533742331
TRINITY_DN149766_c1_g1	1.67830118788331	0.478942067181391	4.77236379845495	4.69290993778671	-0.685387	6.105530	7.443848	0.00418972297244	2906	0.354783207158
TRINITY_DN128452_c2_g1	4.39382908203872	4.0454681689071	4.86782822048307	4.83695872214608	-0.689339	2.195524	2.751445	-0.0693712486695	1268	0.421135646688
TRINITY_DN155726_c3_g1	4.75453144423806	3.87430471295182	4.76363876088724	4.69357897620866	-1.399111	29.866752	45.522923	0.0163316697737	8877	0.497352709249
TRINITY_DN129467_c4_g1	2.95517235246766	4.4301374987932	3.9455739317728	4.01171327334654	-1.190407	4.907148	7.145086	-0.0422584890112	3121	0.387696251202
TRINITY_DN153525_c1_g2	2.14272455613984	3.84165410855161	-Inf	-Inf	-2.296603	4.358888	10.610560	0.140990302799	2929	0.505974735405
TRINITY_DN152911_c2_g1	2.44393640787247	4.98448485128775	4.031086511044	4.3636027479466	-2.247130	21.792169	48.631576	-0.000408834128149	5825	0.388326180258
TRINITY_DN147819_c4_g1	1.25916883651357	4.00204710850666	-Inf	-Inf	-1.576508	11.669953	19.276997	-0.0147553859434	3307	0.433020864832
TRINITY_DN140424_c0_g2	0.97385303226973	1.95424062581905	3.91512800044739	4.52323933185245	-0.446743	5.852262	6.636886	0.0313177035353	2493	0.619735258724
TRINITY_DN129944_c0_g1	4.4454511985432	2.93450382619583	4.44126276961786	4.00277730194225	-0.979988	9.931887	13.220475	-0.0280035618441	4628	0.471477960242
TRINITY_DN142613_c3_g1	2.72297107053497	5.8795515683854	1.49182790501409	1.82433994582311	-0.922701	3.244955	4.351343	0.0512988688097	1152	0.443576388889
TRINITY_DN131427_c0_g1	4.61102292028366	5.28952028823836	4.58919318357008	4.19825739072586	-0.338546	1.077576	1.220688	-0.0896735159447	848	0.57429245283
TRINITY_DN120303_c0_g1	-Inf	0.906571424754313	-0.844710806124421	-Inf	-1.507451	0.791174	1.558482	-0.0153242815713	355	0.518309859155
TRINITY_DN153256_c1_g1	4.27983427066382	3.74133643732457	3.88466443132721	3.72949758520984	-0.172977	17.316511	18.101857	0.0345705299356	4302	0.419339841934
TRINITY_DN146276_c0_g3	4.7576093066951	4.23774439633002	3.63857447135257	3.83314093635653	-0.895725	9.497532	12.304127	0.0260285326919	3768	0.397027600849
TRINITY_DN130293_c0_g2	4.21571147458563	3.4988658535841	4.63725002619986	4.56574439832831	0.252208	3.003465	2.797221	0.204317982227	2807	0.508015675098
TRINITY_DN130293_c0_g1	5.39515468261602	2.65428624031159	-0.865782909255987	-Inf	-1.614041	6.699369	11.403960	0.0651174886286	3541	0.462863597854
TRINITY_DN152274_c4_g1	3.10337028785891	4.46537880252377	3.58127299051119	3.95462006387507	-0.867921	5.196629	6.743495	0.0255604571485	2090	0.418660287081
TRINITY_DN135992_c1_g3	4.02551723221626	2.60689554905447	3.3774926733171	3.19170171215245	0.253969	4.462439	4.169221	-0.0149172312235	1885	0.40848806366
TRINITY_DN128955_c0_g2	4.85704626303494	2.90540172412367	4.05919948138568	3.74077037911284	0.231504	7.231295	6.814683	-0.0311290687318	2276	0.613356766257
TRINITY_DN133698_c0_g1	2.18526015084168	2.29064119244291	2.32452569249075	2.17997921478071	-1.057508	0.271496	0.518319	-0.0977380554432	347	0.729106628242
TRINITY_DN153686_c0_g1	0.38332500616989	0.33437117103005	0.18008198975623	-0.591120949374741	-1.278626	0.497590	0.946608	-0.0364762453723	392	0.420918367347
TRINITY_DN127608_c6_g1	2.84771908979931	3.5596554009421	3.05187254671665	2.76822272109642	-2.006799	1.214081	2.911874	-0.0167231888518	1201	0.447960033306
TRINITY_DN153788_c2_g1	1.18971344029645	2.18541553322934	3.33779145336247	3.26028168401587	-1.209774	2.487817	3.764775	0.115825230424	1285	0.556420233463
TRINITY_DN122018_c7_g1	1.61975005844757	-0.674545485307855	-Inf	-Inf	-1.923956	9.536607	18.420371	-0.0250257780035	1723	0.634939059779
TRINITY_DN143584_c4_g1	-0.208177205976868	1.40295439424782	2.17527754443287	3.03302617416937	-1.842198	8.635488	16.108481	0.0104564619527	2967	0.502864846646
TRINITY_DN157063_c2_g1	3.62687410953996	3.18922514241686	3.0570071370645	2.96601270374485	-1.369813	0.626014	1.196515	0.0308231258819	532	0.526315789474
TRINITY_DN137728_c0_g1	4.30896646551889	6.12651129409248	4.45756138776638	4.46447079558051	0.236102	7.815795	7.359609	-0.0160249644662	2031	0.55145248646
TRINITY_DN149159_c3_g1	3.68492364466331	3.69856508031401	4.54489264027076	4.20967274003251	-0.868744	6.743373	8.706359	-0.0377173917317	3619	0.41586073501
TRINITY_DN146192_c1_g1	6.44495887305955	5.02991520620718	5.5180550454732	5.47533279238342	-0.077535	1.090932	1.121720	-0.0354912764004	1955	0.553452685422
TRINITY_DN140757_c4_g3	0.0281227837179072	-0.0597322429555326	1.42774691476413	2.1916842973486	-1.488450	3.117256	5.216368	-0.0512366736263	731	0.522571819425
TRINITY_DN157704_c2_g2	1.84561310146914	4.40958421265383	-Inf	-Inf	-1.629153	20.080630	33.601470	-0.021623915531	5297	0.488012082311
TRINITY_DN157704_c2_g1	1.95192356182914	5.06195352513086	0.893182076346917	0.454986298848866	-1.664232	18.065488	30.710896	-0.0209011867814	6278	0.399171710736
TRINITY_DN121680_c3_g2	4.48097182522008	4.16716725348601	5.15092475318505	5.64373900818786	-0.565194	1.020843	1.266423	-0.0423340061338	1441	0.63705759889
TRINITY_DN159640_c3_g1	6.39269717017121	5.48930585699659	7.09122981293353	7.11631835659013	-1.352263	9.041009	13.753939	-0.00208559209734	9939	0.588389173961
TRINITY_DN153398_c3_g1	2.63566329202038	2.92676630952973	3.54507089635927	3.85316448291569	-0.207244	17.234400	18.179214	0.0268456423845	3009	0.5975407112
TRINITY_DN126989_c3_g1	2.6030298505704	3.43952833995617	2.83562091320406	2.42616796729392	-0.032245	3.080495	3.109343	0.101168170453	1297	0.51966075559
TRINITY_DN140746_c5_g1	3.28207000660987	2.66564956478738	2.85779058368187	2.83280896292156	-1.445701	0.195211	0.542922	-0.0045507461107	586	0.602389078498
TRINITY_DN158306_c1_g1	2.53019248562717	2.44329776908342	-Inf	-Inf	-0.861711	5.307464	6.869734	0.0242616036115	1892	0.504756871036
TRINITY_DN159004_c2_g1	3.46906068606898	2.91131458916394	4.56010002349288	4.5496869739182	-1.062258	2.061920	2.977888	-0.0146253134542	1406	0.598150782361
TRINITY_DN154238_c1_g1	2.84481006691218	2.55464060658354	2.6732492764509	2.43710772823441	-1.365612	1.175125	2.033090	-0.0430186500396	496	0.48185483871
TRINITY_DN146368_c2_g4	3.60760629175374	3.18317947753693	4.83503050737775	5.08393673356551	-1.211392	2.394938	3.635102	-0.0336033964839	1695	0.394100294985
TRINITY_DN159503_c2_g1	5.10018409940698	4.83631260283981	5.35605576980234	5.21481447361241	-0.779117	9.703156	12.107119	-0.0296679283394	7446	0.436610260543
TRINITY_DN136116_c0_g1	3.83141921475304	-Inf	0.0860812639070833	0.0629533048630423	-2.133731	6.614727	14.370514	0.0227356958174	1577	0.539632213063
TRINITY_DN145854_c1_g1	4.27140065336822	3.55134760207506	4.13880225394581	3.40621532829616	0.133911	2.588839	2.489517	0.0331461932318	894	0.507829977629
TRINITY_DN159482_c3_g1	3.81616834892142	3.82745698602361	4.80908849130238	4.94851207556267	0.558145	4.443715	3.843773	-0.0441836709457	4218	0.412754860123
TRINITY_DN142703_c1_g2	4.42566561944832	3.87106091551111	3.72860352124661	3.58865604920942	-1.077871	1.793852	2.631054	-0.0475734473702	1754	0.534777651083
TRINITY_DN159335_c2_g1	3.2672177255108	3.53411233894777	3.65042973128137	3.687530669306	-0.086612	14.268380	14.587766	0.137646066279	2461	0.368143031288
TRINITY_DN145187_c1_g1	2.65609273999097	1.29115234296199	-Inf	-Inf	-1.907158	14.804439	28.077927	0.00695135566591	3560	0.349719101124
TRINITY_DN157149_c4_g1	4.97954618570882	4.69290314105836	5.08600520793814	5.09588981307241	-1.114111	27.006281	37.234005	0.0608682777769	6891	0.411406181976
TRINITY_DN140822_c3_g1	3.22666746099261	3.74952903230903	3.79797212619453	3.64805487060432	-0.583208	12.452050	14.605126	0.0153279420827	5471	0.368671175288
TRINITY_DN159290_c7_g1	4.03763449002905	2.7989803325223	3.86954065123202	3.7718012010978	-0.652361	12.383297	14.826754	-0.0432332944255	4879	0.403976224636
TRINITY_DN156938_c1_g1	4.56215498783126	4.37522035678852	4.41854894940923	3.83621867035833	-0.344085	9.719728	10.660552	0.0207971496401	4676	0.439692044482
TRINITY_DN159313_c1_g2	5.62423881697252	5.68983440029928	5.84904708855892	5.89326814865079	-0.037462	34.208923	34.528250	-0.0460380202144	7396	0.408869659275
TRINITY_DN146407_c1_g1	-0.209770839906704	0.444240040988612	0.953539412073581	0.906327999032568	-1.080439	1.827543	2.679737	0.0187944933372	438	0.303652968037
TRINITY_DN152949_c1_g1	3.2550175698763	4.76754587669422	3.28327942459435	3.02704117974007	-1.183062	4.768667	6.931248	-0.0180544126441	3481	0.442114334961
TRINITY_DN159316_c2_g2	2.33521020011307	2.68610972179217	3.85224719070878	4.07272279988085	-1.292136	39.869874	58.346805	-0.0346967130062	8280	0.531884057971
TRINITY_DN154732_c4_g2	3.10025237540839	1.47141789021174	-Inf	-Inf	-1.991344	14.556634	28.731819	-0.0143278855206	3965	0.541740226986
TRINITY_DN143001_c0_g1	4.2706408950584	5.20432771863804	3.25107052370529	3.27932263431834	-1.878451	10.710165	20.190322	0.0608279752658	3019	0.427625041404
TRINITY_DN157022_c1_g1	5.90584567651431	3.38056060557218	6.8638315535343	6.47557728869246	-0.803653	15.375196	19.247214	0.0168205019181	3488	0.623853211009
TRINITY_DN147277_c4_g1	2.62413034598394	1.12216375562909	-Inf	-Inf	-1.539752	2.207446	3.873845	-0.0258250951995	1060	0.470754716981
TRINITY_DN134234_c4_g1	3.63558197340015	4.2323272906431	3.35609081778846	3.22590736115339	-0.624404	2.252394	2.756768	-0.000979788462632	1680	0.511904761905
TRINITY_DN156393_c0_g1	4.70058664226624	3.80785529948982	3.82822545115764	3.78276305692302	-0.098863	10.596866	10.872269	-0.0451700858449	3255	0.36866359447
TRINITY_DN153467_c0_g1	3.86240337191906	3.47245704441405	3.8134597624262	3.7322720889951	-0.100152	1.530455	1.582031	-0.0687131328761	1190	0.403361344538
TRINITY_DN153467_c0_g6	0.805523754286386	1.04837701062423	2.03451853764309	1.98938004395003	-0.578629	2.543701	3.053402	-0.0604895608818	787	0.447268106734
TRINITY_DN143941_c3_g1	1.84299249744961	0.160745479422192	4.36934046870037	4.40399391284844	-0.965308	0.077049	0.206133	0.000622471210707	1419	0.524312896406
TRINITY_DN153567_c5_g3	3.98482469689404	3.34835554334576	4.70350995481245	4.64750125626757	-1.624820	0.621280	1.370722	-0.0445536421438	2141	0.382531527324
TRINITY_DN156199_c1_g1	4.84417619030856	5.78713228013351	3.33327336200082	3.27137761936291	-0.572103	11.607492	13.576798	-0.0457249776043	3262	0.446658491723
TRINITY_DN150010_c1_g1	4.9980608336641	5.18800301210959	5.17251681524563	4.78850570031872	-0.290571	6.209517	6.726166	0.0203947801214	2057	0.592610597958
TRINITY_DN121923_c0_g2	2.00329389590928	3.93919641620316	2.24222720719492	2.09634109606403	-1.142679	1.806458	2.718755	0.00867580162296	591	0.55668358714
TRINITY_DN158520_c5_g1	5.2494933027302	5.13335480885341	5.22305155989113	5.0463674981758	-1.085032	5.173952	7.238425	-0.0380839461154	4782	0.473442074446
TRINITY_DN154439_c3_g1	2.92944434004887	3.63762745610195	2.83054420099433	2.19637245329932	-1.292312	2.677590	4.169803	-0.0211184639617	2257	0.440407620735
TRINITY_DN138952_c5_g1	6.06778111637104	5.07460139136221	5.03398310766448	5.07631112539044	-1.985796	5.552867	11.282466	-0.0225199194053	3054	0.485265225933
TRINITY_DN149069_c2_g2	4.93764557469419	3.98619186099149	3.63599821939405	3.19700342324069	0.741570	19.288264	16.253879	-0.0467234263865	4536	0.454585537919
TRINITY_DN138254_c0_g1	1.77059649821592	-0.547522143300039	-Inf	-Inf	-1.671937	5.570497	9.787543	0.0495255808977	1248	0.575320512821
TRINITY_DN116046_c0_g1	1.47261005522327	1.05522169697015	1.8582446514631	1.91649067138101	-2.114051	3.008327	6.810705	0.0248967729802	1787	0.326804700616
TRINITY_DN152196_c0_g1	4.45552570696664	0.446733050880207	-1.2241348031016	-Inf	-1.079634	17.718649	24.223482	0.0233221796331	1940	0.436597938144
TRINITY_DN142281_c0_g1	3.56645386770327	3.86907019043144	2.82854081077986	2.80981620701931	-1.085586	14.152462	19.431322	-0.0333780360297	3749	0.425713523606
TRINITY_DN146003_c1_g1	5.53440692551032	4.02474220312277	4.4332433366591	4.61355798865521	-0.001352	4.445752	4.447405	0.00233122512204	2276	0.446397188049
TRINITY_DN124661_c1_g2	-0.317570140053241	-Inf	0.26529886881841	0.797677295361585	-1.548841	0.484045	1.083766	-0.0370663894578	288	0.774305555556
TRINITY_DN121117_c3_g4	1.31669775716858	1.25654578216562	3.10099018300152	3.44813404724219	0.575088	8.603757	7.476276	-0.0542501638906	1517	0.359920896506
TRINITY_DN132368_c5_g1	2.49194996706218	-Inf	-Inf	-Inf	-2.204635	1.738227	4.417277	0.0372582927213	1134	0.440035273369
TRINITY_DN140839_c4_g1	-Inf	2.82413897714545	-0.588524037032009	-0.706645479468066	-1.792177	19.144069	34.337972	9.0154445835e-05	4064	0.434301181102
TRINITY_DN156956_c2_g1	2.63188128460191	2.63541231499191	5.22863545584309	5.82077247332207	-1.658305	10.212612	17.499131	-0.0105044441504	4754	0.610854017669
TRINITY_DN155668_c1_g1	3.38238593310773	2.20236959482836	2.65548362946192	2.77287690008991	-1.942707	4.344564	8.759183	-0.0184095470968	2199	0.426557526148
TRINITY_DN135165_c1_g1	3.18187216858142	1.24449889468575	3.84429302586531	4.04073801673214	-1.434105	1.303420	2.299546	-0.0714962863849	829	0.629674306393
TRINITY_DN135400_c2_g2	1.93107873952036	0.884094503733792	4.10544965124683	5.15152756439523	-1.710784	4.229333	7.659688	-0.0271271169992	2151	0.549976754998
TRINITY_DN156767_c0_g2	3.30919560419178	3.25424744172364	3.54722887941635	3.65505321984677	0.395020	6.043791	5.462956	0.0487370567143	1364	0.634164222874
TRINITY_DN117740_c1_g1	-Inf	-1.11438837357706	-Inf	-Inf	-1.876735	1.160642	2.607331	0.0617893137238	284	0.764084507042
TRINITY_DN158109_c2_g2	-1.84750866479554	5.30072127869931	1.24744303185336	2.30360551837914	-1.384815	17.918225	27.292523	0.0202846802436	2889	0.546209761163
TRINITY_DN127517_c6_g1	2.37088419317493	1.05523798175854	-0.522823223637601	-Inf	-0.977504	12.245458	16.242567	-0.0448664743206	1879	0.400745077169
TRINITY_DN159272_c2_g1	6.72423128451798	3.36711967963646	4.15377110021879	4.24009389198007	-0.453587	7.855436	8.901900	-0.071631274929	1643	0.590383444918
TRINITY_DN120524_c2_g1	-Inf	0.881104886952681	2.69735756613611	2.30836526183094	-2.007771	2.778624	5.987436	-0.017185193463	2540	0.406692913386
TRINITY_DN159712_c1_g1	4.47118554055453	3.65513628042163	4.84843358693613	4.92281076973617	-1.640637	21.755102	36.540542	0.0121343847877	5352	0.41124813154
TRINITY_DN148920_c2_g2	5.44708426743932	5.96102036315014	5.10537885930173	4.90321738387035	-1.428318	13.459471	20.921077	0.0413073069247	7431	0.408827883192
TRINITY_DN156714_c0_g1	4.43769480847884	3.9320117583576	4.65391095030005	4.66684313870202	-1.286466	23.337047	34.200786	0.00448203635279	5572	0.365936826992
TRINITY_DN149625_c1_g1	3.27445186026871	2.47657140042661	2.84516748791042	3.32446337679659	-2.099179	1.902445	4.491335	0.0170796971047	903	0.461794019934
TRINITY_DN123351_c5_g2	2.37252635114519	2.65546522706383	2.39079630813418	2.22042910413667	-1.343967	18.621741	27.925996	-0.0286184456127	3065	0.403915171289
TRINITY_DN123351_c5_g3	-0.0498694005965327	6.78283895219767	-Inf	-Inf	-1.994313	9.867540	19.690768	0.0227066389257	2001	0.51724137931
TRINITY_DN145440_c1_g1	1.01243391652642	-0.479944625282012	3.34787611220872	3.64352825757335	-1.554363	1.122130	2.140187	-0.043672310642	293	0.518771331058
TRINITY_DN154966_c0_g1	5.64352300866132	4.90407189774766	6.46800876769946	6.68030189585487	-1.411759	3.427789	5.524975	0.0401866038181	4573	0.60179313361
TRINITY_DN140272_c1_g1	3.98416352813862	2.83226931217706	4.16206216800809	4.55036731335312	-1.117537	6.618287	9.306365	0.12403268747	2987	0.707063943756
TRINITY_DN149123_c1_g1	5.171690061151	4.77383805385965	5.89667966640552	6.01350036325477	-1.406071	4.977460	7.868067	0.00308748085432	2061	0.390101892285
TRINITY_DN136520_c1_g1	2.98266164309834	-1.03605443536944	-Inf	-Inf	-2.223252	2.998792	7.217757	0.046314830409	838	0.464200477327
TRINITY_DN158032_c0_g1	4.36602967978339	4.09960741446717	4.98046604895664	5.30700520489688	-1.696748	3.018471	5.548910	0.0153562868103	2084	0.565738963532
TRINITY_DN157956_c1_g1	5.78058190545559	5.16851756480805	5.98424017614002	6.34373437501899	-1.014106	5.565054	7.578438	0.147762272883	3799	0.535404053698
TRINITY_DN123604_c8_g1	-Inf	-Inf	-Inf	-Inf	-1.356788	2.270967	3.672380	0.00555190623009	444	0.567567567568
TRINITY_DN158258_c1_g1	5.31319418258604	5.61297362345798	5.43944129276802	5.43807046312826	-0.792951	24.735969	30.773029	-0.0156061368117	7785	0.602825947335
TRINITY_DN156173_c1_g1	2.67616080128178	3.62147624453841	2.30642995893936	2.14258880032441	-1.517711	10.803262	17.456214	0.0434795944555	5314	0.465562664659
TRINITY_DN157296_c1_g1	4.0186450969427	4.75482034660074	3.16950948111319	3.26567803753972	-1.578962	8.079289	13.475686	0.0231283055482	2173	0.421076852278
TRINITY_DN129084_c0_g1	2.90913594210876	1.55390548029704	1.92943877275212	2.13047698146727	-0.920220	6.308495	8.296023	-0.0199367341807	1503	0.657351962741
TRINITY_DN151470_c0_g1	3.18285158340175	5.30604970740865	3.91705676819006	3.85674818571401	-1.723434	14.901863	26.048388	0.0116072475188	4606	0.465914025185
TRINITY_DN139553_c4_g1	-Inf	1.26604678925136	2.49794629610094	2.85433791593828	-1.286669	2.224365	3.498478	-0.0568951236102	1315	0.485171102662
TRINITY_DN146335_c0_g2	0.904279376499632	4.56431204759949	0.274973585675254	0.61362557706446	-0.783673	2.557213	3.293871	0.141971427847	867	0.482122260669
TRINITY_DN125866_c2_g1	3.35453332179418	3.18673471250694	4.23008008432361	4.32481167522065	-1.109848	5.406020	7.620966	-0.0514462427749	2320	0.490948275862
TRINITY_DN150601_c6_g1	3.74103170328376	4.14361961702065	3.72184809496649	3.17448354246118	-0.605808	7.271000	8.628386	0.0440402090657	2187	0.417009602195
TRINITY_DN141026_c7_g1	4.50604990583876	3.60749392600968	4.26751778162656	4.25769291421555	-1.928865	21.021985	40.043221	-0.030027328925	5789	0.482121264467
TRINITY_DN158598_c2_g1	2.72475273029704	3.23683496798627	4.34002365969392	4.15094175687003	-0.568674	26.156939	30.440650	-0.0350862893233	6080	0.392269736842
TRINITY_DN138412_c0_g1	1.36263435100798	-Inf	0.101473472134309	-Inf	-2.054185	1.956994	4.489447	0.0326401446655	723	0.44398340249
TRINITY_DN157777_c1_g2	3.42204665483578	4.46710651891137	3.75460316840841	3.40779192966195	-0.203740	0.713038	0.775232	0.997701918607	417	0.462829736211
TRINITY_DN147010_c5_g1	3.84159363448557	2.13899558003996	2.85267904742997	2.42136799407661	-1.579235	3.692922	6.360203	0.0599497414619	2148	0.401303538175
TRINITY_DN149304_c1_g1	3.85388387360178	3.283240929759	3.05421915943748	2.59826234735257	-1.792303	10.334607	18.756700	0.0837681153344	3012	0.46812749004
TRINITY_DN121299_c5_g2	1.80610460389315	2.76786006576393	2.65857121743271	2.83554789033067	-0.447321	4.749468	5.400383	0.00764259161085	2039	0.52721922511
TRINITY_DN148192_c0_g2	2.28146963455916	2.2532460079705	3.80581555346571	4.10907601173666	-1.387994	8.990604	13.865712	-0.0382773695523	3034	0.368490441661
TRINITY_DN155910_c1_g1	3.14089150911852	3.52030318965901	2.8431796723112	2.80318124192278	-1.036273	23.084559	31.041629	-0.0554914682686	6253	0.563249640173
TRINITY_DN159606_c5_g1	6.0885550890891	6.74824348046414	7.63617308917205	7.84992730819172	-0.728530	12.995069	15.916456	0.0641448411786	3156	0.54721166033
TRINITY_DN140928_c1_g1	2.87018729001639	4.31680198694885	-0.154713296958104	-Inf	-1.492115	7.276411	11.751515	-0.0469264745935	3814	0.395909805978
TRINITY_DN134153_c0_g1	4.10763077962102	3.63702645327788	4.29112765560521	4.29221031172849	-1.171070	2.081588	3.137341	-0.0200900866511	1165	0.454935622318
TRINITY_DN154642_c2_g1	5.39247641615324	5.16102219211411	4.84782815381106	4.81956685997688	-1.521130	34.336913	54.768596	0.0223755741009	7756	0.40304280557
TRINITY_DN128306_c1_g1	2.16361464616316	0.294594683263589	-0.48635891227881	0.147348517099144	-2.414682	6.613756	16.834280	-0.0224362513127	3164	0.435524652339
TRINITY_DN132966_c0_g1	4.51529618137792	3.09631157389717	3.66770584245635	3.76922475758421	-0.682686	6.343524	7.722894	-0.0668499176174	2591	0.370127363952
TRINITY_DN159662_c7_g1	2.68965004703785	6.47121446467235	3.05194541411084	3.29970099470047	-1.176750	75.777617	106.281045	0.0265533992592	12824	0.509357454772
TRINITY_DN158072_c0_g1	4.02559234123797	1.96300560235444	6.13853602850509	6.1197812043527	-0.176846	2.749853	2.898904	-0.0203051527793	1806	0.417497231451
TRINITY_DN159706_c1_g1	3.85379662325248	2.18993055882341	4.64919651678703	4.38393339195151	-1.351996	6.408148	9.833223	0.00769472940239	1767	0.503678551217
TRINITY_DN159232_c4_g1	3.1317123494982	1.63689354407324	3.51089640336586	3.72879207518332	-1.353763	13.544335	20.467529	0.0751960129255	3585	0.351743375174
TRINITY_DN141614_c1_g1	3.0680925746258	3.8335178772038	-0.0218813682207653	0.121656737127934	0.320110	4.595760	4.222044	-0.0354113254297	2248	0.466192170819
TRINITY_DN143486_c0_g1	4.59666250679199	4.81251878752315	5.03094134174261	4.95181143994942	-1.291253	5.325947	8.031962	-0.0275745768108	1905	0.62624671916
TRINITY_DN158970_c3_g1	2.25537705235603	6.07826493741407	-Inf	-Inf	-1.631551	24.698262	41.274845	0.0141701855101	6134	0.396478643626
TRINITY_DN149178_c0_g2	3.4094041166533	3.42722011315888	4.04543804526165	4.08335190032822	-0.112379	1.096153	1.141350	0.346845173296	664	0.605421686747
TRINITY_DN156498_c3_g1	5.23913001253609	5.78555752514989	6.25702538420283	6.22139957786465	-1.248955	3.027203	4.600976	0.0357233475092	4662	0.406048906049
TRINITY_DN159346_c4_g1	5.81958519214133	3.89850255076477	4.80190378816581	4.76021617932938	-0.170609	12.866547	13.448510	-0.0650881972727	4582	0.442601484068
TRINITY_DN158147_c1_g1	4.35753044435736	3.98932070314126	3.97344987010876	3.62189963636512	-0.817527	10.433140	13.165680	-0.0126116214949	4921	0.470839260313
TRINITY_DN150586_c1_g2	4.42459133342308	5.2688298697169	3.34999255835005	3.1894552659041	-0.427793	4.905641	5.543013	0.123008948614	3933	0.436308161709
TRINITY_DN159035_c3_g1	5.00298121361039	6.89385655276359	5.29956586035122	5.61435192323694	-0.246261	43.980758	46.813504	-0.0294558682241	9671	0.573984076104
TRINITY_DN142421_c1_g1	3.91956020044819	3.39457235975878	4.84768579937761	4.96392418294861	-0.623072	1.186520	1.493382	0.101553917335	2489	0.4298915227
TRINITY_DN159053_c1_g1	4.96372404404453	4.66422990215423	4.96031409294226	5.01980427508433	-1.826468	45.995931	83.056191	0.0024363375037	12091	0.407327764453
TRINITY_DN125234_c0_g1	2.92415192104655	3.0841150966181	4.76507441992253	4.86993314472829	-1.415053	12.843922	19.878304	-0.000801974611641	5340	0.359737827715
TRINITY_DN156939_c2_g1	3.25512595044556	3.93120094723807	2.89689359194149	2.83596244297209	-0.755940	11.700732	14.465967	-0.0486079494614	4332	0.655355493998
TRINITY_DN151238_c1_g3	4.95784241007218	4.92223943961841	4.56699318896872	4.62501968790917	-0.579270	4.799510	5.682222	-0.0203271977189	2768	0.522760115607
TRINITY_DN125234_c0_g2	-0.225579481374794	-0.827260607286881	1.25346402135896	2.26981641020862	-2.099440	1.040392	2.714179	-0.0531894261166	746	0.367292225201
TRINITY_DN128162_c3_g1	3.18043755800304	4.01566654451838	2.87604815786624	2.45836049833047	-0.657479	3.576024	4.366889	-0.0223126133322	1853	0.459794927145
TRINITY_DN153891_c1_g1	3.82766117821567	4.65553090308898	4.64793757128735	4.74450817963889	-0.011506	14.198706	14.240164	-0.030938330366	4441	0.573069128575
TRINITY_DN153815_c0_g1	4.74271818032045	6.04492378255189	5.54370085071104	5.80139277475122	-1.579057	19.790267	32.457169	0.171385820083	8142	0.594816998281
TRINITY_DN158942_c2_g1	4.82232791291536	4.69717603886506	5.50717295037826	5.5382911942274	-1.252308	3.583204	5.407729	0.00393246913803	2392	0.433528428094
TRINITY_DN159655_c0_g1	4.06702735857302	4.97129628293126	4.28431249281109	4.4136265648851	-1.291301	4.692070	7.108054	0.0203936902432	3082	0.430889033095
TRINITY_DN154634_c0_g1	3.97666808154397	3.01133012543932	2.94056237253351	2.58246391996789	0.275837	1.596861	1.463132	0.0355068711358	1182	0.532994923858
TRINITY_DN157982_c1_g1	5.48818007114301	5.55452213135667	5.77540130690495	5.91381703405571	-0.609671	30.858029	36.319746	0.0205161079306	7747	0.524848328385
TRINITY_DN137720_c0_g1	3.31478734024824	2.93724311567746	3.18351546124027	2.85540308639808	-1.283489	2.158502	3.397729	0.0010986346623	1694	0.56906729634
TRINITY_DN151525_c0_g1	1.28417519744663	3.22556500050152	-Inf	-0.974885131540416	-1.551794	10.493931	17.199733	-0.0215321098867	2219	0.480847228481
TRINITY_DN157352_c1_g1	3.93940596962441	3.80552095509236	3.90479153728755	3.78612456891677	-1.633930	27.877213	46.579713	0.0425846427305	7755	0.375499677627
TRINITY_DN154467_c1_g1	0.0751183855101497	-Inf	0.898652042933229	0.946646941365268	0.299894	1.957996	1.787988	0.05929855447	234	0.538461538462
TRINITY_DN133962_c0_g2	0.529356033296824	6.0480440108901	0.29944333141259	0.785496819238505	-1.906903	4.656893	9.189573	-0.0676635124209	2189	0.474645957058
TRINITY_DN146001_c0_g1	3.56313489984253	2.87761919124213	0.184322431286351	0.173040297070354	-1.929198	11.157851	21.513113	0.0332940482793	4783	0.619694752248
TRINITY_DN152704_c0_g1	5.12561866798993	4.99430452267266	5.08132601230635	5.01577699757827	-1.017472	15.817430	21.202116	-0.0452826919626	4562	0.466900482245
TRINITY_DN156490_c5_g1	4.128018821576	3.85992275967054	4.3832012149071	4.43038031927936	-0.882151	15.239130	19.555278	-0.000421722121647	6013	0.438716115084
TRINITY_DN146556_c2_g1	3.15564066697492	3.71297923043138	2.42079083065978	2.42065528480218	-1.185034	0.689894	1.177659	-0.070431531561	2325	0.532043010753
TRINITY_DN148598_c1_g1	2.79077538350221	2.44447479639426	3.15000094703473	2.86740939976422	-1.930571	26.163646	49.741837	0.0887844704442	6494	0.392978133662
TRINITY_DN154307_c0_g2	4.06136407922603	4.20847725992924	4.11203357810651	4.14332702636618	-1.240132	6.732231	9.891456	0.164028701786	5017	0.442495515248
TRINITY_DN145466_c2_g1	4.08715787480908	5.30852758466125	3.68450069427442	3.57688830984671	0.319684	1.571460	1.419986	-0.0336538942116	689	0.523947750363
TRINITY_DN153906_c0_g2	3.35673006570312	3.82519625761428	4.12060866514439	4.65460585372612	0.379735	8.685734	7.901946	0.0064953495869	1257	0.617342879873
TRINITY_DN152451_c0_g1	2.94756058897197	3.65896139879637	3.23877914848577	2.86878082288288	-0.803525	2.518370	3.268723	-0.0173400543673	847	0.606847697757
TRINITY_DN159234_c4_g1	2.54809509161788	1.74225395988204	5.02633686902826	5.1032261580074	-1.678878	23.777720	40.533226	-0.0157047224076	5436	0.506438557763
TRINITY_DN141763_c0_g3	0.742327862359517	0.644913749518905	3.22747507834949	3.98817597066034	-0.397898	13.449375	14.951800	-0.0161458358834	1881	0.472620946305
TRINITY_DN140029_c6_g1	1.40804627997729	1.98151971137057	2.13169702620266	1.52336753389231	-1.354526	0.991445	1.744513	0.13838600877	1008	0.549603174603
TRINITY_DN157249_c1_g2	3.93010339156274	3.68209050176969	4.39332905557326	4.47385259374601	-1.554186	3.401608	5.823394	0.00895924069042	1799	0.525291828794
TRINITY_DN154463_c0_g1	2.31027880920116	4.86419448522266	2.80290215704266	3.23221933194748	-1.001672	22.672183	30.146018	-0.0089696265202	5522	0.461970300616
TRINITY_DN147073_c1_g3	3.40991431672995	2.63467508964999	3.43429042086375	3.35508864129329	-1.476253	0.752652	1.471490	0.0842147466071	1111	0.454545454545
TRINITY_DN147856_c0_g1	3.91356665850039	3.87684114711205	4.34605212539857	4.37071355141045	0.649517	5.963753	5.070821	0.25102415216	1074	0.625698324022
TRINITY_DN157748_c1_g1	4.55905658126846	5.13425769905623	4.87284279001771	5.11036841758468	0.865591	2.111290	1.650546	-0.0425762314252	548	0.507299270073
TRINITY_DN146280_c1_g1	1.95257080184707	1.92050740515597	2.0171036446771	1.60449552910884	-1.008346	0.088364	0.233033	0.0021186440678	558	0.458781362007
TRINITY_DN147002_c0_g1	3.4488137340118	1.75490677728813	2.74874799906254	2.68827244548392	0.131411	5.685757	5.491614	0.0324602220085	1625	0.636307692308
TRINITY_DN149255_c4_g1	3.70046252471544	3.32786171459151	4.20888306386533	4.40705630650228	-1.692735	19.340583	33.241251	0.00736684203152	4668	0.430805484147
TRINITY_DN152793_c2_g2	3.21754402309647	4.49947721741634	3.44368052062439	3.28008148185689	0.781160	1.383029	1.081102	-0.00984661876618	1570	0.436305732484
TRINITY_DN153502_c3_g1	2.04018977651179	3.46394462617193	2.84931890100023	2.74016934206108	-1.700290	38.342988	65.679206	0.0145234604367	6705	0.483370618941
TRINITY_DN141330_c2_g1	2.48244889037803	3.48261500480149	3.2547066914332	3.3381505674943	-0.309509	0.711864	0.809191	0.0546173774443	1019	0.570166830226
TRINITY_DN146450_c2_g2	5.23115355240233	4.78775466259302	4.83618652369793	4.66045626708188	-0.055309	0.544402	0.557943	-0.065328564305	559	0.484794275492
TRINITY_DN142873_c2_g2	2.55140387779629	1.84259184975721	2.59484441345287	2.44150944292672	-1.796585	0.456142	1.211203	0.00315840188433	1135	0.508370044053
TRINITY_DN134791_c3_g2	1.58217372882554	2.12974063664402	0.697634796801772	0.731447130410217	-1.565873	1.696318	3.089611	0.182186652255	1267	0.385951065509
TRINITY_DN140395_c1_g1	2.88357946887074	4.02370219627265	3.34633200649568	3.41750317833611	-1.570478	31.992916	52.053567	-0.0306662236985	9963	0.342266385627
TRINITY_DN146768_c1_g1	3.05427496532983	2.37336964753025	2.04329215503589	2.24289583163644	-1.126215	1.138300	1.772306	0.105564296826	269	0.453531598513
TRINITY_DN158581_c0_g1	3.98630210295126	5.10569544675918	4.42046103643729	4.08308777258799	-0.153334	1.412652	1.487957	-0.0301366699475	2858	0.420923722883
TRINITY_DN156743_c2_g1	3.65020456865502	3.5619486990605	3.33345811489417	3.00860988095026	0.183958	0.859374	0.801890	-0.0670258283398	1768	0.551470588235
TRINITY_DN137648_c0_g1	-0.822715868914892	1.00520996475203	-0.16447132979199	-0.360071889188093	-1.669785	4.316417	7.667896	-0.0420988703996	829	0.51507840772
TRINITY_DN123455_c3_g5	2.42937145608887	2.0481818175041	1.70714276700811	2.33103477051045	-1.119012	8.184325	11.461696	-0.0467382412148	3192	0.377819548872
TRINITY_DN159710_c5_g1	2.45144132259218	6.51483750846469	1.68607066387655	1.31880405135498	0.308210	14.122493	13.097424	-0.00117128688695	3074	0.346454131425
TRINITY_DN156588_c0_g1	4.43732885395206	5.1915029152834	4.78097561084782	4.85184092112241	-1.519994	15.726229	25.270065	-0.0251684171564	4249	0.419157448811
TRINITY_DN136604_c2_g1	1.74163349386894	2.07686563143717	3.59700861577902	3.8431335300397	-1.507594	2.845917	4.829848	0.0325578710851	1216	0.502467105263
TRINITY_DN147480_c0_g2	5.61062763592972	5.6848287609823	5.34537516937882	5.17630657542089	-1.172944	1.775695	2.709463	0.0424079206686	1331	0.589782118708
TRINITY_DN147480_c0_g1	3.84701366824364	3.221573546319	2.52533644331694	2.07735968773831	-1.167687	19.774513	27.831680	-0.0193764872471	3217	0.481193658688
TRINITY_DN140401_c1_g1	0.835228976595009	2.30233101222416	1.19399755570217	0.834867887247286	-1.834080	3.205716	6.257612	-0.0356887990849	1646	0.500607533414
TRINITY_DN148198_c4_g1	2.31232057407529	0.960022281287478	1.07358662836221	1.3622963005824	0.316458	2.234268	2.035276	0.184188823551	454	0.726872246696
TRINITY_DN138526_c3_g1	0.429009127852901	0.682104341404606	-Inf	-Inf	-1.995928	0.600941	1.676329	-0.00833936542406	486	0.559670781893
TRINITY_DN133241_c4_g4	3.18072736854453	1.61180755001808	-Inf	-Inf	-1.983477	3.261567	6.846247	-0.0209654096718	1724	0.522041763341
TRINITY_DN146911_c1_g1	4.58022628390991	3.7622015444242	4.59634059625617	4.681683487901	-0.005825	6.436689	6.446651	-0.00314468040631	1484	0.390835579515
TRINITY_DN125771_c2_g2	3.17157026775852	3.42641586031857	1.83485137631313	1.55030975231218	-0.437996	4.505536	5.112086	0.00566225046526	2028	0.484714003945
TRINITY_DN121729_c3_g1	3.39901802098401	4.29718664071776	3.99855121693125	3.99718240393723	-1.899803	25.906498	48.568345	0.0318240500388	5962	0.381918819188
TRINITY_DN153310_c2_g1	5.66315219345898	5.78732981345622	6.54882678675947	6.48244913776777	-0.415787	9.532877	10.670788	-0.0406870864685	4741	0.45391267665
TRINITY_DN151063_c2_g2	-0.424229835976851	0.0716773171051791	-Inf	-Inf	-0.749435	2.101352	2.695359	0.13550988728	342	0.482456140351
TRINITY_DN146141_c0_g1	5.48461921346253	4.94946506848762	5.44996251895003	5.20395069053121	-0.293446	3.549803	3.866885	-0.0522879399957	4468	0.57654431513
TRINITY_DN137287_c0_g1	2.49272971114819	2.60727103091358	1.82649156947952	1.70425242667267	-1.378289	1.113148	1.950705	0.0203835998942	737	0.599728629579
TRINITY_DN138975_c1_g2	0.207777228992202	0.61636846275101	1.38657586616718	1.21723736113454	0.011895	4.056453	4.043087	0.0418592399109	312	0.692307692308
TRINITY_DN147722_c2_g4	6.15949565709207	5.14907592995361	5.28491060744295	5.07348369616716	-1.113846	7.543392	10.562413	0.102319050105	6386	0.472126526777
TRINITY_DN117896_c0_g1	1.51435348846079	2.32301406801763	2.28796401262294	2.73824525692856	-0.725005	5.728238	7.079698	-0.0588837557541	1761	0.584327086882
TRINITY_DN153183_c0_g1	4.37035510219651	4.02961401729718	2.62050782294415	2.23018591157407	-0.364351	24.363583	26.785172	-0.0387985587734	4821	0.416511097283
TRINITY_DN154586_c0_g1	2.16252134043376	2.26471254650167	3.0721090443353	2.77550062201485	-0.243688	2.948400	3.170051	-0.0531410318459	1269	0.488573680063
TRINITY_DN146675_c1_g1	3.17105945358095	1.49994617104455	-Inf	-Inf	-2.005588	19.247912	38.062435	0.0257645565779	4652	0.376612209802
TRINITY_DN154586_c0_g2	1.37677681012407	0.575122520755386	4.64036893725797	4.98807609475115	-1.679820	16.488321	28.249444	0.0227512296768	5048	0.53942155309
TRINITY_DN128794_c4_g1	3.36552222360226	-Inf	-Inf	-Inf	-2.159474	3.635820	8.304266	0.0435600904223	1031	0.490785645005
TRINITY_DN156961_c2_g2	1.44086728166507	0.562417146966252	2.95517509852821	2.59589323644042	-1.457575	2.410325	4.050999	0.0153065510819	1222	0.522913256956
TRINITY_DN151211_c7_g1	1.21952342945439	1.39835989088496	1.947637828373	2.33301738089796	-1.015236	7.413088	10.034722	-0.00439472225277	1234	0.570502431118
TRINITY_DN153622_c2_g1	2.25230180289302	0.971707461384178	4.02950574233753	3.79022307277545	-1.779653	4.818094	8.940675	0.0748791422472	2224	0.419514388489
TRINITY_DN138536_c5_g1	5.03196416586418	3.57405924589842	4.50968133064154	4.4580897405943	-0.477496	2.561664	2.972802	-0.0699285299594	1463	0.409432672591
TRINITY_DN145011_c4_g2	5.48004180997386	6.0998247327504	4.72126505738988	4.37146382777132	-1.034125	1.781187	2.568387	0.0982044284475	2178	0.494031221304
TRINITY_DN138536_c5_g4	5.26052867566503	5.26175087353845	4.87894666800921	4.90299393134031	-0.872705	1.053358	1.480252	-0.0445648809252	727	0.493810178817
TRINITY_DN148854_c3_g1	3.16473706478229	3.68757008687326	3.47761378329347	3.43933496860174	-1.881198	6.920440	13.244001	-0.0479929395212	3986	0.440291018565
TRINITY_DN128277_c2_g3	1.73885535795743	1.95101850252827	2.00775365846225	1.98682621776717	-0.026170	5.012679	5.048514	0.177409645127	873	0.66323024055
TRINITY_DN126405_c2_g1	4.17214901070999	5.04999144777107	4.40465220401561	4.29255614118919	-1.818796	3.135323	6.085603	-0.0238958710954	993	0.535750251762
TRINITY_DN146941_c1_g1	4.07975781103718	1.64019395852974	0.490655501945372	0.605969394533289	-1.775362	11.397785	20.484251	-0.00693782369256	3307	0.505594194134
TRINITY_DN141277_c0_g1	3.61766002758866	2.40916571178162	3.21560423497016	3.60207154624283	0.242114	0.908027	0.830502	-0.0697014393978	832	0.483173076923
TRINITY_DN141277_c0_g2	5.01547611926979	0.528867570590759	-Inf	-Inf	-2.361534	10.744277	25.976779	-0.00789081325349	3256	0.46898034398
TRINITY_DN138700_c3_g1	3.86831859519003	5.01734349718284	4.70966866269143	4.64099799408874	2.049475	1.567485	0.882622	-0.0442603010691	1368	0.443713450292
TRINITY_DN152384_c0_g3	3.17839758477979	3.98423438219638	1.4964870175348	1.97289721324609	-0.426827	0.764297	0.910046	-0.00972333681246	897	0.46265328874
TRINITY_DN152384_c0_g1	4.69896854258544	3.69936350660775	5.711722622371	6.08599121504165	-1.141995	9.701175	13.653413	-0.0133939172083	2471	0.605827600162
TRINITY_DN143594_c2_g1	3.98047167980458	3.28455515410664	2.63650260380531	2.09755115702305	-1.480018	0.273636	0.691513	-0.00303299304631	654	0.636085626911
TRINITY_DN140726_c4_g1	2.80959566821157	2.04158011803918	3.33853893061226	3.16144725603615	-1.248265	0.167516	0.423966	0.00623967700496	870	0.445977011494
TRINITY_DN156251_c1_g1	-0.890010316239135	0.28047114518774	0.452277300383351	0.287198699296315	-0.967713	0.132166	0.289936	0.000582411182295	255	0.462745098039
TRINITY_DN128906_c0_g1	3.3303901400325	2.99398697954753	2.4817966198025	2.67211729317311	-0.254508	3.346849	3.605558	0.0171289978362	1331	0.634861006762
TRINITY_DN155865_c1_g1	2.70667963476759	3.16206044368054	4.59864996966187	4.45098633892579	-0.831979	6.853986	8.740880	-0.0495478168661	3101	0.494679135763
TRINITY_DN133225_c0_g1	4.4997435684897	3.69894570921003	4.18258174470914	4.17794870909264	-0.143345	12.775891	13.258233	0.181194763739	3041	0.646169023348
TRINITY_DN157634_c1_g1	2.98769272220724	2.616231039763	3.0397393189508	2.73793225190462	-0.094943	2.595657	2.670322	-0.0406049649892	1205	0.536929460581
TRINITY_DN135805_c1_g1	-Inf	0.294120524574884	-Inf	-Inf	-2.033651	0.878438	2.282291	0.0662455494304	341	0.683284457478
TRINITY_DN148676_c2_g1	4.30263969394067	4.78375726570765	3.94529814030011	3.983578503387	0.537593	2.046693	1.747418	-0.0677429896506	890	0.566292134831
TRINITY_DN158544_c3_g1	3.50612184857639	5.47443658791128	2.18999009662138	1.92235886510605	-0.810508	12.877297	16.179052	-0.0374098949981	1874	0.541622198506
TRINITY_DN158194_c1_g1	4.35460653910913	3.8452826221346	3.43407422088386	3.5551111894012	-1.329975	31.717152	47.112203	-0.00455475533264	8162	0.374908110757
TRINITY_DN155821_c3_g1	2.77701777903097	2.73856426334785	2.82100918608121	2.97943194066209	-1.641595	0.849996	1.775422	0.0317214859414	858	0.575757575758
TRINITY_DN156549_c3_g1	4.70082629422435	4.99795007544608	4.81564812703327	4.8823071548182	-1.186935	31.931592	45.088451	-0.0228531031076	12226	0.41518076231
TRINITY_DN139092_c2_g1	4.28783478431639	3.23356542660484	2.88854882326721	2.7918761368312	-0.330950	8.808759	9.630906	0.000906160717135	3339	0.427373465109
TRINITY_DN154968_c0_g2	4.83483074408726	4.3860498249712	2.84502600950369	2.97321532059964	-0.164812	2.335096	2.455969	-0.0828869890896	2239	0.455560518088
TRINITY_DN158919_c1_g1	1.62895028487777	4.25586529934298	0.799477427531856	-Inf	-1.877106	7.515047	14.310870	0.0301212473248	1932	0.533126293996
TRINITY_DN129286_c1_g1	2.48098037374974	-0.0190079497947305	1.62106668288509	2.11564276296694	0.002129	1.311284	1.310335	-0.0603930163488	725	0.656551724138
TRINITY_DN152503_c0_g1	5.33083299542914	5.87552371473194	5.2347402812552	5.40941823520832	-0.601100	23.449119	27.556689	0.226517394038	6727	0.601308161142
TRINITY_DN159611_c3_g1	3.9674903262766	4.67419479181023	4.83785519538007	4.87532443834671	0.070015	2.626810	2.573426	0.0569412493313	1504	0.380984042553
TRINITY_DN152011_c0_g1	2.04040614349125	4.82498299101169	-0.235806318579737	-0.292494371170066	-1.459884	0.921278	1.726189	0.00620547872461	1436	0.442200557103
TRINITY_DN123436_c5_g3	0.588562286709365	1.33775200197063	1.56313205676224	1.74907753211367	-0.932053	1.538933	2.152181	-0.0186698604468	502	0.414342629482
TRINITY_DN140555_c0_g1	4.14151022039032	3.79262751122596	4.71035726322018	4.60845729934939	-0.343078	3.820823	4.221290	-0.071980203352	1616	0.57797029703
TRINITY_DN158838_c6_g1	5.33794003870187	5.45462814434152	5.43025664355701	5.24417545865841	-1.583207	17.940432	29.508555	-0.0383194215346	6356	0.605726872247
TRINITY_DN159537_c3_g2	4.38208288091418	4.03934827475973	4.06799530099434	4.06493703584359	-1.212664	0.165374	0.408985	0.00979591836735	803	0.442092154421
TRINITY_DN159537_c3_g1	4.78847403375908	4.49596325938789	4.57162406970791	4.67522532690586	-1.235964	10.254806	14.908788	0.0498162424594	3756	0.603567625133
TRINITY_DN158838_c6_g2	3.44433414508495	3.74740773162846	4.33775465441351	4.70811637138193	-1.796728	20.734340	37.224440	0.0124819078112	4712	0.61714770798
TRINITY_DN150957_c6_g2	5.67306684723714	5.67801861151181	7.14507925600535	7.52663654415174	-1.063714	17.045051	23.186412	-0.0434966653539	5942	0.377650622686
TRINITY_DN149209_c3_g1	2.14259385307876	1.57031152264139	4.30438731609064	4.20467767996785	-1.589177	4.098174	7.048418	0.00212280579844	2743	0.418155304411
TRINITY_DN139477_c1_g1	4.0179603616621	3.5046672347019	3.71671349906108	3.76374243570505	-0.576567	0.023675	0.064773	0.00959488272921	510	0.51568627451
TRINITY_DN159687_c2_g2	4.37724829999559	4.59920433217429	5.38366617742513	5.55455730638554	-0.797827	2.561964	3.316328	-0.0585771593791	1784	0.416479820628
TRINITY_DN130946_c0_g1	2.98879651311476	3.61856101081243	5.16005000096253	5.21759765019269	-1.805213	5.077581	9.508351	-0.0298646167717	3609	0.532557495151
TRINITY_DN151813_c0_g1	5.94007378779584	5.74746811648218	7.54240421404997	8.02168438425458	0.740974	0.579999	0.427072	-0.0291618753744	462	0.430735930736
TRINITY_DN159470_c4_g1	5.39590682456083	5.28701117520876	5.40843432694294	5.32709754408275	-0.687849	24.736876	29.813733	0.0693617867321	8453	0.455696202532
TRINITY_DN150431_c6_g4	0.534159382649434	3.48340465014575	1.95391661596638	1.94632266749644	-1.527030	21.505492	34.518274	-0.00503809420004	6572	0.377054169203
TRINITY_DN157388_c2_g1	3.28913945060609	3.31388759066812	5.58340275237933	5.36040226080547	-1.248858	18.073512	26.195092	0.0333661883554	7132	0.420919798093
TRINITY_DN127623_c2_g1	4.24210891780723	3.39976919142394	3.35726155976094	3.22181581110281	-2.269121	6.173109	14.482902	-0.0185000009345	4386	0.46511627907
TRINITY_DN151837_c2_g4	5.96384592640109	5.70043127236127	6.98079329548639	7.08379210613505	-1.882507	8.903006	16.901893	0.0536663275687	1966	0.512207527976
TRINITY_DN155935_c1_g1	3.54043689801822	1.74117451706942	3.45646740315969	3.10184833035083	-2.010414	9.619145	19.360720	-0.0555892491406	5354	0.390549122152
TRINITY_DN142701_c0_g1	5.1194544417677	5.00012794817537	4.33079999488073	4.5021696938533	-0.268972	5.954145	6.411811	-0.00663171932628	3476	0.535097813579
TRINITY_DN128209_c8_g1	-1.1341663007676	-1.02925076961607	3.36804418774124	3.08967772379149	-2.152857	8.013472	17.444495	-0.0196514888015	3763	0.417486048366
TRINITY_DN158744_c4_g1	-0.0360708262991424	-0.0374770108514455	0.227195204018784	0.226424847031663	-0.327229	0.840451	0.956194	-0.0906641298992	225	0.453333333333
TRINITY_DN131894_c2_g3	3.51531900070889	3.69076538363903	4.20608179305214	4.24136502677354	-0.647984	4.506649	5.458782	-0.0207724461669	1926	0.408099688474
TRINITY_DN158800_c2_g1	5.13810733462616	3.93141675245855	3.86531592731429	3.48037663005422	0.624916	4.979220	4.245995	-0.0721836721006	2076	0.586223506744
TRINITY_DN156016_c0_g1	4.16712896944693	3.50071759459586	4.90550413257658	5.236027345494	-0.920960	5.422185	7.156019	-0.02070762888	1764	0.628684807256
TRINITY_DN141943_c2_g1	3.94673262800033	3.31327806986998	4.06607438534618	3.88689514130649	-0.638749	5.702432	6.858772	0.0286511126086	2261	0.411764705882
TRINITY_DN143582_c3_g2	1.72764983941655	1.93433222624518	2.50875669280152	2.52953466161673	-1.492141	6.639423	10.752765	0.0677630842549	1564	0.445652173913
TRINITY_DN154629_c2_g1	-0.867344579177734	5.19318635017926	-Inf	-Inf	-1.925662	30.135419	57.079941	0.0312985571587	6412	0.410168434186
TRINITY_DN150900_c2_g1	3.68326064751718	0.501993803067731	0.8192326712457	1.09453080719875	-2.273231	6.925147	16.193601	-0.00366499056491	2550	0.549019607843
TRINITY_DN143582_c3_g9	3.9594959336892	1.06464039868071	2.32059833947708	2.61471914999821	-2.198785	2.473913	5.988656	-0.0341727562957	2050	0.33512195122
TRINITY_DN144836_c2_g1	4.06154857644621	3.85011707748174	3.86428386133481	3.71719134325421	-0.753601	6.847003	8.514717	-0.0605668777495	2971	0.364523729384
TRINITY_DN152757_c2_g5	2.02146646388998	0.112613384966224	1.91469267566099	2.37095475908916	-0.801833	4.856326	6.174304	0.117972512265	1479	0.445571331981
TRINITY_DN158126_c6_g1	4.01835093229499	3.19671226579815	4.7729716936469	5.21726984715462	-1.267946	3.855463	5.834719	0.00709142063923	1799	0.717065036131
TRINITY_DN144044_c1_g1	1.50344960122641	0.176011963392232	-Inf	-Inf	-2.030157	2.764003	6.029285	-0.0251439140801	915	0.448087431694
TRINITY_DN131732_c4_g1	4.64200949291665	5.24964805537278	4.07200536259738	4.04839711038769	-0.312789	6.862557	7.475750	0.0233148227896	3966	0.453101361573
TRINITY_DN138810_c1_g4	4.00320521446518	4.01896508877409	3.15508915066518	2.75575634487445	0.468614	7.911701	7.042422	-0.0105701036735	1831	0.421081376297
TRINITY_DN154827_c0_g1	1.90631060436362	3.86598528281231	5.42073705615632	5.37824238369345	-0.758496	19.296086	23.785476	-0.0112643081537	7870	0.422363405337
TRINITY_DN155862_c5_g2	-Inf	2.77159325251696	2.06794849000675	2.52764659785879	-1.866117	13.824883	25.766779	-0.0540289624591	3226	0.504339739616
TRINITY_DN159267_c3_g1	5.59960698193702	5.62477476717923	5.13215324156088	4.88684316225005	-0.512034	4.639837	5.382711	-0.0392302893664	5771	0.413619823254
TRINITY_DN153495_c1_g1	4.14543452467715	3.97868840357672	0.875259749827807	0.375747452363846	-1.624296	19.537995	32.639702	-0.0633439221852	8851	0.415320302791
TRINITY_DN151215_c2_g4	4.41473365677023	5.7752042889087	5.23806239394517	5.11542533157111	-1.485643	13.582902	21.582221	0.00374865135091	4296	0.432029795158
TRINITY_DN147999_c0_g1	0.675033415035274	1.39998818948426	3.4581358064406	4.09538299142713	-1.493897	17.695988	28.101952	0.0406885765186	5535	0.456549232159
TRINITY_DN149349_c2_g2	3.79396717565523	3.93728612858958	4.79062936398004	4.76670933704596	-1.018472	1.170470	1.734013	-0.0397579669799	1357	0.436993367723
TRINITY_DN157811_c1_g1	4.83628677160631	4.54005787500541	4.34324381019791	4.24126968547889	-0.794350	10.193839	12.773248	0.278913562698	5642	0.638780574264
TRINITY_DN147714_c5_g3	3.77739161597808	2.65460716875583	1.81777218992762	2.38772694995762	-1.218369	0.492369	0.907622	-0.0424771917197	1045	0.575119617225
TRINITY_DN149679_c2_g1	4.54418042592539	3.29069687113017	4.45369244315559	4.9302005905037	-1.472045	13.814280	21.828211	-0.0215936739659	4461	0.546962564447
TRINITY_DN151693_c0_g1	2.73527980994299	2.62859331836825	2.73729755192806	2.64311096033257	-1.441120	1.290539	2.287072	0.0274009111636	890	0.492134831461
TRINITY_DN159160_c8_g2	2.15836131780025	2.41671071623013	4.17322133902444	4.38940743806431	0.434187	20.882246	18.833858	-0.00960586010912	3399	0.656663724625
TRINITY_DN157960_c3_g1	3.22074443522741	1.66801164161388	4.1188103840233	4.25304784337098	0.504973	2.335858	2.020223	-0.016925132393	1033	0.568247821878
TRINITY_DN143675_c1_g1	3.44578667292291	3.22956730259399	3.8272334708478	4.05050136371123	-1.469823	19.145471	30.093692	0.0286138072482	6484	0.346236890808
TRINITY_DN143498_c5_g1	3.84078896727556	3.47946958763232	4.15907380111808	4.29086290506051	-1.535368	3.583296	6.066790	-0.0657634021029	1174	0.480408858603
TRINITY_DN156061_c1_g2	2.22201782038035	3.40497532960537	1.55251399089808	1.50683858812075	-1.181674	17.625575	24.954789	-0.0196487598569	4379	0.541676181777
TRINITY_DN125958_c2_g1	4.38580452183806	5.25274045156006	3.92343178121322	3.58481800592863	-0.644097	0.409717	0.569545	-0.0763704049365	576	0.538194444444
TRINITY_DN159535_c2_g2	7.75620677193832	7.2039309273317	6.82305304766192	6.74789249964358	-1.545559	1.917388	3.416933	-0.00519818585263	1796	0.605233853007
TRINITY_DN128229_c1_g1	3.26125712490719	3.41994402391438	4.04866221071327	3.87041860381904	-1.488583	4.484393	7.361121	-0.0614767833869	3662	0.386127799017
TRINITY_DN135526_c0_g1	2.4386644067059	4.11634283577738	0.405958779223203	0.677024155490468	-1.638756	11.432597	19.381575	-0.0185480358537	4130	0.530508474576
TRINITY_DN156036_c4_g1	4.13913082753245	4.34212170077657	4.33724697318494	4.35113526352114	-0.918576	10.328392	13.465532	-0.0564680217701	3630	0.448760330579
TRINITY_DN136882_c1_g3	3.75640387464039	-Inf	-Inf	-Inf	-2.292516	2.711363	6.865046	0.0551181102362	1589	0.568281938326
TRINITY_DN139633_c0_g1	1.49104791356726	3.23732874652507	2.38792199055775	2.05037083387608	-0.728906	0.184552	0.307661	-0.0996830143541	347	0.466858789625
TRINITY_DN142744_c1_g2	3.90221960112578	3.45669940773672	3.50718007699638	3.34902923825936	-0.407947	10.866527	12.127241	0.0179610041194	4000	0.4435
TRINITY_DN159354_c2_g1	5.22411943942047	4.96180656987634	5.31412013132455	5.41243606535967	-1.547952	2.901750	5.004936	-0.0306099005084	2137	0.528778661675
TRINITY_DN124652_c4_g1	4.8174039406989	2.7529351576563	3.71856484889129	3.62945481653041	-1.059894	4.195792	5.855698	-0.0196536545021	2793	0.418904403867
TRINITY_DN153455_c4_g1	0.390351010219995	3.69221955939464	0.0846418105328642	0.806798111976459	-1.689376	20.149200	34.564273	0.0383321990803	4063	0.412995323652
TRINITY_DN151188_c4_g1	4.31122739313985	5.66106122855304	5.46848025784296	5.40251867413319	-0.792046	5.669253	7.161431	0.127540911184	3639	0.396812311074
TRINITY_DN154766_c1_g1	4.03206399086425	4.02060993370197	4.27156516830115	4.46191028838639	0.903175	7.514232	6.055753	0.00862807535772	2120	0.608490566038
TRINITY_DN146837_c1_g1	2.54530211593391	1.85746249227077	-Inf	-Inf	-1.935168	5.237046	10.411110	-0.0168536727294	2482	0.456486704271
TRINITY_DN138830_c6_g1	3.08418575602074	1.37392910192866	2.63260081517112	2.3139607344408	-1.327655	2.489210	3.951219	-0.0302881582656	854	0.593676814988
TRINITY_DN143199_c1_g1	6.64650536733829	7.25465105744071	7.72562006540355	8.10199528026097	0.334477	2.023787	1.830596	0.175089356202	397	0.579345088161
TRINITY_DN153413_c1_g1	3.33385284984799	3.7068815440512	3.10924361698954	2.79013835104483	0.304960	3.964994	3.651560	0.0881203161935	783	0.393358876117
TRINITY_DN153053_c1_g1	1.95332876673139	4.10947178003091	3.40026428267446	4.02995234408789	-1.468636	12.216059	19.316756	-0.0749530084418	3607	0.414749098974
TRINITY_DN145837_c1_g1	0.51820901447174	-0.671920759146499	4.12259170045693	4.68843961216104	-1.048520	0.389964	0.683764	-0.0592869219479	364	0.458791208791
TRINITY_DN140910_c0_g1	3.90292425099675	-Inf	-Inf	-Inf	-2.182870	1.646628	4.164118	-0.0489196211342	665	0.554887218045
TRINITY_DN140702_c3_g1	2.38291094608101	0.990048858265665	3.77001132989204	3.91628307361074	-0.379581	5.132804	5.714179	0.017640246942	1706	0.436107854631
TRINITY_DN143238_c0_g1	4.68725616563818	3.47523041225924	3.81067786752026	3.84433400942765	-0.981559	8.391866	11.205639	-0.0269063824869	2203	0.61597821153
TRINITY_DN152382_c0_g3	4.62745327042033	3.18552936358592	3.72534894986031	3.56546888746456	-1.743086	45.943798	80.035549	0.0103453385098	11055	0.44052464948
TRINITY_DN158342_c2_g1	-Inf	5.50175952959647	-0.616823949486748	-0.523543431356714	-2.370362	4.201270	10.712271	0.142635942175	1448	0.462016574586
TRINITY_DN137345_c2_g3	4.31226505709855	4.92775761242706	4.40791017293725	4.54667046776262	0.025856	1.627030	1.613509	-0.0706352579744	867	0.441753171857
TRINITY_DN152932_c5_g1	5.59123630452311	5.7394193289994	6.02647537288589	5.81525209507336	-0.687178	4.512651	5.535171	-0.0125097879478	2336	0.431934931507
TRINITY_DN151087_c0_g1	3.79851408495678	4.61877245839756	2.92486374128698	2.83257408190739	-0.615740	4.431264	5.314333	0.15105824141	3062	0.446113651208
TRINITY_DN153916_c2_g1	5.52748401524431	3.54974119397114	3.39390982432394	3.08958981411096	-1.706240	30.555702	52.560087	-0.000900023119319	6478	0.4703612226
TRINITY_DN145698_c2_g3	4.27331484975483	2.20727359472109	-Inf	-Inf	-1.146298	16.090390	22.524526	-0.0134241684481	3190	0.553605015674
TRINITY_DN137425_c2_g2	3.12103935013105	2.80447481784661	2.94039172838767	2.35996749506208	-1.720881	18.834378	32.769167	0.0661099565107	5513	0.47397061491
TRINITY_DN153741_c0_g1	4.77275801290107	5.36051394480708	2.80404338584852	2.53946375233357	-1.551764	21.980548	35.617866	-0.0482404482732	5745	0.472236727589
TRINITY_DN128006_c1_g1	2.08550253394048	1.3186971376972	1.38657586616718	1.22509869426954	-1.707642	0.358880	0.968390	0.000234202585236	452	0.570796460177
TRINITY_DN157277_c2_g2	3.63925762151201	2.6823998153213	2.97582143511363	2.69248941533886	-1.445146	10.413226	16.365763	0.00517716597323	3772	0.40164369035
TRINITY_DN136936_c3_g1	3.8800871045222	4.28718892384681	4.62970567138866	4.79678072784537	-1.152614	1.256645	1.959640	-0.0409959911782	508	0.635826771654
TRINITY_DN153277_c4_g1	3.49802265413666	3.91112997802426	4.16221670656863	4.3772795823786	-1.800690	1.114437	2.418201	0.06594999879	1392	0.367097701149
TRINITY_DN158573_c4_g1	3.49048423861565	5.10628284517826	4.58850980855996	4.50414570761948	-1.769914	0.838640	1.885126	-0.0196198022463	1769	0.432447710571
TRINITY_DN153670_c2_g2	4.28950434872298	4.10250880579111	1.99282508355289	1.76420230284767	-1.013610	3.401985	4.704943	-0.0567808213288	2557	0.513883457176
TRINITY_DN145417_c1_g2	3.23581988202276	3.28800860222632	3.37369080691013	3.34091194539942	-0.115127	6.473281	6.676593	0.037285315939	1788	0.362416107383
TRINITY_DN141771_c1_g2	4.33945606266524	4.07517816673013	3.68567600004219	3.52232507631629	-1.135817	8.511683	11.981646	-0.0512071239648	2703	0.404735479097
TRINITY_DN123615_c2_g2	3.68055642027351	2.22701054792698	2.29395114032791	2.07126840544162	-0.913178	6.974752	9.132758	0.053836325037	2304	0.545572916667
TRINITY_DN156467_c3_g1	4.0165110714407	3.59476265510731	1.75448589278006	2.37649558596373	-1.287238	24.902954	36.486777	-0.0261673962957	5992	0.402870493992
TRINITY_DN158132_c2_g1	0.923449127556678	4.40843517545393	1.90143652905855	2.66770467422457	-1.943936	32.069945	61.222931	0.0175538455539	5668	0.595448129852
TRINITY_DN146282_c0_g1	-0.0946980109259913	1.01256728611591	-Inf	0.0433227989203118	-2.093847	3.812338	8.374813	-0.0387914746983	948	0.523206751055
TRINITY_DN147466_c0_g1	5.09620123888705	4.83091591797514	4.50319498198208	4.68612873223628	-0.509198	4.007812	4.656320	0.00634575713556	1432	0.506983240223
TRINITY_DN140710_c0_g2	3.85116956471971	2.14030171026816	1.85069658586653	1.3952107994681	-2.029205	8.725906	17.780812	-0.0654656873408	3878	0.454615781331
TRINITY_DN157359_c2_g1	2.27930474907673	2.55741137584859	2.22984607327414	1.9692661318242	-0.299082	1.743802	1.923514	-0.0149726985978	443	0.593679458239
TRINITY_DN119027_c2_g2	3.9362180935359	4.69437079226397	4.03925167266856	3.86909192550346	-1.638650	0.985185	2.001946	-0.0130395051314	1939	0.388860237236
TRINITY_DN131145_c0_g3	4.13536566759034	4.62514752943386	4.12890603176243	4.41545171640025	-1.022613	7.668264	10.399559	-0.0574651407993	4758	0.415300546448
TRINITY_DN156537_c4_g1	6.27830337011762	4.93951665286304	4.31278050712618	3.83477401444903	-2.156886	2.162933	5.191788	0.0414613823836	3922	0.505864354921
TRINITY_DN147848_c0_g1	3.23672855249511	2.49031137614391	1.37672333685956	1.51556416694414	-1.364015	2.426333	3.916931	0.0188401698198	1626	0.4950799508
TRINITY_DN135192_c0_g1	4.72542789084964	4.60477176592855	5.95517297477069	6.13020575041473	-0.960055	17.987644	23.634976	-0.0676620967795	8943	0.562786536956
TRINITY_DN149248_c1_g1	6.50225993305598	5.22896907027227	4.37533644603578	4.17462446961353	-1.327938	18.041160	26.905939	-0.0340137038284	6428	0.523490976976
TRINITY_DN129865_c3_g1	4.38020700704036	3.73454074701237	4.63542344924942	4.90539132385028	-2.024321	0.636437	1.779896	-5.43454095421e-05	1407	0.638237384506
TRINITY_DN158768_c5_g1	3.36433122522303	2.79093956624138	1.75330594835463	1.35468008243516	-1.697034	5.068706	9.041458	-0.0526795938779	1977	0.51947395043
TRINITY_DN158479_c4_g1	3.15484423839822	4.49321386031514	4.60788445586446	4.59683658561965	-0.653502	34.054897	40.585204	0.0158716198652	7553	0.63193433073
TRINITY_DN122989_c6_g1	3.45693338372831	2.92059252985023	0.353081477253551	0.532062369450591	-1.268128	9.142074	13.476338	-0.0176558447366	3574	0.384443200895
TRINITY_DN156086_c4_g2	0.674546994041551	2.22796783068606	1.62313072954848	1.6657316867318	-0.958480	6.331305	8.433496	0.0440273574104	1540	0.52012987013
TRINITY_DN144638_c0_g1	2.91128728242601	3.13903033334605	3.69236441777502	3.3579278830479	0.532628	15.137829	13.335586	-0.0702992262976	4883	0.406921974196
TRINITY_DN134849_c2_g1	4.67172682529326	2.03648852153001	5.16577177476382	4.62830179425071	-1.231267	8.053349	11.743832	-0.0154065882114	2393	0.422900125366
TRINITY_DN158645_c3_g1	7.2312345399759	7.39564675349042	8.41836553018891	8.46425119192781	-0.508842	11.141136	12.796291	-0.0253739670156	3675	0.553197278912
TRINITY_DN145442_c3_g1	2.24981869922589	2.44246121313625	1.59991408065806	0.97663985628178	-1.221871	0.153177	0.392429	0.0	417	0.541966426859
TRINITY_DN127156_c2_g1	4.18638959957199	3.13025502032697	3.6051548441884	2.96873908282298	-2.155509	21.222462	45.145550	-0.0111139526842	7263	0.450227178852
TRINITY_DN155719_c1_g1	4.46451339078022	4.03820206294818	4.52505148899917	4.76430756562515	-1.330493	19.602580	29.236361	-0.0296327035588	5019	0.426180514047
TRINITY_DN146503_c2_g1	2.78887742223509	3.02814430566886	0.725932471506793	-Inf	-1.416792	11.942390	18.517856	0.0185876940395	2330	0.412875536481
TRINITY_DN132195_c5_g1	3.05672107069408	3.13355036489681	2.03862971248413	1.61910568553524	-1.107468	2.882187	4.157678	0.0469761655375	1851	0.425715829281
TRINITY_DN131398_c0_g1	-0.0375119030433964	1.05321692455356	-Inf	-Inf	-1.798446	0.949940	2.117860	0.0250453578311	600	0.461666666667
TRINITY_DN157472_c1_g1	5.43132658237264	4.91809208984736	5.38960560195116	5.26047915070409	-0.555902	23.933031	27.759021	-0.0378412515948	8653	0.382872992026
TRINITY_DN159159_c5_g3	3.90987249766114	4.29044193984398	4.314254330986	3.99756902500749	-1.423067	23.130418	35.646649	0.0162719055663	7637	0.418619876915
TRINITY_DN152565_c8_g1	4.78141533847562	5.11623431910346	5.03831109581231	5.08737125662372	-1.563770	1.728935	3.139579	-0.0403046905692	1542	0.519455252918
TRINITY_DN154348_c1_g1	3.36933685303961	2.72976851296942	4.02876550317122	3.66337965742607	-0.214690	11.527843	12.194840	-0.0274140829549	4301	0.381771681004
TRINITY_DN144234_c0_g1	2.76208149850741	3.54384496820891	3.15334455548211	3.01518642198555	-0.011760	11.886267	11.922025	-0.00841176824732	3948	0.447821681864
TRINITY_DN158770_c3_g2	5.05332540682143	4.35568918458162	6.59565809597379	6.48440048968663	-0.312148	10.662724	11.586394	-0.0536163390966	2891	0.478035281909
TRINITY_DN158762_c0_g1	5.3980004815336	3.24944635392574	1.58981573616171	0.963219257529965	-0.463382	14.731652	16.675094	0.0218746718655	3417	0.510096575944
TRINITY_DN153222_c1_g1	1.69834334962808	2.18486994161854	1.05379064662355	1.0280234162242	0.104167	0.556964	0.532231	0.013144128808	482	0.423236514523
TRINITY_DN154079_c1_g1	3.80081701935398	4.13519720081248	2.04558163220396	2.00715162528868	-1.556677	22.036308	35.776805	0.00158828678284	8811	0.466235387584
TRINITY_DN157127_c0_g1	5.38291906023189	5.22020427683854	4.66826874118546	4.31124456937907	-1.608314	34.887224	57.590345	-0.0425814862921	13616	0.473560517039
TRINITY_DN158910_c2_g1	5.60796296945147	5.14469216199744	5.26433506661526	4.99420693117547	-1.660445	2.126689	3.957868	-0.0176499616688	2602	0.470407378939
TRINITY_DN143331_c0_g1	4.96888957758743	3.81729381406949	4.20098635590714	4.32294188068358	-0.687325	17.700437	21.365078	-0.00456597672864	4925	0.410152284264
TRINITY_DN155459_c1_g2	2.52935650571734	2.80321030739193	1.74642104017667	2.09280436754067	-1.177616	17.319374	24.490942	-0.0396532931591	2908	0.335625859697
TRINITY_DN122814_c11_g1	2.51408704470246	3.12246833692718	3.1437992730033	2.95926691676604	-1.095680	6.186823	8.646701	-0.0156063962449	2065	0.434382566586
TRINITY_DN146705_c1_g3	3.2114455198218	4.13810490277142	2.73144453481037	2.74637472834146	-1.793530	5.366738	9.969924	-0.0233347811804	3078	0.404158544509
TRINITY_DN158966_c1_g1	2.68478235266097	1.68514739213886	2.60026722364908	2.37287553307794	-0.257783	1.309642	1.432614	-0.0764200758714	397	0.581863979849
TRINITY_DN149121_c4_g2	0.746608644092147	1.96065479347549	2.27745542962726	2.08162473772577	-0.061215	10.773602	10.945212	0.0356015731084	1387	0.609949531363
TRINITY_DN151954_c5_g1	5.1426705616219	7.26115112563824	4.57437582653781	4.46120265737025	0.095537	0.613869	0.589617	0.131191691662	1738	0.459723820483
TRINITY_DN142204_c0_g1	4.77835483510426	3.89540881591987	4.01063559691634	3.92941844631264	0.010646	4.484268	4.471191	0.247782792344	2728	0.607404692082
TRINITY_DN153565_c2_g1	3.97229317520931	3.9693546882083	3.40951771212623	3.35396532850567	-1.217388	5.974108	8.732662	0.0613423645111	1438	0.566063977747
TRINITY_DN155569_c1_g3	2.74536504690328	0.840952487441885	3.41393509420048	3.22925782577836	-1.236445	6.597724	9.685787	-0.0300614422714	1426	0.661991584853
TRINITY_DN152544_c1_g2	4.83892484389049	4.99035925900112	5.20868931671443	5.27276182754201	-0.903137	10.917577	14.152574	-0.0212782168371	6232	0.446726572529
TRINITY_DN155040_c1_g3	1.52795901317327	1.8871082472403	2.73417578743268	3.23615776880634	-0.309534	3.131504	3.433047	-0.0340805016917	837	0.433691756272
TRINITY_DN159626_c5_g2	4.63057518167443	4.90921205385377	4.96992354622919	4.91102126090995	-0.617778	14.646422	17.336546	0.000332356117204	3920	0.486479591837
TRINITY_DN155040_c1_g1	3.95613216010132	2.98391294436634	2.29698972082526	1.7508692906928	-1.245326	1.084806	1.792042	-0.0318342695971	892	0.516816143498
TRINITY_DN117827_c12_g2	3.99963333231442	3.27889060390218	3.84617617733752	3.93690121501244	-1.663414	6.543069	11.383179	-0.0274554519641	3879	0.541118845063
TRINITY_DN157151_c0_g1	4.69882735576196	4.26371903406035	5.07438142045983	5.29892786965887	-0.732663	9.005406	11.084056	0.0376924692205	2795	0.436851520572
TRINITY_DN157804_c0_g1	6.37975815970862	5.07505393560998	6.23391122019873	5.97819237367002	-1.267745	3.374490	5.138169	-0.056500631851	1937	0.558079504388
TRINITY_DN144427_c0_g2	2.99193221392855	2.56320234450444	4.6673804959645	5.26308017011392	-1.338098	3.087143	4.856838	-0.068470214646	1949	0.351462288353
TRINITY_DN143507_c4_g1	4.09424891108573	3.53355769900094	3.79027943602002	3.78591087658575	0.344933	9.135349	8.383052	0.0335010104699	1771	0.530773574252
TRINITY_DN143782_c2_g1	1.99778267676489	2.06364263330652	4.38738361949846	4.5127518247941	-0.769639	3.000065	3.823521	-0.0729131874967	1883	0.467339352098
TRINITY_DN158617_c1_g1	1.55863446599306	3.43578432325837	2.11190885571939	2.73279510893874	-1.565223	7.437112	12.364333	-0.0361847733802	3544	0.615970654628
TRINITY_DN139011_c0_g3	2.66810360603732	1.63738267109512	-Inf	-Inf	-0.472595	4.435731	5.087343	-0.0500454420344	1325	0.396226415094
TRINITY_DN146201_c2_g1	-0.56285927208884	-Inf	1.76387745596095	1.07404864146217	-1.975956	4.732722	9.651081	0.00680335462834	1296	0.402777777778
TRINITY_DN143975_c5_g1	1.88248249105261	2.46791676464075	0.739451129733299	0.958901612473991	-1.970138	6.032963	12.116129	-0.0233570650194	2753	0.426443879404
TRINITY_DN136734_c1_g1	2.32311409160438	1.96630052654837	2.28166236479785	2.24922011395882	-0.300701	1.639480	1.811739	-0.0668753150185	1067	0.447985004686
TRINITY_DN141708_c1_g3	2.39914735397312	-0.294526779117524	1.71300507869745	1.63169739754076	-1.354976	1.759876	2.903377	0.00252715896751	727	0.423658872077
TRINITY_DN145356_c1_g3	3.99865704665438	4.94863450797114	3.83830083314433	3.94733736582943	-1.264954	0.792584	1.378578	-0.0550657462387	1405	0.458362989324
TRINITY_DN131017_c3_g1	4.04875505342158	3.48138395227475	3.8303877678738	3.78562715825613	-2.024542	1.532094	3.574770	0.0180198201505	1512	0.464947089947
TRINITY_DN158848_c7_g1	4.08408943132275	4.38460853098555	3.56189251215404	3.29776372698057	-0.561004	6.706418	7.858416	0.0659452631468	2442	0.465192465192
TRINITY_DN156015_c0_g1	3.76067991013175	3.67149396496977	2.87357444979229	2.76545359232201	-1.344734	12.556932	18.933582	-0.00923989227254	6161	0.370719039117
TRINITY_DN159414_c5_g2	3.22180590770837	4.11740313075231	3.67974217156121	3.71131928961187	-1.126303	36.057368	49.839710	-0.0173699547379	7846	0.418047412694
TRINITY_DN145806_c3_g2	6.72399855709586	5.76119172224947	6.33791203017353	6.23619810891243	-1.762889	13.318971	23.729029	0.075739670247	5030	0.479522862823
TRINITY_DN128844_c2_g1	-Inf	-0.98130375754077	1.26881789782467	-Inf	-1.731073	5.272546	9.530772	0.0903957004857	1048	0.567748091603
TRINITY_DN141320_c1_g1	4.3515071798892	2.35200221495828	3.00230389227835	3.04828361642919	-1.241616	0.897702	1.516475	-0.0201904870259	694	0.49855907781
TRINITY_DN152603_c3_g2	-0.0350478061657883	3.76480099258216	-Inf	-Inf	-1.715850	3.998691	7.281307	-0.0357259914782	1089	0.482093663912
TRINITY_DN156215_c1_g1	4.33123614396668	4.24461375683046	4.62389374687278	4.64745837542202	-0.630295	37.456959	44.327280	-0.0436701873602	6988	0.527046365197
TRINITY_DN152241_c0_g5	4.54180319947044	6.01772673677698	4.54846415480934	4.68105601438033	-1.312566	14.879114	22.116662	-0.0216717210458	5027	0.429082952059
TRINITY_DN149759_c0_g1	3.58611005946822	3.14068902461662	3.95913445783755	3.97206371978462	-1.775774	17.224699	30.722736	-0.00331800484973	5237	0.444529310674
TRINITY_DN134104_c3_g1	3.64751809452755	3.91815472088166	4.03276127141009	4.03562776911609	-0.879781	4.827727	6.300962	-0.0799410503276	1470	0.469387755102
TRINITY_DN150903_c0_g1	2.48979211255131	1.81513666678122	-0.449894600920019	-0.131647555162801	-1.121179	3.172146	4.578853	0.0288735637976	706	0.378186968839
TRINITY_DN157797_c0_g1	0.464514204758993	-0.417804645149997	4.67653247741074	4.53351792974448	-0.962804	12.302354	16.238373	0.018398228561	3141	0.4517669532
TRINITY_DN122522_c1_g1	1.86525138388826	2.08288739660135	1.40520809055203	1.50336171279446	-1.093196	7.012506	9.763414	-0.0235483147444	2157	0.514603616134
TRINITY_DN156366_c2_g4	3.47006262236189	1.97460069749739	3.32162529914832	3.28585264423178	-1.877877	9.722356	18.370740	-0.014529945463	2945	0.440067911715
TRINITY_DN127613_c4_g4	4.45519583545302	4.52542434485268	5.05034571994345	5.37118308256872	-1.138521	3.320063	4.813866	-0.0702823548834	2580	0.579457364341
TRINITY_DN147583_c4_g1	2.46172621382656	3.19555779484146	2.41832490637436	2.26813647725959	-0.366713	2.068819	2.325940	-0.0220669213943	1037	0.437801350048
TRINITY_DN154594_c3_g1	3.36077875093328	4.52612703345053	3.7549202031289	3.92296216438028	-1.349140	0.182812	0.484273	0.0173812282735	575	0.546086956522
TRINITY_DN130334_c5_g2	3.65453877757404	4.54164220731486	2.75155238422618	3.03684648476613	-2.014170	1.484728	3.460445	-0.00189739919133	1407	0.62828713575
TRINITY_DN159561_c2_g1	4.1862847398759	2.4867299078179	3.19448935844299	3.17853714498128	0.346803	2.712026	2.457547	-0.0248973574144	1859	0.608929532006
TRINITY_DN130270_c1_g1	3.36907573241579	2.40080110604956	1.99908051971329	1.55234071991108	-1.219154	1.369400	2.179985	-0.037795018545	1516	0.539577836412
TRINITY_DN159561_c2_g2	2.46534423862255	2.26390236471026	-Inf	-0.706645479468066	-2.242353	2.547603	6.304415	0.0646652280071	2366	0.571428571429
TRINITY_DN132735_c3_g1	3.00579916371081	0.916269914496669	5.23722513191342	4.79104801104342	-1.795765	12.482660	22.591333	-0.0280341296885	4551	0.410678971655
TRINITY_DN158047_c0_g1	2.58381681126773	2.44164133151597	4.67249115844503	5.18441226620651	-0.145884	19.838221	20.588559	-0.00607921903334	4727	0.587687751216
TRINITY_DN135437_c0_g1	3.02306238136453	0.991070151429191	1.11511450131786	0.741976947347139	-1.186988	3.071533	4.553441	-0.0544677160925	1045	0.422966507177
TRINITY_DN149432_c0_g2	4.13256312119888	4.16295902804326	4.09116109514463	4.17216289552824	-0.893903	2.500743	3.354283	0.0252261329604	993	0.519637462236
TRINITY_DN156050_c1_g2	6.85721352779336	7.51269823264941	1.64336504535359	2.04584233288494	-0.855613	15.237009	19.388748	0.0329070638278	3907	0.593038136678
TRINITY_DN130925_c1_g1	1.67557526080004	2.47165659663612	1.41931989233587	1.13785257071628	0.288347	1.478457	1.347193	-0.0893205386048	473	0.482029598309
TRINITY_DN136130_c7_g2	4.23113776269303	4.49317673362807	3.63039117127434	3.47219679476235	-1.781540	2.227277	4.372837	0.0500711578443	3618	0.378109452736
TRINITY_DN157476_c1_g2	5.67805926147823	4.03918886197237	3.46590582717635	3.33192643076334	-1.711256	4.268314	7.728070	-5.47729978125e-05	3120	0.457371794872
TRINITY_DN157476_c1_g1	-Inf	1.10807042245971	-Inf	-Inf	-1.920258	2.120312	4.486072	-0.0268653023989	480	0.6875
TRINITY_DN148143_c4_g1	3.8874172368318	4.03493079465406	3.24936701070138	3.42506175651338	-1.972783	0.583582	1.616912	0.000244732479694	1831	0.594210813763
TRINITY_DN131516_c0_g2	4.91013296547876	2.98358519476179	-0.624988348390799	-0.0614453109834173	-0.633799	9.832699	11.730308	0.0915420351307	1905	0.404199475066
TRINITY_DN158049_c3_g2	3.79230082504843	3.51541936146091	-0.0396404679773915	-Inf	-1.732937	15.927539	27.923640	-0.0432440880837	6680	0.419311377246
TRINITY_DN157498_c1_g1	7.2173657781738	5.54064533126895	6.66774385597783	6.35899368089117	-1.225477	22.531113	32.321283	-0.0556706773235	12402	0.484599258184
TRINITY_DN153946_c1_g1	4.4972895712062	3.48769063034518	5.03829773333924	5.24852979769384	-1.858029	33.283001	61.085929	-0.00935530363051	8354	0.452358151784
TRINITY_DN129352_c5_g1	3.10348453134154	0.863069289512642	3.90413389729394	3.02179424548048	-1.383945	3.824750	6.061547	-0.0219675124628	1534	0.493481095176
TRINITY_DN123343_c6_g1	1.30229857932115	-0.968476917351415	-Inf	-Inf	-2.076155	2.691247	6.031768	-0.00498735734537	892	0.563901345291
TRINITY_DN130735_c7_g1	2.97417937865508	3.51697470601536	3.49107383521776	3.67954449184838	-1.933435	1.023022	2.427220	0.0249090317886	882	0.368480725624
TRINITY_DN151826_c0_g1	4.46482177447977	3.73512613288483	5.40359316513566	5.48674815816494	-0.876561	0.210823	0.378746	0.110229346877	875	0.379428571429
TRINITY_DN121420_c0_g1	2.22636713572752	2.67242701964558	-Inf	-Inf	-1.165567	3.039756	4.471620	0.0240813744279	2011	0.465440079562
TRINITY_DN157691_c1_g2	4.3920400712644	3.73590906419941	4.30786706545871	4.20231029015314	-0.594356	14.475778	17.017973	-0.0224057764319	8150	0.40282208589
TRINITY_DN124756_c1_g1	2.79084469853255	3.33056926428609	1.59784720053112	-Inf	-0.835652	12.482701	15.812579	0.0933028110895	1907	0.572627163083
TRINITY_DN146286_c1_g2	1.29142440129902	2.03815169160527	-Inf	-Inf	-1.023336	3.149701	4.385236	-0.0328071330688	1155	0.474458874459
TRINITY_DN125724_c0_g1	3.86124204863169	3.68080086787787	4.13062267369521	4.17699497315228	-0.518415	3.171342	3.711819	-0.0164803761131	1497	0.383433533734
TRINITY_DN156092_c0_g1	4.2829905437229	3.57624543221398	4.36706793692926	4.46041420672061	-0.542585	10.068755	11.687646	-0.0436201842574	3515	0.431009957326
TRINITY_DN158153_c1_g1	2.86392639589509	3.22587911578911	3.29065449248707	2.93744353476393	-1.023201	10.262100	13.852701	-0.0186869765139	5445	0.444995408632
TRINITY_DN127169_c0_g1	2.85950316564637	1.94057067638052	1.27099963898464	1.08921827244368	-1.815410	15.770509	28.663056	-0.0288675911972	4546	0.347118345799
TRINITY_DN159132_c2_g1	3.9520898214241	4.49640291796983	4.30736609318708	4.54038998643231	-1.500761	2.530449	4.317591	-0.0336909737898	1049	0.477597712107
TRINITY_DN148513_c3_g1	3.12348540569202	4.62226019986637	3.47013072175376	3.67162254598192	-1.364903	7.897211	12.109358	-0.00520689686238	2263	0.582412726469
TRINITY_DN145290_c4_g1	4.89550816869636	4.59802763351658	5.27038550990557	5.24673392626764	-1.298269	1.405037	2.310267	0.0548820778693	2052	0.380604288499
TRINITY_DN152543_c2_g2	4.31689053033906	3.92501929672561	4.3619130806622	4.02280960334675	-1.651320	10.415160	17.785855	-0.0258189961904	3982	0.443244600703
TRINITY_DN151582_c1_g2	5.63922727933308	5.04149922435029	5.51115063181602	5.3978366502339	-0.878401	19.844076	25.383632	0.102464507574	9864	0.459245742092
TRINITY_DN159483_c5_g1	4.31251707427837	4.26278743219758	4.89186514485398	4.93342949739408	-0.984388	6.850258	9.190309	0.0220600400101	2350	0.448085106383
TRINITY_DN150589_c0_g2	1.68034841376403	1.08442734720715	3.43585302147238	3.44394757172784	-1.916646	19.267356	36.539878	0.0194801507731	4852	0.383759274526
TRINITY_DN156631_c2_g1	1.42984025871572	3.90583249737355	2.44288591903252	2.2520056321693	-2.025218	2.455717	5.404943	0.0852347754079	1118	0.355992844365
TRINITY_DN150811_c1_g1	3.74872637595393	4.8521533925341	4.63436231468348	4.67719982883642	-1.125428	2.866653	4.164787	0.013815570146	3600	0.428333333333
TRINITY_DN140528_c1_g1	2.99235823148083	4.42299436374067	3.70864891370775	3.43839058289797	-1.734608	1.589086	3.164449	-0.0423498980913	2241	0.512717536814
TRINITY_DN159529_c3_g2	4.97456886830761	4.06296895883714	3.84169336012029	3.64693958100006	-0.699678	12.225628	14.850314	0.0905132321704	5415	0.469252077562
TRINITY_DN159045_c1_g1	4.09893326850224	3.74697472495473	4.49602392554039	4.29314941167968	0.001108	0.968959	0.968564	-0.0352092406406	894	0.404921700224
TRINITY_DN159529_c3_g1	4.41834234581825	5.19337010642277	3.99471574729308	3.69497539131691	0.102453	2.033981	1.971198	-0.0879243483018	2137	0.4450163781
TRINITY_DN125436_c3_g1	1.50905975969004	2.17295402474049	1.31057982580996	1.0592991898612	-0.930421	5.491900	7.269150	0.0825926385905	1216	0.555921052632
TRINITY_DN159727_c4_g1	4.75526822933858	4.52040380315888	6.02504915329118	5.72364207329619	1.067621	130.650786	103.655744	-0.0493859556646	8202	0.463545476713
TRINITY_DN154038_c0_g1	3.09434973064764	4.21203304827159	1.31811285324719	1.58911412342709	-0.992879	10.223336	13.661446	-0.022391875089	4404	0.563805631244
TRINITY_DN141481_c3_g3	1.94390538508926	2.5549500348415	2.35860228398254	2.46473670788517	-1.865923	2.707983	5.442169	-0.0186791615784	961	0.455775234131
TRINITY_DN132558_c3_g1	4.35417853074691	4.41547328385574	3.64986961196217	3.39686036454169	-0.491015	1.612099	1.904843	0.00249936870915	2744	0.495626822157
TRINITY_DN158793_c3_g1	3.66503494185868	4.10240284824265	4.61839289846727	4.38615048032432	-0.968843	25.905601	34.052225	-0.00729935213791	12271	0.464020862195
TRINITY_DN137982_c1_g2	3.24853592454824	1.89416422962245	4.22238800958668	4.14802652983275	-1.120221	1.089265	1.699323	-0.0333405664699	1211	0.484723369116
TRINITY_DN140862_c4_g3	2.0114105903458	3.81666830688131	-Inf	-Inf	-1.423574	6.977853	10.981114	0.125839873244	3133	0.460261729971
TRINITY_DN155342_c5_g2	1.04874288807158	-0.416112583239327	4.25380796933626	4.32088414557608	1.315558	3.173827	2.269773	-0.0180162747222	1182	0.40524534687
TRINITY_DN128816_c2_g1	0.815715197569245	3.24076120810439	2.35012893813447	2.19725334541328	-1.753474	5.566306	10.138467	0.00265369962712	3022	0.484447385837
TRINITY_DN156810_c1_g1	5.26522300100282	5.62438968665436	4.88144923380516	4.81501079352845	-1.688232	10.355065	17.963112	0.0324044689151	6939	0.446750252198
TRINITY_DN148937_c1_g1	3.48011137244054	4.23901835712124	3.21355749396572	3.21246667090419	-0.284036	3.957722	4.294343	-0.0629384928507	967	0.47259565667
TRINITY_DN144121_c1_g1	3.58567670748834	3.35232788475325	3.21246671900324	3.37546206857712	-1.911915	8.982945	17.284055	-0.028761111205	3807	0.575518781193
TRINITY_DN146348_c4_g1	5.02564626870681	4.28135623716203	5.22068022000177	5.09957496264099	-1.584766	16.042787	26.444832	-0.0545501841399	7860	0.417938931298
TRINITY_DN151282_c0_g1	4.94311479928726	4.82226992575331	3.61612572903543	3.67118355528053	-1.306457	29.689763	43.746314	0.00139392583449	5270	0.535673624288
TRINITY_DN147221_c2_g5	3.66664595000379	5.08169124595616	-0.727153473143998	-Inf	-0.975175	7.846136	10.466606	0.0103816088833	2238	0.416890080429
TRINITY_DN155253_c4_g2	4.26297604751879	3.98652569164603	3.96939249591834	3.87313577817371	-1.078828	23.594846	32.175249	0.0216418437334	6608	0.381507263923
TRINITY_DN132768_c2_g1	5.33845550355042	2.43763520380114	0.744027988500016	0.939202533534339	-0.975117	5.534862	7.437389	-0.000195453666768	1770	0.467231638418
TRINITY_DN126728_c2_g2	2.19593011291264	2.81198571070034	3.09984891689189	3.16011566842338	-2.024401	5.683594	11.758599	-0.0701748989455	2201	0.56201726488
TRINITY_DN140186_c0_g1	-Inf	6.25110044998678	-1.00441234536798	-Inf	-1.872637	11.072781	20.800974	-0.0145989594446	1737	0.584340817501
TRINITY_DN149505_c2_g1	2.84186656503938	2.84475889308516	3.17926597836365	3.26484444873167	-1.482636	10.465169	16.688066	-0.0548580528427	2812	0.426742532006
TRINITY_DN154801_c1_g1	3.71836792131665	2.27040745996089	5.77412116531197	5.77474150708707	-0.818474	2.603305	3.392503	-0.034235537991	2090	0.498564593301
TRINITY_DN155652_c0_g1	3.0141094117497	2.16358593498898	6.68274233143165	6.70305744879026	-0.512108	33.769253	38.645811	-0.0021067744432	8224	0.492825875486
TRINITY_DN159615_c3_g1	4.56285969469852	4.00704443762992	4.35090192984795	4.48385525724693	0.109962	1.052881	1.012359	0.15088480294	1373	0.401310997815
TRINITY_DN142048_c2_g1	3.79982519425806	3.04004086487238	3.55503734176663	4.03360765960781	0.101000	7.725354	7.526117	-0.0316781839599	2280	0.440789473684
TRINITY_DN134428_c1_g2	2.41038631850163	2.75145145879206	3.69145701073732	4.00808738335684	-1.474187	5.183834	8.407947	-0.0538999996418	1331	0.558978211871
TRINITY_DN152359_c0_g1	6.25670242568833	3.27600179528662	4.0856185488494	3.65016320285222	-1.515235	13.645572	21.933232	-0.0259270386927	5924	0.477886563133
TRINITY_DN150128_c5_g1	3.82081509719896	4.06356039090071	3.29522928918128	3.2632164684897	-0.944175	0.227772	0.420859	-0.0985320981597	1097	0.585232452142
TRINITY_DN147423_c2_g1	4.08063212893315	3.8632437100772	4.71558634568831	4.77205595253205	1.613757	2.877543	1.912375	-0.0842574585875	1314	0.456621004566
TRINITY_DN142672_c0_g1	3.2200113151149	3.09845560066223	4.15095190453602	4.25155783213223	-0.589084	1.420013	1.748046	0.0430840712177	894	0.453020134228
TRINITY_DN153463_c2_g1	4.00939818153934	4.4349128505402	4.46285549957264	4.49691854184712	-1.224717	18.698747	26.861173	-0.00378175748802	5752	0.53511821975
TRINITY_DN158280_c3_g3	1.23280797849997	0.457116555246437	1.42797000458091	2.06845318869241	-0.962345	0.999307	1.466744	-0.0631974471523	577	0.797227036395
TRINITY_DN157752_c0_g1	4.22190974337282	3.96046800784851	2.98636778677676	3.02998155422144	-0.114336	3.542702	3.660465	-0.0298887394025	1365	0.486446886447
TRINITY_DN141912_c4_g1	3.94762831353479	3.59703918639831	3.36109967613963	3.35753346382355	-0.493646	3.897363	4.508205	0.0193758955261	1889	0.346744309158
TRINITY_DN143554_c0_g1	3.18768515266761	5.31303991236709	3.29044773519265	3.31795411849105	-1.563319	1.696957	3.086956	0.0650220615299	1677	0.50327966607
TRINITY_DN143831_c2_g2	3.12993839079938	6.14620308458518	3.03308699784326	3.11906544214871	-1.094173	2.485508	3.594878	-0.0272931510701	1802	0.542730299667
TRINITY_DN142141_c0_g1	-1.03680415125517	6.69048228865176	-Inf	-0.55393035748904	-2.040613	7.594357	15.640550	0.214621656026	1562	0.399487836108
TRINITY_DN143036_c1_g1	1.03831031834196	5.00417389755125	1.71684163699584	1.82169894441476	-1.280206	3.388154	5.183244	0.00320069743782	1254	0.413875598086
TRINITY_DN157037_c6_g2	3.15230784135839	1.99583252856493	4.45143903612064	3.93000277479594	-1.242333	5.153132	7.637466	-0.021217771777	3154	0.451490171211
TRINITY_DN135783_c8_g1	3.19494468971514	2.45969681823119	3.37348055402481	3.5036800082197	-1.282825	9.877890	14.617717	-0.0243756752047	2920	0.540753424658
TRINITY_DN157533_c2_g2	4.35772764890886	2.9638892740718	3.31821930775833	3.43816048257274	-1.542844	37.696216	60.601667	-0.0290776901424	8904	0.485736747529
TRINITY_DN148093_c1_g1	2.8303653509611	2.9456419449501	2.66288473427647	2.63761817372465	-1.013919	0.958132	1.445013	-0.0785271501643	463	0.529157667387
TRINITY_DN154928_c0_g1	4.68003203182251	4.58298407682756	4.83493643472041	5.22870628166213	-0.783096	9.404108	11.753034	-0.0375237861894	3167	0.676665614146
TRINITY_DN150907_c0_g2	2.71810074144584	1.50802856270099	2.7514517878433	2.38557555791067	-2.077905	7.199136	15.139996	-0.0525485079338	3771	0.410766374967
TRINITY_DN122381_c0_g2	2.35817954959094	3.02026990405027	2.09252776559242	1.4636265422203	-1.509435	0.737988	1.473913	0.0475446615785	921	0.5667752443
TRINITY_DN154042_c1_g1	4.78809531291825	6.28442531995194	5.08631217231364	5.19136832301438	-1.602476	20.107346	33.283048	0.0135991795076	4915	0.486673448627
TRINITY_DN144042_c7_g1	4.35482417799046	5.22822755549976	4.96722287149369	4.98706805358938	-1.104100	5.412584	7.614259	-0.0211471917861	1839	0.377922784122
TRINITY_DN135762_c1_g1	2.77912682427519	5.64031990847424	3.48873467482692	3.91302795084128	-1.432637	5.099092	8.138503	-0.0260158107013	3443	0.420563462097
TRINITY_DN122482_c3_g1	4.2412606203353	3.49062836315801	4.45486845600076	4.29062086215813	-1.335436	0.470553	0.935642	0.110611554501	704	0.596590909091
TRINITY_DN151727_c2_g3	4.53635641606064	4.46118850053307	4.5190934861193	4.40511209812082	-0.704184	9.293847	11.334525	-0.0107522239105	4195	0.422407628129
TRINITY_DN145362_c0_g1	4.09217825028547	3.61453655052117	3.99294265454333	4.09368019934773	-0.877753	20.145828	25.761794	0.0403642869379	4482	0.442659526997
TRINITY_DN159322_c3_g1	2.13906303292261	2.35664425559248	2.78810767620095	2.59485704765507	-0.750609	2.909712	3.687856	-0.0700217538289	662	0.374622356495
TRINITY_DN153400_c1_g1	1.29820471163416	1.51423629250925	1.96538928654064	1.44441853741096	-1.568375	1.014586	1.978588	0.0559472658943	658	0.507598784195
TRINITY_DN158210_c6_g1	4.45709096471722	4.52541548079141	3.76953273169962	3.58874056254884	-0.571316	6.572272	7.727221	-0.026205075859	1866	0.55359056806
TRINITY_DN142393_c2_g1	1.64055882577286	4.87201029231661	-Inf	-Inf	-2.236033	13.522720	30.278272	-0.0154913757956	4275	0.444444444444
TRINITY_DN113932_c0_g1	-0.500828286428072	2.2317494021482	0.15173635779049	0.561499625397144	-1.015140	5.193453	7.087729	-0.0395608047169	953	0.514165792235
TRINITY_DN153215_c0_g2	3.37987892012721	2.16032223040917	5.85465866700435	6.07434536753555	-0.648453	15.076744	18.005711	0.0283559633727	3614	0.583563918096
TRINITY_DN132296_c1_g1	3.07857093476222	3.70154054934597	4.31775894909156	4.39324138126348	-1.237588	10.798279	15.694244	0.0452188224841	5226	0.40757749713
TRINITY_DN157940_c3_g1	4.64589423555694	3.85291515251524	5.2387631468872	5.16499797365237	-0.768425	24.444292	30.185061	0.0511027887495	7512	0.527289669862
TRINITY_DN142612_c1_g1	3.47398759018967	0.851626935934099	-Inf	-Inf	-1.933174	7.770973	15.175287	-0.0248705544012	2182	0.472502291476
TRINITY_DN156271_c4_g1	4.77706008394159	4.3098685085162	5.58205432933072	5.58258739300733	-1.750217	0.287158	0.862697	0.0	1685	0.504451038576
TRINITY_DN156877_c2_g1	4.70320712865976	4.78711178956778	4.61107759954733	4.34373297510756	-0.011546	24.423048	24.493367	0.00197235241401	7115	0.450035137034
TRINITY_DN145914_c1_g4	2.48523049767056	2.35074968241263	3.03699506085926	3.17898129827773	-1.903439	1.880331	3.998353	-0.00676062301527	942	0.380042462845
TRINITY_DN128754_c4_g1	4.43017282311472	3.46526570351068	3.93104561284977	3.82063314431223	-0.302203	7.987392	8.667378	0.0744668289601	2469	0.404212231673
TRINITY_DN119562_c0_g1	2.35490905515715	1.04388101283476	5.61233391802331	5.39719440161249	0.318302	4.328043	3.975628	-0.0321292909105	2078	0.580365736285
TRINITY_DN140802_c3_g2	2.60255948558753	1.04288790567638	2.70177769931347	2.58795112710704	-1.013741	4.521752	6.192550	-0.058330749129	1574	0.566073697586
TRINITY_DN117620_c8_g1	2.34313941752524	2.49097167772168	3.14949032742092	3.78289218934396	-1.485765	5.219774	8.503833	-0.0107257027144	1129	0.505757307352
TRINITY_DN121400_c1_g1	2.53539005800384	2.69992940539479	2.92058800656116	3.266500360038	-1.411538	2.147197	3.569582	-0.0219596015598	1163	0.688736027515
TRINITY_DN136572_c1_g2	3.75787347524612	2.86340473556914	3.00338499100329	2.3850068733235	-2.078557	17.177851	35.268857	0.0176670716053	5384	0.429234769688
TRINITY_DN127723_c2_g2	3.15943138958235	1.27651646438619	1.43084775207132	1.22968584323481	-1.799982	3.178287	6.107763	0.00168494012321	1646	0.44532199271
TRINITY_DN141188_c5_g1	1.37447822293998	0.0125404212236109	1.94923312109284	1.90059724278092	-1.476367	1.237501	2.241799	-0.0661132607201	1126	0.47513321492
TRINITY_DN155289_c0_g2	4.12802769423342	5.17943505894624	5.83420761825179	5.80370202575594	-0.644129	32.476749	38.603938	-0.0306425905687	7792	0.427618069815
TRINITY_DN151511_c3_g1	3.87317082205139	3.20046538583247	3.02745744045377	2.78231319672295	-0.275989	2.056126	2.244020	-0.0586027911454	1034	0.433268858801
TRINITY_DN153689_c1_g3	5.39125727120341	4.79519171501169	5.1969386029441	5.35985968771972	-2.018722	3.709800	7.852021	0.0295612065533	3765	0.502257636122
TRINITY_DN155784_c2_g2	5.0373780050933	6.5075875172756	3.70736687047686	3.38552071074362	-0.910484	11.392457	14.795919	-0.0124530960992	5113	0.434774105222
TRINITY_DN150757_c1_g1	2.67921028608919	2.3734232169225	2.96858800014365	2.77794559279329	-0.818048	1.215641	1.651216	-0.0587665581147	1532	0.463446475196
TRINITY_DN137761_c3_g1	0.0407817537923698	1.66872893214385	2.21360369272908	2.5708698427369	-1.819551	6.879474	12.799505	-0.0091199258838	1686	0.542111506524
TRINITY_DN132541_c0_g1	2.12967558050126	1.87378374568785	1.34955932252013	1.11338980082053	-0.635095	1.664800	2.069592	-0.0472628121462	720	0.601388888889
TRINITY_DN159297_c1_g1	3.73036958009781	5.84471483360209	2.9155980676058	2.65163428504794	-1.858579	28.710214	52.776944	-0.0334035592469	7035	0.491826581379
TRINITY_DN159324_c1_g1	4.40838169315953	5.79966143619902	4.70742693637107	4.83024478531186	-1.220885	17.576854	25.231080	-0.0542393553373	7145	0.612876137159
TRINITY_DN124720_c7_g1	3.2180824245397	3.95702292608315	3.72075576258998	3.69527679812559	-0.561519	3.976910	4.697733	-0.00102248455599	3892	0.374614594039
TRINITY_DN132323_c2_g3	3.77224600571061	3.47572568881305	3.61793267096114	3.56027223604144	-1.321542	0.942909	1.644248	-0.0490372659286	957	0.551724137931
TRINITY_DN141194_c1_g1	1.93376785298629	0.913319984980102	1.56316289380184	1.58249886540808	-1.895690	1.133705	2.584129	0.143747045636	1047	0.477554918816
TRINITY_DN153211_c2_g1	2.86994973713354	3.65619983931946	2.79179312472984	2.90020332855509	-1.495075	0.573739	1.196343	0.0	487	0.474332648871
TRINITY_DN127394_c0_g2	1.86072199113624	2.20882093846305	0.842919190690736	0.797677295361585	-1.179403	0.735805	1.240345	-0.0694614482519	550	0.598181818182
TRINITY_DN153924_c2_g1	2.31074717633988	0.433661778663834	0.534830182501306	0.450670241464936	-1.446911	0.471551	1.000085	0.120940718665	352	0.579545454545
TRINITY_DN120019_c0_g1	0.563968736231251	2.60689475933592	1.67634282200053	2.12711680094357	-1.382910	11.481530	17.587687	-0.0410343955011	3260	0.44509202454
TRINITY_DN138140_c1_g3	4.1313412288987	3.60858026382728	2.88706530089346	2.70311169126189	-1.473839	3.384588	5.601476	0.029057106755	3185	0.390894819466
TRINITY_DN144223_c0_g2	3.93619542834904	2.53465705773655	4.24867029513087	3.81613607301977	-0.723754	3.253936	4.072396	-0.0110239251273	2512	0.433121019108
TRINITY_DN136904_c0_g1	3.54623990906525	1.26220842728685	-Inf	-Inf	-1.398951	9.447866	14.616268	0.0695128959097	3141	0.476918178924
TRINITY_DN156908_c4_g1	5.20148217699681	4.00338540979743	5.37916198673933	5.52832199467166	-1.397749	3.066484	4.945222	0.0052079823641	1956	0.391615541922
TRINITY_DN144601_c6_g1	2.9224328739563	2.62313123828911	3.56518950925936	3.47469321470396	-0.091360	2.195126	2.257633	-0.0636367572144	698	0.542979942693
TRINITY_DN159120_c6_g1	5.50496494556053	4.97336999741873	5.04170553641154	4.88916538303197	-1.008244	32.223793	42.853516	0.0672309641988	12453	0.424395727937
TRINITY_DN156005_c0_g1	5.09751250420419	5.88127268086185	4.19819552682228	3.89478536599054	-0.687402	6.085442	7.424453	0.0682740667738	4968	0.464371980676
TRINITY_DN152110_c4_g1	2.49510016762623	1.88233265086689	1.20532778696305	0.614141783633557	-0.879654	0.221120	0.393710	-0.0992656700761	447	0.375838926174
TRINITY_DN154584_c4_g1	3.17337055432352	2.69378725785503	3.45160578063624	3.29828089358748	-1.665297	2.067070	3.866237	-0.0546348258828	1195	0.615062761506
TRINITY_DN148531_c4_g1	2.64443938398515	3.53049225405882	3.75503084228139	3.94305508071042	-0.255022	5.193110	5.575062	-0.015450934614	2031	0.41851304776
TRINITY_DN149288_c0_g1	5.16615016656491	3.51964580940679	0.0958392967409697	-0.512787011167119	-1.532681	10.016354	16.307943	0.00329452574047	5783	0.433512017984
TRINITY_DN131563_c2_g1	4.66360925240511	4.2761722607907	4.04151550284786	4.01359840466271	-1.866800	7.712969	14.604500	-0.0134526341093	3346	0.453377166766
TRINITY_DN144870_c0_g1	0.919710773518989	0.332027523253954	1.00768591490118	0.817307801304315	-1.409543	0.211343	0.555417	0.0271646859083	359	0.557103064067
TRINITY_DN159635_c3_g2	2.5466993862625	1.94571153883848	3.16937843622835	3.60283197496058	-0.848929	0.503819	0.759285	-0.0360200881698	301	0.501661129568
TRINITY_DN154566_c1_g2	4.80877142220085	4.60711859854811	4.59579592014187	4.56418545433068	-0.983947	20.102425	26.597182	-0.00465570948792	10053	0.406147418681
TRINITY_DN159635_c3_g1	5.83147802480882	5.7207699445163	6.32344619175027	6.27343033945559	-0.434904	27.382766	30.684536	-0.033079660803	9913	0.555129627762
TRINITY_DN153288_c1_g1	3.88202016355192	4.25200223920724	3.94548982888677	3.64880582807251	-0.669757	2.389554	2.964939	-0.0348149657506	1031	0.526673132881
TRINITY_DN130518_c4_g2	-0.213358380044037	2.33866193388687	-Inf	-Inf	-1.819897	10.244582	18.827672	-0.037610725938	2564	0.506630265211
TRINITY_DN125526_c6_g1	2.64375491866283	2.57443302876135	3.71773993247053	3.47106775442615	-1.454176	9.842148	15.540812	-0.0545074003465	3160	0.43164556962
TRINITY_DN132923_c2_g1	3.71065265732605	4.45829189430337	3.899880009746	3.79110979914262	-1.664756	2.661205	4.867087	-0.0497882335696	3082	0.377352368592
TRINITY_DN153808_c2_g1	4.44799105710944	4.58632652942841	4.2189558990197	4.13677587747797	-1.754822	24.759869	43.562158	0.0156713221997	7160	0.449441340782
TRINITY_DN157946_c0_g1	2.53855250737672	4.16480279791223	3.56498692702188	3.69978873596436	-1.294350	41.792943	61.195581	-0.00026112459973	8478	0.455414012739
TRINITY_DN155737_c5_g3	3.99972312978591	3.53786266166078	3.98099328575715	4.37934675965911	-0.775674	9.607348	11.975999	-0.0530742575107	5080	0.452362204724
TRINITY_DN156409_c1_g1	4.16645029231998	4.7230902167596	4.06734809973955	4.01547755305108	-0.205217	13.519842	14.260284	0.0195504656398	5023	0.428827393988
TRINITY_DN144000_c2_g1	4.70624554375427	4.41438586079732	4.07615296979873	3.9255364829059	-0.626055	5.070388	6.085971	0.0380585244196	1945	0.431362467866
TRINITY_DN147615_c2_g1	3.63069460370394	3.85989530517717	2.95529333882268	2.95691229634335	-0.554399	2.339166	2.791783	-0.0525649519549	1236	0.528317152104
TRINITY_DN127778_c1_g1	4.89752666425304	4.67843251987859	3.42709121333689	3.26826468299587	-1.223994	0.710582	1.231364	-0.0577882631756	2623	0.530690049562
TRINITY_DN156125_c2_g1	3.32631159562078	5.3354978952781	2.476713111133	2.6080543061805	0.304888	1.041040	0.934916	-0.0141162766392	1374	0.475254730713
TRINITY_DN159493_c1_g1	2.63990735384847	3.54462168437651	2.56360992299991	1.94551337136421	-1.358955	0.147259	0.428186	4.87719229794e-05	515	0.409708737864
TRINITY_DN125273_c7_g1	4.16038988282772	5.32825990136224	4.90800912903118	5.06023520891949	-1.814484	1.377803	2.913718	-0.0162172543933	2768	0.419075144509
TRINITY_DN144984_c5_g1	4.5929734358871	4.38359269481985	5.50133265699368	5.24946715835527	-1.364261	10.845594	16.514053	-0.0548317865111	3616	0.549225663717
TRINITY_DN139211_c0_g1	1.3992926755933	0.669216656777133	0.837121683316085	0.620945449386933	-0.838493	1.076557	1.488466	-0.0391165233499	333	0.42042042042
TRINITY_DN134996_c0_g1	2.29797847340612	0.601893204483865	3.22603700905901	2.69438454020857	-1.237217	6.991683	10.251749	-0.0137087092238	2978	0.389187374077
TRINITY_DN153948_c0_g1	4.95429775719831	2.60729004134844	3.29664281277502	3.1676809946601	-2.346119	19.112966	45.159484	-0.0349657514485	9206	0.415381273083
TRINITY_DN125888_c1_g1	3.57879339188432	3.64230148666503	3.39102739765527	3.55590828212114	0.789629	6.058349	4.988630	0.0558972226129	1157	0.700950734659
TRINITY_DN159584_c2_g1	3.40154842235146	2.66773658962607	3.20955782481492	3.27917265547118	0.236619	6.946325	6.536527	0.36173524361	2456	0.643729641694
TRINITY_DN150139_c3_g2	4.36490873154464	4.64322568770495	1.70631626033273	1.03730498066248	-1.186050	5.399852	7.826009	-0.042683641798	3676	0.403155603917
TRINITY_DN159325_c2_g1	3.45822032324916	6.07889854728263	3.93929589114911	3.94918087172113	-1.317715	35.350048	52.242324	-0.0110725611406	9605	0.459031754295
TRINITY_DN139107_c7_g1	1.29762564284847	-0.115810949059068	3.6237410482578	3.48305845713824	-1.450173	5.685317	9.101229	-0.0760852155491	2523	0.418549346017
TRINITY_DN158086_c1_g1	2.94028435298143	5.93396239554763	3.56016599680035	3.55097617492169	0.585147	3.608671	3.088216	0.182750198024	1527	0.403405370007
TRINITY_DN152039_c3_g1	4.08192103076266	3.56007658016618	3.95945152281407	3.73151402359219	-0.709852	5.174730	6.376459	-0.0333116682482	2094	0.534383954155
TRINITY_DN152518_c2_g2	3.76756443873295	1.4691199834867	2.27613516597132	2.50595040828789	-0.706576	24.816312	30.076396	0.0596520779788	3213	0.531279178338
TRINITY_DN151639_c5_g1	4.01068264152839	3.88824969204451	4.42224261409591	4.64051962740503	0.430806	2.305441	2.034617	-0.0694201183804	1445	0.42491349481
TRINITY_DN146278_c0_g2	2.00921053825139	2.87281798818871	2.82492978130079	2.97943283848932	-0.668926	14.651441	17.608405	0.00647758032366	3954	0.429944360142
TRINITY_DN121854_c2_g1	2.00025181513839	2.0859784927063	0.0860812639070832	0.372336303257313	-0.039084	1.675974	1.697238	0.175232136679	681	0.665198237885
TRINITY_DN154787_c4_g1	3.48371347384522	3.74634245068587	2.55703958148705	2.12334204192956	-2.080576	0.935295	2.466718	0.032346057327	2042	0.449069539667
TRINITY_DN155391_c2_g3	3.86159979550486	3.9768547350028	3.55934896881568	3.44487952010044	0.207738	12.812447	12.168383	0.0672076074997	4662	0.404547404547
TRINITY_DN140474_c0_g1	3.5868772766855	2.9948317877139	3.68242889786865	4.00439997239683	-0.722599	10.822467	13.253035	0.0381971611436	2791	0.371193120745
[truncated: 8,217 more rows]
